# Supplementary material for: Interaction networks of SIM-binding groove mutants reveal alternate modes of SUMO binding and profound impact on SUMO conjugation
Source: Sci Adv. 2025 May 14;11(20):eadp2643. doi: 10.1126/sciadv.adp2643 (PMC12077520; doi:10.1126/sciadv.adp2643)
Supplement: Supplementary file 2 — Tables S1 to S4 [file sciadv.adp2643_tables_s1_to_s4.zip]

Archive with 4 entries (4 files):
- adp2643_table_s1.xlsx
- adp2643_table_s2.xlsx
- adp2643_table_s3.xlsx
- adp2643_table_s4.xlsx
