# Supplementary material for: Interaction networks of SIM-binding groove mutants reveal alternate modes of SUMO binding and profound impact on SUMO conjugation
Source: Sci Adv. 2025 May 14;11(20):eadp2643. doi: 10.1126/sciadv.adp2643 (PMC12077520; doi:10.1126/sciadv.adp2643)
Supplement: Supplementary file 2 — Tables S1 to S4 [file sciadv.adp2643_tables_s1_to_s4.zip › adp2643_table_s1.xlsx]

## Sheet: SUMO2
				SUMO2 WT vs CTRL				SUMO2 IKR vs CTRL				SUMO2 QFI vs CTRL				SUMO2 WT vs SUMO2 IKR				SUMO2 WT vs SUMO2 QFI				Values																Miscellaneous
Protein IDs	Majority protein IDs	Protein names	Gene names	Significant	-log p value	q-value	log2 difference	Significant	-log p value	q-value	log2 difference	Significant	-log p value	q-value	log2 difference	Significant	-log p value	q-value	log2 difference	Significant	-log p value	q-value	log2 difference	Bead only_1	Bead only_2	Bead only_3	Bead only_4	SUMO2 IKR_1	SUMO2 IKR_2	SUMO2 IKR_3	SUMO2 IKR_4	SUMO2 QFI_1	SUMO2 QFI_2	SUMO2 QFI_3	SUMO2 QFI_4	SUMO2 WT_1	SUMO2 WT_2	SUMO2 WT_3	SUMO2 WT_4	Peptides	Razor + unique peptides	Unique peptides	Sequence coverage [%]	Unique + razor sequence coverage [%]	Unique sequence coverage [%]	Mol. weight [kDa]	Q-value	Score	Intensity
A4D1E9	A4D1E9	GTP-binding protein 10	GTPBP10	+	2.28096	0.001528	1.82853		0.118932	0.610708	0.254709		NaN	1	0		1.03753	0.0516558	1.57382	+	3.46614	0.000693548	2.10321	22.3852	21.1004	21.1798	21.054	21.3704	22.2555	23.2826	19.8297	21.1458	21.0156	21.2265	21.2329	22.538	23.6967	23.0679	23.731	6	6	6	18.3	18.3	18.3	42.932	0	42.3	177800000
A5PLN9	A5PLN9	Trafficking protein particle complex subunit 13	TRAPPC13		NaN	1	0		0.770764	0.0546282	1.31077	+	1.91413	0.00365584	2.11306		0.403596	0.294364	-0.919485	+	1.10816	0.0290442	-1.72177	21.4866	19.5014	20.9006	21.8762	20.3018	23.1068	23	22.5992	22.8279	23.5594	23.4973	22.3323	21.0095	23.5545	20.4921	20.2737	7	7	7	16.1	16.1	16.1	46.523	0	9.9596	371990000
A6NDU8	A6NDU8	UPF0600 protein C5orf51	C5orf51		NaN	1	0	+	0.997708	0.0281575	1.48885	+	5.12094	0	2.46123		0.780549	0.103863	-1.21687	+	4.60672	0	-2.18924	21.4014	21.5316	21.6524	21.469	21.0695	24.0366	24.408	22.4958	23.9096	24.4141	23.9586	23.6171	21.6552	21.7684	22.0516	21.6671	6	6	6	33	33	33	33.62	0	125.99	360880000
A6NHR9	A6NHR9	Structural maintenance of chromosomes flexible hinge domain-containing protein 1	SMCHD1	+	1.05072	0.0292366	1.77394		NaN	1	0		NaN	1	0	+	1.33785	0.0225407	2.36647	+	1.10415	0.0279321	2.00609	21.8095	21.2231	21.2523	21.5692	20.4586	20.6877	20.3515	21.9864	20.101	21.5386	21.4007	21.8854	20.987	22.785	24.4638	24.7141	21	21	21	13.6	13.6	13.6	226.37	0	27.389	425100000
C9JLW8	C9JLW8	Protein FAM195B	FAM195B	+	3.17787	0.000851064	-2.36456	+	2.38105	0.00109533	-2.10795	+	2.80598	0.00013363	-2.20982		NaN	1	0		NaN	1	0	24.3215	22.7699	24.2009	23.9715	21.0112	21.9457	22.4264	21.4486	21.8268	21.0686	21.605	21.9242	21.1887	21.5174	21.5088	21.5907	5	5	5	53.6	53.6	53.6	10.92	0	25.918	89224000
E9PRG8	E9PRG8	Uncharacterized protein C11orf98	C11orf98	+	4.87965	0.00062963	-2.73728	+	3.03231	0.000212625	-3.08985	+	3.2162	0	-3.62837		0.269543	0.471704	0.35257		0.755451	0.0931704	0.891087	26.386	26.6521	26.605	26.2869	24.7037	23.6643	22.6	22.6026	24.0609	23.1319	21.419	22.8048	24.1642	23.9755	23.3598	23.4812	9	9	9	56.9	56.9	56.9	14.234	0	18.18	1312700000
O00115	O00115	Deoxyribonuclease-2-alpha	DNASE2	+	2.08201	0.00160317	-3.21388	+	1.5858	0.00577586	-2.22298	+	1.67715	0.00543202	-3.00492		0.429564	0.27202	-0.990896		0.0621812	0.771306	-0.208964	25.9839	25.2427	25.0179	24.4273	23.9728	23.9662	21.0778	22.7631	23.8984	23.5606	20.8589	20.3343	23.8253	22.5632	20.5009	20.9269	4	4	4	11.9	11.9	11.9	39.58	0	10.361	522180000
O00139;Q8N4N8	O00139	Kinesin-like protein KIF2A	KIF2A		0.534208	0.15432	0.613747	+	4.19679	0	4.54497	+	3.97725	0	4.42694	+	5.08801	0	-3.93122	+	4.61861	0	-3.81319	22.7323	21.2372	20.8377	20.7768	25.7493	25.9702	25.9758	26.0684	26.1344	26.1187	25.6409	25.3977	21.9246	21.276	22.3655	22.4727	25	25	22	33.1	33.1	31.9	79.954	0	220.07	3231900000
O00148	O00148	ATP-dependent RNA helicase DDX39A	DDX39A		0.0338256	0.857339	0.111076	+	0.974078	0.025521	2.25276	+	0.859293	0.039607	2.12524	+	1.10879	0.0383593	-2.14169	+	0.957453	0.0399563	-2.01416	20.9202	23.1065	24.7475	24.807	24.5136	27.7422	25.7613	24.575	24.0072	27.9148	25.3151	24.845	22.1421	25.3208	23.5139	23.0487	24	24	12	53.6	53.6	28.6	49.129	0	315.05	6172400000
O00165	O00165	HCLS1-associated protein X-1	HAX1		0.685221	0.0924765	0.855367		0.544652	0.130207	0.717926		0.599589	0.108066	0.767121		0.244568	0.566516	0.137441		0.164464	0.617341	0.0882454	21.8147	24.2246	23.9306	24.266	24.0796	24.7439	24.3418	23.9423	23.9914	24.5761	24.1645	24.5722	24.3592	24.6911	24.5762	24.0307	9	9	9	41.2	41.2	41.2	31.62	0	74.705	1791900000
O00170	O00170	AH receptor-interacting protein	AIP		NaN	1	0	+	2.54876	0.000769231	1.99367	+	1.45827	0.0106296	1.66206	+	1.51441	0.0235064	-1.08402		0.596611	0.144483	-0.752421	21.811	21.9729	21.1087	20.457	22.8295	23.8609	23.1901	23.4438	21.5091	23.6399	23.574	23.2748	22.7212	22.734	21.3844	22.1485	8	8	8	30.9	30.9	30.9	37.664	0	19.436	331680000
O00193	O00193	Small acidic protein	SMAP		0.491509	0.15055	1.12975	+	3.06277	0.000224561	3.35583	+	3.30099	0	3.42039	+	1.24264	0.0278681	-2.22608	+	1.32118	0.0166946	-2.29064	22.2309	21.4159	20.591	19.9271	23.7638	24.7666	24.6517	24.406	24.4359	24.4972	24.6066	24.3066	21.4799	24.6681	22.2264	20.3095	4	4	4	36.6	36.6	36.6	20.332	0	153.39	774190000
O00217	O00217	NADH dehydrogenase [ubiquinone] iron-sulfur protein 8, mitochondrial	NDUFS8	+	1.01432	0.0348889	1.38689	+	4.13387	0	3.00918	+	4.70851	0	3.37615	+	1.23906	0.0320401	-1.62229	+	1.58298	0.00986802	-1.98926	21.6392	20.6786	20.5696	21.0179	23.6762	23.6176	24.4377	24.2105	24.4735	24.3104	24.6469	23.9791	21.7712	20.7795	23.3008	23.6014	5	5	5	24.3	24.3	24.3	23.705	0	30.65	802710000
O00231	O00231	26S proteasome non-ATPase regulatory subunit 11	PSMD11		0.397129	0.216384	0.686239		0.474187	0.150711	0.927759	+	0.82261	0.0489035	1.41199		0.0808624	0.760733	-0.241519		0.286831	0.347081	-0.725754	21.0046	22.338	22.3561	21.918	21.2545	24.2848	24.2396	21.5487	21.0581	24.5635	24.2916	23.3514	23.1184	23.2385	23.4721	20.5326	8	8	8	22	22	22	47.463	0	44.787	649240000
O00233	O00233	26S proteasome non-ATPase regulatory subunit 9	PSMD9	+	1.96067	0.00336332	1.58307	+	5.25715	0	3.41549	+	4.33122	0	3.13078	+	2.11973	0.00597033	-1.83242	+	1.6563	0.00981695	-1.54772	21.6027	21.2258	21.5023	21.7701	24.6737	25.4561	25.0382	24.5949	24.2243	25.4384	24.6733	24.288	23.0078	24.0495	23.3494	22.0265	12	12	12	54.3	54.3	54.3	24.682	0	94.88	1944100000
O00267	O00267	Transcription elongation factor SPT5	SUPT5H	+	3.74659	0.000533333	2.12336		0.698504	0.0818954	0.801139		0.277079	0.326787	0.365839	+	1.39089	0.0254417	1.32222	+	1.90873	0.00655814	1.75752	21.5283	21.1803	21.0511	20.3661	20.6114	22.9613	21.5339	22.2237	22.3727	21.7052	20.0463	21.4649	23.262	23.3246	23.1082	22.9244	8	8	8	8.3	8.3	8.3	121	0	4.8437	185840000
O00268	O00268	Transcription initiation factor TFIID subunit 4	TAF4	+	2.9742	0.00341053	0.610569	+	3.33259	0.0011976	0.772861	+	2.05818	0.0299933	0.310262		0.682067	0.339222	-0.162291	+	1.91207	0.0458326	0.300308	24.6953	24.8537	24.7938	25.0338	25.3698	25.7275	25.6224	25.7485	25.0901	25.2451	25.0882	25.1943	25.2651	25.4096	25.5362	25.6079	31	31	30	33.7	33.7	33.7	110.11	0	323.31	7690500000
O00330	O00330	Pyruvate dehydrogenase protein X component, mitochondrial	PDHX		0.415457	0.219485	0.496049	+	1.46087	0.0101736	1.49604	+	1.07438	0.027923	1.09389	+	2.88965	0.00417993	-0.999991	+	3.14855	0.00574486	-0.597836	22.3774	20.7502	23.0003	22.9401	23.4349	23.5898	23.8392	24.1882	23.412	23.3616	23.171	23.499	22.9365	22.6426	22.7023	22.7708	11	11	11	26.9	26.9	26.9	54.122	0	42.107	809740000
O00410	O00410	Importin-5	IPO5	+	1.93431	0.00234381	2.70157	+	3.36442	0.000331606	4.51056	+	5.12108	0	7.18898	+	1.03501	0.0485791	-1.80899	+	2.83871	0.000903226	-4.48741	21.2896	21.8004	20.5729	20.6292	24.1304	26.3868	26.6256	25.1915	27.1871	28.5548	29.1519	28.1542	21.8036	23.8095	24.8968	24.5885	56	56	55	49.3	49.3	49.3	123.63	0	323.31	37660000000
O00422	O00422	Histone deacetylase complex subunit SAP18	SAP18	+	2.82919	0.000790244	1.972	+	1.95429	0.00238411	2.06932	+	3.74458	0	3.27655		0.0704459	0.808168	-0.097322	+	2.4728	0.00271594	-1.30455	22.4645	21.87	23.0324	23.3408	23.3422	25.2231	25.0849	25.3349	25.2488	26.1999	26.1648	26.2005	24.7536	24.2256	24.696	24.9204	8	8	8	56.9	56.9	56.9	17.561	0	20.147	2151800000
O00425;Q9Y6M1	O00425	Insulin-like growth factor 2 mRNA-binding protein 3	IGF2BP3	+	2.41242	0.00203377	-1.10968		0.795629	0.130442	-0.270581		0.737827	0.161761	-0.218191	+	1.70808	0.0220935	-0.8391	+	1.91841	0.0102395	-0.891491	25.7516	25.8918	26.1604	26.0871	26.1228	25.55	25.5351	25.6008	25.9768	25.4701	25.6959	25.8753	24.9908	24.2097	25.0098	25.242	38	34	34	61.7	56.3	56.3	63.704	0	323.31	11724000000
O00472	O00472	RNA polymerase II elongation factor ELL2	ELL2	+	3.67051	0.00089011	1.12383	+	1.57019	0.0187031	0.563135		0.0492114	0.852554	-0.0259709	+	1.5172	0.0424806	0.56069	+	3.0276	0.00142391	1.1498	24.3488	24.1647	24.5441	24.57	25.0298	24.4953	25.0632	25.2919	24.0729	24.1465	24.7054	24.5989	25.574	25.2309	25.7253	25.5928	28	28	28	49.5	49.5	49.5	72.324	0	233.94	5002900000
O00505	O00505	Importin subunit alpha-4	KPNA3	+	1.93427	0.00388514	1.51168	+	1.13458	0.0256761	0.89942		0.341979	0.24159	0.628869		1.12605	0.0717193	0.612262		0.568023	0.147301	0.882814	22.0019	23.7401	23.0717	22.6108	23.7506	24.2035	23.8083	23.2597	21.4104	24.2112	24.3651	23.9533	24.46	24.5461	24.7039	23.7612	7	4	4	10.2	5.8	5.8	57.81	0	8.5153	823250000
O00534	O00534	von Willebrand factor A domain-containing protein 5A	VWA5A		NaN	1	0		NaN	1	0	+	1.66885	0.00661341	1.74251		NaN	1	0	+	2.50844	0.00150785	-2.00493	22.8356	20.4874	21.899	20.7605	21.5983	20.6578	20.3667	20.8193	23.0881	22.871	23.4122	23.5812	20.3881	21.2262	21.0512	22.2673	8	8	8	12.1	12.1	12.1	86.488	0	62.212	205610000
O00541	O00541	Pescadillo homolog	PES1		0.772873	0.068352	-1.11398	+	1.80841	0.00299842	-2.60663	+	1.73179	0.0053617	-2.43837	+	1.84061	0.0117636	1.49265	+	1.76727	0.00925394	1.32439	21.6385	24.5626	24.4737	23.6099	21.8324	20.2915	21.384	20.3502	20.1897	21.816	21.1342	21.3913	22.5034	21.9684	22.3547	23.0023	12	12	12	21.9	21.9	21.9	68.002	0	24.068	307920000
O00566	O00566	U3 small nucleolar ribonucleoprotein protein MPP10	MPHOSPH10	+	3.24588	0.000848168	-1.4442	+	2.33544	0.000791209	-4.24198	+	2.94199	0	-3.05513	+	1.52517	0.0140892	2.79778	+	1.53819	0.011911	1.61093	25.6073	25.6658	25.5676	25.4114	24.0843	20.1691	21.1897	19.8411	23.3054	22.2337	23.35	21.1425	24.7453	23.9105	23.837	23.9825	13	13	13	26	26	26	78.863	0	104.57	1077400000
O00567	O00567	Nucleolar protein 56	NOP56		0.227019	0.377652	-0.616282	+	1.15928	0.0158824	-2.37506	+	1.27103	0.0129231	-2.67123	+	2.60875	0.00316418	1.75878	+	2.37926	0.00183375	2.05494	20.7668	24.6078	25.2544	24.9936	21.7698	21.9544	21.0061	21.3921	20.4384	21.0379	22.1778	21.2837	23.767	23.7741	22.6863	22.9301	6	6	6	10.9	10.9	10.9	66.049	0	7.8231	222750000
O00571;O15523;Q9NQI0	O00571;O15523	ATP-dependent RNA helicase DDX3X;ATP-dependent RNA helicase DDX3Y	DDX3X;DDX3Y		0.530727	0.181201	0.392448		0.854948	0.0638451	0.621696		0.862857	0.0639053	0.622066		0.507203	0.344508	-0.229248		0.522294	0.273789	-0.229618	24.9658	26.2935	26.3633	25.8046	26.0165	26.8142	26.6491	26.4342	26.1146	26.8316	26.6814	26.2879	25.9098	26.4177	26.3363	26.3331	51	51	50	61.2	61.2	61.2	73.243	0	323.31	17546000000
O00629	O00629	Importin subunit alpha-3	KPNA4	+	1.42084	0.00968546	2.74577	+	1.14751	0.0167445	2.25731	+	0.965729	0.0293273	1.94958		1.36682	0.0617223	0.488465	+	2.11332	0.00922046	0.796194	21.459	23.5755	24.1972	19.7155	24.5876	24.5986	24.648	24.1423	23.8719	24.5042	24.2901	24.0793	25.2967	24.9349	25.1079	24.5908	10	10	7	19	19	14.6	57.886	0	51.789	2047200000
O00743	O00743	Serine/threonine-protein phosphatase 6 catalytic subunit;Serine/threonine-protein phosphatase 6 catalytic subunit, N-terminally processed	PPP6C	+	2.87704	0.000902507	2.81151	+	3.1015	0.000226148	3.08571	+	3.80892	0	4.36491		0.455181	0.348457	-0.2742	+	2.59202	0.00166839	-1.5534	21.6429	22.9692	21.1577	22.9316	24.7464	25.45	25.6108	25.2371	26.3327	27.0993	26.7539	25.9751	25.1524	24.5102	24.8644	25.4204	16	16	16	56.7	56.7	56.7	35.144	0	193.7	5005200000
O14545	O14545	TRAF-type zinc finger domain-containing protein 1	TRAFD1	+	1.26442	0.0230421	1.0899	+	0.946799	0.0363319	1.04697	+	1.42508	0.0132225	1.2481		0.0414124	0.887794	0.0429273		0.390116	0.385401	-0.158199	22.9954	21.546	21.2874	20.9831	21.7149	23.1657	23.0303	23.089	22.6723	22.8585	23.3636	22.91	22.7845	23.0758	22.6208	22.6905	7	7	7	13.6	13.6	13.6	64.84	0	24.532	445730000
O14579	O14579	Coatomer subunit epsilon	COPE	+	3.10082	0.0011167	1.12691	+	3.53374	0.000199377	1.42189	+	2.98178	0.00118664	1.037		1.26691	0.119425	-0.294983		0.394754	0.470619	0.0899048	23.9737	23.4751	23.3214	23.2463	24.8116	24.7173	25.0533	25.1218	24.3774	24.5191	24.5919	24.6761	24.4692	24.8238	24.5527	24.6784	7	7	7	26.9	26.9	26.9	34.482	0	50.614	2106500000
O14713	O14713	Integrin beta-1-binding protein 1	ITGB1BP1		NaN	1	0		NaN	1	0	+	2.83037	0.000427015	1.96474		NaN	1	0	+	3.02257	0.000890459	-2.64372	21.5851	21.3639	22.0597	21.5301	20.9805	20.9402	20.7047	21.2958	23.7746	24.3562	23.4588	22.8082	21.7301	21.103	20.3938	20.596	5	5	5	28	28	28	21.782	0	11.413	270970000
O14730	O14730	Serine/threonine-protein kinase RIO3	RIOK3		NaN	1	0	+	0.837757	0.0412396	1.71866	+	3.10109	0	2.73714		0.679211	0.128403	-1.41597	+	3.10493	0.000919708	-2.43444	21.1669	20.5161	21.7763	20.279	19.7727	23.2744	23.9507	23.615	22.9845	24.182	23.4423	24.0781	21.1665	20.668	21.9714	21.1432	11	11	11	24.7	24.7	24.7	59.092	0	18.166	515550000
O14744	O14744	Protein arginine N-methyltransferase 5;Protein arginine N-methyltransferase 5, N-terminally processed	PRMT5	+	1.40999	0.01395	-1.36331	+	0.827851	0.0495304	-1.1722		0.776117	0.0581364	-1.13357		0.102777	0.716609	-0.191108		0.122922	0.617707	-0.229741	22.4171	23.9153	24.0523	22.9985	20.4208	23.0204	22.6073	22.6459	20.5909	23.2004	23.0958	21.9618	21.4088	22.3611	22.758	21.4021	8	8	8	15.4	15.4	15.4	72.683	0	12.752	361370000
O14773	O14773	Tripeptidyl-peptidase 1	TPP1	+	3.78922	0.000365591	3.69279	+	3.72243	0	3.65466	+	4.30188	0	5.16309		0.0647131	0.85359	0.0381265	+	2.5267	0.00194541	-1.4703	21.4867	19.998	21.8771	21.5965	25.0169	25.2399	24.8339	24.4863	26.256	27.0461	26.5671	25.7414	25.2109	24.8946	25.0507	24.5733	3	3	3	7.5	7.5	7.5	61.247	0	25.824	2862000000
O14776	O14776	Transcription elongation regulator 1	TCERG1	+	1.17144	0.0238637	1.50343	+	1.15714	0.017156	1.81303		0.560584	0.122712	0.710892		0.156606	0.611635	-0.309594		0.786311	0.0901379	0.792542	21.9044	21.5965	19.5404	20.8033	20.9196	23.1684	23.2633	23.7454	21.2485	21.5596	21.4239	22.4561	22.5636	21.2623	22.8431	23.1893	8	8	8	9.2	9.2	9.2	123.9	0	16.151	305000000
O14818;Q8TAA3	O14818	Proteasome subunit alpha type-7	PSMA7	+	2.38875	0.00199234	1.26369	+	2.1322	0.00168496	1.93563	+	3.17825	0	2.06827		0.716684	0.146022	-0.671943	+	1.59248	0.0184898	-0.804586	22.2373	21.3699	21.5596	21.1692	22.2536	23.7272	24.0134	24.0843	23.2727	24.2258	23.7796	23.331	22.8554	22.4147	22.9574	23.1632	9	9	9	39.9	39.9	39.9	27.887	0	94.109	608180000
O14979	O14979	Heterogeneous nuclear ribonucleoprotein D-like	HNRNPDL	+	4.56075	0.00049635	-2.5611	+	3.42549	0.000214765	-1.73959	+	2.67192	0.00108515	-1.53057	+	2.6162	0.00765651	-0.821509	+	2.31318	0.00594705	-1.03053	26.4846	26.285	26.8392	27.2089	24.7603	24.7104	25.203	25.1857	25.101	24.6676	25.2022	25.7246	23.8611	24.1896	24.2771	24.2455	15	14	12	29.3	29.3	26.9	46.437	0	54.119	2909800000
O15027	O15027	Protein transport protein Sec16A	SEC16A		0.355723	0.268793	0.42712		0.658762	0.098975	0.654563		NaN	1	0		0.141883	0.645282	-0.227443	+	1.1904	0.0301155	1.08437	21.7536	20.928	21.195	22.0228	22.5119	20.9147	22.6213	22.4697	20.6004	21.0144	20.4995	21.1561	22.669	21.895	20.6324	22.4115	9	9	9	5.3	5.3	5.3	251.89	0	8.0426	109170000
O15042	O15042	U2 snRNP-associated SURP motif-containing protein	U2SURP	+	1.64551	0.00415207	-3.87824		0.755594	0.0812451	-0.602498		0.435149	0.201966	-0.408237	+	1.4348	0.0163239	-3.27575	+	1.51462	0.00949565	-3.47001	25.6996	27.0299	27.4368	26.8028	26.452	26.0934	26.175	25.8388	26.3372	25.8145	26.7406	26.4439	22.1195	22.6652	26.2301	20.4414	16	16	16	18.7	18.7	18.7	118.29	0	149.09	2491900000
O15060	O15060	Zinc finger and BTB domain-containing protein 39	ZBTB39	+	3.37436	0.000589474	2.4827		NaN	1	0		NaN	1	0	+	5.32564	0	3.42757	+	4.5191	0	2.59379	21.9481	21.5544	21.1376	20.5134	20.1121	20.6261	20.1172	20.5186	21.427	20.8139	21.055	21.4133	23.3188	23.6595	24.0167	24.0893	5	5	5	6.5	6.5	6.5	79	0	6.8082	156120000
O15061	O15061	Synemin	SYNM		0.0608524	0.769664	0.106058		0.0719243	0.753127	-0.116611		0.21983	0.419191	0.240597		0.116772	0.687563	0.222669		0.0810897	0.730116	-0.134539	22.2827	21.0037	22.141	21.1716	20.5291	22.6625	20.9902	21.9509	21.1769	22.5935	21.9762	21.8148	21.0926	22.5004	22.7849	20.6455	9	9	9	5.7	5.7	5.7	172.87	0.0010336	3.1828	116050000
O15143	O15143	Actin-related protein 2/3 complex subunit 1B	ARPC1B		NaN	1	0	+	1.40922	0.0103579	1.72213		0.102994	0.611875	0.295393	+	2.32682	0.00397101	-2.92988		0.682454	0.096187	-1.50315	22.0527	21.1606	21.5111	22.0709	21.6151	24.3813	23.7761	23.9115	19.6419	24.2101	23.1379	20.987	19.9806	20.2119	20.5777	21.1942	8	8	8	28.2	28.2	28.2	40.949	0	27.262	316750000
O15160	O15160	DNA-directed RNA polymerases I and III subunit RPAC1	POLR1C	+	3.44432	0.00106783	0.83264	+	2.60926	0.00352248	0.687011	+	4.01234	0	1.08278		0.481859	0.426038	0.145629		1.10155	0.127173	-0.25014	24.0131	23.9833	23.8729	24.2603	24.7791	24.9896	24.6428	24.4661	25.3716	25.0132	25.0212	25.0546	24.8522	24.6469	24.9292	25.0318	9	9	9	34.1	34.1	34.1	39.249	0	49.658	2164400000
O15182	O15182	Centrin-3	CETN3	+	7.2647	0	7.47357	+	7.24142	0	8.71834	+	7.64333	0	8.3411	+	2.72468	0.00405634	-1.24476	+	2.54334	0.00553846	-0.867525	21.7764	21.6689	20.9522	21.3444	29.9824	29.687	30.4243	30.5215	29.9093	29.5743	29.5774	30.0453	29.2457	28.9768	28.7914	28.6222	16	16	16	49.1	49.1	49.1	19.55	0	204.56	95042000000
O15212	O15212	Prefoldin subunit 6	PFDN6	+	1.45423	0.0111655	1.70369	+	2.14447	0.00134091	2.59527	+	2.20383	0.00192509	2.5466	+	1.60045	0.0235459	-0.891586	+	2.01013	0.00962069	-0.842914	22.0719	23.5767	20.8174	21.3015	24.2249	25.2488	24.437	24.238	24.5121	24.7643	24.5746	24.1029	23.6068	24.1563	23.4697	23.3494	9	9	9	82.2	82.2	82.2	14.582	0	81.298	1145700000
O15226	O15226	NF-kappa-B-repressing factor	NKRF		1.22196	0.0688571	-0.33423	+	1.77438	0.00555942	-1.31267	+	2.46617	0.00367974	-0.872921	+	1.2635	0.0395008	0.978444	+	1.38433	0.0382266	0.538691	25.7538	25.949	26.1338	26.0037	25.5612	24.8891	24.4475	23.6918	25.5616	24.8378	25.0997	24.8496	25.957	25.388	25.5284	25.63	38	38	38	56.4	56.4	56.4	77.672	0	323.31	7673700000
O15234	O15234	Protein CASC3	CASC3	+	3.95137	0.000838323	1.14353	+	3.08053	0.000365651	1.84754	+	1.87367	0.00916059	0.799804		1.22915	0.0559532	-0.704008		0.711744	0.160062	0.343728	25.5889	25.2348	25.3091	25.5278	27.0107	26.6371	27.429	27.974	25.9998	25.8663	26.1611	26.8328	26.4101	26.4733	26.5106	26.8409	26	26	26	32.7	32.7	32.7	76.277	0	278.05	14648000000
O15269	O15269	Serine palmitoyltransferase 1	SPTLC1		0.461577	0.171113	0.916495	+	2.70892	0.000474394	3.48763	+	2.60816	0.000132743	3.50761	+	2.08595	0.00533333	-2.57113	+	1.99966	0.00395624	-2.59112	22.9125	20.4796	20.8058	20.0583	24.0184	24.8968	24.8404	24.451	23.7218	24.9926	24.9982	24.574	20.6834	23.6667	22.087	21.4851	12	12	12	25.4	25.4	25.4	52.743	0	46.448	1614600000
O15344;Q9UJV3	O15344	E3 ubiquitin-protein ligase Midline-1	MID1		0.0242232	0.901384	0.0453181	+	5.59574	0	2.92989	+	5.39812	0	2.58151	+	2.40101	0.00318797	-2.88458	+	2.14617	0.00272222	-2.53619	21.5134	21.4579	21.5924	21.0273	24.0444	24.605	24.2995	24.3617	24.1259	24.1835	23.7782	23.8295	20.4499	23.2757	21.0859	20.9608	14	14	14	22.3	22.3	22.3	75.25	0	69.222	897220000
O15355	O15355	Protein phosphatase 1G	PPM1G		0.0714349	0.741117	0.101058		0.668001	0.095915	0.661684		0.612837	0.100008	0.88805		0.510894	0.249235	-0.560626		0.51186	0.175678	-0.786992	21.8777	20.4013	21.7941	21.4308	22.3636	22.6709	21.9965	21.1197	20.5093	23.1907	22.7435	22.6127	22.1133	22.0835	21.1293	20.5822	6	6	6	11.7	11.7	11.7	59.271	0	5.1631	245910000
O15381	O15381	Nuclear valosin-containing protein-like	NVL	+	1.49946	0.00981657	1.76285		NaN	1	0		NaN	1	0	+	2.66634	0.00273251	2.34578	+	2.21323	0.00264775	2.25455	22.012	20.9755	22.4358	20.1582	20.6789	20.4182	21.6093	20.5434	21.408	21.7581	20.0943	20.3542	23.861	23.3024	22.1204	23.3489	4	4	4	7.5	7.5	7.5	95.05	0	17.302	122410000
O15392	O15392	Baculoviral IAP repeat-containing protein 5	BIRC5		NaN	1	0	+	4.21039	0	3.43229		NaN	1	0	+	3.11236	0.00126531	-2.9624		NaN	1	0	21.4718	21.927	21.7909	20.5935	24.5997	25.3891	24.7377	24.7859	21.3111	21.1688	20.9965	21.6054	21.1409	23.0905	21.3543	22.0772	5	5	5	45.8	45.8	45.8	16.389	0	17.754	218030000
O15446	O15446	DNA-directed RNA polymerase I subunit RPA34	CD3EAP	+	2.48291	0.00182318	-1.20191	+	2.58512	0.00178559	-0.974645	+	2.9202	0	-3.58204		0.480251	0.359267	-0.227267	+	2.04067	0.00386755	2.38012	23.8876	24.5976	24.5751	24.1854	23.2862	23.5904	23.3627	23.108	19.8498	20.7485	22.417	19.9023	23.0099	23.5059	23.2952	22.6271	9	9	9	25.5	25.5	25.5	54.985	0	78.252	549370000
O15460	O15460	Prolyl 4-hydroxylase subunit alpha-2	P4HA2		0.291943	0.326746	0.403433		0.665557	0.0880862	0.864553	+	1.22497	0.0204976	1.07024		0.364389	0.365704	-0.461121		0.978609	0.0637306	-0.66681	22.0568	21.3358	21.3936	19.8743	20.7754	22.2687	22.5747	22.4998	22.2016	22.1548	22.2812	22.3038	21.7399	21.4367	20.7109	22.3867	4	4	4	8	8	8	60.901	0	5.5999	190740000
O15541	O15541	RING finger protein 113A	RNF113A		0.648588	0.0984638	0.941504		0.462167	0.178673	0.554502		0.646426	0.100763	0.665539		0.239128	0.496284	0.387002		0.173806	0.522018	0.275965	21.8793	21.6362	21.1331	20.0048	20.6927	21.9186	22.1703	22.0899	21.056	22.2511	22.002	22.0066	22.6384	23.0278	20.5025	22.2507	3	3	3	9.6	9.6	9.6	38.787	0	4.7148	116330000
O43159	O43159	Ribosomal RNA-processing protein 8	RRP8	+	1.49121	0.0105689	-1.70889	+	3.6495	0.000365714	-3.34798	+	3.06168	0	-3.20611	+	1.48611	0.0195376	1.63908	+	1.18175	0.0264787	1.49722	23.9801	25.4886	24.5015	24.9895	21.9897	20.6583	21.5454	21.3744	20.7561	22.3106	22.1769	20.8916	23.6068	23.26	23.7668	21.4905	11	11	11	30.5	30.5	30.5	50.714	0	55.381	451470000
O43164	O43164	E3 ubiquitin-protein ligase Praja-2	PJA2	+	0.977572	0.0386277	1.33711		0.0918117	0.684945	0.193429	+	1.58299	0.00806557	1.56345		0.598522	0.164793	1.14368		0.118129	0.626485	-0.226336	22.5778	21.0561	21.0067	21.4636	20.9085	21.0592	21.172	23.7383	23.6068	21.9348	23.4271	23.3893	23.5762	21.0714	23.3543	23.4507	6	6	6	12.7	12.7	12.7	78.213	0	44.458	304940000
O43166	O43166	Signal-induced proliferation-associated 1-like protein 1	SIPA1L1	+	1.73827	0.00537778	1.64598	+	1.91152	0.00327613	1.62517		0.5032	0.143628	0.714885		0.022598	0.940291	0.0208173		0.836091	0.0743355	0.9311	21.9677	22.4017	20.4082	21.3339	23.2638	23.5225	22.8114	23.0145	23.1358	22.6048	22.3614	20.8692	23.4279	23.8249	22.7044	22.7383	5	5	5	3.8	3.8	3.8	200.03	0	15.918	471730000
O43172	O43172	U4/U6 small nuclear ribonucleoprotein Prp4	PRPF4	+	3.59455	0.000592593	3.31951	+	3.10009	0.000225352	3.09233	+	3.45644	0	3.27641		0.303492	0.473068	0.22718		0.0645598	0.815167	0.0430951	21.0425	19.2212	20.8546	20.3909	23.7435	22.6295	23.6731	23.8324	23.557	23.5987	23.2718	24.1874	23.4261	23.4964	23.8679	23.9968	12	12	12	27.6	27.6	27.6	58.449	0	39.508	1051300000
O43175	O43175	D-3-phosphoglycerate dehydrogenase	PHGDH		0.420606	0.201695	0.691896	+	0.933199	0.0336227	1.38004	+	0.941298	0.0358762	1.37628	+	1.76218	0.0238505	-0.68814	+	2.02117	0.0119557	-0.684385	22.1097	25.3165	24.7309	24.8678	25.1993	25.9883	25.9598	25.3976	25.2104	25.9588	25.8415	25.5192	24.7876	24.8746	25.0527	25.0774	28	28	28	48	48	48	56.65	0	322.31	6507300000
O43237	O43237	Cytoplasmic dynein 1 light intermediate chain 2	DYNC1LI2		0.609545	0.173486	-0.315938		0.100801	0.693421	0.10209		0.117695	0.633066	0.0982494		0.710707	0.187609	-0.418028		1.07155	0.0808855	-0.414187	22.1299	22.4899	23.277	22.7543	22.1235	22.4554	23.2228	23.2577	22.6846	22.4496	23.3302	22.5797	22.4463	22.2328	22.3811	22.3271	6	6	6	12	12	12	54.099	0	15.344	292330000
O43290	O43290	U4/U6.U5 tri-snRNP-associated protein 1	SART1	+	1.65523	0.00487097	-2.55163	+	2.79654	0.000366667	-3.09814	+	3.39173	0	-3.36485		0.223185	0.502321	0.546508		0.380397	0.257891	0.813225	24.7734	25.3338	25.5281	25.1165	20.5973	21.9749	23.0368	22.7502	22.2391	21.2883	20.8952	22.8697	20.2524	23.9652	23.1172	23.2105	15	15	15	21.4	21.4	21.4	90.254	0	68.112	778170000
O43390	O43390	Heterogeneous nuclear ribonucleoprotein R	HNRNPR	+	2.13031	0.00342662	-1.11444	+	1.91648	0.00617923	-0.931222	+	1.86158	0.00672676	-1.07247		0.696221	0.310724	-0.183219		0.0712492	0.80458	-0.0419722	25.5367	26.4464	26.7397	26.303	25.2832	25.316	25.4818	25.2199	25.4248	24.6591	25.3064	25.3457	24.9933	24.8988	25.33	25.3459	23	23	16	32.2	32.2	27.2	70.942	0	209.89	7602400000
O43396	O43396	Thioredoxin-like protein 1	TXNL1		0.739273	0.086475	0.743223	+	1.75676	0.00459459	1.92015	+	3.22093	0	2.4456		0.808599	0.0974713	-1.17693	+	1.63988	0.00957118	-1.70237	20.8264	21.4242	21.3076	20.6641	21.5592	23.9888	23.758	22.5968	22.7048	24.2563	23.6916	23.3519	20.5342	21.8526	22.6995	22.1088	4	4	4	14.9	14.9	14.9	32.251	0	10.121	364320000
O43447	O43447	Peptidyl-prolyl cis-trans isomerase H	PPIH	+	1.50744	0.00856972	2.06216	+	2.18671	0.00129644	3.12124	+	2.12591	0.0020738	2.90488	+	2.10278	0.0111941	-1.05908	+	2.66175	0.00437149	-0.842715	22.5993	19.467	22.063	22.3492	24.0461	25.0056	25.125	24.7867	24.2666	24.4877	24.5378	24.8058	23.4166	23.696	23.6123	24.0021	9	9	9	65	65	65	19.208	0	101.22	1518900000
O43488;Q8NHP1;O95154	O43488	Aflatoxin B1 aldehyde reductase member 2	AKR7A2	+	1.91354	0.00232234	-2.63058	+	1.73909	0.00561505	-1.42357	+	1.23431	0.0258777	-0.77275		0.82596	0.0929466	-1.20701	+	1.49524	0.0120442	-1.85783	26.4721	25.1702	26.538	26.4257	25.1551	25.144	24.7248	23.8878	25.513	25.3466	25.3455	25.3101	24.7253	21.8023	24.4088	23.1474	14	14	14	43.5	43.5	43.5	39.589	0	185.95	2341900000
O43615	O43615	Mitochondrial import inner membrane translocase subunit TIM44	TIMM44		0.587558	0.13585	0.593187	+	4.05239	0	3.5073	+	4.00128	0	2.9707	+	3.43732	0.00109714	-2.91411	+	3.25013	0.00067451	-2.37752	20.9391	21.9918	20.4638	21.2118	24.4336	24.2218	24.8765	25.1037	24.1995	23.9455	24.2513	24.093	21.0775	21.3402	22.6676	21.8938	15	15	15	38.5	38.5	38.5	51.355	0	31.026	1243300000
O43617	O43617	Trafficking protein particle complex subunit 3	TRAPPC3		NaN	1	0		NaN	1	0	+	1.26805	0.0141942	2.03611		NaN	1	0	+	1.14842	0.0263347	-1.88539	21.6481	20.8577	21.1627	21.3224	20.5654	21.5567	20.4344	19.7785	20.8366	24.3303	24.3787	23.5898	20.9492	21.4534	21.254	21.9371	2	2	2	10.6	10.6	10.6	20.274	0	8.3311	183670000
O43684	O43684	Mitotic checkpoint protein BUB3	BUB3	+	1.81951	0.00446982	1.58731	+	4.82097	0	3.5267	+	4.21174	0	3.21977	+	2.04011	0.0064	-1.93939	+	1.63645	0.00985135	-1.63245	21.2946	20.9162	21.4238	21.5579	24.2803	25.4548	24.8518	24.7125	24.0436	25.187	24.8383	24.0027	21.7368	23.9422	22.9634	22.8995	15	15	15	55.8	55.8	55.8	37.154	0	90.771	2278400000
O43719	O43719	HIV Tat-specific factor 1	HTATSF1	+	3.2273	0.000595745	-3.36768	+	4.02215	0	-4.1757	+	2.70907	0.000423326	-2.30632		0.815715	0.110969	0.808025	+	1.16054	0.0318436	-1.06136	29.8888	28.4404	29.2169	28.5444	25.5584	24.8991	24.8743	24.0559	27.4614	26.075	26.7123	26.6165	26.5537	25.502	25.8655	24.6986	33	33	33	39.7	39.7	39.7	85.852	0	323.31	12320000000
O43776	O43776	Asparagine--tRNA ligase, cytoplasmic	NARS		0.24733	0.34023	-1.00016	+	1.08024	0.0175385	3.3574		0.234149	0.334387	1.26643	+	4.93019	0	-4.35756		0.737404	0.0748414	-2.26659	27.3043	20.8567	20.7815	20.8981	25.9091	25.5999	25.8063	25.9549	21.288	26.0017	26.5333	21.0834	21.4135	22.3303	20.7867	21.3095	3	3	3	5.8	5.8	5.8	62.942	0	5.2274	1448600000
O43805	O43805	Sjoegren syndrome nuclear autoantigen 1	SSNA1		0.684091	0.0901956	0.916905	+	1.07322	0.0202207	2.12492		0.652201	0.0798116	1.35113		0.582021	0.171948	-1.20801		0.180659	0.496544	-0.43422	22.2962	20.1582	21.466	20.2466	20.5391	24.4508	24.0453	23.6317	23.3376	24.3056	21.1157	20.8127	21.1162	22.8581	22.352	21.5084	5	5	5	59.7	59.7	59.7	13.596	0	62.449	315440000
O43809	O43809	Cleavage and polyadenylation specificity factor subunit 5	NUDT21		0.268118	0.367053	0.293328	+	1.3252	0.0172657	-0.931861		0.654158	0.117918	-0.448429	+	1.69377	0.016115	1.22519	+	1.11474	0.0437241	0.741757	26.5876	27.8121	27.8221	27.8329	26.044	27.0346	26.769	26.4797	26.8006	27.3451	27.1136	27.0019	27.2247	27.313	28.0876	28.6028	13	13	13	45.8	45.8	45.8	26.227	0	307.63	9718100000
O43813	O43813	LanC-like protein 1	LANCL1		NaN	1	0		0.0220243	0.913476	0.0573597		0.599199	0.0922485	1.4838		0.173449	0.583372	-0.368371		0.792817	0.0665145	-1.79482	23.044	21.0547	22.4496	21.5929	22.3815	23.338	22.7899	19.8613	21.1333	26.3869	23.4259	23.1303	22.0628	20.8791	22.2039	21.7514	11	11	11	27.1	27.1	27.1	45.283	0	194.86	778780000
O43818	O43818	U3 small nucleolar RNA-interacting protein 2	RRP9		0.759358	0.0714061	-1.07913	+	3.04629	0.000208469	-2.79892	+	2.77395	0.000141844	-2.94745	+	1.62222	0.0149642	1.71979	+	1.56334	0.0105648	1.86831	22.342	24.0281	23.976	24.1843	20.6571	21.3046	20.6578	20.7151	20.1996	21.6555	20.6035	20.2819	24.1834	22.0197	22.219	21.7917	3	3	3	7.6	7.6	7.6	51.84	0	7.6091	240040000
O43823	O43823	A-kinase anchor protein 8	AKAP8		0.3848	0.227915	0.605645		0.0341072	0.865504	-0.116935		0.348828	0.241192	0.563808		0.313238	0.388464	0.72258		0.0851221	0.785375	0.0418372	21.0143	24.0475	23.3546	23.6119	20.03	23.4158	23.8738	24.241	23.265	23.7887	23.3884	23.8415	23.9091	23.6031	23.5122	23.4265	12	12	12	24.4	24.4	24.4	76.107	0	45.272	793500000
O43837	O43837	Isocitrate dehydrogenase [NAD] subunit beta, mitochondrial	IDH3B		0.759034	0.126802	0.345501		0.830993	0.050971	1.02309		0.262799	0.341981	0.352722		0.515741	0.234984	-0.677584		0.00447891	0.982202	-0.00722075	21.5986	22.2696	21.5028	22.0078	21.2359	22.802	23.8816	23.5516	20.7748	23.285	22.388	22.3418	22.4256	21.9089	22.4166	22.0097	7	7	7	21	21	21	42.183	0	16.098	323160000
O43852	O43852	Calumenin	CALU	+	1.09588	0.0243085	2.39935		0.60733	0.0909357	1.41639	+	1.10913	0.0196476	2.03653		0.290266	0.402466	0.982969		0.102476	0.648951	0.362821	21.5647	20.1813	22.5982	20.909	21.7692	20.5215	23.7405	24.8876	21.1303	23.267	24.1253	24.8768	20.682	24.814	24.3549	24.9998	8	8	8	31.1	31.1	31.1	37.106	0	14.567	675900000
O43865;Q96HN2	O43865;Q96HN2	Putative adenosylhomocysteinase 2;Putative adenosylhomocysteinase 3	AHCYL1;AHCYL2	+	0.924357	0.043081	1.38718		0.581561	0.098677	1.37098	+	2.14763	0.00170245	3.39494		0.0056977	0.983184	0.0162015	+	1.7198	0.00799265	-2.00776	22.4122	23.3782	22.4916	20.2175	23.7957	25.078	24.1257	20.984	24.6342	26.5249	26.3016	24.6186	23.4068	24.1531	23.9508	22.5376	18	18	18	36.8	36.8	36.8	58.951	0	152.23	2651200000
O60216;Q9H4I0	O60216	Double-strand-break repair protein rad21 homolog	RAD21	+	1.49513	0.00980207	1.78856		0.520265	0.132353	0.870615		0.294995	0.296942	-0.4589		1.00057	0.0703859	0.917942	+	4.2012	0	2.24746	21.0361	23.4094	21.4944	20.547	21.9637	23.3957	21.5132	23.0967	21.3565	21.4972	20.6992	21.0984	23.03	23.7037	23.5566	23.3508	6	6	6	10.5	10.5	10.5	71.689	0	7.1096	221820000
O60220	O60220	Mitochondrial import inner membrane translocase subunit Tim8 A	TIMM8A		0.139394	0.536402	-0.340881		0.746895	0.0595241	1.34432		0.507725	0.132885	0.93621	+	1.65154	0.0140129	-1.6852	+	1.40211	0.0183918	-1.27709	24.2727	24.5732	23.7827	21.007	23.9998	25.6266	24.8103	24.5762	24.2069	24.8717	24.4665	23.8354	23.3135	21.8781	23.964	23.1165	4	4	4	55.7	55.7	55.7	10.998	0	50.022	726210000
O60232	O60232	Sjoegren syndrome/scleroderma autoantigen 1	SSSCA1		0.406147	0.227284	0.471475		0.760866	0.0705697	0.783787	+	1.76415	0.00558434	1.98816		0.338999	0.413318	-0.312312	+	1.57631	0.011512	-1.51669	26.0758	24.1892	24.5625	25.4453	26.4473	25.2258	25.5866	26.1482	27.7988	25.8182	27.123	27.4855	25.7984	24.6935	25.8693	25.7974	9	9	9	78.9	78.9	78.9	21.474	0	323.31	7858200000
O60239	O60239	SH3 domain-binding protein 5	SH3BP5	+	1.84261	0.00387858	-1.90281		0.74898	0.0677965	-0.943869		0.16094	0.497461	-0.250496		0.667994	0.145186	-0.958939	+	1.30513	0.0189741	-1.65231	23.4169	21.9081	22.36	22.9341	22.9024	22.2463	21.0707	20.6241	23.2207	22.7037	20.9456	22.747	21.4993	19.934	21.5648	20.0096	7	7	7	18	18	18	50.424	0	15.247	184740000
O60264;P28370	O60264;P28370	SWI/SNF-related matrix-associated actin-dependent regulator of chromatin subfamily A member 5;Probable global transcription activator SNF2L1	SMARCA5;SMARCA1	+	1.11732	0.0263629	1.49143		NaN	1	0		NaN	1	0		1.05796	0.051763	1.38496	+	1.27129	0.02	1.72037	20.5963	21.6602	21.1669	19.9689	20.5525	21.5711	21.4509	20.2436	19.4942	20.8222	21.4056	20.7545	20.5611	22.9916	22.9968	22.8085	3	3	3	2.9	2.9	2.9	121.9	0.0010241	3.0461	62387000
O60313	O60313	Dynamin-like 120 kDa protein, mitochondrial;Dynamin-like 120 kDa protein, form S1	OPA1	+	2.82788	0.001	1.67989	+	1.65941	0.00503965	2.10691	+	1.6959	0.00652299	1.69588		0.25469	0.47532	-0.427028		0.0099597	0.959994	-0.0159988	21.2901	20.926	20.9395	20.2571	21.07	23.6127	23.9815	23.1762	21.197	23.5318	22.9409	22.5265	22.0805	23.0968	22.5859	22.3691	16	16	16	20.5	20.5	20.5	111.63	0	35.376	517610000
O60341	O60341	Lysine-specific histone demethylase 1A	KDM1A	+	5.12938	0	7.98342		0.185801	0.458456	-0.447541		0.346432	0.229122	-0.768808	+	4.33365	0	8.43096	+	4.39395	0	8.75223	20.9445	22.1713	21.9664	19.9023	21.254	18.5117	21.3336	22.0951	18.4817	19.9372	21.4948	21.9956	28.852	28.9297	29.6809	29.4556	52	52	52	61.3	61.3	61.3	92.902	0	323.31	26518000000
O60506	O60506	Heterogeneous nuclear ribonucleoprotein Q	SYNCRIP	+	1.34251	0.0204421	-0.986862		0.844893	0.0687959	-0.579903	+	1.87718	0.00607386	-1.2917		0.879566	0.142312	-0.406959		0.513193	0.244179	0.304835	25.0221	25.3651	26.5564	25.7535	24.988	24.884	25.3225	25.1831	24.4988	23.9465	24.3185	24.7666	24.5347	24.1575	25.0003	25.0571	21	14	14	37.9	31.5	31.5	69.602	0	235.07	2193700000
O60547	O60547	GDP-mannose 4,6 dehydratase	GMDS	+	1.61062	0.00757669	1.69451	+	1.99193	0.0022521	2.06662	+	2.12325	0.00258201	2.18627		0.922763	0.142386	-0.372114	+	1.41041	0.0400049	-0.491766	22.3863	24.6104	24.1364	24.7555	25.7138	26.0169	26.3374	26.0871	25.8755	26.2018	26.2986	26.2579	25.7719	25.2025	25.7568	25.9356	22	22	22	65.6	65.6	65.6	41.949	0	112.47	7469100000
O60563	O60563	Cyclin-T1	CCNT1	+	1.48687	0.0111816	1.51166	+	1.49618	0.00931892	1.52368	+	1.3353	0.014885	1.34442		0.0196987	0.95409	-0.012022		0.420668	0.362478	0.167239	24.3595	26.6711	26.4415	25.4781	27.2426	27.5507	27.3948	26.8569	26.9096	27.3129	27.1905	26.915	27.2332	27.3912	27.5197	26.8529	19	19	18	28.8	28.8	26.4	80.684	0	323.31	13063000000
O60684	O60684	Importin subunit alpha-7	KPNA6		0.758459	0.0890667	0.622324		0.29414	0.321943	-0.389773		0.256807	0.359942	0.294411		1.05533	0.0603277	1.0121		0.351838	0.33184	0.327914	23.1434	24.3558	24.4983	24.55	23.8711	24.1982	24.4499	22.4693	23.7355	24.2705	25.3236	24.3956	24.5505	24.5308	25.4421	24.5135	19	15	13	34.1	26.9	24.8	60.029	0	177.58	2525400000
O60701	O60701	UDP-glucose 6-dehydrogenase	UGDH		0.7533	0.0780669	0.888533	+	1.63677	0.00486567	2.82645	+	1.10777	0.0192736	2.2249	+	1.1033	0.0401635	-1.93792		0.613213	0.119461	-1.33637	21.6935	21.0541	20.4087	19.6982	21.2521	24.9964	24.4735	23.4383	20.3041	24.8574	23.5291	23.0635	20.8514	22.6472	21.7184	21.1916	14	14	14	39.1	39.1	39.1	55.023	0	49.939	764180000
O60716	O60716	Catenin delta-1	CTNND1	+	5.44558	0	5.64854	+	2.85763	0.000540541	1.81726		0.708756	0.0714772	1.13897	+	4.18726	0.00075	3.83128	+	2.84198	0.000909747	4.50957	20.7695	20.2999	20.02	20.8296	21.6926	22.9057	22.4951	22.0945	19.8264	23.1535	22.5501	20.9449	25.6073	26.2269	26.9085	25.7704	48	48	48	51.1	51.1	51.1	108.17	0	323.31	4025000000
P57053;O60814	P57053;O60814	Histone H2B type F-S;Histone H2B type 1-K	H2BFS;HIST1H2BK	+	1.0708	0.0248698	-2.75605	+	1.34026	0.00933153	-3.74501	+	1.55828	0.0064	-3.3571		0.368875	0.321586	0.988967		0.377514	0.273939	0.601057	21.9795	27.4582	25.8753	25.3277	20.7396	24.2207	20.1209	20.5794	21.9359	21.7399	22.0989	21.4376	22.595	24.2024	21.7812	21.0379	15	2	0	72.2	22.2	0	13.944	0	43.333	364980000
O60832	O60832	H/ACA ribonucleoprotein complex subunit 4	DKC1	+	1.55994	0.0186883	-0.731563	+	2.95742	0.000470588	-1.95979	+	2.9546	0.000647059	-1.36714	+	2.08941	0.0101183	1.22823	+	1.66559	0.0212587	0.63558	24.7585	25.6346	25.2545	25.5236	23.5551	23.7996	23.4283	22.5491	23.6526	23.7602	24.1796	24.1102	24.2399	24.4068	24.9855	24.6127	16	16	16	33.5	33.5	33.5	57.673	0	183.31	2636400000
O60841	O60841	Eukaryotic translation initiation factor 5B	EIF5B		NaN	1	0	+	1.5953	0.00613409	2.00609		NaN	1	0	+	1.16112	0.0367261	-1.78605		NaN	1	0	20.5261	21.4876	20.4654	20.9846	23.1792	20.9956	23.6773	23.6361	21.1593	21.2611	20.7159	21.624	21.456	21.9649	21.2647	19.6584	4	4	4	4.7	4.7	4.7	138.83	0	5.163	96029000
O60884	O60884	DnaJ homolog subfamily A member 2	DNAJA2	+	2.87696	0.00080397	1.9666	+	3.34896	0.00025498	2.44048	+	3.15225	0	2.13774		1.24008	0.074894	-0.473875		0.44671	0.347077	-0.171134	22.0454	22.9758	23.3562	23.444	25.2169	25.0781	25.692	25.5964	24.8567	25.0719	25.0899	25.354	25.0851	24.5427	24.8963	25.1637	15	15	15	34.5	34.5	34.5	45.745	0	54.975	3774500000
O60925	O60925	Prefoldin subunit 1	PFDN1		NaN	1	0	+	1.15757	0.0183075	1.57062	+	1.28598	0.0146065	1.71592	+	1.70449	0.0138742	-1.48577	+	1.89205	0.00681992	-1.63107	22.7378	20.6906	21.0206	20.0445	22.8736	23.5793	22.7675	21.5557	23.1542	23.4898	23.0879	21.6254	21.2019	21.5604	21.462	20.6087	5	5	5	38.5	38.5	38.5	14.21	0	17.088	290270000
O60934	O60934	Nibrin	NBN	+	4.96919	0	5.01812		0.397239	0.182715	-1.57807	+	0.802309	0.0465656	-2.13134	+	2.00244	0.00475676	6.59618	+	2.7156	0.000887324	7.14945	20.7787	20.3672	20.8976	20.8048	23.1529	16.9178	15.6172	20.8483	20.5443	16.7488	15.9132	21.1168	25.0748	25.3202	26.6832	25.8427	40	40	40	57.4	57.4	57.4	84.958	0	323.31	2787400000
O75030;O14948	O75030	Microphthalmia-associated transcription factor	MITF	+	3.74252	0.000343434	3.36561		0.792141	0.0540289	1.12869	+	3.02136	0.000149626	2.1355	+	1.7098	0.0117082	2.23692	+	1.86713	0.00831884	1.23011	20.6674	21.3796	20.3646	21.5954	23.2432	22.6611	20.2813	22.336	23.7297	22.9863	23.0354	22.7974	25.1517	23.9625	23.8844	24.4707	9	9	3	16.9	16.9	9.1	58.795	0	42.694	781650000
O75147	O75147	Obscurin-like protein 1	OBSL1	+	2.235	0.00155601	2.12872	+	0.965176	0.0411812	0.800774		NaN	1	0	+	1.30441	0.0309378	1.32795	+	2.58509	0.00129944	2.28242	21.65	21.4736	20.649	20.6151	21.9107	21.0958	21.886	22.6984	20.66	20.9381	21.4073	20.7676	23.2897	22.3603	22.865	24.3877	10	10	10	6.6	6.6	6.6	206.94	0	29.793	237170000
O75150	O75150	E3 ubiquitin-protein ligase BRE1B	RNF40		0.785196	0.0649922	-1.20122	+	2.20646	0.00187175	1.48521	+	2.78165	0.0010873	1.34092	+	1.80685	0.0099171	-2.68643	+	1.80816	0.00655686	-2.54213	24.9909	24.5511	24.3664	24.2066	26.2136	26.6175	26.1067	25.1181	25.9005	26.0877	26.1417	25.3487	24.3647	24.4197	23.2653	21.2605	27	27	26	30.4	30.4	29.1	113.68	0	97.71	3135300000
O75152;A0A1B0GTU1	O75152	Zinc finger CCCH domain-containing protein 11A	ZC3H11A		0.264812	0.330802	0.710312		0.241043	0.361214	0.630647		0.162869	0.470465	0.440629		0.0328234	0.894608	0.0796652		0.124249	0.608164	0.269683	22.004	23.0684	19.7179	19.2866	20.7656	22.7342	22.4646	20.6352	19.9899	22.068	22.2623	21.5193	20.1732	23.2011	22.0455	21.4985	5	5	5	8.9	8.9	8.9	89.13	0	39.814	191390000
O75165	O75165	DnaJ homolog subfamily C member 13	DNAJC13		0.0403067	0.83736	-0.0891147		0.393949	0.207599	-0.701808	+	1.71175	0.00574815	-2.14097		0.400339	0.317033	0.612694	+	2.0202	0.00498291	2.05186	21.4576	24.1724	23.8892	22.9886	21.4379	23.5826	22.8488	21.8312	20.87	21.5774	21.2638	20.2326	21.6763	23.7252	23.2385	23.5114	13	13	13	9.1	9.1	9.1	254.41	0	43.492	338410000
O75177	O75177	Calcium-responsive transactivator	SS18L1		0.421863	0.249287	0.303219	+	2.57931	0.00130417	1.36565		1.00344	0.0665685	0.412521	+	1.8594	0.0139352	-1.06244		0.167759	0.593961	-0.109302	26.0793	25.6372	25.0861	25.5335	26.3988	27.2425	27.0678	27.0896	25.8289	26.029	26.0447	26.0837	25.6622	26.6061	25.7695	25.5113	7	7	7	20.5	20.5	20.5	42.99	0	152.49	6526600000
O75330	O75330	Hyaluronan mediated motility receptor	HMMR	+	1.60191	0.0356462	0.400463	+	2.98492	0.000971429	1.00517	+	1.4941	0.0361236	0.39237	+	2.07186	0.0202366	-0.604709		0.0219357	0.943558	0.00809336	29.1696	28.7535	28.7775	28.7179	29.7804	29.6411	29.7707	30.2469	29.0831	29.1583	29.2344	29.5122	29.0841	29.4421	29.1472	29.347	5	5	5	8.6	8.6	8.6	84.099	0	5.709	28837000000
O75367;Q9P0M6	O75367	Core histone macro-H2A.1	H2AFY	+	1.9669	0.0033986	-1.6924	+	3.08834	0.000235294	-3.50262	+	3.7958	0	-3.69316	+	1.47291	0.0191644	1.81022	+	1.93612	0.00602429	2.00076	24.3852	25.2652	25.3868	24.9862	22.9427	21.4847	20.5121	21.0732	21.7111	20.8353	22.1762	20.528	23.8986	22.174	23.2765	23.9045	12	12	12	39.2	39.2	39.2	39.617	0	57.14	781520000
O75369	O75369	Filamin-B	FLNB		NaN	1	0	+	2.37042	0.00178873	1.23656	+	1.51559	0.0133096	0.972419		0.913703	0.0856845	-0.911618		0.550981	0.167556	-0.647473	21.6738	20.7653	20.4906	21.2881	22.1576	22.5134	22.1773	22.3158	21.5509	22.4902	22.3068	21.7596	20.9135	21.4272	22.7484	20.4285	7	5	5	3	2.3	2.3	278.16	0.0010466	3.373	155210000
O75376	O75376	Nuclear receptor corepressor 1	NCOR1	+	1.17461	0.0217513	1.75918		NaN	1	0		NaN	1	0	+	1.68868	0.0123991	2.26883	+	1.66437	0.00793431	2.40372	21.9497	21.1745	21.4735	19.8534	19.66	21.1716	20.6765	20.9044	19.4199	21.5272	20.6461	20.2797	20.9833	23.9212	23.2763	23.307	9	9	9	5.2	5.2	5.2	270.21	0	24.341	110420000
O75439	O75439	Mitochondrial-processing peptidase subunit beta	PMPCB		NaN	1	0	+	2.56737	0.00120482	1.45881	+	2.50152	0.00208534	1.35247	+	1.5073	0.0199615	-1.48146	+	1.41214	0.0176642	-1.37512	21.5663	20.9099	21.8299	22.2469	23.115	23.054	22.8669	23.3523	23.0635	23.0873	22.9133	22.8988	21.3821	23.1435	20.9037	21.0331	8	7	7	19.8	18.4	18.4	54.366	0	14.959	283810000
O75446	O75446	Histone deacetylase complex subunit SAP30	SAP30		0.548288	0.154771	0.547005	+	0.95613	0.0383683	0.903961		0.233045	0.394323	0.271002		1.18812	0.106868	-0.356956		1.35718	0.0901901	0.276003	23.529	23.6227	23.3863	21.6817	23.7937	23.9662	23.7055	24.3701	23.462	23.443	23.3362	23.0624	23.713	23.6773	23.5544	23.4629	7	7	7	30.9	30.9	30.9	23.306	0	14.883	783260000
O75489	O75489	NADH dehydrogenase [ubiquinone] iron-sulfur protein 3, mitochondrial	NDUFS3		1.03915	0.059851	0.507656	+	1.57037	0.0111731	0.941582	+	1.89189	0.00629738	1.13655		1.08462	0.102336	-0.433927	+	1.61297	0.0237805	-0.628897	23.4131	24.2117	24.6158	24.0408	24.6165	25.4314	25.2926	24.7074	24.6137	25.4993	25.4848	25.2299	24.64	24.5007	24.6429	24.5285	7	7	7	25.4	25.4	25.4	30.241	0	15.091	1718800000
O75494;Q8WXF0	O75494	Serine/arginine-rich splicing factor 10	SRSF10	+	4.36589	0.000544681	-1.3677	+	3.13409	0.00169697	-0.692046	+	2.48186	0.00540276	-0.713398	+	3.79489	0.00409964	-0.675657	+	2.58661	0.00758287	-0.654305	28.03	27.7218	27.5662	27.9457	27.0637	27.1556	27.0878	27.1885	27.0344	26.8952	27.073	27.4076	26.2217	26.5195	26.5271	26.5247	13	13	13	43.1	43.1	43.1	31.3	0	158.12	11338000000
O75521	O75521	Enoyl-CoA delta isomerase 2, mitochondrial	ECI2		NaN	1	0	+	2.43892	0.000808989	3.11403	+	2.63988	0.000427948	2.89984	+	1.28577	0.0261296	-1.93872	+	1.27792	0.0197265	-1.72453	20.9146	20.3662	20.1473	20.1065	21.6207	24.6096	23.8809	23.8795	22.0138	24.5594	23.6499	22.9109	21.9355	20.3292	21.4268	22.5444	17	17	17	48.5	48.5	48.5	43.585	0	140.8	883220000
O75533	O75533	Splicing factor 3B subunit 1	SF3B1		0.720396	0.0750315	-1.32587	+	1.20962	0.0144608	-2.06566		0.125477	0.583007	0.170096		0.249154	0.461302	0.739788		0.774587	0.0739248	-1.49596	24.4487	25.5854	25.4192	24.6757	21.7009	24.5163	24.3695	21.2797	24.0628	25.5827	26.051	25.1129	21.1767	24.4025	24.934	24.3124	37	37	37	32.4	32.4	32.4	145.83	0	323.31	4747200000
O75534	O75534	Cold shock domain-containing protein E1	CSDE1		0.813172	0.0691065	0.832834	+	1.46223	0.010698	1.34165	+	1.22291	0.019671	1.14293	+	2.04942	0.0253333	-0.508815		1.18771	0.0938011	-0.310092	21.5851	23.3508	23.6714	23.5871	24.3749	24.3679	24.4178	24.4004	24.1794	24.1262	24.1745	24.2861	23.7074	24.1398	24.0765	23.6022	22	22	22	29.3	29.3	29.3	88.884	0	142.71	2908600000
O75554	O75554	WW domain-binding protein 4	WBP4		0.321298	0.369018	0.174142		0.305219	0.305036	-0.415349		1.02791	0.0535833	0.495088		0.498508	0.252386	0.589491		1.01133	0.111272	-0.320946	21.4684	21.2552	22.2272	21.7376	20.0299	20.7051	22.0765	22.2154	21.775	22.2229	22.3049	22.3658	21.7092	22.1183	21.8224	21.735	4	4	4	9	9	9	42.506	0	6.7572	129030000
O75600	O75600	2-amino-3-ketobutyrate coenzyme A ligase, mitochondrial	GCAT		NaN	1	0	+	2.7569	0.000847059	1.87731	+	2.96341	0.000144578	2.13976	+	2.18365	0.00606024	-1.62627	+	2.42837	0.00184304	-1.88872	21.7221	20.5708	21.2842	21.6959	22.5598	23.6303	23.2815	23.3106	22.9734	23.9131	23.8536	23.0919	22.4776	20.9911	21.1979	21.6107	13	13	13	43	43	43	45.285	0	143.58	572400000
O75607	O75607	Nucleoplasmin-3	NPM3	+	3.21759	0.000869565	2.35293	+	1.52502	0.014794	0.745903	+	2.3186	0.00291289	1.36091	+	2.69752	0.00321212	1.60703	+	1.518	0.017891	0.992019	24.5519	25.2633	24.3597	24.2559	25.2399	25.7535	25.2058	25.2152	26.0027	26.3014	26.2182	25.3522	26.9176	27.7496	26.7056	26.4697	7	7	7	53.9	53.9	53.9	19.343	0	182.42	4918500000
O75616	O75616	GTPase Era, mitochondrial	ERAL1	+	1.73353	0.00395318	2.61919	+	1.07668	0.0192624	2.41935	+	1.18195	0.0181337	1.78779		0.081888	0.761393	0.199836	+	2.10748	0.0089	0.8314	22.9501	19.2335	20.3507	21.4376	23.7121	20.9789	23.9506	25.0077	22.8988	22.7041	22.9086	22.6116	23.3516	23.2213	23.792	24.0836	6	6	6	16.7	16.7	16.7	48.349	0	12.647	491490000
O75629	O75629	Protein CREG1	CREG1		NaN	1	0		0.388894	0.207642	0.767275	+	1.16144	0.0175805	2.20088		0.454843	0.296879	-0.454791	+	1.52097	0.0113183	-1.8884	23.0105	21.4168	19.9717	19.821	23.0673	21.0717	21.4019	21.7483	24.1167	21.3315	24.1183	23.4571	21.5912	21.4241	21.3662	21.0885	2	2	2	15	15	15	24.074	0	5.0209	162050000
O75643	O75643	U5 small nuclear ribonucleoprotein 200 kDa helicase	SNRNP200	+	1.0548	0.027719	1.98017	+	1.18763	0.0165226	1.78501	+	1.13762	0.0192153	1.80181		0.0930932	0.736025	0.195161		0.0799744	0.724478	0.178361	21.7448	23.2618	22.8718	20.1247	22.7729	24.2817	24.3391	23.7494	22.552	23.8711	24.5594	24.228	22.0118	24.364	25.0518	24.4963	20	20	20	13.1	13.1	13.1	244.5	0	163.13	1189600000
O75683	O75683	Surfeit locus protein 6	SURF6	+	3.85534	0.000363636	-3.23338	+	6.61636	0	-4.85126	+	5.43674	0	-4.95559	+	2.28546	0.00541935	1.61788	+	2.06766	0.00532489	1.72221	26.1455	26.7167	26.3959	26.1505	21.1265	21.6112	21.7559	21.51	21.9531	21.5491	21.4515	20.6326	23.7436	23.6871	22.7078	22.3367	23	23	23	51	51	51	41.45	0	190.53	1450100000
O75694	O75694	Nuclear pore complex protein Nup155	NUP155		0.272887	0.333677	0.505364	+	1.53159	0.0065879	2.28958	+	2.7437	0.00014742	3.78298	+	1.13176	0.0388906	-1.78422	+	2.36948	0.00154424	-3.27762	22.8306	22.3414	21.2196	20.5174	22.7597	25.3839	24.6707	23.253	24.4977	26.5364	26.0887	24.9181	21.5175	23.8793	21.9288	21.6048	32	32	32	31.4	31.4	31.4	155.2	0	323.31	6399500000
O75794	O75794	Cell division cycle protein 123 homolog	CDC123		NaN	1	0		NaN	1	0		0.596788	0.0995039	1.05693		NaN	1	0	+	1.11329	0.0290363	-1.64684	22.6028	20.9768	22.1797	22.1136	21.0486	21.7663	20.9241	20.9659	20.7488	23.9173	23.7378	23.6968	21.2817	21.3205	21.7731	21.138	6	6	6	21.1	21.1	21.1	39.134	0	25.59	365940000
O75925	O75925	E3 SUMO-protein ligase PIAS1	PIAS1	+	3.51022	0.000600939	4.1246		NaN	1	0		NaN	1	0	+	5.43293	0	4.37136	+	3.38889	0.000265403	4.07216	20.4209	21.3999	22.5423	20.4102	20.8002	20.7763	21.3777	20.8321	20.1839	21.2719	22.6867	20.8405	25.2994	24.7431	25.358	25.8713	15	12	12	28.1	23.7	23.7	71.835	0	93.77	805080000
O75928	O75928	E3 SUMO-protein ligase PIAS2	PIAS2	+	5.00052	0	5.37434		NaN	1	0		NaN	1	0	+	3.44302	0.000545455	4.62602	+	6.36375	0	5.24345	20.9576	22.0577	20.7361	20.5344	20.7676	22.9872	22.7532	20.7712	21.1954	21.3908	21.2958	20.9274	26.448	25.8912	26.8616	26.5823	19	17	14	37.5	34	29.3	68.24	0	323.31	3184200000
O75934	O75934	Pre-mRNA-splicing factor SPF27	BCAS2	+	1.96047	0.0108157	0.674967		0.608718	0.164612	-0.302781		0.51364	0.235579	-0.201726	+	2.54094	0.00591765	0.977748	+	3.22251	0.00166408	0.876693	26.2682	25.6009	25.6047	25.7976	26.018	25.2805	25.4961	25.2656	25.7859	25.3943	25.5534	25.731	26.7021	26.2313	26.5706	26.4672	24	24	24	84.9	84.9	84.9	26.131	0	292.96	9858900000
O75937	O75937	DnaJ homolog subfamily C member 8	DNAJC8	+	3.54888	0.000566372	-3.09987	+	4.51622	0	-3.19668	+	4.33437	0	-4.05706		NaN	1	0		NaN	1	0	24.8178	24.5163	25.0735	24.5235	22.0355	21.8992	21.0252	21.1845	21.757	20.2939	20.4885	20.1634	20.8601	22.5754	21.9451	21.1511	6	6	6	24.5	24.5	24.5	29.841	0	54.96	116290000
O75940	O75940	Survival of motor neuron-related-splicing factor 30	SMNDC1	+	2.36013	0.00115652	-2.86195	+	2.18373	0.0014334	-2.21091	+	1.97475	0.00306555	-2.39337		0.343479	0.364567	-0.651041		NaN	1	0	23.5867	23.9542	24.1023	23.4232	21.1078	20.6014	23.0126	21.5009	19.9937	21.7216	20.8208	22.9568	21.8055	22.0622	19.4217	20.3291	3	3	3	20.6	20.6	20.6	26.711	0	55.674	156940000
O75947	O75947	ATP synthase subunit d, mitochondrial	ATP5H		0.409207	0.207839	0.700675	+	1.4655	0.0103523	1.4233		0.0268273	0.885106	-0.0607119		0.616685	0.180052	-0.722624		0.423333	0.228645	0.761387	21.1377	21.2582	22.9289	23.0392	23.3685	23.4354	23.5623	23.6909	20.5229	22.7384	21.756	23.1039	21.1829	23.6804	23.2437	23.0598	5	5	5	28	28	28	18.491	0	13.38	414120000
O75956	O75956	Cyclin-dependent kinase 2-associated protein 2	CDK2AP2	+	3.74771	0.000348718	3.37805		0.397435	0.21726	0.536092		NaN	1	0	+	3.21422	0.00131217	2.84195	+	3.4842	0.000269231	3.51241	21.68	19.8304	20.3165	21.065	20.6934	22.5338	20.7995	21.0096	19.6784	19.924	21.0655	21.6866	24.1802	23.9132	24.1572	24.1534	4	4	2	12.7	12.7	12.7	13.101	0	8.4435	163170000
O76021	O76021	Ribosomal L1 domain-containing protein 1	RSL1D1	+	3.35133	0.00057931	-2.50014	+	3.13909	0.00026556	-4.04687	+	3.60269	0	-4.34357	+	1.32424	0.0265969	1.54673	+	1.83278	0.00710095	1.84343	25.6708	26.5577	26.8949	26.7558	23.8983	22.6163	21.1487	22.0285	22.6247	22.4488	20.6644	22.7671	24.4916	24.2323	23.5493	23.6055	26	26	26	39.4	39.4	39.4	54.972	0	132.14	2449000000
O76031	O76031	ATP-dependent Clp protease ATP-binding subunit clpX-like, mitochondrial	CLPX	+	2.15868	0.00221642	1.57571	+	2.89634	0.000189349	2.99042	+	2.887	0.000151134	2.94068	+	1.83601	0.0122569	-1.41471	+	1.80783	0.00847653	-1.36497	21.6386	21.4934	20.1586	20.5754	22.8518	24.4994	24.4659	24.0106	23.1905	24.8471	24.1649	23.4262	22.6898	22.0805	22.8044	22.5942	20	20	20	32.7	32.7	32.7	69.223	0	90.231	1247800000
O76071	O76071	Probable cytosolic iron-sulfur protein assembly protein CIAO1	CIAO1	+	6.13835	0	4.22427	+	6.72772	0	4.94906	+	6.62462	0	5.05379	+	2.33894	0.0122009	-0.724792	+	2.46116	0.00640476	-0.829521	21.5095	21.0958	20.9659	20.7854	25.9803	25.808	26.0519	26.3125	26.3936	25.815	26.1034	26.2598	25.3773	25.5931	24.9789	25.3043	14	14	14	49.3	49.3	49.3	37.84	0	202.94	5752400000
O76094	O76094	Signal recognition particle subunit SRP72	SRP72	+	1.42805	0.00983111	-2.54208	+	1.97914	0.00188153	-2.84211	+	1.74164	0.00534977	-2.54846		0.152002	0.61974	0.300031		0.00275759	0.988714	0.00637817	21.9827	24.6341	24.8845	24.6334	22.2197	20.7361	21.1595	20.6508	22.5391	21.2479	20.6505	21.5032	22.9653	22.2554	20.2805	20.4652	18	18	18	28.6	28.6	28.6	74.605	0	48.42	411590000
O94842;O15405;O94900	O94842	TOX high mobility group box family member 4	TOX4	+	1.40922	0.0136546	-1.40898	+	1.09522	0.0237303	-1.1803	+	1.65167	0.00657589	-1.81527		0.207027	0.562686	-0.228682		0.367615	0.304201	0.40629	28.6505	26.9055	26.5951	27.4415	27.1339	26.2417	25.8997	25.5962	26.6679	25.0395	25.0353	25.5888	26.7984	25.9619	25.4966	25.6998	15	15	15	31.9	31.9	31.9	66.194	0	323.31	7795200000
O94888	O94888	UBX domain-containing protein 7	UBXN7	+	1.60052	0.00601258	2.5286		NaN	1	0		0.0824399	0.670406	0.290379	+	2.21669	0.00480546	2.38278	+	1.22964	0.0199091	2.23822	21.8741	22.7228	20.3382	18.9114	20.1685	20.8164	22.736	20.7089	20.6337	21.4907	23.7222	19.1614	23.3009	23.2413	23.7403	23.6784	5	5	5	15.7	15.7	15.7	54.862	0	25.745	311790000
O94906	O94906	Pre-mRNA-processing factor 6	PRPF6		0.398113	0.223604	0.556422		0.356623	0.24213	-0.562083		0.108904	0.613511	0.182631	+	1.66621	0.0180941	1.11851		0.800878	0.132479	0.373791	20.8793	23.1402	23.4879	23.0599	22.3832	22.3966	22.4456	21.0936	22.3555	22.7631	23.1118	23.0674	23.286	23.3218	23.4353	22.7498	11	11	11	11.6	11.6	11.6	106.92	0	12.505	450960000
O94992	O94992	Protein HEXIM1	HEXIM1		1.1953	0.0529607	0.44396	+	2.30452	0.00285533	0.955666		0.354952	0.336174	0.166805	+	1.69976	0.0375152	-0.511706		1.05176	0.120895	0.277154	32.4286	31.6914	31.7021	31.8458	32.7609	32.5596	32.9812	33.1888	32.224	31.8898	31.9243	32.2971	32.356	32.5627	32.3958	32.1292	47	47	46	85.2	85.2	85.2	40.623	0	323.31	1381800000000
O95218	O95218	Zinc finger Ran-binding domain-containing protein 2	ZRANB2		0.72311	0.0868013	0.802957		NaN	1	0	+	3.75702	0	2.55403		0.515828	0.237992	0.629581	+	1.93713	0.00639208	-1.75108	22.041	21.411	20.7496	21.7253	20.9708	21.2829	22.172	22.1948	24.4543	23.8191	23.8967	23.973	22.6084	23.3106	21.0866	22.1332	3	3	3	10	10	10	37.404	0	42.235	231070000
O95232	O95232	Luc7-like protein 3	LUC7L3	+	2.52503	0.00486312	0.633674		0.328679	0.53893	-0.0635815	+	4.94333	0	1.17579	+	3.02785	0.00590029	0.697256	+	2.39099	0.0113732	-0.542117	25.5112	25.4525	25.5032	25.7784	25.5964	25.4578	25.4271	25.5097	26.7787	26.6348	26.6794	26.8557	26.5083	26.1724	26.0879	26.0114	15	15	15	26.6	26.6	26.6	51.466	0	73.578	5641200000
O95347	O95347	Structural maintenance of chromosomes protein 2	SMC2		0.357078	0.236488	0.804191	+	2.08629	0.00140441	2.64796	+	1.90862	0.00354967	2.46549	+	1.37888	0.0224991	-1.84377	+	1.20094	0.0242818	-1.6613	23.1554	19.8859	21.726	21.414	24.1162	24.3874	24.4094	23.8601	23.6356	24.257	24.4234	23.7273	21.5194	20.7988	23.5623	23.5176	19	19	19	21.1	21.1	21.1	135.65	0	30.597	882490000
O95400	O95400	CD2 antigen cytoplasmic tail-binding protein 2	CD2BP2		0.197053	0.521358	-0.114481		0.123799	0.684065	0.0695295		0.01507	0.951842	0.00776434		0.316597	0.482962	-0.184011		0.227841	0.520694	-0.122246	25.096	24.6629	24.7827	24.4512	24.6928	25.2621	24.813	24.503	24.7591	25.0573	24.6721	24.5353	24.4748	25.1893	24.4239	24.4469	10	10	10	32.3	32.3	32.3	37.646	0	39.422	1435700000
O95429	O95429	BAG family molecular chaperone regulator 4	BAG4	+	3.18432	0.000866873	-2.44207	+	2.43268	0.00137209	-1.48318	+	3.85719	0	-1.604	+	1.17466	0.0478857	-0.958882	+	1.31347	0.0280781	-0.838063	24.4159	23.6272	24.1085	23.7659	23.0992	22.4036	22.6701	21.8119	22.5265	22.2731	22.4195	22.2824	22.4179	20.8783	21.1968	21.6563	8	8	8	20.1	20.1	20.1	49.593	0	29.745	301710000
O95478	O95478	Ribosome biogenesis protein NSA2 homolog	NSA2	+	0.960926	0.0386488	-1.47852	+	4.80281	0	-3.66789	+	3.7312	0	-2.89668	+	1.46823	0.0181349	2.18937		0.863534	0.0574904	1.41816	24.3955	24.8435	25.2581	24.7153	21.3074	21.6533	21.0227	20.5575	22.0224	21.8988	22.6007	21.1038	24.5354	23.885	21.078	23.7999	9	9	9	40	40	40	30.065	0	7.436	394450000
O95551	O95551	Tyrosyl-DNA phosphodiesterase 2	TDP2	+	5.85312	0	10.6132		0.0137285	0.944796	-0.0475316	+	1.17169	0.0168078	-2.32175	+	4.20778	0	10.6607	+	5.03993	0	12.9349	22.4363	21.6119	20.0982	20.7629	18.4017	23.5022	21.6089	21.2065	21.3527	18.7859	18.5188	16.9651	31.8005	31.1866	32.1945	32.1805	35	35	35	68.5	68.5	68.5	40.929	0	323.31	112260000000
O95714;Q9BVR0	O95714	E3 ubiquitin-protein ligase HERC2	HERC2		0.652412	0.0853447	1.7097		NaN	1	0		NaN	1	0		0.748944	0.103632	1.69198	+	1.11511	0.0262949	2.44844	22.4031	20.8058	22.3636	19.8211	20.7419	21.3688	21.7613	21.5925	21.7005	20.2246	20.1769	20.3366	19.8575	23.6497	24.0547	24.6706	23	23	23	6.1	6.1	6.1	527.22	0	63.228	369700000
O95721	O95721	Synaptosomal-associated protein 29	SNAP29		0.737021	0.0985895	0.549829	+	3.83816	0	3.01924	+	4.03756	0	3.26523	+	4.96276	0	-2.46941	+	5.2349	0	-2.7154	22.2878	20.8052	21.6253	20.9949	24.1533	24.4377	24.717	24.4822	24.5756	24.5927	25.0294	24.5765	22.0093	22.2533	22.076	21.5739	13	13	13	63.2	63.2	63.2	28.97	0	136.72	1674300000
O95757	O95757	Heat shock 70 kDa protein 4L	HSPA4L		0.280293	0.352825	-0.301189		0.0367162	0.868698	-0.051661	+	0.928666	0.0464665	0.840355		0.406044	0.388241	-0.249528	+	2.68648	0.00232603	-1.14154	22.2503	23.4105	24.0037	24.1029	23.0234	23.422	24.0465	23.0689	24.2461	24.0718	24.7901	24.0209	22.7762	23.4047	23.1474	23.2344	22	17	17	30.9	26.7	26.7	94.511	0	38.88	878990000
O95777	O95777	U6 snRNA-associated Sm-like protein LSm8	LSM8		0.412162	0.210092	0.633759		0.124847	0.595297	0.263043	+	0.966333	0.0347938	1.29867		0.321778	0.414946	0.370716	+	1.16581	0.0435322	-0.664908	24.5113	23.3765	24.0196	21.5397	24.4953	22.3926	23.9679	23.6434	25.2072	24.2862	24.297	24.8514	24.5843	23.855	23.8074	23.7353	3	3	3	37.5	37.5	37.5	10.403	0	9.7276	727730000
O95782;O94973	O95782;O94973	AP-2 complex subunit alpha-1;AP-2 complex subunit alpha-2	AP2A1;AP2A2		0.229125	0.390581	-0.406256	+	0.842668	0.0409776	-1.66477		0.327971	0.241982	-0.849072		0.816146	0.0941671	1.25851		0.191898	0.479028	0.442816	21.6318	24.5679	24.3715	23.6149	20.9544	22.9926	23.2489	20.3311	20.1014	23.6538	23.7974	23.2373	22.6328	23.0871	23.8117	23.0295	11	11	11	10.3	10.3	10.3	107.54	0	16.097	443840000
O95801	O95801	Tetratricopeptide repeat protein 4	TTC4		NaN	1	0		0.695434	0.0716939	1.2284	+	1.06857	0.0246605	1.5316		0.419675	0.2948	-0.689909		0.838596	0.0722803	-0.993114	21.9297	19.393	21.5483	20.9556	20.2414	22.6927	22.8852	22.9207	21.0568	23.3073	22.7572	22.8316	21.6839	21.0325	22.3471	20.917	5	5	5	14.5	14.5	14.5	44.678	0	7.0665	203990000
O95810	O95810	Serum deprivation-response protein	SDPR	+	1.87685	0.00406645	1.56504		NaN	1	0		NaN	1	0	+	2.53281	0.00335294	1.94541	+	3.70501	0.0005	1.94826	20.8551	22.2469	22.5251	20.909	22.3294	21.3203	20.6553	20.7096	21.584	21.249	20.6374	21.5328	23.0823	23.1528	23.0484	23.5128	6	6	6	13.2	13.2	13.2	47.173	0	6.9904	96666000
O95816	O95816	BAG family molecular chaperone regulator 2	BAG2	+	1.904	0.00438689	1.34384	+	2.0203	0.00322257	1.34477	+	2.04516	0.0043712	1.3594		0.0018116	0.997272	-0.000929356		0.0316277	0.909236	-0.0155606	26.3562	24.6519	25.5475	25.6693	26.7316	26.8014	27.0464	27.0245	27.085	26.7787	27.0008	26.798	26.965	26.5044	26.8921	27.2386	23	23	23	77.3	77.3	77.3	23.772	0	323.31	14238000000
O95817	O95817	BAG family molecular chaperone regulator 3	BAG3	+	4.17065	0.0005	4.14848	+	3.80014	0	4.27712	+	3.64028	0	3.53512		0.169233	0.641246	-0.128647	+	1.94274	0.0155308	0.61336	21.0248	22.8093	21.5231	21.018	25.8641	25.058	26.2638	26.2979	25.092	24.8595	24.9767	25.5875	25.6349	25.8529	25.6464	25.835	17	17	17	45.7	45.7	45.7	61.594	0	179.13	5701100000
O95831	O95831	Apoptosis-inducing factor 1, mitochondrial	AIFM1	+	1.6379	0.0136736	0.825519	+	3.23707	0.000190476	1.75858	+	4.03207	0	2.20079	+	2.01953	0.0129821	-0.93306	+	3.11034	0.00109639	-1.37527	24.426	25.0808	24.992	25.4047	26.2801	26.6698	27.0561	26.9319	26.8848	27.2164	27.4902	27.1153	25.389	25.6074	26.0993	26.1099	41	41	41	57.9	57.9	57.9	66.9	0	323.31	23104000000
O95926	O95926	Pre-mRNA-splicing factor SYF2	SYF2		0.644957	0.137192	-0.43209		0.512612	0.15081	-0.601515		0.0456051	0.845111	-0.0376782		0.116725	0.696494	0.169425		0.652144	0.164274	-0.394412	22.4127	22.4925	23.2486	23.2153	20.8573	22.243	22.8676	22.9951	23.1107	22.4012	22.6026	23.1038	21.8992	23.0016	22.4356	22.3042	6	6	6	30.9	30.9	30.9	28.722	0	12.829	373310000
O95983	O95983	Methyl-CpG-binding domain protein 3	MBD3	+	4.70027	0.000693878	3.98423		0.172771	0.55631	-0.129622		0.0775831	0.711516	0.121686	+	4.54247	0	4.11385	+	3.15804	0.000707819	3.86254	21.6068	21.0129	21.0437	21.6648	20.9645	21.2283	20.7764	21.8405	21.6443	20.2296	22.8014	21.1395	24.6842	25.0681	25.9741	25.5386	11	11	10	41.2	41.2	37.1	32.844	0	71.52	1011600000
O96000	O96000	NADH dehydrogenase [ubiquinone] 1 beta subcomplex subunit 10	NDUFB10		0.260174	0.336449	0.658795	+	1.00688	0.0254921	1.68854		0.421304	0.169305	1.03593		0.538587	0.203299	-1.02975		0.127639	0.592599	-0.377132	22.3585	20.8232	20.3521	23.4983	23.7369	22.0559	23.7818	24.2116	20.3559	23.3733	23.8628	23.5837	20.8276	21.4723	23.4838	23.8834	6	6	6	44.2	44.2	44.2	20.776	0	36.633	426720000
O96019;O94805	O96019	Actin-like protein 6A	ACTL6A	+	2.6551	0.00170414	1.04506	+	2.79892	0.00087885	1.20976	+	2.413	0.00311263	1.11354		0.328393	0.48686	-0.1647		0.106834	0.716282	-0.0684824	26.5472	26.9043	27.1251	27.2313	27.7273	28.0973	28.4054	28.4169	27.4973	28.2405	28.3385	28.1858	27.8786	27.6651	28.1814	28.263	35	35	35	57.8	57.8	57.8	47.46	0	323.31	57480000000
P00338	P00338	L-lactate dehydrogenase A chain	LDHA	+	3.33415	0.000573379	-2.5166	+	2.99178	0.000187135	-2.40446	+	2.91017	0.000649789	-1.46703		0.0861036	0.7688	-0.112135	+	1.60536	0.0139755	-1.04956	29.7304	30.2212	29.3159	29.9796	27.8134	28.1992	26.8796	26.7371	28.3439	28.736	27.9152	28.3839	28.1138	27.422	26.718	26.9269	33	33	29	65.4	65.4	57.2	36.688	0	323.31	39533000000
P00367	P00367	Glutamate dehydrogenase 1, mitochondrial	GLUD1	+	2.86082	0.000915254	3.23995	+	4.42275	0	3.99147	+	4.38558	0	3.77232		0.778193	0.124733	-0.75152		0.527541	0.188113	-0.532375	21.5706	21.2475	20.1491	20.305	24.6858	24.5479	24.8856	25.1188	24.4741	24.52	24.7786	24.5888	24.1119	22.7381	24.6382	24.7438	24	24	10	43.4	43.4	22.2	61.397	0	209.91	2590800000
P00492	P00492	Hypoxanthine-guanine phosphoribosyltransferase	HPRT1		NaN	1	0		0.701401	0.070559	1.20776	+	0.974006	0.0299597	1.73361		0.641349	0.151615	-1.03712	+	0.930885	0.0445948	-1.56296	20.9573	21.2906	20.2911	21.8791	20.486	21.5997	23.6598	23.5036	20.3073	23.7893	23.8671	23.3889	21.4816	21.0596	21.3415	21.218	3	3	3	11	11	11	24.579	0.0010304	3.1453	285350000
P00966	P00966	Argininosuccinate synthase	ASS1	+	1.11461	0.025829	1.7219	+	3.79038	0	3.90272	+	3.22011	0	3.2027	+	1.68446	0.0122642	-2.18083	+	1.07967	0.0323363	-1.4808	22.1912	20.513	20.8363	22.1456	25.0689	25.0033	25.5326	25.692	23.9704	24.8902	24.7687	24.8675	21.1511	23.4414	23.8554	24.1257	11	11	11	28.2	28.2	28.2	46.53	0	34.809	950860000
P02545	P02545	Prelamin-A/C;Lamin-A/C	LMNA	+	4.59935	0.00068	4.2919	+	2.37019	0.00144423	1.51842	+	2.61888	0.00243761	1.05283	+	3.18348	0.00128497	2.77348	+	4.14601	0	3.23907	23.1669	23.3423	22.6316	22.617	24.3932	24.325	23.8732	25.2401	24.0449	23.9994	23.7273	24.1975	27.2672	27.1938	26.4456	28.0188	67	65	65	71.7	71.7	71.7	74.139	0	323.31	14109000000
P04183	P04183	Thymidine kinase, cytosolic	TK1		NaN	1	0	+	0.851251	0.0409701	1.54156	+	1.009	0.0258621	2.0195		0.747369	0.107379	-1.47075	+	0.914053	0.0440047	-1.9487	21.4223	20.6176	20.3972	21.2647	21.0592	24.0048	23.9553	20.8487	20.098	24.5442	24.1108	23.0267	20.1928	21.9098	21.4626	20.4199	4	4	4	32.9	32.9	32.9	25.468	0	62.047	403440000
P04350	P04350	Tubulin beta-4A chain	TUBB4A	+	1.73067	0.00314286	5.8644	+	6.22334	0	7.72665	+	6.56047	0	8.23332		0.460201	0.23345	-1.86225		0.618623	0.107348	-2.36892	21.457	21.7015	20.4177	21.3186	29.2507	28.3579	28.9048	29.2879	29.7763	29.0293	29.3134	29.709	28.4088	21.6863	28.9036	29.3536	36	5	1	63.5	12.6	4.5	49.585	0	63.293	10065000000
P04406	P04406	Glyceraldehyde-3-phosphate dehydrogenase	GAPDH		0.361471	0.239594	0.663815		0.21599	0.4021	0.560537		0.339739	0.22743	0.975499		0.0330563	0.893042	0.103278		0.0897895	0.685331	-0.311684	21.9632	20.6142	20.8339	22.859	19.4774	22.6054	23.1592	23.2706	21.8282	24.0552	24.5652	19.7237	20.7038	22.0155	22.6617	23.5446	7	7	7	23.6	23.6	23.6	36.053	0	16.113	510430000
P04792	P04792	Heat shock protein beta-1	HSPB1	+	3.00145	0.00153106	0.828996	+	3.7512	0.000252964	1.56746	+	4.59941	0	1.55146	+	2.13051	0.013983	-0.738463	+	2.89434	0.00448276	-0.722462	25.9259	26.1104	25.8967	26.3434	27.266	27.5142	27.7461	28.02	27.4492	27.5752	27.5985	27.8592	26.7286	26.8886	26.8145	27.1608	14	14	14	75.6	75.6	75.6	22.782	0	323.31	16777000000
P04843	P04843	Dolichyl-diphosphooligosaccharide--protein glycosyltransferase subunit 1	RPN1		0.674439	0.0963825	0.812053	+	1.01043	0.0317093	1.02424	+	2.05603	0.00517028	1.15729		0.118217	0.687765	-0.212186		0.277304	0.392321	-0.345239	21.7621	22.1493	20.824	21.8413	21.4437	22.7698	22.9528	23.5072	22.5385	22.8091	22.8276	23.0306	21.009	22.6437	22.8163	23.3558	8	8	8	18	18	18	68.569	0	15.738	371960000
P05023;P13637;Q13733;P20648	P05023	Sodium/potassium-transporting ATPase subunit alpha-1	ATP1A1		0.831983	0.0645357	0.900698	+	3.76982	0	4.24097	+	3.79893	0	3.58133	+	3.2276	0.00106077	-3.34027	+	3.14827	0.000656489	-2.68063	21.7386	20.124	21.0635	21.7727	24.6036	25.14	25.8152	26.1039	24.2701	24.6691	25.0247	25.0603	21.1286	22.7564	21.8023	22.6145	24	24	16	28.5	28.5	21.4	112.89	0	323.31	1908200000
P05067;Q06481	P05067	Amyloid beta A4 protein;N-APP;Soluble APP-alpha;Soluble APP-beta;C99;Beta-amyloid protein 42;Beta-amyloid protein 40;C83;P3(42);P3(40);C80;Gamma-secretase C-terminal fragment 59;Gamma-secretase C-terminal fragment 57;Gamma-secretase C-terminal fragment 50;C31	APP	+	2.15136	0.00362521	-1.07024		0.784329	0.0506195	-1.51625	+	1.29844	0.0302257	-0.569928		0.178476	0.568595	0.446016		0.857213	0.100084	-0.50031	25.0774	24.9753	24.532	24.5555	24.6784	24.2026	23.7023	20.4918	24.313	23.7249	24.2013	24.6212	24.3464	23.2767	23.5559	23.6801	12	12	12	18.7	18.7	18.7	86.942	0	73.479	1466800000
P05091	P05091	Aldehyde dehydrogenase, mitochondrial	ALDH2		NaN	1	0	+	2.6436	0.000827586	2.06643	+	1.65007	0.00752222	1.46902	+	3.46652	0.00109091	-2.63227	+	2.42932	0.00165553	-2.03486	22.0335	20.521	21.0342	21.0256	22.6898	23.8166	23.4549	22.9189	21.6271	23.2501	23.0498	22.5634	20.046	20.2721	20.9058	21.127	8	8	8	21.3	21.3	21.3	56.381	0	10.942	274510000
P05198	P05198	Eukaryotic translation initiation factor 2 subunit 1	EIF2S1	+	2.5806	0.00111416	2.14526	+	2.29628	0.00138824	2.02231		0.428753	0.17625	0.734659		0.158679	0.655808	0.122944	+	1.09634	0.0319646	1.4106	22.0335	21.4297	21.1408	22.9544	23.2683	24.3782	24.1899	23.8114	21.6274	23.8672	23.6157	21.3868	23.627	23.9279	24.4223	24.1623	9	9	9	41	41	41	36.112	0	50.166	712240000
P05386	P05386	60S acidic ribosomal protein P1	RPLP1	+	4.42392	0.000568889	-1.40633	+	1.89135	0.00328125	-1.72465	+	2.42072	0.00470551	-0.812327		0.256506	0.488184	0.318316	+	1.47804	0.0293695	-0.594006	31.4428	31.484	31.5888	31.4876	31.0741	29.754	29.5881	28.6884	31.2027	30.4276	30.5959	30.5276	30.4005	29.8061	30.1741	29.9971	3	3	3	56.1	56.1	56.1	11.514	0	323.31	51950000000
P05387	P05387	60S acidic ribosomal protein P2	RPLP2	+	2.72531	0.00110658	-1.63434	+	2.19144	0.00140959	-2.05091	+	2.01145	0.00406441	-1.51533		0.351177	0.380911	0.416572		0.105163	0.683671	-0.119007	31.8119	30.9596	30.8995	31.1582	30.3706	28.8995	29.1759	28.1797	30.6419	28.9824	29.4671	29.6765	30.1727	29.1012	29.6494	29.3685	16	16	16	85.2	85.2	85.2	11.665	0	323.31	97706000000
P05388;Q8NHW5	P05388;Q8NHW5	60S acidic ribosomal protein P0;60S acidic ribosomal protein P0-like	RPLP0;RPLP0P6	+	3.04405	0.000784504	-1.45995	+	1.80226	0.00285987	-2.80105	+	3.46491	0.000143541	-1.2422		0.773772	0.103374	1.34111		0.406776	0.335732	-0.217743	28.1665	28.4691	28.6898	28.6971	27.0026	25.7917	26.6915	23.3325	27.1598	27.0307	27.5752	27.2881	26.9954	26.4855	27.392	27.3099	26	26	26	72.9	72.9	72.9	34.273	0	323.31	12168000000
P05413	P05413	Fatty acid-binding protein, heart	FABP3	+	1.44249	0.00969985	-2.40841	+	0.791517	0.0461795	-1.98031	+	1.13444	0.01852	-2.20189		0.126705	0.652933	-0.428101		0.0704416	0.747518	-0.206522	26.961	24.3193	24.85	24.5489	25.9544	23.0264	23.1134	20.6637	25.1197	21.2063	22.4886	23.057	24.4052	21.7368	21.6571	23.2464	3	3	3	27.8	27.8	27.8	14.858	0	6.6176	918670000
P05455	P05455	Lupus La protein	SSB	+	2.23134	0.00144785	-2.23294	+	1.86376	0.0028032	-2.28927	+	1.61549	0.00647042	-2.34569		NaN	1	0		0.054217	0.804321	0.112748	22.3569	23.4157	24.1767	24.1493	20.8022	22.7577	20.7374	20.6443	20.7961	20.2047	23.1156	20.5995	21.5512	22.027	21.0639	20.5248	5	5	5	12.3	12.3	12.3	46.836	0	11.374	159310000
P05783;CON__P05784;CON__H-INV:HIT000015463	P05783	Keratin, type I cytoskeletal 18	KRT18	+	2.18774	0.00446254	0.865639	+	2.34971	0.00256628	0.992888	+	2.51511	0.0036918	0.845813		0.198434	0.611661	-0.127249		0.0321977	0.900552	0.0198255	26.616	27.099	26.5322	26.7203	27.2278	28.0446	27.6828	27.9838	27.2443	27.7746	27.5601	27.7717	27.4031	28.0914	27.3319	27.6036	45	45	43	80.7	80.7	78.6	48.057	0	323.31	28887000000
P06280	P06280	Alpha-galactosidase A	GLA		0.764913	0.0777341	0.845401	+	1.61423	0.00506195	2.7135	+	5.12155	0	4.05259		0.905024	0.0676598	-1.8681	+	2.77932	0.00102932	-3.20719	21.2342	20.6876	21.0029	21.0395	22.3265	21.9741	25.2915	25.2261	25.2335	24.2641	25.2987	25.3784	21.2994	21.2205	21.3937	23.4322	4	4	4	8.9	8.9	8.9	48.766	0	7.7551	764900000
P06576	P06576	ATP synthase subunit beta, mitochondrial	ATP5B		1.15363	0.0553607	0.449697	+	3.11503	0.000452442	1.47295	+	3.31446	0.000429825	1.17586	+	2.60198	0.00528302	-1.02326	+	2.87332	0.00499358	-0.726163	25.3956	24.6308	25.1523	25.2378	26.2045	26.4038	26.7605	26.9395	26.1839	26.2252	26.3948	26.316	25.517	25.2487	25.6254	25.8242	25	25	25	55.8	55.8	55.8	56.559	0	323.31	13649000000
P06703	P06703	Protein S100-A6	S100A6	+	1.23325	0.0158402	2.62836	+	4.27827	0	5.93894	+	5.35801	0	6.34197	+	1.53798	0.0135263	-3.31059	+	1.85792	0.00526271	-3.71361	21.6277	20.1154	21.6571	20.8855	25.6616	27.667	27.314	27.3988	26.9494	27.8034	27.3767	27.524	24.3383	20.5542	25.2631	24.6436	8	8	8	45.6	45.6	45.6	10.18	0	98.6	4872300000
P06733	P06733	Alpha-enolase	ENO1		NaN	1	0		0.382624	0.238121	0.434665	+	2.62704	0.00251957	1.01461	+	1.2646	0.0346182	-1.27766	+	3.2	0.000878049	-1.8576	21.8521	21.897	22.4492	22.0669	21.0928	22.8941	22.8141	23.203	22.7717	23.4871	23.0248	23.04	20.6201	21.0373	21.6658	21.57	9	9	9	30.2	30.2	30.2	47.168	0	26.025	276920000
P06748	P06748	Nucleophosmin	NPM1		0.611625	0.180077	-0.288061	+	2.40898	0.000895397	-2.3568	+	3.22966	0.000150754	-1.6835	+	2.02038	0.00641834	2.06874	+	2.32935	0.00341071	1.39543	32.7054	32.3923	32.3398	32.4116	31.3646	30.3624	29.7597	28.9351	31.4991	30.4536	30.5699	30.5925	32.6748	32.3513	31.8859	31.7847	24	24	24	57.1	57.1	57.1	32.575	0	323.31	441210000000
P06753	P06753	Tropomyosin alpha-3 chain	TPM3		0.734559	0.0638206	2.37838	+	1.52051	0.00534498	4.08743	+	1.59251	0.00575668	4.24101	+	1.25537	0.0303294	-1.70905	+	1.42508	0.0138552	-1.86263	21.9104	27.7596	24.764	21.6671	27.5983	28.69	28.0635	28.0991	27.9827	28.6623	28.254	28.1661	25.9872	28.4365	25.7153	25.4756	22	10	10	48.4	26.3	26.3	32.95	0	104.73	9928000000
P07195	P07195	L-lactate dehydrogenase B chain	LDHB	+	2.56534	0.00108929	-2.00565	+	2.54015	0.000801782	-2.30042	+	2.28449	0.00331886	-1.18137		0.213934	0.540255	0.294768	+	1.10192	0.0422816	-0.824276	29.7819	29.9745	29.0547	29.9292	27.9313	28.2807	26.7614	26.5652	28.5981	28.8624	28.029	28.5252	28.6039	27.8349	27.1136	27.1653	22	19	19	45.8	45.8	45.8	36.638	0	229.77	31119000000
P07237	P07237	Protein disulfide-isomerase	P4HB	+	1.46922	0.0410265	0.405128	+	2.87429	0.00227891	0.71836	+	3.68466	0.000154639	1.20763		1.44507	0.0939798	-0.313232	+	2.87852	0.00366222	-0.802501	25.0719	24.8294	24.6669	24.562	25.5509	25.6263	25.4952	25.3314	26.0712	26.1929	25.7084	25.9884	25.3209	25.3787	25.0911	24.9602	29	29	29	50	50	50	57.116	0	323.31	7423600000
P07305	P07305	Histone H1.0;Histone H1.0, N-terminally processed	H1F0	+	1.08791	0.0312654	-1.21461	+	1.44381	0.0101016	-1.60458	+	0.986704	0.0350786	-1.13619		NaN	1	0		NaN	1	0	20.8267	23.1671	22.8184	22.7822	20.3717	21.3134	20.283	21.208	20.6758	20.9728	21.686	21.7151	21.6872	20.5456	21.2689	21.2342	3	3	3	12.9	12.9	12.9	20.863	0	5.8153	33436000
P07355;A6NMY6	P07355;A6NMY6	Annexin A2;Putative annexin A2-like protein	ANXA2;ANXA2P2	+	3.83302	0.000444444	6.59945	+	4.71221	0	9.6047	+	4.63125	0	9.77443	+	1.99721	0.00585185	-3.00526	+	2.01105	0.00341834	-3.17498	21.9373	22.6816	21.8104	20.1368	29.5801	31.8649	32.216	31.324	29.6709	32.6232	32.038	31.3319	26.6255	29.1023	28.9069	28.3293	69	69	69	92	92	92	38.604	0	323.31	490280000000
P07437;A6NNZ2;CON__ENSEMBL:ENSBTAP00000025008;Q9H4B7	P07437	Tubulin beta chain	TUBB	+	2.62411	0.00108444	1.71219	+	3.45865	0.000249027	2.05716	+	3.96993	0	2.48982		0.558701	0.266921	-0.344965	+	1.48068	0.0232462	-0.777628	28.3711	27.7636	27.9655	28.8397	30.4422	29.8565	30.3082	30.5616	30.6422	30.4335	30.7071	31.1164	30.0432	29.2871	29.9983	30.46	43	8	7	66.4	22.5	19.1	49.67	0	323.31	107410000000
P07814	P07814	Bifunctional glutamate/proline--tRNA ligase;Glutamate--tRNA ligase;Proline--tRNA ligase	EPRS		0.244787	0.374948	0.386813	+	1.71799	0.00578417	1.42601		0.439995	0.19716	0.42896		0.684113	0.137438	-1.0392		0.0197041	0.920093	-0.0421476	21.1627	20.9079	21.1551	21.8094	21.7222	22.4882	23.673	22.8557	21.2145	22.7685	21.0252	21.7428	20.7606	20.4819	23.0374	22.3025	15	15	15	13.4	13.4	13.4	170.59	0	17.675	355590000
P07900;Q14568;Q58FG1;Q58FF6	P07900	Heat shock protein HSP 90-alpha	HSP90AA1	+	2.46217	0.00113675	1.69074	+	2.0226	0.00312579	1.36021	+	2.31163	0.00242446	1.5606		1.20542	0.112605	0.330525		0.421153	0.399029	0.130134	21.8403	22.2	23.2357	23.1573	23.6767	23.9754	24.1212	24.1009	23.9012	24.215	24.3138	24.2457	24.3244	24.0067	24.472	24.3931	22	14	14	29.9	19.7	19.7	84.659	0	83.622	1268400000
P07910	P07910	Heterogeneous nuclear ribonucleoproteins C1/C2	HNRNPC	+	2.39008	0.00313725	-0.926876		0.330304	0.41696	-0.123822	+	1.48519	0.0247062	-0.52691	+	2.2506	0.0118879	-0.803054		0.93793	0.101798	-0.399966	30.0687	29.585	29.8338	30.1378	29.7835	29.5538	29.7566	30.0362	29.4162	29.1361	29.1946	29.7709	28.9119	28.6124	28.9903	29.4033	30	30	16	53.9	53.9	43.5	33.67	0	323.31	83708000000
P07919;A0A096LP55	P07919	Cytochrome b-c1 complex subunit 6, mitochondrial	UQCRH		0.361588	0.245998	0.570374		0.780479	0.0573224	1.08056	+	1.03858	0.0274351	1.38356	+	1.62793	0.0408536	-0.510184	+	2.33034	0.00739509	-0.81319	21.5802	24.1735	23.9278	24.5611	24.4276	24.8941	24.4125	24.8306	24.6569	25.0184	24.7705	25.331	24.023	24.2409	24.3773	23.8829	5	5	5	48.4	48.4	48.4	10.739	0	88.899	1963600000
P07992	P07992	DNA excision repair protein ERCC-1	ERCC1	+	4.85401	0	6.83238		NaN	1	0		NaN	1	0	+	4.85807	0	6.75318	+	5.78627	0	7.5257	22.5655	20.3235	20.5328	21.666	20.4671	21.5348	22.732	20.6708	21.5094	19.7383	20.9032	20.1638	28.1309	27.8215	28.1028	28.3622	19	19	19	53.9	53.9	53.9	32.562	0	147.6	8819400000
P08195	P08195	4F2 cell-surface antigen heavy chain	SLC3A2	+	2.19067	0.00160956	2.23114	+	2.86523	0.000185507	2.97944	+	2.59099	0.000418803	2.71089	+	2.90372	0.0059351	-0.748299	+	1.37526	0.042726	-0.479755	21.3207	22.9977	21.4445	23.3943	25.2273	25.3058	25.307	25.2349	24.637	25.0471	25.2861	25.0304	24.1567	24.5153	24.7076	24.7021	12	12	12	25.9	25.9	25.9	67.993	0	147.5	3452700000
P08238	P08238	Heat shock protein HSP 90-beta	HSP90AB1	+	1.82707	0.00858258	0.91781	+	2.28115	0.00240401	1.13779	+	1.97422	0.00628821	0.996564		0.97207	0.212887	-0.219982		0.246905	0.560069	-0.0787539	23.5321	24.5126	23.9832	24.6475	25.1098	25.4415	25.2929	25.3823	24.8925	25.2112	25.3053	25.2526	24.8305	25.239	25.092	25.1852	26	26	12	33.7	33.7	18	83.263	0	323.31	5894600000
P08559;P29803	P08559	Pyruvate dehydrogenase E1 component subunit alpha, somatic form, mitochondrial	PDHA1	+	3.48798	0.000554113	3.29151	+	3.97251	0	4.5218	+	4.11927	0	4.66345	+	2.27512	0.00636364	-1.23029	+	2.70425	0.00167273	-1.37194	21.7335	21.1306	20.1295	22.1008	25.0752	26.2665	26.0703	25.7696	25.3611	26.3782	26.2395	25.7694	24.3705	24.3361	24.8142	24.7396	18	18	18	45.9	45.9	45.9	43.295	0	37.766	4250700000
P08579	P08579	U2 small nuclear ribonucleoprotein B	SNRPB2	+	3.84508	0.000395349	-4.24561	+	5.21244	0	-4.82141	+	2.65684	0.000139211	-3.70592		NaN	1	0		0.283674	0.362273	-0.539687	26.3048	25.3218	26.5034	25.6889	21.4846	21.0356	21.3414	20.6717	21.4272	21.9288	24.2324	21.4068	20.8492	22.3989	22.447	21.1413	4	4	4	29.3	29.3	29.3	25.486	0	23.348	384490000
P08621	P08621	U1 small nuclear ribonucleoprotein 70 kDa	SNRNP70	+	1.77102	0.0111977	0.826029	+	3.21356	0.000548628	1.27622	+	3.78071	0	2.51651		0.790165	0.154473	-0.450187	+	2.44402	0.00195511	-1.69048	25.1381	24.8985	24.6477	24.7715	26.4265	25.7871	25.932	26.415	28.0533	26.9312	26.8867	27.6506	26.3772	25.4963	25.4583	25.4281	32	32	32	38	38	38	51.556	0	323.31	14329000000
P08651	P08651	Nuclear factor 1 C-type	NFIC	+	3.13795	0.000675159	2.84728	+	3.54255	0.000326531	2.98897		NaN	1	0		0.232076	0.574107	-0.141692	+	3.22462	0.000940299	2.24352	22.4348	20.9151	20.7961	20.967	24.1603	24.4533	24.3837	24.0717	21.4743	22.6139	21.6341	21.8059	23.5158	24.3376	24.5836	24.0652	6	6	5	18.5	18.5	16.1	55.674	0	229.39	552030000
P08670;P07197;P07196	P08670	Vimentin	VIM		0.300656	0.343132	0.27277	+	1.04273	0.0366323	0.708813		0.96978	0.0561737	0.530078		0.440045	0.311731	-0.436043		0.273853	0.414224	-0.257308	26.754	27.4934	26.7313	26.7146	27.1218	28.4828	27.5329	27.3912	27.1689	28.0609	27.3405	27.2434	26.7632	28.1755	26.9848	26.861	70	70	59	94.8	94.8	89.1	53.651	0	323.31	66968000000
P08708	P08708	40S ribosomal protein S17	RPS17	+	2.90186	0.000796069	-1.80017	+	3.46555	0.000288288	-2.45253	+	3.89146	0	-2.30847		1.21018	0.0602659	0.652367	+	1.39578	0.0393902	0.508303	27.2208	28.1857	28.3953	28.0393	26.0102	25.73	25.1946	25.0962	25.7573	25.7786	25.5341	25.5372	26.4115	25.9552	25.7527	26.521	19	19	19	87.4	87.4	87.4	15.55	0	306.38	8757300000
P09012	P09012	U1 small nuclear ribonucleoprotein A	SNRPA		0.760865	0.10092	-0.47697		0.152489	0.633807	-0.0780597	+	2.09743	0.00290783	2.11382		0.595796	0.235655	-0.398911	+	2.31479	0.00186667	-2.59079	25.6902	25.186	25.3043	25.101	25.5449	24.8907	25.1248	25.409	28.6149	26.1635	27.0851	27.8733	25.5836	24.8805	24.667	24.2426	12	12	12	39.4	39.4	39.4	31.279	0	323.31	11194000000
P09234	P09234	U1 small nuclear ribonucleoprotein C	SNRPC	+	1.18748	0.0202347	1.84959	+	1.01695	0.0224722	2.29572	+	4.5989	0	6.67862		0.138194	0.631812	-0.446136	+	3.38929	0.000275862	-4.82903	22.3351	21.6275	20.1498	20.382	20.3097	24.2959	24.7838	24.2879	28.0456	27.0795	27.8323	28.2515	24.519	21.5663	22.4187	23.3888	6	6	6	33.3	33.3	33.3	17.394	0	248.43	3717900000
P09382	P09382	Galectin-1	LGALS1	+	2.28395	0.00153722	1.86292	+	3.38465	0.000294931	2.97803	+	2.75199	0.000133038	2.4277		1.09838	0.0524772	-1.11511		0.458277	0.222992	-0.564777	23.7514	24.6981	23.935	23.9394	26.2466	28.008	27.149	26.8324	25.849	27.6536	26.4791	26.053	25.1382	26.9272	26.0897	25.6205	10	10	10	68.9	68.9	68.9	14.716	0	323.31	6942400000
P09493	P09493	Tropomyosin alpha-1 chain	TPM1		0.0397371	0.825782	0.2694		0.560898	0.0975058	2.23299		0.321603	0.234724	1.47244		0.434858	0.249418	-1.96359		0.232095	0.399153	-1.20304	22.197	26.7648	20.7446	19.6141	23.8099	27.5371	23.4749	23.4306	23.36	26.8412	21.3119	23.6972	20.8633	27.7756	21.6251	20.1342	21	8	8	51.1	29.2	29.2	32.708	0	79.733	2396600000
P09496	P09496	Clathrin light chain A	CLTA	+	1.91048	0.00437971	-1.32305	+	2.4529	0.00136944	-1.43706	+	2.738	0.000977597	-1.58079		0.166692	0.65258	0.114016		0.463174	0.286936	0.257747	27.2427	25.9782	26.899	26.2736	25.3665	25.0891	25.3151	24.8745	24.9448	24.8546	25.2123	25.0585	25.4256	25.5587	25.5525	24.5645	11	11	11	28.2	28.2	28.2	27.076	0	105	3864900000
P09497	P09497	Clathrin light chain B	CLTB	+	3.31318	0.000571429	-2.5846	+	2.57419	0.00079646	-2.12523	+	3.27842	0	-2.72386		0.537487	0.24972	-0.459376		0.144569	0.605069	0.139251	25.5402	24.4043	25.7322	25.1048	22.6836	23.0869	23.9561	22.554	21.7618	22.4768	23.1211	22.5264	22.6925	22.4786	23.2083	22.0636	8	8	8	27.9	27.9	27.9	25.19	0	59.201	593630000
P09543	P09543	2,3-cyclic-nucleotide 3-phosphodiesterase	CNP		0.45513	0.174729	-0.887042	+	2.57352	0.000558376	4.00755	+	2.59267	0.000135747	4.11357	+	3.93448	0.000705882	-4.89459	+	3.89738	0	-5.00062	23.0753	22.9331	21.6401	19.8389	24.9395	26.074	26.345	26.159	25.2812	26.7361	26.4287	25.4956	19.6597	21.7087	21.2888	21.2819	24	24	24	53.4	53.4	53.4	47.578	0	275.66	6581500000
P09622	P09622	Dihydrolipoyl dehydrogenase, mitochondrial	DLD		0.740194	0.0779568	0.981376	+	3.02858	0.000227758	3.82846	+	2.86642	0.000155844	3.51778	+	3.01443	0.00179512	-2.84708	+	2.80677	0.00100637	-2.53641	24.0325	22.16	24.3955	22.5493	26.1756	27.5853	27.4514	27.2387	26.1379	27.5728	26.9335	26.5642	23.3226	24.9545	24.5888	24.1969	36	36	36	62.7	62.7	62.7	54.177	0	323.31	14411000000
P09651;A0A2R8Y4L2;Q32P51	P09651;A0A2R8Y4L2	Heterogeneous nuclear ribonucleoprotein A1;Heterogeneous nuclear ribonucleoprotein A1, N-terminally processed	HNRNPA1	+	2.3664	0.00199616	-1.3093	+	1.77311	0.00676709	-1.06238		0.956464	0.0530449	-0.600386		0.336148	0.438983	-0.246919	+	1.20424	0.0393065	-0.708913	30.3182	29.7595	30.5395	30.765	29.7364	28.8797	29.6665	28.8502	29.9164	29.0487	29.8943	30.1213	29.2859	28.4794	29.3612	29.0186	28	28	27	69.4	69.4	68	38.746	0	323.31	50805000000
P09661	P09661	U2 small nuclear ribonucleoprotein A	SNRPA1	+	3.89495	0.000414634	-4.42595	+	4.53709	0	-5.60605	+	3.29955	0	-2.13553		1.0353	0.0583818	1.18009	+	2.66467	0.00118475	-2.29042	26.4692	26.6632	27.7323	27.1345	20.2435	22.1796	21.5147	21.6372	24.9341	24.8998	25.149	24.4741	22.8141	21.4373	23.4718	22.5721	31	31	31	65.1	65.1	65.1	28.415	0	275.45	3220300000
P0C1Z6	P0C1Z6	TCF3 fusion partner	TFPT	+	1.81878	0.00584227	1.28013		0.92631	0.0527479	-0.621819		0.700706	0.109173	-0.435766	+	2.71024	0.00263492	1.90195	+	2.71877	0.00127778	1.71589	25.1234	24.4628	23.9928	24.1069	23.8391	24.3688	23.7318	23.259	24.0676	24.402	23.8192	23.6541	25.8759	26.4263	25.2861	25.2182	5	5	5	19.8	19.8	19.8	28.278	0	27.989	1820800000
P0DMV9;P0DMV8	P0DMV9;P0DMV8	Heat shock 70 kDa protein 1B;Heat shock 70 kDa protein 1A	HSPA1B;HSPA1A		0.990091	0.0569444	0.602164	+	2.2351	0.00280769	1.06256	+	2.46089	0.00311795	1.05607		0.74458	0.164855	-0.460398		0.804218	0.116615	-0.45391	29.2056	28.431	28.996	29.2431	29.9967	29.561	30.2383	30.33	30.0737	29.6798	30.053	30.2936	29.5276	28.8963	29.7968	30.0637	68	62	42	71.5	71.5	56.2	70.051	0	323.31	283490000000
P0DP25;P0DP24;P0DP23;P02585	P0DP25;P0DP24;P0DP23				0.182522	0.440575	0.71516	+	2.76437	0.000205788	6.72064	+	6.37903	0	12.4654	+	1.7762	0.00767778	-6.00548	+	3.74537	0	-11.7502	22.3545	24.0327	21.6526	23.4279	26.3259	31.5702	30.3576	30.0966	35.1893	35.464	35.274	35.4021	24.7389	27.0564	21.8046	20.7285	17	17	15	85.9	85.9	85.9	16.837	0	323.31	917100000000
P10124	P10124	Serglycin	SRGN	+	6.07889	0	-7.27671	+	3.09945	0.000247104	-3.75893	+	2.75632	0.000145278	-3.37619	+	3.10594	0.00130526	-3.51778	+	3.22672	0.000486957	-3.90052	29.1714	28.6639	27.9456	29.1908	26.1604	25.5708	24.2875	23.9173	26.4735	23.8349	25.356	25.8025	20.9474	21.6188	21.4243	21.8744	9	9	9	48.7	48.7	48.7	17.652	0	100.51	3753600000
P10321	P10321	HLA class I histocompatibility antigen, Cw-7 alpha chain	HLA-C	+	0.958435	0.0418824	1.22134	+	1.03767	0.0267299	1.29168	+	2.53268	0.00108087	1.79632		0.0320091	0.897682	-0.0703411		0.479457	0.208332	-0.574978	21.5314	22.8848	21.224	21.6462	21.525	23.5827	23.725	23.6203	23.4427	23.7922	23.646	23.5907	21.8158	24.0885	22.4711	23.7963	3	3	2	9.3	9.3	6.3	40.648	0	5.1736	384560000
P10412;P16402;Q02539;P22492	P10412;P16402;Q02539	Histone H1.4;Histone H1.3;Histone H1.1	HIST1H1E;HIST1H1D;HIST1H1A	+	3.62697	0.00053112	-2.42861	+	3.24072	0.000263374	-3.0829	+	5.87292	0	-3.22303		0.566835	0.210486	0.654291	+	1.3188	0.0290739	0.794423	29.8872	30.3783	30.0746	29.9738	27.8912	27.6438	26.3885	26.0587	27.2323	26.7858	26.6284	26.7752	27.8516	28.3578	27.0031	27.3868	19	19	3	41.6	41.6	16	21.865	0	323.31	25656000000
P10586;P23468	P10586	Receptor-type tyrosine-protein phosphatase F	PTPRF		0.114584	0.583769	0.465502		0.184325	0.452305	0.597875		0.305637	0.257497	1.06406		0.0327638	0.892383	-0.132373		0.144789	0.545945	-0.59856	19.8857	22.7793	24.122	24.0199	21.9372	24.4343	21.9203	24.9066	20.5373	24.9345	25.0414	24.55	21.492	20.9117	25.1727	25.0925	4	4	4	3.3	3.3	3.3	212.88	0.00052549	3.4342	946540000
P10599	P10599	Thioredoxin	TXN	+	3.21486	0.000917847	1.77481	+	6.50965	0	3.90267	+	6.13084	0	3.81888	+	3.92341	0.000538462	-2.12786	+	3.68396	0.000504505	-2.04406	26.0013	25.8245	25.6986	25.3279	29.6335	29.743	29.6759	29.4107	29.5188	29.7576	29.2313	29.6201	27.2023	27.9092	27.8506	26.9895	11	11	11	76.2	76.2	76.2	11.737	0	323.31	30610000000
P10644	P10644	cAMP-dependent protein kinase type I-alpha regulatory subunit;cAMP-dependent protein kinase type I-alpha regulatory subunit, N-terminally processed	PRKAR1A	+	1.22423	0.0215152	1.38549	+	2.92447	0.000193939	2.95921	+	2.84838	0.000143198	2.58757	+	1.84662	0.0117101	-1.57372	+	1.59946	0.0128638	-1.20208	21.6854	22.8959	23.8852	23.0035	25.1063	26.1514	25.9593	26.09	25.1418	25.5008	25.5813	25.5965	23.3784	23.8223	24.7735	25.0379	16	16	12	42.8	42.8	33.6	42.981	0	89.366	3616000000
P10809	P10809	60 kDa heat shock protein, mitochondrial	HSPD1	+	2.14822	0.00301261	1.30963	+	3.97995	0	3.07735	+	3.98162	0	2.70867	+	2.29874	0.0049901	-1.76772	+	2.00504	0.00653282	-1.39904	26.6326	27.431	27.0998	26.9241	29.2819	30.5842	30.4971	30.0337	29.3025	30.3255	29.9615	29.3326	27.7669	28.9816	28.6096	27.968	78	78	78	80.1	80.1	80.1	61.054	0	323.31	253210000000
P10909	P10909	Clusterin;Clusterin beta chain;Clusterin alpha chain	CLU	+	3.41394	0.000522449	3.34732	+	3.48327	0.000335079	3.52087	+	2.86726	0.000148515	2.79546		0.260519	0.531922	-0.173555		0.927013	0.0819804	0.551858	21.2576	22.5526	20.4567	21.5978	24.5252	25.5006	24.8437	25.0786	23.9829	24.9884	23.992	24.0831	24.7345	25.2882	24.8163	24.4148	18	18	18	35.4	35.4	35.4	52.494	0	127.92	3379600000
P11021	P11021	78 kDa glucose-regulated protein	HSPA5		0.91257	0.0993354	0.341277	+	2.64644	0.00140183	1.00898	+	1.734	0.0158465	0.591658	+	2.23091	0.014537	-0.667708		0.888368	0.158183	-0.250381	30.7375	30.0908	30.4966	30.7785	31.4589	31.2331	31.6692	31.778	31.204	30.8729	31.0739	31.3192	30.9468	30.5517	30.9885	30.9813	79	79	78	68.8	68.8	68.8	72.332	0	323.31	537550000000
P11142	P11142	Heat shock cognate 71 kDa protein	HSPA8		0.780338	0.110394	0.398807	+	1.28997	0.0262534	0.613745		0.86559	0.0815808	0.424053		0.384872	0.418998	-0.214939		0.0367641	0.886932	-0.0252461	32.27	31.5615	32.0529	32.4032	32.618	32.2719	32.7457	33.1069	32.6646	32.0508	32.4684	32.7999	32.5307	31.9895	32.5518	32.8108	77	76	58	77.2	77.2	71.5	70.897	0	323.31	1006300000000
P11172	P11172	Uridine 5-monophosphate synthase;Orotate phosphoribosyltransferase;Orotidine 5-phosphate decarboxylase	UMPS		NaN	1	0		0.252645	0.346213	0.611216		0.303125	0.27019	0.733005		0.248071	0.473032	-0.541392		0.302897	0.334228	-0.663181	22.1613	22.1311	22.6078	19.8256	21.0314	23.512	23.7106	20.9168	20.0232	23.2506	23.2799	23.1042	21.5864	23.0294	20.8619	21.5274	9	9	9	22.9	22.9	22.9	52.221	0	36.573	330370000
P11177	P11177	Pyruvate dehydrogenase E1 component subunit beta, mitochondrial	PDHB	+	0.998428	0.0338934	1.69464	+	3.7211	0	4.41169	+	4.65792	0	5.74265	+	1.77318	0.0100408	-2.71705	+	2.6611	0.00101608	-4.04801	21.8193	20.7439	19.7083	20.6666	24.2994	25.7244	25.6261	24.9348	26.0224	26.8454	26.8695	26.1712	24.2044	21.2903	21.0465	23.1752	8	8	8	24	24	24	39.233	0	45.642	2453300000
P11310	P11310	Medium-chain specific acyl-CoA dehydrogenase, mitochondrial	ACADM		0.56869	0.131051	0.766413	+	3.11711	0.000251969	3.77189	+	3.29383	0	3.53859	+	3.06032	0.00124	-3.00548	+	3.40244	0.000495575	-2.77218	22.4811	20.7787	20.5905	20.1639	24.236	24.3195	24.9291	25.6172	24.4357	24.2615	24.7922	24.6792	21.8041	21.0103	21.4913	22.7742	14	14	14	38	38	38	46.588	0	119.24	2012800000
P11388	P11388	DNA topoisomerase 2-alpha	TOP2A	+	3.15629	0.000835821	2.31832		NaN	1	0		NaN	1	0	+	2.88887	0.00195475	2.42047	+	2.90219	0.00103268	2.44177	21.6162	20.869	21.4146	20.6664	20.9523	21.1029	21.8218	20.2806	21.6855	20.5817	20.3784	21.4266	23.0669	23.3476	23.1249	24.3	13	13	8	9.7	9.7	6.7	174.38	0	13.7	219220000
P11413	P11413	Glucose-6-phosphate 1-dehydrogenase	G6PD	+	2.19233	0.00114163	3.85724	+	3.33959	0.000344086	6.13347	+	3.63907	0	6.62335	+	2.02383	0.0060117	-2.27623	+	2.65512	0.00110638	-2.76611	23.2969	19.7258	20.1076	21.5304	26.3083	28.0268	27.2474	27.6122	27.2897	28.44	27.572	27.8523	23.8092	26.1581	25.1943	24.928	39	39	39	60.4	60.4	60.4	59.256	0	323.31	31076000000
P11586	P11586	C-1-tetrahydrofolate synthase, cytoplasmic;Methylenetetrahydrofolate dehydrogenase;Methenyltetrahydrofolate cyclohydrolase;Formyltetrahydrofolate synthetase;C-1-tetrahydrofolate synthase, cytoplasmic, N-terminally processed	MTHFD1	+	3.78999	0.000356021	3.41612	+	4.7332	0	4.86015	+	4.77966	0	4.98841	+	2.97	0.0027102	-1.44403	+	3.11928	0.000996845	-1.57229	21.6497	21.1636	20.4027	20.0332	25.2855	25.8441	26.0078	25.5524	25.4586	25.9288	26.2069	25.6086	23.9157	23.9126	24.6485	24.4369	40	40	38	45.6	45.6	44.5	101.53	0	238.73	6741900000
P11717	P11717	Cation-independent mannose-6-phosphate receptor	IGF2R		0.0261713	0.893919	0.0523067	+	1.02042	0.032425	0.928108		0.0807261	0.68555	-0.194001		0.849796	0.0992506	-0.875802		0.10121	0.661677	0.246308	22.7661	20.6938	21.0024	21.6629	22.2916	22.4873	22.3264	22.7323	19.3082	22.451	22.3955	21.1944	20.3507	21.1534	22.3984	22.4319	8	8	8	3.9	3.9	3.9	274.37	0	6.5432	136510000
P11802	P11802	Cyclin-dependent kinase 4	CDK4	+	1.87916	0.00315412	2.41605	+	3.80743	0	4.11848	+	4.46292	0	4.27785	+	1.28482	0.0281799	-1.70243	+	1.57381	0.0105686	-1.8618	21.0731	20.993	21.5494	19.9445	23.9491	25.3721	25.4569	25.2556	24.6823	25.563	25.3897	25.0362	21.5481	23.8498	24.3015	23.5247	14	13	13	43.9	41.3	41.3	33.729	0	45.923	1879200000
P11908	P11908	Ribose-phosphate pyrophosphokinase 2	PRPS2		NaN	1	0	+	1.58244	0.00606581	2.17089		0.536791	0.126488	0.813361	+	1.91907	0.00772067	-2.55403		0.889712	0.0567937	-1.1965	22.6686	21.1028	21.91	20.7433	22.0154	24.0036	24.4487	24.6405	23.2753	21.9176	21.0925	23.3927	20.8982	21.9118	20.2638	21.8183	10	3	3	35.2	14.8	14.8	34.769	0	15.703	251000000
P11940;Q9H361;Q4VXU2	P11940	Polyadenylate-binding protein 1	PABPC1	+	1.19563	0.0333831	-0.767465		0.220255	0.459409	-0.192891		0.961395	0.0521845	-0.615453		0.712325	0.157376	-0.574574		0.156621	0.580688	-0.152012	30.2421	29.8452	30.4683	30.8169	30.4301	29.3166	30.2667	30.5875	29.8829	29.0908	29.6196	30.3173	29.7063	28.7789	29.8918	29.9256	85	85	55	89.2	89.2	70.8	70.67	0	323.31	291220000000
P12004	P12004	Proliferating cell nuclear antigen	PCNA	+	5.41699	0	3.28648	+	5.8629	0	4.18114	+	5.72097	0	4.28039	+	3.61636	0.00266667	-0.894663	+	3.29381	0.00128134	-0.993916	21.1804	21.5309	22.024	21.9532	25.7121	25.8806	26.1211	25.6993	25.7107	26.1831	26.1857	25.7307	25.0592	24.8378	25.0655	24.872	18	18	18	82	82	82	28.768	0	194.41	5885800000
P12268	P12268	Inosine-5-monophosphate dehydrogenase 2	IMPDH2		0.594507	0.102068	1.48818		0.701802	0.0611616	2.22264	+	0.807413	0.0443519	2.52728		0.160196	0.585263	-0.734462		0.236107	0.396293	-1.0391	22.0961	19.6983	20.2766	21.7125	20.2317	27.0638	23.0321	22.3465	20.6503	27.3958	23.7096	22.137	20.9276	25.4849	21.8192	21.5046	30	30	28	49	49	49	55.804	0	323.31	5864800000
P12270	P12270	Nucleoprotein TPR	TPR	+	2.90756	0.00110909	1.32548	+	1.34749	0.0186952	-0.807326	+	1.39999	0.0210047	-0.687568	+	3.68493	0.00110983	2.13281	+	4.30382	0	2.01305	29.0697	28.1066	28.3487	28.5843	28.2177	27.7918	27.8255	27.045	28.2834	27.5099	27.8561	27.7096	30.084	29.8144	29.9359	29.5768	282	282	282	72.1	72.1	72.1	267.29	0	323.31	435460000000
P12694	P12694	2-oxoisovalerate dehydrogenase subunit alpha, mitochondrial	BCKDHA		0.252339	0.398355	0.234805	+	5.95698	0	4.26428	+	5.25414	0	3.60735	+	4.25279	0.000792453	-4.02947	+	3.73431	0	-3.37255	20.9236	21.0331	21.3733	21.4263	25.0655	25.9124	25.338	25.4976	24.6722	25.4007	24.6426	24.4702	21.3353	22.464	20.9982	20.8979	19	19	19	46.7	46.7	46.7	50.47	0	255.46	2509900000
P12956	P12956	X-ray repair cross-complementing protein 6	XRCC6		0.609182	0.150814	-0.41726	+	1.62633	0.00516788	-2.21818	+	1.21248	0.0292944	-0.683879	+	1.31781	0.0252885	1.80092		0.432471	0.298112	0.266619	25.3243	24.8719	25.9721	25.7525	24.3343	21.4744	24.3933	22.8461	24.7109	24.4731	25.2813	24.72	25.0623	24.4715	25.4783	25.2395	21	21	21	37.4	37.4	37.4	69.842	0	178.58	3255600000
P13010	P13010	X-ray repair cross-complementing protein 5	XRCC5	+	2.45187	0.00233948	0.990596		0.278145	0.416341	-0.166118	+	2.30846	0.00604706	0.734704	+	2.33518	0.00623121	1.15671		0.635403	0.216007	0.255893	24.8918	24.4435	24.7982	25.0979	25.2193	24.549	24.5595	24.2392	25.6652	25.2442	25.6024	25.6585	26.0304	25.3201	25.9906	25.8527	29	29	29	45.8	45.8	45.8	82.704	0	323.31	7126000000
P13284	P13284	Gamma-interferon-inducible lysosomal thiol reductase	IFI30	+	6.82801	0	10.862	+	7.91411	0	10.4435	+	7.71053	0	11.5113		0.607375	0.227387	0.418523		0.903952	0.0766302	-0.64929	21.9826	22.2295	21.4055	21.2385	32.3026	32.138	31.9315	32.2582	33.4905	33.4711	32.7111	33.2288	32.3579	33.4636	32.5022	31.9807	7	7	7	32.4	32.4	32.4	27.963	0	292.11	221850000000
P13489	P13489	Ribonuclease inhibitor	RNH1		0.328089	0.272282	0.608725	+	2.5927	0.000833333	2.42843	+	3.29629	0	3.43739	+	1.17518	0.0356525	-1.81971	+	1.85415	0.00595918	-2.82866	22.3281	22.2947	21.4135	22.9504	24.2817	25.7413	24.6228	24.0547	25.1386	26.7369	25.8525	25.0083	22.4837	24.5195	23.3346	21.0838	23	23	23	55.7	55.7	55.7	49.973	0	323.31	4067500000
P13639	P13639	Elongation factor 2	EEF2	+	2.39297	0.00110158	3.3567	+	3.14174	0.000286996	4.88583	+	3.01668	0	4.792	+	1.4951	0.0202753	-1.52913	+	1.29761	0.0207528	-1.4353	22.2439	22.8863	20.2452	20.4885	25.2464	27.1082	26.847	26.2056	24.9596	27.0992	26.6882	26.2849	23.8006	25.2464	25.41	24.8336	48	48	46	52.9	52.9	51.7	95.337	0	323.31	16339000000
P13674	P13674	Prolyl 4-hydroxylase subunit alpha-1	P4HA1	+	1.64653	0.00843703	1.36965		0.137766	0.563529	0.295554	+	1.04163	0.0248297	1.78548		0.646302	0.147845	1.0741		0.186633	0.48901	-0.41583	21.8093	21.7556	20.7381	20.5149	21.7185	23.1619	21.5502	19.5696	20.6016	23.3876	24.332	23.6387	21.9099	22.6124	22.4279	23.3464	6	6	6	18.5	18.5	18.5	61.049	0	18.745	325190000
P13797;Q14651	P13797	Plastin-3	PLS3		NaN	1	0		0.530953	0.125026	0.939855	+	1.48334	0.00906275	1.76255		0.521387	0.223656	-0.786779	+	1.84848	0.00759701	-1.60947	22.4763	20.4843	20.8977	22.8427	21.571	23.9167	23.258	21.7148	22.8399	24.0876	23.6186	23.205	22.5248	22.383	21.5332	20.8723	6	6	5	11.9	11.9	9.8	70.81	0	11.094	335290000
P13804	P13804	Electron transfer flavoprotein subunit alpha, mitochondrial	ETFA		0.385963	0.219418	0.745915	+	1.90317	0.00238017	2.45806	+	2.84392	0.000149254	2.96767		0.994644	0.0564651	-1.71214	+	1.57151	0.00955479	-2.22176	21.5133	20.0776	22.2057	21.7083	22.3006	24.6563	24.0138	24.3665	24.2224	25.1555	23.9577	24.04	22.3465	24.0452	21.0005	21.0965	9	9	9	42.6	42.6	42.6	35.079	0	41.161	522620000
P13995	P13995	Bifunctional methylenetetrahydrofolate dehydrogenase/cyclohydrolase, mitochondrial;NAD-dependent methylenetetrahydrofolate dehydrogenase;Methenyltetrahydrofolate cyclohydrolase	MTHFD2	+	4.29581	0.000591304	4.9591	+	4.86593	0	7.17135	+	4.4	0	5.18366	+	2.12376	0.00529968	-2.21225		0.179523	0.523308	-0.22456	22.2753	23.9167	23.1994	23.3619	29.0448	30.9441	30.6884	30.7614	27.6555	29.2838	28.4615	28.0871	27.2529	28.9265	28.2625	28.1478	36	36	34	66.3	66.3	66.3	37.895	0	323.31	83260000000
P14314	P14314	Glucosidase 2 subunit beta	PRKCSH		0.418817	0.238889	-0.351626		0.130807	0.623133	0.129377		0.41503	0.23244	-0.32046		1.11887	0.0888331	-0.481003		0.0653189	0.832502	-0.0311661	24.7221	23.2511	23.3668	23.9469	23.4886	24.1806	24.1341	24.0012	23.5777	23.497	23.3347	23.5956	23.4521	23.8548	23.0774	23.4961	10	10	10	13.1	13.1	13.1	59.425	0	11.778	969370000
P14373;Q9HCM9	P14373	Zinc finger protein RFP	TRIM27	+	2.57087	0.00111927	2.26194	+	2.47902	0.000803571	2.6974	+	2.89322	0.000148148	2.62797		0.485247	0.28305	-0.435467		0.802973	0.13392	-0.366032	22.1395	23.8707	24.0558	23.4912	26.9367	26.2762	26.0153	25.1187	26.3713	26.1381	25.9592	25.6006	25.9752	25.3097	25.857	25.4631	26	26	26	41.7	41.7	41.7	58.489	0	255.28	7302800000
P14618;P30613	P14618	Pyruvate kinase PKM	PKM	+	3.25583	0.000686084	2.37952	+	4.41864	0	3.68205	+	4.14986	0	3.75677	+	2.31695	0.00609697	-1.30253	+	2.10375	0.00604878	-1.37725	21.3862	22.2141	22.2763	21.1951	24.9397	25.9106	25.4927	25.4569	25.0142	26.2811	25.5094	25.294	23.4997	24.5229	24.3262	24.2409	19	19	19	46.7	46.7	46.7	57.936	0	246.13	3608300000
P14625	P14625	Endoplasmin	HSP90B1		0.372426	0.234779	0.630936	+	1.42991	0.0104934	1.55877	+	1.07983	0.0258182	1.29836		0.991855	0.0711015	-0.927837		0.594028	0.1502	-0.667426	21.548	22.6086	20.0198	20.556	22.5601	23.1088	22.6773	22.6212	22.672	22.8498	22.6785	21.7255	21.202	23.0004	20.9607	22.093	9	8	8	10.2	8.5	8.5	92.468	0	9.1529	305380000
P14866	P14866	Heterogeneous nuclear ribonucleoprotein L	HNRNPL	+	1.76832	0.0049344	1.62337	+	2.27033	0.00139096	2.16963	+	1.37081	0.0143467	1.25736	+	1.47651	0.0459879	-0.546256		1.40891	0.0574887	0.366006	21.3131	22.5143	22.4126	20.4813	23.7802	23.5594	23.7424	24.3178	22.7783	22.9596	23.152	22.8608	23.0361	23.372	23.2325	23.5742	13	13	13	18.5	18.5	18.5	64.132	0	40.658	830450000
P15036;P14921	P15036	Protein C-ets-2	ETS2		NaN	1	0	+	0.980116	0.0269944	1.83698	+	0.876785	0.0395638	1.75313	+	1.04038	0.0483418	-1.78521	+	0.921524	0.0445158	-1.70136	22.7877	20.1556	21.8199	20.619	23.4794	20.9656	24.1818	24.1033	20.6562	23.9406	23.913	23.8849	22.2085	20.0684	21.489	21.8233	6	6	6	12.8	12.8	12.8	53.001	0	5.8397	386900000
P15170;Q8IYD1	P15170;Q8IYD1	Eukaryotic peptide chain release factor GTP-binding subunit ERF3A;Eukaryotic peptide chain release factor GTP-binding subunit ERF3B	GSPT1;GSPT2		0.129394	0.576523	0.210836	+	4.41217	0	2.50953	+	1.09715	0.0226791	1.49024	+	2.04263	0.00602395	-2.29869		0.686047	0.0994963	-1.2794	21.9031	21.2391	21.1172	21.5547	23.6373	24.3801	23.9362	23.8985	21.0157	24.0412	23.7937	22.9244	21.526	23.3512	20.7115	21.0686	11	11	11	22.8	22.8	22.8	55.755	0	21.499	514890000
P15880	P15880	40S ribosomal protein S2	RPS2	+	2.86287	0.00100713	-1.66656	+	3.70851	0.00031068	-2.12637	+	4.18051	0	-2.22478		0.945873	0.119645	0.459808	+	1.43142	0.0333583	0.558219	26.5649	27.4018	27.4317	27.4875	25.1827	25.2914	25.2453	24.6609	24.8367	25.1019	24.9738	25.0744	25.1233	25.9477	25.3097	25.8389	24	24	24	58.4	58.4	58.4	31.324	0	193.9	5314900000
P15924	P15924	Desmoplakin	DSP		0.609279	0.11517	0.825819	+	1.15246	0.018673	1.53893	+	0.975589	0.0263394	2.6648		0.462825	0.263359	-0.713112		0.626427	0.108647	-1.83898	21.0545	21.8933	20.8656	19.6705	20.9748	22.2543	23.3033	23.1072	21.356	27.1223	23.9314	21.7333	21.1411	23.03	21.1648	21.4512	95	95	95	33.4	33.4	33.4	331.77	0	323.31	3548800000
P15927	P15927	Replication protein A 32 kDa subunit	RPA2	+	4.00772	0.000468966	4.84163		NaN	1	0		NaN	1	0	+	3.62371	0.000613139	5.54549	+	3.74811	0	5.72983	21.8857	21.6463	22.1539	21.9118	21.6541	21.4834	21.8877	19.7572	19.8071	20.739	21.7591	21.7399	26.8173	25.251	27.3178	27.5782	9	9	9	43.7	43.7	43.7	29.247	0	323.31	1425600000
P16401	P16401	Histone H1.5	HIST1H1B	+	4.23641	0.000386364	-2.39844	+	3.41802	0.000304762	-3.11854	+	4.85285	0	-3.35898		0.732996	0.138102	0.720097	+	1.56739	0.0169028	0.960544	28.3638	28.7264	28.5614	28.3244	26.1844	26.0147	24.8478	24.455	25.8702	24.8475	24.9177	24.9047	26.3813	26.5511	25.6187	25.8312	18	11	11	40.3	27.4	27.4	22.58	0	157.03	5561700000
P16403	P16403	Histone H1.2	HIST1H1C	+	0.908917	0.0358627	-3.34166	+	1.25713	0.0110661	-3.84474	+	1.12095	0.0171136	-3.51761		0.191212	0.54628	0.50308		0.0583861	0.785796	0.17595	27.0285	26.3787	27.4709	20.6768	20.9863	21.1329	21.6079	22.4488	22.5904	22.5894	21.2448	21.0599	20.2051	21.0676	24.7218	22.1938	19	3	3	42.3	9.9	9.9	21.364	0	27.916	981910000
P16615;O14983;Q93084	P16615	Sarcoplasmic/endoplasmic reticulum calcium ATPase 2	ATP2A2		1.00361	0.0546651	0.627016	+	3.25301	0.000284444	3.53065	+	3.08421	0	3.03698	+	3.18038	0.00129843	-2.90364	+	3.00837	0.000875	-2.40996	20.2475	21.0698	21.5152	20.3472	23.5463	23.5973	24.9961	25.1625	23.0698	23.2614	24.4392	24.5572	21.5402	21.6369	21.381	21.1296	25	25	25	28.1	28.1	28.1	114.76	0	323.31	1713100000
P16989	P16989	Y-box-binding protein 3	YBX3	+	3.59972	0.000870968	-1.14431	+	3.16947	0.000855107	-1.20014	+	3.14375	0.000136674	-1.49003		0.0956327	0.789617	0.0558319		0.645719	0.177725	0.345719	26.4499	26.1709	26.1984	26.1019	25.5283	24.7502	24.9336	24.9083	24.9084	24.0893	24.8716	25.0916	24.8254	25.4274	25.1088	24.9822	20	13	13	61.8	54	54	40.089	0	323.31	2391100000
P17028	P17028	Zinc finger protein 24	ZNF24	+	3.24823	0.000575342	2.93901		0.228933	0.410005	-0.326858		NaN	1	0	+	2.59195	0.00255462	3.26587	+	3.09773	0.000664093	3.07679	21.8996	21.0776	21.1427	21.8024	21.0964	21.0142	19.9543	22.5498	21.0255	21.7868	21.9251	20.6338	23.7837	23.8788	24.556	25.4598	13	13	13	47.6	47.6	47.6	42.155	0	46.122	600740000
P17066;P48741	P17066;P48741	Heat shock 70 kDa protein 6;Putative heat shock 70 kDa protein 7	HSPA6;HSPA7	+	1.07273	0.0416943	0.767055	+	1.15411	0.0283861	0.773747		0.478137	0.188503	0.366701		0.00694003	0.983315	-0.00669241		0.591491	0.182729	0.400354	28.6263	27.3611	28.0825	28.4536	29.0436	28.2832	29.2415	29.0502	28.6917	27.918	28.5163	28.8644	28.9616	28.2182	29.0374	29.3746	19	4	4	20.2	7.6	7.6	71.027	0	102.75	12056000000
P17275	P17275	Transcription factor jun-B	JUNB	+	1.94666	0.00234815	2.5794		NaN	1	0		NaN	1	0	+	2.07125	0.0058882	2.31694	+	1.83936	0.00636686	2.33816	22.102	20.6823	20.0391	21.255	20.911	20.974	21.7728	21.4704	22.1376	21.3125	21.356	20.2373	21.9216	24.3022	24.2604	23.9119	7	7	7	33.7	33.7	33.7	35.879	0	32.283	219640000
P17655	P17655	Calpain-2 catalytic subunit	CAPN2		NaN	1	0		NaN	1	0	+	3.28519	0	2.01478		NaN	1	0	+	3.33838	0.000699187	-2.54568	21.6547	22.3989	21.5159	21.2813	20.6025	21.5156	21.607	20.5673	23.2351	23.859	24.0623	23.7535	20.5156	20.8789	22.0249	21.3077	9	9	9	16.6	16.6	16.6	79.994	0	32.86	445690000
P17676	P17676	CCAAT/enhancer-binding protein beta	CEBPB		NaN	1	0		0.328467	0.272218	0.513889	+	1.50797	0.012878	1.02461		0.802792	0.0987329	-1.1805	+	1.92626	0.00650584	-1.69122	21.4991	21.6689	21.6276	21.3288	23.944	21.4235	21.8741	20.9383	23.2284	22.8213	22.6205	21.5526	21.0367	21.3283	21.1464	19.9466	5	5	5	18	18	18	36.105	0	11.684	180410000
P17707	P17707	S-adenosylmethionine decarboxylase proenzyme;S-adenosylmethionine decarboxylase alpha chain;S-adenosylmethionine decarboxylase beta chain	AMD1		NaN	1	0	+	1.25703	0.0148124	1.53002		NaN	1	0		0.500138	0.244089	-0.663761		NaN	1	0	20.2622	20.6674	21.3454	21.0794	22.5253	22.4482	20.7918	23.7091	21.5347	21.795	20.4316	21.6385	21.6039	21.9876	21.5979	21.6299	3	3	3	11.4	11.4	11.4	38.339	0	9.3353	72265000
P17812;Q9NRF8	P17812	CTP synthase 1	CTPS1	+	3.84613	0.000352332	3.0434	+	4.34336	0	3.71344	+	4.8904	0	4.01305		0.756861	0.135913	-0.670044	+	1.29268	0.0267725	-0.969653	20.7254	21.1069	21.1274	20.3734	23.9498	24.1238	25.2558	24.8575	24.137	24.9772	25.3291	24.9419	23.3148	23.3958	24.2346	24.5614	24	24	24	43	43	43	66.69	0	117.41	3234800000
P17844	P17844	Probable ATP-dependent RNA helicase DDX5	DDX5	+	1.34242	0.0215438	-0.94668	+	1.20221	0.0228571	-0.860712		0.936856	0.0514154	-0.685368		0.284654	0.596798	-0.085968		1.24742	0.10677	-0.261312	25.829	26.57	27.3855	27.322	25.7733	26.0305	26.113	25.7468	26.013	25.9998	26.2992	26.053	25.8792	25.5757	25.9205	25.9445	46	30	30	55	44	44	69.147	0	220.07	8597000000
P17980	P17980	26S protease regulatory subunit 6A	PSMC3	+	1.03246	0.0431838	0.829187	+	2.73723	0.000545906	2.29224	+	2.8439	0.000140845	2.43551	+	2.97542	0.00272131	-1.46305	+	3.10398	0.001	-1.60632	22.8373	24.6311	24.2287	24.0433	25.7958	26.7411	26.2331	26.1393	26.0383	26.9691	26.3117	26.1634	24.3733	25.0654	24.939	24.6794	23	23	23	59.7	59.7	59.7	49.203	0	241.52	5786600000
P17987	P17987	T-complex protein 1 subunit alpha	TCP1	+	2.17818	0.00316547	1.22081	+	3.48873	0.000256	2.03211	+	3.80681	0	2.25364	+	1.9032	0.0168032	-0.811306	+	2.46729	0.00427826	-1.03283	24.0721	24.424	25.07	24.9977	26.4061	26.4582	26.9426	26.8854	26.6799	26.7998	27.2502	26.8485	25.7046	25.4183	26.1564	26.1677	35	35	35	59.4	59.4	59.4	60.343	0	323.31	12410000000
P18077	P18077	60S ribosomal protein L35a	RPL35A	+	3.05273	0.000830769	-1.67608	+	2.38417	0.000774194	-3.1272	+	3.93784	0	-2.61927	+	1.07605	0.0478138	1.45112	+	1.65333	0.0141159	0.94319	28.1042	28.9763	28.58	28.7436	27.1139	25.8336	25.0136	23.9342	26.6466	25.6325	25.706	25.9419	27.3442	27.0734	26.3772	26.905	14	14	14	70.9	70.9	70.9	12.538	0	23.459	10131000000
P18124	P18124	60S ribosomal protein L7	RPL7	+	4.22466	0.000584475	-1.6355	+	2.66898	0.000469333	-3.57574	+	5.41131	0	-3.04939	+	1.50775	0.0174691	1.94024	+	3.68649	0.000794007	1.41389	29.3084	29.7123	29.8834	29.7952	27.6686	26.6175	25.6504	24.4596	27.0343	26.4576	26.6082	26.4015	28.1785	28.2115	27.755	28.0122	33	33	33	75	75	75	29.225	0	246.35	18060000000
P18583	P18583	Protein SON	SON		0.029283	0.909789	0.0160041		0.107665	0.748643	0.0441074		0.12488	0.66984	-0.0583553		0.0612306	0.871132	-0.0281034		0.153975	0.646655	0.0743594	25.027	24.6752	24.6709	25.1675	24.8355	24.8202	24.8831	25.1783	24.6705	24.6888	24.7609	25.1871	24.8561	25.307	24.7405	24.701	28	28	28	14.4	14.4	14.4	263.83	0	75.531	3722400000
P18615	P18615	Negative elongation factor E	NELFE	+	1.71587	0.00511005	1.8354	+	2.81117	0.000556962	2.16097		NaN	1	0		0.23371	0.513145	-0.325573	+	1.76867	0.00773383	1.83988	20.5487	21.9507	20.966	21.2362	23.5386	23.9385	22.7126	23.1559	20.6623	21.4514	21.7661	20.804	21.5312	23.6563	23.3305	23.5253	8	8	8	32.4	32.4	32.4	43.239	0	43.791	631870000
P18621	P18621	60S ribosomal protein L17	RPL17	+	4.29575	0.000328502	-1.74366	+	3.14885	0.000211221	-2.45301	+	4.4284	0	-2.67375		0.866526	0.106443	0.709351	+	1.75358	0.0125984	0.930091	29.9083	30.2035	30.0515	30.1312	28.6543	27.7298	27.0959	27.0025	28.0981	27.0683	27.1097	27.3235	28.5811	28.6253	28.0717	28.0418	28	28	28	77.2	77.2	77.2	21.397	0	323.31	40966000000
P19338	P19338	Nucleolin	NCL	+	1.88515	0.00487884	-1.27942	+	2.37309	0.00119522	-1.94876	+	2.60923	0.00110262	-1.83575		0.757817	0.136037	0.66934		0.746242	0.116546	0.556334	32.2558	31.0094	31.5027	31.4058	30.5555	29.4022	29.5357	28.8853	30.3832	29.1223	29.6242	29.701	30.998	30.0417	30.2118	29.8046	62	62	62	53.4	53.4	53.4	76.613	0	323.31	242420000000
P19387	P19387	DNA-directed RNA polymerase II subunit RPB3	POLR2C		0.0644232	0.797069	-0.0462365		0.156628	0.627997	-0.078999	+	1.54394	0.0269909	0.459909		0.0404585	0.894906	0.0327625		1.00398	0.0755604	-0.506146	25.035	24.8949	24.5237	24.7812	24.7236	25.0904	24.7927	24.312	25.3519	25.5125	25.2605	24.9494	24.7052	25.3482	24.7758	24.2205	10	10	10	50.2	50.2	50.2	31.441	0	150.86	1959300000
P19388	P19388	DNA-directed RNA polymerases I, II, and III subunit RPABC1	POLR2E		0.987997	0.117162	-0.25957	+	1.55167	0.0209988	-0.518491	+	1.51105	0.0473957	-0.317603		0.572662	0.296267	0.258922		0.138153	0.690792	0.058033	25.3393	25.5581	25.4496	25.5677	25.0859	25.2502	25.0424	24.4623	24.9195	25.3834	25.2449	25.0965	25.554	25.2592	25.034	25.0292	10	10	10	52.9	52.9	52.9	24.551	0	87.881	3199400000
P19404	P19404	NADH dehydrogenase [ubiquinone] flavoprotein 2, mitochondrial	NDUFV2		NaN	1	0	+	2.35602	0.000891667	2.62177	+	2.21609	0.00201869	2.43776	+	3.4858	0.00112941	-2.90901	+	3.35334	0.000728814	-2.725	22.573	20.7444	20.5212	22.7164	24.1291	24.0912	24.5156	24.3061	24.0206	24.0637	24.3014	23.9203	20.219	21.7554	21.889	21.5427	10	10	10	52.6	52.6	52.6	27.391	0	57.805	932050000
P19623	P19623	Spermidine synthase	SRM		0.00973597	0.960727	0.0161905	+	1.02241	0.0283543	1.26713	+	1.56274	0.00914825	1.45361		0.904909	0.0754859	-1.25094	+	1.32684	0.0192914	-1.43741	22.5873	21.5649	20.9687	21.9504	22.287	24.4983	23.2116	22.143	22.7834	24.0861	23.5566	22.4596	22.1245	22.8255	20.7698	21.4163	7	7	7	25.5	25.5	25.5	33.824	0	11.777	406100000
P19784	P19784	Casein kinase II subunit alpha	CSNK2A2	+	4.85167	0	6.97912		0.299583	0.309795	-0.423843		NaN	1	0	+	5.15952	0	7.40296	+	4.61911	0	7.00179	20.9222	20.7063	21.7731	19.6352	21.2504	19.3361	20.203	20.5519	19.8118	22.1186	20.8276	20.188	26.8181	27.7624	28.2469	28.1257	34	34	34	73.4	73.4	73.4	41.213	0	323.31	8707200000
P20674	P20674	Cytochrome c oxidase subunit 5A, mitochondrial	COX5A		0.558606	0.19474	-0.295887	+	1.63446	0.0125239	0.720465		0.726241	0.105424	0.426625	+	3.11297	0.00312915	-1.01635	+	1.71129	0.0176839	-0.722512	26.3427	25.5747	25.5369	26.242	26.6349	26.5557	26.4499	26.9376	26.4045	25.8341	26.4033	26.7609	25.7145	25.6514	25.2814	25.8654	5	5	5	32.7	32.7	32.7	16.762	0	39.534	6459500000
P20700	P20700	Lamin-B1	LMNB1	+	2.48928	0.00112236	1.51598		0.079761	0.781417	-0.0480399		0.178591	0.542779	-0.101219	+	3.17267	0.0024	1.56402	+	3.21875	0.00103947	1.6172	27.5184	26.7869	26.8223	26.5203	26.7391	26.9058	26.9053	26.9056	26.8982	26.8199	26.8808	26.6442	28.7981	28.7804	28.3565	27.7767	77	77	69	75.6	75.6	71.2	66.408	0	323.31	63162000000
P20908	P20908	Collagen alpha-1(V) chain	COL5A1	+	1.57468	0.0076	-1.95407	+	2.05426	0.00255791	-1.52165	+	1.72568	0.00663233	-1.5312		0.248943	0.480146	-0.432417		0.224493	0.437937	-0.422872	24.2142	23.6087	23.1272	23.8865	22.976	21.4254	21.9841	22.3646	23.3287	21.8951	21.3277	22.1604	19.9527	22.7551	22.446	21.8665	4	4	4	3.5	3.5	3.5	183.56	0	8.4915	221160000
P21127;Q9UQ88;Q13882	P21127;Q9UQ88	Cyclin-dependent kinase 11B;Cyclin-dependent kinase 11A	CDK11B;CDK11A	+	1.74059	0.01222	0.780592		0.46314	0.262049	-0.207214	+	3.49844	0.00015625	1.41817	+	1.82281	0.01547	0.987806	+	1.16946	0.044	-0.637576	25.9997	25.8168	25.7483	25.6014	25.8934	25.8094	25.5604	25.0742	27.6661	27.0493	26.8577	27.2659	27.235	26.3909	26.465	26.1977	37	37	37	31.1	31.1	31.1	92.619	0	208.28	17250000000
P21333;Q14315	P21333	Filamin-A	FLNA	+	3.88146	0.000375691	3.4109	+	4.71566	0	4.32802	+	3.97342	0	3.33983	+	2.57243	0.00613953	-0.917122		0.124962	0.687202	0.0710626	21.5455	21.4414	20.0047	20.9041	25.1246	25.3547	25.3841	25.3444	24.1381	24.5059	24.5301	24.081	24.1771	24.7209	24.6455	23.9958	40	40	38	19.2	19.2	18.9	280.74	0	183.27	3623200000
P21675;Q8IZX4	P21675;Q8IZX4	Transcription initiation factor TFIID subunit 1;Transcription initiation factor TFIID subunit 1-like	TAF1;TAF1L	+	1.04167	0.0291618	1.94263		0.132699	0.568743	-0.348519		0.188556	0.425987	-0.4915	+	3.72148	0.000771084	2.29115	+	3.14806	0.000929889	2.43413	21.3483	19.5652	23.1495	23.8207	21.6068	22.1599	21.7728	20.9502	20.8734	21.0076	21.5753	22.4614	23.7854	24.2879	23.7211	23.8599	10	10	10	7.1	7.1	7.1	212.67	0	12.505	412430000
P21912	P21912	Succinate dehydrogenase [ubiquinone] iron-sulfur subunit, mitochondrial	SDHB		NaN	1	0		0.604288	0.102685	0.885349		0.341732	0.24519	0.583284		0.894046	0.0756684	-1.3311		0.620732	0.123911	-1.02903	21.5577	21.5862	21.6749	21.9995	20.5572	23.4732	23.3514	22.978	21.9853	23.3944	23.4104	20.3614	22.088	21.1741	20.575	21.1983	7	7	7	25.4	25.4	25.4	31.629	0	7.0201	263010000
P21953	P21953	2-oxoisovalerate dehydrogenase subunit beta, mitochondrial	BCKDHB		NaN	1	0	+	3.88974	0.000321608	1.85015		0.46667	0.149819	0.946407	+	2.60569	0.0027907	-2.02317		0.528086	0.156605	-1.11943	21.677	21.3665	21.796	21.1192	22.9785	23.4844	23.6588	23.2375	24.1041	23.8576	20.5622	21.2205	21.5315	20.2086	21.8991	21.6274	5	5	5	16.8	16.8	16.8	43.122	0	23.418	267280000
P22061	P22061	Protein-L-isoaspartate(D-aspartate) O-methyltransferase	PCMT1	+	1.86459	0.0049582	1.30742	+	4.12044	0	3.8104	+	1.09808	0.0190024	2.55051	+	3.02712	0.00175238	-2.50298		0.460743	0.186739	-1.24309	21.1825	20.2421	21.0041	20.1907	23.7471	25.2318	24.5511	24.3308	23.7814	25.2511	23.9987	19.7902	21.9683	21.7668	21.3927	22.7212	6	6	6	52.4	52.4	52.4	24.636	0	140.29	908960000
P22102	P22102	Trifunctional purine biosynthetic protein adenosine-3;Phosphoribosylamine--glycine ligase;Phosphoribosylformylglycinamidine cyclo-ligase;Phosphoribosylglycinamide formyltransferase	GART		0.854754	0.0546177	1.18088	+	2.80347	0.000377143	3.36516	+	2.89847	0	3.49037	+	3.15573	0.00178641	-2.18428	+	3.33124	0.000688	-2.30949	22.2549	20.9623	21.1409	19.2976	24.4639	24.0812	24.3858	24.1856	24.4322	24.3797	24.5406	24.2648	22.288	21.1147	22.4316	22.5451	23	23	23	29.4	29.4	29.4	107.77	0	115.76	1259000000
P22392;P15531;O60361	P22392;P15531;O60361	Nucleoside diphosphate kinase B;Nucleoside diphosphate kinase A;Putative nucleoside diphosphate kinase	NME2;NME1;NME2P1		0.620147	0.105441	0.97385	+	4.14045	0	2.96223	+	4.03272	0	3.414	+	1.32937	0.0238855	-1.98838	+	1.59939	0.0091823	-2.44015	21.14	21.3353	20.9216	20.9866	23.294	24.4665	24.57	23.9018	23.8837	25.1488	25.1154	23.8915	20.3678	22.8505	21.3784	23.6822	6	6	6	40.1	40.1	40.1	17.298	0	18.402	790050000
P22626	P22626	Heterogeneous nuclear ribonucleoproteins A2/B1	HNRNPA2B1	+	3.42013	0.00086631	-1.2856	+	2.26848	0.00681502	-0.607725	+	1.59824	0.0181117	-0.610991	+	2.48944	0.0115429	-0.677873	+	1.76638	0.0176578	-0.674607	27.5417	27.5623	27.8036	28.0851	27.0541	27.0412	27.3261	27.1403	27.0059	26.753	27.2969	27.4929	26.1764	26.3227	26.7141	26.6371	32	32	32	68.6	68.6	68.6	37.429	0	323.31	30789000000
P22695	P22695	Cytochrome b-c1 complex subunit 2, mitochondrial	UQCRC2	+	1.47767	0.0101797	1.8711	+	3.36147	0.000270042	2.70102	+	2.01783	0.00348259	1.7966		0.510246	0.227818	-0.829925		0.0321236	0.875658	0.0744963	21.0118	21.1599	21.7486	21.1016	23.6898	23.1486	24.2043	24.7834	23.7759	21.7823	23.0556	23.5946	23.5664	21.2515	23.3541	24.3344	9	9	9	23.4	23.4	23.4	48.442	0	77.731	691850000
P23193;Q15560	P23193	Transcription elongation factor A protein 1	TCEA1		NaN	1	0	+	1.70647	0.00559885	1.5406		0.184312	0.451715	0.294108		0.654353	0.155868	-0.830024		0.232655	0.429157	0.416468	21.3083	21.9395	21.1675	20.92	21.8029	23.8535	22.6193	23.222	20.5215	22.8365	22.4192	20.7344	21.0452	21.698	22.4623	22.9721	10	10	10	28.9	28.9	28.9	33.969	0	14.859	246380000
P23246	P23246	Splicing factor, proline- and glutamine-rich	SFPQ	+	3.01124	0.000990654	-1.31883	+	2.57298	0.001875	-0.939542	+	3.44881	0.000141176	-1.22113		0.650941	0.219988	-0.37929		0.139873	0.638337	-0.097703	31.3207	31.1391	31.3206	31.4241	30.8906	30.172	30.2993	30.0844	30.4094	29.6512	30.0904	30.1689	30.5294	29.7109	30.0982	29.5905	79	79	75	58.6	58.6	57.7	76.149	0	323.31	367770000000
P23396	P23396	40S ribosomal protein S3	RPS3		0.845515	0.0652816	-0.813513	+	1.49575	0.0103386	-1.29267	+	1.2994	0.0160838	-1.35312		0.652581	0.195996	0.479161		0.540253	0.181876	0.53961	23.8994	24.4896	25.6675	25.3463	23.2156	23.6947	24.1541	23.1677	22.9757	23.4869	24.5748	22.9529	23.508	23.7925	24.7446	24.1037	13	13	13	58.4	58.4	58.4	26.688	0	61.338	1315000000
P23497;Q9H930	P23497	Nuclear autoantigen Sp-100	SP100	+	7.43354	0	7.54681		NaN	1	0		NaN	1	0	+	8.07359	0	7.81844	+	7.59831	0	7.53065	21.6839	21.112	20.8575	21.4606	21.2366	21.2239	20.7143	20.8527	21.2496	20.8422	21.5055	21.5814	29.1157	28.5716	28.7393	28.8748	38	38	38	37.9	37.9	37.9	100.42	0	323.31	14921000000
P23526	P23526	Adenosylhomocysteinase	AHCY	+	5.01689	0	7.39056	+	1.03127	0.0352243	-0.788121		0.449596	0.18878	0.445547	+	5.03603	0	8.17868	+	4.48372	0	6.94501	21.5572	20.9354	20.8233	21.6948	19.7948	20.3564	21.3714	20.3357	20.9057	22.2525	22.4642	21.1705	28.3443	27.4778	29.8373	28.9136	45	45	45	56.9	56.9	56.9	47.716	0	323.31	102860000000
P23527	P23527	Histone H2B type 1-O	HIST1H2BO		0.72788	0.0708709	-1.48945	+	1.84538	0.00257049	-3.03465		0.759349	0.0533764	-1.83508	+	1.19967	0.0360654	1.54519		0.124081	0.600868	0.345626	21.7889	24.5051	25.668	24.2681	21.6927	20.9155	21.4075	20.0758	19.949	21.8592	23.8846	23.1968	24.2328	21.5629	22.1229	22.3536	14	3	0	72.2	9.5	0	13.906	0	5.5085	459830000
P23528	P23528	Cofilin-1	CFL1	+	1.24136	0.0188254	1.77041	+	2.76349	0.000368715	3.42722	+	2.22995	0.00171863	2.61791	+	1.51793	0.0180587	-1.65681		0.718479	0.102746	-0.847507	21.6389	24.2482	23.5295	22.6718	25.6441	27.1093	26.5935	26.4504	24.9592	26.2647	25.8696	25.4666	23.8644	26.1055	25.0344	24.1658	16	16	9	87.3	87.3	60.8	18.502	0	279.35	7909300000
P23588	P23588	Eukaryotic translation initiation factor 4B	EIF4B		0.445699	0.218052	-0.389277		0.323991	0.273615	-0.539228		0.875356	0.0521891	-0.849718		0.0724755	0.790433	0.149952		0.371726	0.293574	0.460442	22.8501	23.7433	23.5543	22.8965	22.7083	23.8025	23.5358	20.8407	22.5244	23.0232	22.9445	21.1531	22.777	23.7632	22.6935	22.2533	8	8	8	15.5	15.5	15.5	69.15	0	7.8109	586580000
P23921	P23921	Ribonucleoside-diphosphate reductase large subunit	RRM1		0.870489	0.0890932	0.433114	+	2.65672	0.000528846	2.49028	+	3.02215	0	2.93485	+	2.23537	0.00500662	-2.05717	+	2.6451	0.00119527	-2.50173	21.1602	20.9818	20.4072	20.6189	21.983	23.7835	24.0313	23.3314	22.6455	24.6676	24.2667	23.3276	21.2051	21.2927	20.7552	21.6476	14	14	14	18.9	18.9	18.9	90.069	0	35.442	1227600000
P24278	P24278	Zinc finger and BTB domain-containing protein 25	ZBTB25	+	4.01764	0.000447368	4.28711		NaN	1	0		NaN	1	0	+	6.27543	0	4.25256	+	6.33417	0	4.08551	21.4791	21.5223	20.6028	19.5851	20.4292	21.1321	20.7405	21.0258	21.1616	21.2692	20.6189	20.9461	24.779	25.2209	25.2449	25.0931	7	7	7	20.9	20.9	20.9	48.99	0	29.865	313080000
P24522	P24522	Growth arrest and DNA damage-inducible protein GADD45 alpha	GADD45A		NaN	1	0	+	1.48871	0.00758848	2.05877	+	3.26957	0	2.26202	+	1.45368	0.0179612	-2.07626	+	2.97928	0.00105333	-2.2795	20.745	20.7472	22.0965	20.7952	23.8317	21.1974	23.4892	24.1008	23.5071	23.3162	23.268	23.3408	21.0729	21.8558	21.3462	20.0392	3	3	3	23.6	23.6	23.6	18.336	0	10.59	271970000
P24534	P24534	Elongation factor 1-beta	EEF1B2		0.221925	0.392494	-0.490477		0.396266	0.193344	1.03665		0.377103	0.198726	0.969607		0.997927	0.0574921	-1.52713	+	1.01159	0.0391765	-1.46008	23.7112	20.7173	23.4709	20.5125	20.927	24.3428	23.4564	23.8324	23.9798	23.8819	23.4748	20.9539	21.2424	21.4494	21.5563	22.2019	4	4	4	33.3	33.3	33.3	24.763	0	11.289	444410000
P24928	P24928	DNA-directed RNA polymerase II subunit RPB1	POLR2A		0.218139	0.41311	-0.331598		0.64749	0.0923346	-0.865255		0.24295	0.357287	-0.402606		0.333359	0.381305	0.533657		0.0343359	0.869129	0.0710073	22.856	22.9329	21.7701	21.3457	20.8125	20.352	22.6423	21.6369	20.4779	22.3756	22.9702	21.4705	20.5209	22.446	22.4223	22.1891	7	7	7	4.9	4.9	4.9	217.17	0	14.596	163710000
P24941	P24941	Cyclin-dependent kinase 2	CDK2		NaN	1	0		0.558129	0.112986	1.00712		0.562167	0.109175	1.08411		0.597675	0.168057	-1.07645		0.599597	0.127325	-1.15344	22.545	21.7996	21.0329	20.4309	21.2963	21.2078	23.4074	23.9253	20.213	23.3176	23.2604	23.3538	21.5505	21.5086	22.3816	20.0903	5	4	3	25.2	22.5	18.8	33.929	0	16.638	256590000
P25205	P25205	DNA replication licensing factor MCM3	MCM3	+	2.3519	0.00155918	1.66464	+	2.99413	0.000187683	2.40162	+	2.96496	0.000150376	2.3992	+	1.27508	0.0479578	-0.736973	+	1.24176	0.035425	-0.734552	21.6577	21.7666	23.011	21.7227	23.969	25.0966	24.4625	24.2366	24.021	25.0126	24.6967	24.0246	23.3956	24.2336	23.724	23.4635	18	18	18	24.4	24.4	24.4	90.98	0	83.668	1735100000
P25398	P25398	40S ribosomal protein S12	RPS12	+	2.52978	0.00190625	-1.12621		0.119521	0.657374	0.105501		0.67118	0.127992	-0.366229	+	2.05555	0.0102741	-1.23171	+	1.60848	0.0189091	-0.759983	29.5093	29.3246	30.012	29.9802	29.7248	29.1124	29.9406	30.4702	29.3469	28.8273	29.3863	29.8005	28.4118	28.2554	28.9813	28.6726	18	18	18	67.4	67.4	67.4	14.515	0	323.31	42596000000
P25705	P25705	ATP synthase subunit alpha, mitochondrial	ATP5A1	+	1.55409	0.030303	0.477127	+	3.31109	0.000807175	0.976928	+	3.11942	0.00274825	0.698683	+	1.658	0.0403824	-0.499801		0.814394	0.187936	-0.221556	25.7958	26.0708	26.0857	26.3003	26.8502	26.9035	27.1323	27.2744	26.6679	26.8648	26.7783	26.7363	26.5087	26.2166	26.5926	26.8431	38	38	38	54.2	54.2	54.2	59.75	0	323.31	19538000000
P26196	P26196	Probable ATP-dependent RNA helicase DDX6	DDX6		0.701003	0.09495	0.71571	+	0.991041	0.0352625	0.913356		0.45478	0.17618	0.539306		0.179071	0.6015	-0.197646		0.134409	0.607717	0.176404	25.5394	26.4271	27.1229	27.139	27.1815	26.8598	28.1652	27.6753	26.2243	26.71	27.7212	27.7301	26.8178	26.7588	28.144	27.3707	36	36	36	78.5	78.5	78.5	54.416	0	323.31	23850000000
P26368	P26368	Splicing factor U2AF 65 kDa subunit	U2AF2	+	2.34287	0.00336915	-0.898396	+	2.88572	0.00134601	-0.895921	+	2.0106	0.012224	0.568707		0.00334919	0.993318	-0.00247526	+	3.02912	0.00120958	-1.4671	26.9244	26.8494	26.6707	26.7859	26.2141	26.0505	25.5215	25.8607	27.7171	27.4236	27.0226	27.342	26.4023	26.0505	25.5828	25.6013	18	18	18	43.2	43.2	43.2	53.5	0	217.91	11263000000
P26373	P26373	60S ribosomal protein L13	RPL13	+	4.1455	0.000563877	-1.63323	+	2.625	0.000531401	-2.68705	+	4.25082	0	-2.97852		0.974891	0.0696917	1.05382	+	2.17576	0.00536952	1.34529	29.8	30.0654	29.8595	29.9304	28.6148	27.4809	26.5484	26.263	27.7958	26.5715	26.5932	26.7807	28.569	28.4719	27.8527	28.2287	28	28	28	68.2	68.2	68.2	24.261	0	230.22	50152000000
P26447	P26447	Protein S100-A4	S100A4	+	3.08727	0.000845921	2.70342	+	5.36308	0	6.7007	+	5.15416	0	6.24047	+	6.24229	0	-3.99727	+	5.77876	0	-3.53704	24.1745	25.0336	23.8715	23.0324	30.6513	30.4426	30.9378	30.8829	30.6291	30.2435	30.192	30.0091	26.7844	27.0761	26.6724	26.3927	12	12	12	58.4	58.4	58.4	11.728	0	47.076	81222000000
P26641	P26641	Elongation factor 1-gamma	EEF1G		NaN	1	0	+	1.44476	0.010366	1.53318		0.665664	0.0784024	1.24473		1.02454	0.0586023	-1.22363		0.451228	0.201566	-0.935179	21.4423	20.4405	21.5785	21.4113	21.3422	23.4094	23.5551	22.6988	19.9331	23.3551	23.7073	22.856	20.8988	22.4013	21.0126	21.7981	3	3	3	7.6	7.6	7.6	50.118	0	7.4078	293050000
P27348	P27348	14-3-3 protein theta	YWHAQ		0.628521	0.0954048	1.30507		0.676545	0.0730843	1.42273	+	0.844774	0.0439055	1.66078		0.114816	0.715709	-0.117656		0.568001	0.20197	-0.355711	20.8126	24.8872	24.648	24.4354	24.8318	26.0309	24.9912	24.6201	24.896	25.7371	25.6323	25.1609	24.6197	25.4427	25.2997	24.6412	13	10	10	38.8	32.2	32.2	27.764	0	143.06	1937000000
P27635;Q96L21	P27635	60S ribosomal protein L10	RPL10	+	2.19633	0.00338087	-1.0975	+	2.59294	0.000853081	-2.65876	+	3.74695	0	-2.304	+	1.65041	0.0149015	1.56126	+	2.7127	0.00196	1.2065	27.8831	28.7588	28.809	28.7292	27.0547	26.1586	25.604	24.7278	26.748	26.1855	25.9907	26.0399	27.741	27.5387	27.0268	27.4836	29	29	29	79	79	79	24.577	0	312.34	21088000000
P27694	P27694	Replication protein A 70 kDa DNA-binding subunit;Replication protein A 70 kDa DNA-binding subunit, N-terminally processed	RPA1	+	3.80223	0.000425	6.0804	+	0.914913	0.0499728	0.73651		0.311597	0.303889	0.322875	+	3.87125	0.000682927	5.34389	+	3.97947	0	5.75752	21.5661	20.1818	21.0646	19.8576	21.0712	21.5082	21.5179	21.5188	21.3893	20.6722	20.6569	21.2432	27.368	25.0618	26.7009	27.8609	35	35	35	63.3	63.3	63.3	68.137	0	323.31	4709500000
P27707	P27707	Deoxycytidine kinase	DCK		NaN	1	0	+	3.46691	0.000355556	4.70846	+	3.80297	0	5.406	+	4.45706	0	-3.91073	+	4.88456	0	-4.60827	22.3121	19.5928	20.2744	19.6227	25.1613	25.284	24.9029	25.2875	25.7421	26.0642	25.9066	25.713	20.8658	20.5926	21.3641	22.1704	8	8	8	34.2	34.2	34.2	30.518	0	70.235	1860400000
P27708	P27708	CAD protein;Glutamine-dependent carbamoyl-phosphate synthase;Aspartate carbamoyltransferase;Dihydroorotase	CAD	+	3.12114	0.000690554	3.12682	+	3.50193	0.000333333	3.34625	+	2.60311	0.000652542	2.44508		0.18359	0.592328	-0.219431		0.647732	0.13175	0.681739	21.128	20.5476	20.7921	19.5389	23.324	23.5525	23.8353	24.6798	23.0839	21.9216	23.2919	23.4895	22.8329	23.3991	23.719	24.5628	21	21	21	13.8	13.8	13.8	242.98	0	86.723	987170000
P27797	P27797	Calreticulin	CALR	+	1.89002	0.003375	1.95539	+	1.97713	0.00236842	1.89673	+	2.19413	0.00252406	1.90715		0.0509436	0.860477	0.0586596		0.0505424	0.837054	0.0482373	21.6292	21.9541	20.2181	22.3015	22.8679	24.0011	23.5959	23.2248	23.2009	23.6344	23.413	23.4831	23.821	24.2164	22.8629	23.024	7	7	7	9.1	9.1	9.1	48.141	0	12.905	557500000
P27824;O14967	P27824	Calnexin	CANX	+	4.46913	0	7.80791		0.0439683	0.841096	-0.083631		0.240208	0.358558	0.420447	+	5.93711	0	7.89154	+	5.34179	0	7.38746	21.9871	21.2632	22.0798	19.3836	21.5926	20.771	21.3311	20.6844	22.3497	21.015	21.9787	21.052	28.2238	28.9645	29.8716	28.8853	24	24	24	38.7	38.7	38.7	67.567	0	323.31	11987000000
P28066	P28066	Proteasome subunit alpha type-5	PSMA5		0.131518	0.641427	-0.0752721	+	2.16933	0.00509199	0.822854		1.04638	0.0561449	0.451692	+	3.13722	0.00407067	-0.898126	+	1.67998	0.0264234	-0.526964	24.7036	24.005	24.5163	24.8472	25.2876	25.1179	25.4727	25.4855	24.912	24.7984	24.8244	25.3441	24.4818	24.7014	24.1556	24.4323	8	8	8	39.4	39.4	39.4	26.411	0	92.704	1591400000
P28331	P28331	NADH-ubiquinone oxidoreductase 75 kDa subunit, mitochondrial	NDUFS1	+	4.62945	0.000641509	3.76767	+	3.02646	0.000201258	2.74032	+	4.28909	0	3.36783	+	1.41692	0.0291172	1.02735		0.875651	0.11328	0.39984	21.182	21.8952	21.9564	20.7942	23.3226	24.8523	24.6976	23.9165	24.5216	25.1969	25.0313	24.5494	24.8049	25.3408	25.2158	25.537	26	26	26	41	41	41	79.467	0	109.88	2777900000
P29034	P29034	Protein S100-A2	S100A2	+	2.96812	0.000809249	2.92611	+	4.39324	0	6.65342	+	4.56206	0	6.10953	+	3.81629	0.000622222	-3.72731	+	4.34429	0	-3.18342	24.1238	22.646	23.3978	21.9454	30.4706	28.5399	29.7149	30.0012	29.7882	28.6062	28.8753	29.2814	26.4074	25.744	25.9768	25.6892	11	11	11	39.8	39.8	39.8	11.117	0	309.33	38837000000
P29401	P29401	Transketolase	TKT		0.145933	0.532053	0.284202	+	2.17424	0.00129901	3.37621	+	1.61858	0.00659459	2.06933	+	2.62784	0.00258723	-3.09201	+	2.37503	0.00233171	-1.78512	22.0555	21.4944	21.3712	19.0756	23.412	23.5772	25.311	25.2015	22.4641	23.1337	23.372	23.3042	20.4221	21.0535	21.8657	21.7922	16	16	16	38.8	38.8	38.8	67.877	0	103.48	961520000
P29558;Q6XE24	P29558	RNA-binding motif, single-stranded-interacting protein 1	RBMS1	+	3.59716	0.000677419	-2.44219	+	4.52222	0	-2.67395		0.695208	0.0847024	-0.75748		NaN	1	0	+	1.58401	0.010755	-1.68471	23.52	23.8834	24.0201	24.287	21.7191	21.3401	20.9665	20.989	23.8084	21.6877	23.3871	23.7974	21.5078	22.2528	21.1263	21.0548	8	8	8	29.1	29.1	29.1	44.505	0	34.17	377380000
P29590	P29590	Protein PML	PML	+	7.93042	0	9.62182		0.761212	0.052666	-1.61256		0.0564076	0.786587	0.0870509	+	4.43797	0	11.2344	+	5.72219	0	9.53477	20.6119	20.9231	21.0572	20.232	16.6733	18.8521	19.1573	21.6913	21.2151	19.3749	20.8084	21.7741	30.169	30.7262	30.1567	30.2596	52	52	52	50.1	50.1	50.1	97.55	0	323.31	49604000000
P29692	P29692	Elongation factor 1-delta	EEF1D		0.718861	0.0762733	-1.27472		0.389532	0.210108	0.699254		0.445509	0.166657	0.739599	+	1.97653	0.00834066	-1.97397	+	2.26117	0.00265403	-2.01432	24.3042	21.0771	23.9542	23.6026	23.4519	24.2931	24.5381	23.4522	23.7037	24.0958	24.26	23.8371	21.0221	21.4769	23.1212	22.2191	10	10	10	47.3	47.3	47.3	31.121	0	120.65	922260000
P30041	P30041	Peroxiredoxin-6	PRDX6		NaN	1	0	+	3.24052	0.000274678	3.49266	+	3.52964	0	3.68602	+	3.89032	0.000617647	-3.18067	+	4.41891	0	-3.37403	22.4258	20.3627	20.8085	21.076	23.9572	25.3396	24.5704	24.7765	24.31	25.3473	24.9393	24.8205	21.3488	22.0801	21.5159	20.9762	8	8	8	32.1	32.1	32.1	25.035	0	131.39	1609000000
P30044	P30044	Peroxiredoxin-5, mitochondrial	PRDX5	+	3.61188	0.000571429	2.94318	+	4.97053	0	5.5225	+	4.74387	0	4.69184	+	3.98127	0.000587413	-2.57933	+	3.44457	0.000796992	-1.74867	22.5126	21.7022	20.9421	21.2542	26.5969	27.229	26.9751	27.7001	25.8366	26.5939	26.211	26.5371	24.1313	24.508	24.5935	24.9511	10	10	10	40.2	40.2	40.2	22.086	0	58.478	5249800000
P30048	P30048	Thioredoxin-dependent peroxide reductase, mitochondrial	PRDX3		NaN	1	0	+	5.05529	0	3.85749	+	5.95987	0	4.25487	+	2.48105	0.002656	-3.42188	+	2.7849	0.000854237	-3.81926	20.8585	21.827	21.2987	21.1847	24.5937	25.2152	25.4691	25.3209	25.4651	25.72	25.6266	25.3765	20.8834	22.9668	20.194	22.867	11	11	11	48.8	48.8	48.8	27.692	0	140.84	1726200000
P30050	P30050	60S ribosomal protein L12	RPL12	+	1.58506	0.0133147	-0.925295	+	3.08058	0.000479564	-1.78599	+	2.36982	0.00452449	-0.855533	+	1.24855	0.0438959	0.860691		0.0861206	0.750563	-0.0697622	28.3219	28.7743	28.6865	29.088	27.475	27.0817	26.8576	26.3125	28.0555	27.5555	27.8681	27.9694	28.0035	26.9815	28.0216	28.1629	15	15	15	78.2	78.2	78.2	17.818	0	323.31	17336000000
P30085	P30085	UMP-CMP kinase	CMPK1		NaN	1	0	+	1.3181	0.0121372	1.69314	+	1.09851	0.0268101	1.10962		0.675083	0.137126	-1.12985		0.344734	0.304039	-0.546327	20.4812	20.9115	20.9563	20.4376	20.5316	23.6714	22.9264	22.4298	21.3084	23.3199	21.1461	21.4507	22.4906	20.3472	21.2482	20.9538	6	6	6	45.4	45.4	45.4	22.222	0	21.814	113130000
P30101	P30101	Protein disulfide-isomerase A3	PDIA3	+	1.654	0.0131195	0.853997	+	1.92199	0.00506942	1.12319	+	1.06788	0.0400436	0.670728		0.475303	0.338902	-0.269192		0.282477	0.43657	0.18327	23.3809	24.4985	23.9563	24.19	24.8886	25.7462	25.0365	24.8472	24.3607	25.3067	24.6967	24.3446	24.8563	25.2719	24.7333	24.5801	21	21	21	51.5	51.5	51.5	56.782	0	197.47	3587100000
P30153	P30153	Serine/threonine-protein phosphatase 2A 65 kDa regulatory subunit A alpha isoform	PPP2R1A		0.410396	0.205276	0.738174	+	0.988632	0.0283709	1.52794	+	1.75932	0.00510452	2.56215		1.09349	0.0639777	-0.789766	+	2.62262	0.0014124	-1.82398	21.899	25.1589	24.6682	24.7588	25.5499	26.1932	25.8961	24.9575	26.042	27.0158	27.1162	26.5594	24.4891	25.1024	25.4932	24.3529	27	27	22	44.7	44.7	37.2	65.308	0	323.31	11883000000
P30837;O94788	P30837	Aldehyde dehydrogenase X, mitochondrial	ALDH1B1	+	2.13023	0.0015497	2.90345	+	2.6884	0.000476965	3.82835	+	2.80355	0.000152284	3.79378	+	1.38978	0.033025	-0.924892	+	1.90564	0.0105126	-0.890324	19.9809	20.9165	19.4349	22.5895	23.8428	24.5273	24.8232	25.042	24.382	24.6394	24.6554	24.4201	23.6505	22.9748	23.7787	24.1317	15	15	15	34	34	34	57.249	0	214.08	2149500000
P30876	P30876	DNA-directed RNA polymerase II subunit RPB2	POLR2B	+	0.966014	0.0398689	1.30371	+	0.886026	0.0449989	0.995832		0.4746	0.164536	0.560068		0.232351	0.516913	0.307881		0.728061	0.106576	0.743645	21.4659	23.2667	21.116	21.2009	22.2052	23.3081	23.057	22.4625	21.8781	22.4182	22.6966	22.2968	21.8203	23.0271	24.0737	23.3431	14	14	14	15.6	15.6	15.6	133.9	0	17.163	400580000
P31040	P31040	Succinate dehydrogenase [ubiquinone] flavoprotein subunit, mitochondrial	SDHA	+	3.82775	0.000322275	2.53571	+	4.90265	0	4.01747	+	4.62544	0	3.57061	+	5.97213	0.000857143	-1.48176	+	5.44773	0.000284264	-1.03489	22.1184	22.485	21.3007	21.2957	25.7142	25.6814	25.8809	25.9932	25.3176	25.3666	25.2544	25.5437	24.2921	24.3375	24.365	24.3481	31	31	31	45.2	45.2	45.2	72.691	0	323.31	7924400000
P31153;Q00266	P31153	S-adenosylmethionine synthase isoform type-2	MAT2A	+	1.91842	0.00334596	1.72983	+	4.99247	0	3.81773	+	5.21595	0	3.76505	+	2.20347	0.00515033	-2.0879	+	2.21119	0.00285714	-2.03522	21.7638	21.6257	21.0853	21.1257	24.7227	24.9969	25.4186	25.7333	24.7607	24.9361	25.5392	25.4247	21.9265	22.9937	23.5482	24.0515	14	14	14	35.9	35.9	35.9	43.66	0	56.782	2466800000
P31327	P31327	Carbamoyl-phosphate synthase [ammonia], mitochondrial	CPS1	+	2.90455	0.000828645	2.05517	+	4.21032	0	3.58816	+	4.09315	0	3.42604	+	5.81526	0.000848485	-1.53299	+	5.46822	0	-1.37087	23.4491	24.8047	24.6276	25.0593	27.9586	27.963	28.2228	28.1489	27.7505	28.0295	28.0235	27.8413	26.5673	26.3981	26.6013	26.5946	117	117	117	69.8	69.8	69.8	164.94	0	323.31	101800000000
P31431	P31431	Syndecan-4	SDC4	+	1.54943	0.00776794	-2.02612	+	1.78171	0.00351703	-2.34919	+	0.925037	0.0375912	-1.39517		NaN	1	0		NaN	1	0	24.6	23.2747	21.5633	23.2788	20.9508	20.2308	20.3742	21.7643	22.8664	21.2097	22.1557	20.9044	20.4267	21.6929	20.7605	21.7323	3	3	3	11.1	11.1	11.1	21.641	0	6.4673	51564000
P31689	P31689	DnaJ homolog subfamily A member 1	DNAJA1	+	2.44111	0.00111162	2.98393	+	3.0156	0.000231047	4.03493	+	2.91309	0	3.43549		1.10094	0.054649	-1.051		0.531076	0.196881	-0.451558	22.4461	22.7782	24.18	24.783	27.1667	26.759	27.9995	28.4018	26.9518	26.3797	27.2227	27.375	26.1484	25.81	27.1268	27.0379	25	25	25	50.4	50.4	50.4	44.868	0	323.31	14555000000
P31930	P31930	Cytochrome b-c1 complex subunit 1, mitochondrial	UQCRC1		0.285348	0.348777	0.305011	+	4.14669	0	4.07889	+	4.76253	0	4.81387	+	3.73597	0.000591549	-3.77388	+	4.33641	0	-4.50886	22.0228	20.7232	21.0299	21.5183	24.5496	25.4515	26.051	25.5577	25.4306	26.095	26.7001	26.3238	20.6575	21.8434	21.7573	22.256	18	18	17	43.8	43.8	42.3	52.645	0	323.31	6473800000
P31943	P31943	Heterogeneous nuclear ribonucleoprotein H;Heterogeneous nuclear ribonucleoprotein H, N-terminally processed	HNRNPH1	+	3.08114	0.00205303	-0.688395	+	3.20797	0.00485842	0.470585	+	4.9692	0.0044586	0.378711	+	3.96508	0.00182178	-1.15898	+	4.13687	0.000936803	-1.06711	27.841	27.9286	27.9121	27.8582	28.3259	28.4745	28.449	28.1728	28.2128	28.29	28.295	28.2568	27.0181	27.2228	27.496	27.0494	40	40	24	65	65	54.8	49.229	0	323.31	44175000000
P31946	P31946	14-3-3 protein beta/alpha;14-3-3 protein beta/alpha, N-terminally processed	YWHAB	+	1.51697	0.0202574	0.71531	+	1.75437	0.00938005	0.842062	+	2.15115	0.00469074	1.08282		0.47648	0.455574	-0.126753		1.38339	0.0589448	-0.36751	22.6888	23.7872	23.6194	23.4308	24.2114	24.4768	24.1803	24.0259	24.3501	24.7984	24.4639	24.245	24.1405	24.1628	24.2111	23.8731	15	10	9	48.4	44.3	41.5	28.082	0	323.31	2188800000
P31947	P31947	14-3-3 protein sigma	SFN	+	1.40758	0.0102529	2.69861	+	1.60134	0.00508931	2.68169	+	1.96448	0.00288774	3.3222		0.0114481	0.968141	0.0169139		0.567255	0.163148	-0.623594	22.3138	22.0486	25.5832	21.6876	25.4971	25.7311	25.6944	25.4375	26.0768	26.667	26.1653	26.0129	25.537	26.9621	25.3111	24.6175	9	8	8	37.1	37.1	37.1	27.774	0	65.597	2120300000
P31949	P31949	Protein S100-A11;Protein S100-A11, N-terminally processed	S100A11	+	6.26071	0	4.76729	+	5.95847	0	6.04479	+	6.18015	0	5.33785	+	2.51679	0.00505686	-1.2775	+	1.55783	0.0279158	-0.570564	21.1032	21.9949	21.6412	21.4649	26.94	27.515	27.9113	28.0172	26.7152	27.3676	26.6348	26.8381	26.2291	26.6303	26.1328	26.2811	5	5	5	56.2	56.2	56.2	11.74	0	33.469	4056700000
P32119	P32119	Peroxiredoxin-2	PRDX2	+	3.02172	0.0006625	3.53311	+	4.2079	0	5.79537	+	4.32706	0	6.01932	+	3.5702	0.00108475	-2.26226	+	3.89637	0	-2.48621	22.7796	23.3586	22.4041	20.8014	27.5162	28.4527	28.2759	28.2805	27.9951	28.8125	28.5286	28.085	25.2688	26.2215	26.0971	25.8889	23	22	22	62.1	62.1	62.1	21.892	0	323.31	33804000000
P32320	P32320	Cytidine deaminase	CDA	+	2.01334	0.00159684	4.26205	+	5.15102	0	5.4855	+	5.26587	0	5.43848		0.502499	0.216836	-1.22345		0.48261	0.176371	-1.17643	20.7035	20.8758	19.9517	19.5065	25.7057	26.3375	25.4619	25.4744	25.6886	26.1264	25.3201	25.6565	26.0824	25.8458	24.8175	21.34	4	4	4	49.3	49.3	49.3	16.185	0	64.527	1610100000
P32969	P32969	60S ribosomal protein L9	RPL9	+	2.75765	0.00101435	-2.02114	+	3.23242	0.000273504	-3.542	+	3.1657	0	-3.3651	+	1.56276	0.0179324	1.52086	+	1.40425	0.0178647	1.34396	25.6589	26.9326	26.7106	26.5608	23.8183	23.5507	22.4592	21.8666	24.0647	23.2299	23.1983	21.9095	23.7766	24.9955	24.6008	24.4054	19	19	19	81.8	81.8	81.8	21.863	0	323.31	2125200000
P33240	P33240	Cleavage stimulation factor subunit 2	CSTF2	+	2.32397	0.00181961	-1.50425		1.00916	0.0615036	0.437947		0.418989	0.254858	0.249784	+	3.34437	0.00124623	-1.9422	+	2.85282	0.00119881	-1.75403	23.3296	23.1275	22.4107	22.6444	23.16	23.4298	23.4438	23.2303	23.5424	23.0529	23.1367	22.7793	20.6274	21.7049	21.8391	21.3239	7	7	4	13.7	13.7	7.5	60.959	0	40.936	559340000
P33991;Q9UJA3	P33991	DNA replication licensing factor MCM4	MCM4	+	1.36351	0.0144765	1.54116	+	2.29425	0.00109091	2.5741	+	2.1079	0.00259115	2.33568	+	2.57932	0.00547962	-1.03294	+	2.1103	0.00920423	-0.794518	23.3002	20.8656	21.3677	20.8342	24.062	23.8303	24.3365	24.4353	23.7107	23.7089	24.1483	24.1425	23.5327	22.7669	23.1784	23.0544	20	20	20	28.3	28.3	28.3	96.557	0	91.196	1471500000
P33992	P33992	DNA replication licensing factor MCM5	MCM5		0.434248	0.194677	0.681769		0.793503	0.0506833	1.3658		0.38732	0.198575	0.792719		0.356806	0.348903	-0.684028		0.0445043	0.833529	-0.11095	21.8572	22.1154	21.0163	19.8168	20.6432	23.6377	23.3958	22.5923	20.7704	23.3561	23.157	20.6932	21.0076	22.0864	23.1236	21.3154	12	12	12	21.8	21.8	21.8	82.285	0	9.6777	369940000
P33993	P33993	DNA replication licensing factor MCM7	MCM7	+	2.53415	0.00146584	1.34872	+	4.29301	0	2.93345	+	4.50124	0	3.00761	+	2.71267	0.00322433	-1.58473	+	2.93121	0.00109309	-1.65889	21.5966	21.3649	21.6995	20.8659	23.7593	24.5679	24.7449	24.1886	24.1246	24.9737	24.1999	24.2593	22.6774	22.2528	23.2716	22.72	22	22	22	39.6	39.6	39.6	81.307	0	59.627	1504300000
P34096	P34096	Ribonuclease 4	RNASE4		0.148475	0.508344	-0.480876		0.404216	0.181531	-1.35059		0.321542	0.24151	-1.07262		0.299435	0.395705	0.869712		0.204547	0.451544	0.59174	25.5142	20.522	24.0262	22.9548	24.8897	20.4105	20.6656	21.6491	24.5934	21.7618	22.3624	20.0092	24.2939	21.817	23.4018	21.581	2	2	2	16.3	16.3	16.3	16.84	0	16.72	349580000
P34932	P34932	Heat shock 70 kDa protein 4	HSPA4		0.239919	0.38458	0.36171	+	1.97351	0.00480717	1.10979	+	2.76094	0.000981595	1.54537		0.645235	0.164397	-0.748082	+	1.13289	0.0319241	-1.18366	21.8828	21.3915	22.7106	22.2702	23.4182	23.0914	23.2926	22.8921	23.5386	23.5538	23.8084	23.5358	22.6422	20.836	23.2125	23.0113	14	12	12	24.8	21.8	21.8	94.33	0	142.27	551240000
P35080	P35080	Profilin-2	PFN2		0.111218	0.618242	0.188119	+	3.81498	0	3.22711	+	1.25448	0.0141763	2.21261	+	2.62117	0.00257627	-3.03899	+	0.996614	0.0367763	-2.02449	21.8002	21.1795	22.0426	20.7467	24.1561	25.3365	24.5652	24.6197	21.0304	24.8396	24.605	24.1444	21.1765	21.4901	23.2052	20.6497	5	5	5	28.6	28.6	28.6	15.046	0	39.617	620730000
P35226	P35226	Polycomb complex protein BMI-1	BMI1	+	2.86777	0.000880435	2.62674	+	2.62925	0.000786026	1.84504	+	2.32572	0.00241145	1.49821		1.18693	0.0558594	0.781695	+	1.89186	0.0088172	1.12853	24.4312	23.4916	24.8338	25.0213	26.4798	25.9027	26.4516	26.324	25.9895	26.0224	25.8478	25.911	27.0419	26.3649	26.96	27.918	13	9	9	25.8	20.2	20.2	36.949	0	249.51	8923400000
P35227	P35227	Polycomb group RING finger protein 2	PCGF2	+	2.76591	0.00101193	1.98983	+	2.41229	0.00150272	1.26626	+	2.3699	0.0030604	1.07734		1.18582	0.057765	0.723576	+	1.70057	0.013507	0.912491	26.4192	25.3978	26.2889	26.2956	27.6177	26.9506	27.3838	27.5145	27.288	27.0946	27.091	27.2374	28.392	27.3971	27.8787	28.6931	14	14	10	27.9	27.9	22.7	37.788	0	43.623	12147000000
P35232	P35232	Prohibitin	PHB		0.578494	0.124281	-0.847417		0.214849	0.418685	-0.399153		0.192961	0.428364	-0.371981		0.249683	0.477396	-0.448265		0.260336	0.392774	-0.475437	20.9248	22.6996	23.0961	22.8149	20.4814	21.8431	22.9552	22.659	21.9962	20.3959	22.9687	22.6867	20.3857	22.2083	21.1191	22.4327	5	5	5	20.6	20.6	20.6	29.804	0	5.9797	195450000
P35237	P35237	Serpin B6	SERPINB6		NaN	1	0	+	1.81435	0.00298894	2.49918	+	1.71762	0.00541935	2.79412	+	1.6722	0.0135599	-1.69074	+	1.48402	0.0118732	-1.98568	20.8191	21.3461	20.3558	18.8734	21.3575	23.7133	22.9331	23.3871	23.1415	24.5938	23.5871	21.2483	20.8793	21.2743	20.9126	21.5619	5	5	5	18.1	18.1	18.1	42.621	0	25.31	427690000
P35244	P35244	Replication protein A 14 kDa subunit	RPA3	+	4.91726	0	6.1315		0.091003	0.702994	-0.125453		0.01062	0.952114	0.0217786	+	4.095	0.0008	6.25695	+	3.53708	0	6.10972	21.3915	21.5206	21.9502	21.7629	22.9849	21.1212	20.9422	21.0751	23.5807	21.0574	20.4457	21.6285	27.8359	26.508	28.2691	28.5382	9	9	9	72.7	72.7	72.7	13.569	0	263.85	3539000000
P35249	P35249	Replication factor C subunit 4	RFC4	+	1.96277	0.00314848	1.84504	+	1.17619	0.0170437	1.6922	+	1.35595	0.0123773	1.794		0.0917418	0.748556	0.152835		0.0323766	0.881049	0.0510311	21.4567	21.8557	22.4386	20.1726	21.5123	24.1864	23.7253	23.2684	22.4685	24.7359	23.2761	22.6191	23.0202	23.1415	23.3794	23.7626	17	17	17	43.8	43.8	43.8	39.681	0	20.175	892790000
P35268	P35268	60S ribosomal protein L22	RPL22	+	2.0845	0.00272464	-1.53167	+	2.56589	0.000782609	-2.0519	+	1.75934	0.00757895	-1.12151		0.815815	0.137282	0.520227		1.00216	0.0907613	-0.410167	27.043	27.8077	28.7049	27.8922	26.3956	26.0312	25.4512	25.3622	26.9158	26.683	26.6963	26.6667	26.6451	26.0825	25.8915	26.702	12	12	8	48.4	48.4	35.2	14.787	0	52.665	5317700000
P35520	P35520	Cystathionine beta-synthase	CBS		NaN	1	0		0.630731	0.0868902	1.25039	+	1.15075	0.0186506	1.82266		0.0986223	0.725058	0.194365		0.277416	0.3858	-0.377899	21.3593	19.6027	22.3524	19.8837	21.3366	23.7275	20.584	22.5516	22.208	23.7445	23.1635	21.3728	21.6896	22.2626	22.308	22.717	9	9	9	18.1	18.1	18.1	60.586	0	51.076	314990000
P35579;P35580;P35749;P13535;Q9Y623;P13533;P12882;Q9UKX2;REV__Q9UKV3	P35579	Myosin-9	MYH9		0.167604	0.451878	1.75415		0.154315	0.49617	1.60797		0.179363	0.416114	-2.16848		0.014958	0.948863	0.146179		0.419256	0.193506	3.92262	17.5146	29.1301	21.5975	13.8882	20.5103	28.9627	19.3212	19.7682	16.2324	28.3664	13.2636	15.5941	21.7633	29.1538	18.543	19.6868	267	267	254	80.4	80.4	79.3	226.53	0	323.31	143420000000
P35606	P35606	Coatomer subunit beta	COPB2		0.19298	0.438835	0.432586		0.0840209	0.701376	0.217158		0.327168	0.244972	0.796543		0.104595	0.709206	0.215427		0.159158	0.533385	-0.363957	22.6245	20.828	22.2144	19.3882	21.4336	19.9614	22.7612	21.7675	19.8961	22.629	23.0981	22.6181	21.0903	21.1336	23.1485	21.413	10	10	10	14.5	14.5	14.5	102.49	0	12.198	253020000
P35613	P35613	Basigin	BSG		0.260813	0.344226	0.516065	+	2.19161	0.00141481	2.0657	+	2.04268	0.00307071	1.96206	+	1.23405	0.0329701	-1.54963	+	1.12247	0.030159	-1.44599	22.892	21.154	22.9657	23.3295	24.4787	24.4448	25.036	24.6445	24.1856	24.3484	24.6768	24.9788	21.1533	23.8239	23.7467	23.6816	5	5	5	19.2	19.2	19.2	42.2	0	22.301	816070000
P35637	P35637	RNA-binding protein FUS	FUS		0.278131	0.31639	0.674737	+	1.36848	0.00979329	2.4113	+	3.00941	0	6.46958		0.834184	0.0821211	-1.73656	+	2.59081	0.00102265	-5.79484	23.6038	21.8173	20.9349	20.868	25.6487	22.3204	24.502	24.3981	29.4834	25.775	28.3693	29.4746	24.6153	21.738	22.5528	21.0169	12	12	9	25.9	25.9	24.1	53.425	0	299.31	6184600000
P35658	P35658	Nuclear pore complex protein Nup214	NUP214		NaN	1	0	+	3.57335	0.000275862	2.06509	+	4.82553	0	2.15812	+	1.49043	0.0182372	-1.95474	+	1.64387	0.00909929	-2.04777	21.4281	21.7408	21.885	21.3352	23.3535	24.1718	23.1705	23.9536	23.4314	23.8407	23.937	23.8125	22.3844	22.2586	22.4666	19.7209	8	8	8	5	5	5	213.62	0	24.752	518520000
P35998	P35998	26S protease regulatory subunit 7	PSMC2	+	1.93659	0.00333448	1.63368	+	2.65862	0.000841121	2.17857	+	3.30268	0	3.25591		0.686039	0.171474	-0.544888	+	1.97851	0.00631873	-1.62223	21.9369	21.7593	21.8817	23.2414	23.6726	24.5884	24.4708	24.8018	24.5747	26.0544	25.8591	25.3548	23.0258	23.8088	24.1448	24.3746	25	25	25	71.4	71.4	71.4	48.633	0	280.16	3265000000
P36542	P36542	ATP synthase subunit gamma, mitochondrial	ATP5C1	+	1.86859	0.00370847	1.82993	+	2.96295	0.000198758	2.9915	+	3.00232	0	2.8494	+	2.04957	0.0107488	-1.16157	+	2.20992	0.00654545	-1.01947	22.1726	22.2211	23.9771	23.6631	25.6807	25.6579	26.3605	26.3009	25.6787	25.9921	25.9116	25.8492	24.4069	24.4822	25.0654	25.3992	13	13	13	40.9	40.9	40.9	32.996	0	266.82	4594800000
P36578	P36578	60S ribosomal protein L4	RPL4	+	3.6698	0.000608696	-1.87401	+	2.55471	0.00055	-3.90384	+	4.36599	0	-3.4088	+	1.35528	0.0230662	2.02983	+	2.52731	0.00196491	1.5348	30.1872	31.01	30.7411	30.6127	28.5268	27.3293	26.2216	24.8579	28.0484	26.9106	26.925	27.0318	28.9994	29.0245	28.3274	28.7037	49	49	49	69.3	69.3	69.3	47.697	0	323.31	52135000000
P36776	P36776	Lon protease homolog, mitochondrial	LONP1		0.230054	0.413197	0.261158		0.840438	0.0502167	1.0187		0.488665	0.148554	0.730406		0.772965	0.124985	-0.757542		0.351908	0.306188	-0.469248	21.7172	22.1323	21.4497	20.2067	21.2188	23.1867	22.9606	22.2145	20.7189	23.3554	22.2324	22.1207	21.2814	21.5164	22.1879	21.5648	9	9	9	10.3	10.3	10.3	106.49	0	25.747	211970000
P36873	P36873	Serine/threonine-protein phosphatase PP1-gamma catalytic subunit	PPP1CC	+	4.36794	0.000465753	-2.77515	+	3.98262	0.000347826	-2.03097	+	4.13872	0	-1.92004	+	1.80311	0.0217711	-0.744175	+	2.30631	0.00692161	-0.85511	30.4797	29.5671	30.1059	30.0324	28.2089	28.247	27.8566	27.7487	28.2969	28.1663	27.9713	28.0704	27.7367	27.1486	27.3444	26.8547	25	5	5	66.6	14.6	14.6	36.983	0	93.958	18419000000
P36954	P36954	DNA-directed RNA polymerase II subunit RPB9	POLR2I		0.463937	0.172405	-0.85416	+	1.12611	0.0211469	-1.29213	+	1.59775	0.00758946	-1.71692		0.196853	0.54376	0.437974		0.447907	0.206903	0.86276	23.5086	21.9887	23.6272	23.1672	20.9822	23.0803	21.2231	21.8376	20.8274	21.8462	22.3324	20.418	23.5228	21.2007	23.4589	20.6927	4	4	4	40	40	40	14.523	0	4.6103	188480000
P37108	P37108	Signal recognition particle 14 kDa protein	SRP14	+	1.5905	0.0131011	-0.954273	+	2.66602	0.000447837	-3.05114	+	4.44031	0	-2.563	+	1.90002	0.00980267	2.09687	+	3.26762	0.00106397	1.60873	25.6315	26.5652	26.5813	26.4428	23.8275	23.881	23.6995	21.6083	23.9371	23.6395	23.6927	23.6994	24.6615	25.6344	25.5181	25.5898	10	10	10	69.9	69.9	69.9	14.57	0	225.09	2766200000
P37198	P37198	Nuclear pore glycoprotein p62	NUP62	+	1.19161	0.0202617	1.84725	+	2.38467	0.000798226	3.58771	+	2.67898	0.000142857	4.09572	+	2.61186	0.00315242	-1.74046	+	3.25584	0.000653992	-2.24847	22.1574	20.8938	23.1142	19.5747	24.4262	25.4426	25.1011	25.1212	25.3408	26.0158	25.6566	25.1099	23.065	24.0582	23.2253	22.7808	8	8	8	19.3	19.3	19.3	53.254	0	166.28	1915800000
P38117	P38117	Electron transfer flavoprotein subunit beta	ETFB		0.567465	0.128351	0.832164	+	2.96477	0.000195122	2.7495		0.55842	0.109621	1.11225	+	1.98296	0.00843836	-1.91734		0.108101	0.642286	-0.280085	22.3195	20.7184	20.3302	21.7381	23.7874	23.9905	24.0378	24.2887	21.5685	24.0592	23.3828	20.5448	21.267	21.1816	23.0537	22.9327	7	7	7	29	29	29	27.843	0	14.064	343020000
P38159;O75526;Q8N7X1	P38159	RNA-binding motif protein, X chromosome;RNA-binding motif protein, X chromosome, N-terminally processed	RBMX	+	5.1697	0.000382022	-1.36779	+	2.21454	0.00631966	-0.664896	+	3.9154	0	-1.27897	+	2.365	0.0122364	-0.702895		0.254732	0.537622	-0.0888209	27.6658	27.4199	27.6152	27.7504	27.1912	26.6172	26.7933	27.19	26.5988	26.0499	26.1933	26.4935	26.335	26.3173	26.0604	26.2675	48	48	18	74.7	74.7	32.5	42.331	0	323.31	17647000000
P38606	P38606	V-type proton ATPase catalytic subunit A	ATP6V1A		NaN	1	0	+	2.04488	0.00226351	1.86167	+	1.81696	0.00538626	1.80739	+	1.21201	0.0467674	-0.876255		0.952486	0.0589436	-0.821973	20.1413	21.7808	21.0433	20.4521	21.7632	22.9201	22.8744	23.3065	21.4815	22.9632	23.2409	22.9615	22.0733	21.8681	21.3003	22.1176	12	12	12	27.1	27.1	27.1	68.303	0	49.3	337980000
P38646	P38646	Stress-70 protein, mitochondrial	HSPA9		1.33538	0.0979399	0.225628	+	3.98514	0.000259109	1.35593	+	4.36684	0.000653928	0.686841	+	3.45412	0.00260944	-1.1303	+	2.99141	0.00967071	-0.461213	31.4097	31.1694	31.2281	31.3625	32.4489	32.3699	32.8622	32.9124	32.0009	31.8833	32.034	31.9988	31.6008	31.3392	31.6553	31.4769	93	93	93	81.1	81.1	81.1	73.68	0	323.31	1194500000000
P38919	P38919	Eukaryotic initiation factor 4A-III;Eukaryotic initiation factor 4A-III, N-terminally processed	EIF4A3		0.0923394	0.697319	0.092761		0.6344	0.122918	0.466144		0.864816	0.0607802	0.662832		0.934118	0.140628	-0.373383		1.15309	0.0515075	-0.570071	25.1974	26.0207	26.3563	26.7393	26.3739	26.312	26.8401	26.6523	26.2411	26.5915	27.0032	27.1293	25.9074	25.8855	26.3646	26.5273	26	26	24	56.4	56.4	50.4	46.871	0	304.73	7439400000
P39019	P39019	40S ribosomal protein S19	RPS19		0.300644	0.318543	-0.397232		0.60872	0.115738	-0.605617	+	0.946219	0.0433305	-0.910283		0.200448	0.574776	0.208385		0.550683	0.181383	0.513051	25.3147	26.9237	27.1532	26.9178	25.4721	26.1811	25.8265	26.4071	24.9646	25.8045	25.777	26.1221	25.6786	25.4904	26.567	26.9844	14	14	14	71	71	71	16.06	0	102.11	5183800000
P39023;Q92901	P39023	60S ribosomal protein L3	RPL3	+	3.49163	0.000677316	-1.7508	+	2.67828	0.000465608	-3.24043	+	4.17005	0	-3.10131	+	1.22018	0.0347829	1.48963	+	2.07583	0.006344	1.35051	29.5	30.1193	29.965	29.9446	28.2389	26.8819	26.0593	25.3871	27.6309	26.3772	26.4565	26.6591	28.4877	28.4108	27.6415	27.9857	60	60	60	71.5	71.5	71.5	46.108	0	323.31	56784000000
P40222;Q9NUQ3;Q8N3L3	P40222	Alpha-taxilin	TXLNA		NaN	1	0	+	1.6304	0.00516035	2.17496	+	1.54487	0.00783425	2.0463	+	2.39169	0.00402797	-2.01328	+	2.30682	0.00257757	-1.88462	22.787	19.7493	21.208	21.9351	22.7058	24.2064	23.8981	23.5689	22.7705	24.184	23.7206	23.1894	20.7279	21.8032	21.6181	22.1768	9	9	9	21.2	21.2	21.2	61.89	0	14.682	523890000
P40227	P40227	T-complex protein 1 subunit zeta	CCT6A	+	2.30336	0.0020687	1.38128	+	3.22001	0.000214047	2.22156	+	3.66173	0	2.53101	+	2.35016	0.0105363	-0.840277	+	3.51546	0.00101282	-1.14973	23.7738	23.229	24.6615	24.117	25.703	26.3298	26.3704	26.2643	26.3614	26.6037	26.7117	26.2286	25.2022	25.1201	25.3737	25.6104	24	24	20	38.6	38.6	33.7	58.024	0	205.63	8963700000
P40429;Q6NVV1	P40429	60S ribosomal protein L13a	RPL13A	+	3.47114	0.000830861	-1.5659	+	2.6124	0.000457143	-3.69819	+	4.5841	0	-3.17921	+	1.58483	0.0140427	2.13229	+	3.28743	0.000863014	1.61331	28.5772	29.0996	29.4185	29.2376	27.0382	25.9018	24.9347	23.6654	26.4832	25.5137	25.7099	25.9092	27.7154	27.6943	27.2316	27.428	31	31	31	74.4	74.4	74.4	23.577	0	222.99	20079000000
P40939	P40939	Trifunctional enzyme subunit alpha, mitochondrial;Long-chain enoyl-CoA hydratase;Long chain 3-hydroxyacyl-CoA dehydrogenase	HADHA	+	1.77234	0.00405298	2.12213		0.623681	0.112758	0.584315	+	1.1033	0.0274182	1.01053	+	1.67713	0.0140128	1.53781	+	1.10578	0.0353052	1.1116	21.6755	22.7005	23.5886	23.3871	23.1455	23.3736	23.678	23.4918	23.5496	23.9489	24.3865	23.5088	25.6678	23.5738	25.0299	25.5686	28	28	28	50.7	50.7	50.7	82.999	0	216.76	2648900000
P41091;Q2VIR3	P41091;Q2VIR3	Eukaryotic translation initiation factor 2 subunit 3;Putative eukaryotic translation initiation factor 2 subunit 3-like protein	EIF2S3;EIF2S3L	+	1.40444	0.0143024	1.35539		0.608674	0.0948008	1.10965		0.828182	0.053119	1.01869		0.103382	0.708655	0.245742		0.213096	0.461783	0.336703	21.7251	21.5764	22.7176	21.0282	20.5179	23.8839	23.5393	23.5447	21.2691	23.272	23.3016	23.2794	23.2829	22.0202	23.7426	23.4232	12	12	12	33.1	33.1	33.1	51.109	0	52.986	487410000
P41208;Q12798	P41208	Centrin-2	CETN2	+	2.27973	0.00334982	-1.0248	+	3.38438	0.000357542	6.32797	+	5.38837	0	7.17789	+	3.78929	0.0007	-7.35277	+	5.93406	0	-8.20269	22.2834	22.4473	21.6125	21.6881	27.8725	26.413	28.4273	30.6305	29.2365	28.125	29.2945	30.0869	20.8331	21.233	21.1241	20.742	15	15	15	61	61	61	19.738	0	323.31	50593000000
P41250	P41250	Glycine--tRNA ligase	GARS		NaN	1	0	+	1.20724	0.0151782	1.86765	+	2.03011	0.00303945	2.4475		0.604282	0.162597	-1.15187	+	1.21048	0.0237418	-1.73172	21.2158	20.7499	20.4038	20.5961	21.9108	24.3367	23.4413	20.7474	22.2799	24.9554	23.2033	22.3169	22.3849	21.9568	20.7243	20.7627	10	10	10	19.9	19.9	19.9	83.165	0	91.359	466390000
P41252	P41252	Isoleucine--tRNA ligase, cytoplasmic	IARS		NaN	1	0	+	2.07538	0.00232496	1.62663		0.279061	0.31745	0.414332		0.630338	0.193981	-0.546709		0.499036	0.188562	0.665593	20.7564	20.9514	21.0772	20.5425	21.2579	22.8413	23.025	22.7098	20.1785	21.0209	22.9781	20.8072	21.684	21.9423	22.0693	21.9517	11	11	11	12	12	12	144.5	0	16.007	205660000
P42166	P42166	Lamina-associated polypeptide 2, isoform alpha;Thymopoietin;Thymopentin	TMPO	+	1.20168	0.0260465	1.10996	+	4.60417	0	4.00915	+	4.23136	0	4.1457	+	2.95182	0.00174408	-2.8992	+	2.83705	0.00104636	-3.03575	21.4695	21.2267	21.8219	20.7059	24.6949	25.745	25.7186	25.1022	25.0823	26.2861	25.7051	24.7334	21.7258	23.1924	23.1155	21.6301	30	30	24	42.2	42.2	32.1	75.491	0	308.63	3737400000
P42285	P42285	Superkiller viralicidic activity 2-like 2	SKIV2L2	+	2.02203	0.00190998	3.35996		0.742114	0.0820039	-0.626779		0.135858	0.569548	0.151274	+	2.33945	0.00300383	3.98674	+	1.90708	0.00447312	3.20869	21.5349	21.6929	22.5764	21.3172	20.922	22.0292	20.5908	21.0723	22.0546	22.4711	22.1838	21.0171	22.7661	25.8485	26.7445	25.2022	31	31	31	33.2	33.2	33.2	117.8	0	186.45	1663200000
P42677	P42677	40S ribosomal protein S27	RPS27	+	1.89901	0.00233517	3.1424	+	2.19486	0.00109312	3.70386	+	1.96876	0.00289775	3.29721		0.733828	0.153123	-0.561454		0.158914	0.576717	-0.154807	21.9059	24.565	21.69	20.4885	25.0986	26.0608	25.8726	26.4328	24.684	26.0271	25.5478	25.5793	24.5683	25.5462	25.4729	25.6316	4	4	1	41.7	41.7	15.5	9.461	0	18.076	2667500000
P42696	P42696	RNA-binding protein 34	RBM34	+	3.07092	0.000840841	-2.70453	+	4.68539	0	-3.26112	+	3.82301	0	-3.55293		0.576521	0.216835	0.556591		0.751804	0.0953355	0.848405	24.1066	24.9732	24.5416	24.5112	20.73	21.2834	21.7376	21.3372	20.9053	20.3065	22.0642	20.6449	22.9501	21.045	21.7549	21.5645	11	11	11	27.4	27.4	27.4	48.564	0	35.408	318660000
P42766	P42766	60S ribosomal protein L35	RPL35	+	4.11867	0.000346939	-2.12926	+	3.20374	0.000234432	-2.72573	+	4.10007	0	-2.84559		0.643817	0.18077	0.596472	+	1.12002	0.043948	0.716326	29.5799	29.7432	29.7101	29.2203	27.896	27.024	26.245	26.1855	27.5142	26.3637	26.3285	26.6647	27.7779	27.74	27.0638	27.1546	10	10	10	52	52	52	14.551	0	161.52	17498000000
P42771;P42772	P42771	Cyclin-dependent kinase inhibitor 2A	CDKN2A	+	3.03019	0.00080198	1.57318	+	4.83338	0	3.55281	+	5.32146	0	3.6939	+	3.42731	0.00129167	-1.97963	+	3.97413	0.000285714	-2.12072	24.0943	24.7706	24.0092	23.9836	27.2625	28.194	28.0079	27.6045	27.5535	28.1509	28.1667	27.7621	25.3406	25.9873	26.1613	25.6611	14	14	14	91	91	91	16.532	0	323.31	15217000000
P43243	P43243	Matrin-3	MATR3		0.00172978	0.993682	0.00113821	+	1.31054	0.0312274	0.501406	+	1.2465	0.0405913	0.467548		1.43425	0.0562216	-0.500268	+	1.37267	0.0436204	-0.46641	26.0014	26.6326	26.722	26.6088	26.6698	26.998	27.2399	27.0626	26.6834	26.8923	27.0686	27.1907	26.2289	26.257	26.7299	26.7535	48	48	48	51.9	51.9	51.9	94.622	0	323.31	28033000000
P43246	P43246	DNA mismatch repair protein Msh2	MSH2	+	3.01126	0.000806916	2.66971	+	2.8835	0.000370787	2.58825	+	2.80161	0.00013986	2.60039		0.326993	0.58462	0.0814638		0.155356	0.651436	0.0693278	20.7442	22.1238	21.8512	20.2503	23.607	24.0471	23.706	23.9623	23.3573	23.8986	24.1443	23.9709	23.9034	23.8726	23.9039	23.9684	18	18	18	23.2	23.2	23.2	104.74	0	44.075	1136100000
P43487	P43487	Ran-specific GTPase-activating protein	RANBP1	+	1.2175	0.0203159	1.61279	+	2.80926	0.000484848	2.8847	+	3.23	0	2.73131		0.844765	0.0873886	-1.27191		0.818885	0.072333	-1.11853	21.4345	22.6902	21.4698	22.3264	24.0017	26.007	24.9006	24.5504	24.1546	25.4293	24.7795	24.4828	23.5858	24.5783	21.8315	24.3765	6	6	6	38.3	38.3	38.3	23.31	0	55.235	1533200000
P43686	P43686	26S protease regulatory subunit 6B	PSMC4	+	2.79567	0.0010991	1.46996	+	3.3372	0.000213333	1.8955	+	3.28034	0	1.9643	+	1.93732	0.0374551	-0.425544	+	1.73648	0.0267391	-0.494339	23.0666	23.0299	22.1592	23.3624	24.5839	24.9024	24.7219	24.992	24.5761	25.2077	24.9297	24.7618	24.2251	24.4979	24.2632	24.5118	18	18	18	44	44	44	47.366	0	74.868	3973700000
P45973	P45973	Chromobox protein homolog 5	CBX5	+	5.39192	0	4.021	+	4.9921	0	3.16607	+	4.92473	0	2.8897	+	1.47381	0.030678	0.854927	+	2.0277	0.00761121	1.1313	22.1668	22.4576	22.1814	22.597	25.0803	26.0806	25.515	25.3912	25.0008	25.8149	25.0908	25.0552	26.2984	26.9873	26.3351	25.8661	13	13	12	47.6	47.6	47.6	22.225	0	164.62	5034200000
P46013	P46013	Antigen KI-67	MKI67	+	1.54292	0.00784146	-2.07772	+	1.1425	0.0188185	-1.59731	+	2.05626	0.0026386	-2.63107		0.612712	0.212965	-0.480407		1.03401	0.0662128	0.553353	22.2716	25.2498	23.5431	22.4873	21.3075	22.5739	21.624	21.6572	20.5582	20.5732	20.8956	21.0005	20.7895	21.506	21.9226	21.0228	18	18	18	6.9	6.9	6.9	358.69	0	30.81	237100000
P46060	P46060	Ran GTPase-activating protein 1	RANGAP1	+	3.90597	0.000475524	6.92252	+	1.87804	0.00254959	2.41673	+	2.67077	0.0001373	3.38148	+	3.76959	0.000636364	4.50579	+	3.41967	0.000528302	3.54103	21.9188	22.1835	20.7765	19.3854	22.8565	23.1851	23.8547	24.0348	24.3881	24.1125	24.8836	24.4059	28.2153	26.6105	28.4396	28.6889	40	40	40	64.9	64.9	64.9	63.541	0	323.31	24139000000
P46087	P46087	Probable 28S rRNA (cytosine(4447)-C(5))-methyltransferase	NOP2	+	1.58385	0.0109681	-1.18623	+	3.89793	0	-4.38718	+	2.82154	0.000151515	-3.54956	+	3.97575	0.000651163	3.20095	+	2.33903	0.00185714	2.36333	24.8273	26.3807	26.4993	25.9036	22.4732	21.0889	21.0728	21.4274	21.7543	23.2064	23.258	21.1941	24.8975	24.9718	24.388	24.6088	39	39	39	46.2	46.2	46.2	89.301	0	251.43	2714000000
P46100	P46100	Transcriptional regulator ATRX	ATRX	+	7.14478	0	8.00271		NaN	1	0		NaN	1	0	+	6.8901	0	7.79608	+	7.06394	0	8.02646	21.1186	21.245	21.2753	20.4134	21.2313	20.5817	21.6115	21.4543	20.6796	21.2152	21.4777	20.5849	28.646	28.884	29.1803	29.3529	122	122	122	43.8	43.8	43.8	282.58	0	323.31	35777000000
P46736	P46736	Lys-63-specific deubiquitinase BRCC36	BRCC3	+	5.15118	0	5.92973		NaN	1	0		NaN	1	0	+	6.88189	0	5.61296	+	5.46292	0	5.68808	21.1932	21.7085	20.5034	20.068	21.2662	21.2478	21.1353	21.091	20.3599	21.3756	21.7161	20.988	26.2628	26.7833	27.1604	26.9855	15	15	15	43.7	43.7	43.7	36.072	0	128.85	2918000000
P46776	P46776	60S ribosomal protein L27a	RPL27A		0.568724	0.115482	1.30413		0.252514	0.343518	0.674521		0.379358	0.198425	-0.947204		0.894214	0.107272	0.629613	+	3.19186	0.000926471	2.25134	21.5552	26.4508	25.3651	24.1523	25.8312	25.1514	24.6199	24.619	24.1089	23.64	23.1165	22.8691	25.6581	26.2695	25.2763	25.536	5	5	5	31.1	31.1	31.1	16.561	0	13.272	2473100000
P46777	P46777	60S ribosomal protein L5	RPL5	+	3.5533	0.000664577	-1.61398	+	2.25667	0.00096748	-3.08803	+	4.50639	0	-2.34003		1.0142	0.0567547	1.47405	+	1.45953	0.025389	0.726048	28.1227	28.3888	28.5741	28.2604	26.7626	25.7363	25.188	23.307	26.5405	25.7172	25.9332	25.795	27.2945	26.5509	26.5042	26.5405	27	27	27	61.3	61.3	61.3	34.362	0	323.31	14899000000
P46778	P46778	60S ribosomal protein L21	RPL21	+	3.74013	0.0006	-1.7301	+	2.71914	0.000455959	-2.73122	+	4.22572	0	-2.67933		0.914226	0.0814828	1.00112	+	1.53075	0.0180088	0.949237	29.9457	30.1461	29.9676	29.8982	28.6321	27.4551	26.6231	26.3225	28.0808	27.0626	26.9035	27.1935	28.7335	28.4319	27.7946	28.0772	25	25	25	76.9	76.9	76.9	18.565	0	252.06	48613000000
P46779	P46779	60S ribosomal protein L28	RPL28	+	3.6109	0.000581315	-1.82198	+	2.92528	0.000192192	-2.887	+	4.31606	0	-2.75367		1.03069	0.061809	1.06501	+	1.54428	0.0179794	0.931688	29.4068	29.874	29.6915	29.7989	28.0919	27.0194	26.2273	25.8846	27.6688	26.6444	26.6375	26.8057	28.2953	28.1533	27.3952	27.6395	20	20	20	67.9	67.9	67.9	15.747	0	216.44	35019000000
P46781	P46781	40S ribosomal protein S9	RPS9		0.108862	0.643827	-0.121095	+	3.74505	0	-3.11612	+	3.13798	0	-2.42788	+	4.70404	0	2.99503	+	4.01446	0	2.30679	25.1067	26.7447	26.2333	25.645	22.7097	22.8035	22.5534	23.1986	23.2531	23.6275	23.2819	23.8558	25.2512	26.17	26.0718	25.7524	13	13	13	44.8	44.8	44.8	22.591	0	36.548	2177800000
P46782	P46782	40S ribosomal protein S5;40S ribosomal protein S5, N-terminally processed	RPS5	+	2.43749	0.00108204	-2.4522	+	3.3669	0.000323232	-3.90532	+	2.69794	0.000138889	-3.21525	+	1.82386	0.0122288	1.45313		0.742263	0.101098	0.763056	27.8874	29.1157	29.9973	29.5355	25.7757	24.9561	25.7558	24.4269	24.9704	25.5098	26.8527	26.3419	26.4348	26.8065	27.3948	26.0909	19	19	19	56.4	56.4	56.4	22.876	0	161.48	5223400000
P46783	P46783	40S ribosomal protein S10	RPS10	+	1.12497	0.0491869	-0.538516	+	1.25303	0.01389	-1.71382	+	1.10373	0.0256786	-1.19419		0.834745	0.0921277	1.1753		0.569928	0.159545	0.655676	23.1503	23.6023	24.1692	23.8253	21.0728	23.7103	20.6679	22.4408	22.9438	20.9298	22.9693	23.1275	23.2143	23.0229	22.8751	23.4807	5	5	5	35.8	35.8	35.8	18.898	0	12.014	403740000
P47755	P47755	F-actin-capping protein subunit alpha-2	CAPZA2	+	1.9084	0.00431527	1.36278	+	2.08087	0.00188482	2.04204	+	1.76137	0.0053945	2.19078		0.626453	0.179754	-0.679266		0.587487	0.144123	-0.828007	21.4944	20.8485	20.6449	20.1209	23.1361	23.563	23.0516	21.5261	23.0349	24.3034	21.347	23.1864	21.5011	22.4997	22.628	21.9309	12	8	8	50	39.5	39.5	32.949	0	89.921	356070000
P47756	P47756	F-actin-capping protein subunit beta	CAPZB		0.11424	0.600092	0.258223	+	0.952841	0.0310453	1.47554	+	0.994356	0.0324816	1.27987		0.685375	0.131074	-1.21732		0.662233	0.11262	-1.02165	21.757	23.2915	21.3755	20.73	22.0757	24.7244	23.5638	22.6922	22.4773	24.1012	23.1571	22.5379	21.8069	23.8376	20.8065	21.7358	12	12	12	45.1	45.1	45.1	31.35	0	60.538	903220000
P47914	P47914	60S ribosomal protein L29	RPL29	+	3.19981	0.000931034	-1.8718	+	2.8713	0.000191045	-3.27148	+	5.0521	0	-3.30198	+	1.15003	0.0409173	1.39968	+	2.15777	0.00531368	1.43018	30.3134	30.3216	30.5082	30.1084	28.4514	27.4829	26.312	25.9195	27.6673	26.7325	26.7135	26.9306	28.9628	28.8733	27.9399	27.9884	16	16	16	55.3	55.3	55.3	17.752	0	84.487	35509000000
P48444	P48444	Coatomer subunit delta	ARCN1		0.135027	0.567636	0.203592		0.128447	0.586916	0.273445	+	1.25814	0.0190252	1.0832		0.0287454	0.908139	-0.0698533		0.860505	0.0722622	-0.879605	21.3181	22.3802	22.3298	20.9209	21.2159	20.4286	22.9733	23.4251	22.1117	22.7507	23.4104	23.009	21.1529	21.2242	22.6116	22.7748	6	6	6	14.5	14.5	14.5	57.21	0	23.329	297110000
P48507	P48507	Glutamate--cysteine ligase regulatory subunit	GCLM		NaN	1	0	+	1.03553	0.0224462	1.94215	+	0.874245	0.0432605	1.38546	+	1.15305	0.0361498	-1.97985	+	1.03137	0.0381011	-1.42316	20.9193	20.3253	22.1757	21.6333	20.6116	24.5466	23.9089	23.7549	20.8141	23.9089	23.4712	22.4011	20.6701	21.4365	21.3816	21.4146	2	2	2	9.9	9.9	9.9	30.727	0	13.016	215520000
P48634	P48634	Protein PRRC2A	PRRC2A	+	4.91722	0.00032381	-1.23904	+	2.26037	0.00664045	-0.62469	+	3.55139	0.000144231	-1.17864	+	2.20212	0.0166532	-0.614346		0.14552	0.679176	-0.0603952	24.5782	24.8695	24.7847	24.6593	24.2831	24.2858	23.7216	24.1025	23.8264	23.3446	23.2585	23.7477	23.4636	23.6838	23.3828	23.4054	21	21	21	13.9	13.9	13.9	228.86	0	100.24	1452100000
P48643	P48643	T-complex protein 1 subunit epsilon	CCT5	+	2.71461	0.00113919	1.22982	+	4.40468	0	2.14368	+	4.59783	0	2.47765	+	2.78042	0.0052945	-0.913863	+	3.27985	0.00111656	-1.24783	23.9912	24.1366	24.6501	24.7205	26.306	26.5292	26.7117	26.5261	26.681	26.8595	27.1683	26.7003	25.6773	25.1836	25.8723	25.6844	40	40	40	72.3	72.3	72.3	59.67	0	323.31	18477000000
P48960	P48960	CD97 antigen;CD97 antigen subunit alpha;CD97 antigen subunit beta	CD97		0.259752	0.346771	-0.506087	+	1.67698	0.0114036	0.768813		0.196492	0.476674	0.157697		0.821017	0.0924688	-1.2749		0.358348	0.285323	-0.663784	24.9534	23.9389	24.3713	24.7444	25.4241	24.9653	25.2708	25.4231	24.8346	24.0441	24.6576	25.1025	24.7721	21.6944	24.7283	24.789	9	9	7	17	17	13.1	91.868	0	140.13	2773800000
P49005	P49005	DNA polymerase delta subunit 2	POLD2		0.24999	0.402677	0.228526	+	2.56615	0.000765957	1.90834	+	4.03189	0	2.90097	+	2.17678	0.00595719	-1.67981	+	3.61557	0.000266667	-2.67244	22.6989	21.5203	22.166	21.9638	23.1471	24.4656	23.9704	24.3992	24.5311	25.4033	25.2257	24.7929	21.7338	22.7359	21.9373	22.8563	20	20	20	45.4	45.4	45.4	51.289	0	167.64	2267600000
P49207	P49207	60S ribosomal protein L34	RPL34	+	3.50382	0.000619926	-2.29983	+	3.34157	0.000296296	-3.27444	+	4.55837	0	-3.21475		0.913409	0.0827385	0.974602	+	1.2582	0.0291798	0.914917	30.0725	30.5533	30.0887	30.0781	27.9636	27.4006	26.3524	25.9783	27.7485	26.66	26.7977	26.7274	28.2839	28.484	27.2936	27.5319	18	18	18	65.8	65.8	65.8	13.293	0	66.482	23584000000
P49327	P49327	Fatty acid synthase;[Acyl-carrier-protein] S-acetyltransferase;[Acyl-carrier-protein] S-malonyltransferase;3-oxoacyl-[acyl-carrier-protein] synthase;3-oxoacyl-[acyl-carrier-protein] reductase;3-hydroxyacyl-[acyl-carrier-protein] dehydratase;Enoyl-[acyl-carrier-protein] reductase;Oleoyl-[acyl-carrier-protein] hydrolase	FASN	+	1.41226	0.0110347	2.14867	+	3.98262	0	3.2033	+	3.51358	0	2.95383		0.686881	0.136069	-1.05463		0.477922	0.190201	-0.805159	22.0425	20.877	21.2463	20.4102	24.1124	24.5182	24.3859	24.3727	23.6743	23.9339	24.6055	24.1776	21.0986	24.238	23.7543	24.0799	13	13	13	7	7	7	273.42	0	19.275	819960000
P49366	P49366	Deoxyhypusine synthase	DHPS		NaN	1	0	+	6.05017	0	6.32539	+	6.56877	0	8.78904	+	4.91759	0	-5.57464	+	5.66681	0	-8.03828	20.2584	21.5455	20.9092	21.248	26.9175	27.5593	27.4255	27.3603	29.3804	30.3723	29.8184	29.5461	20.6348	22.4867	22.1326	21.71	35	35	35	82.7	82.7	82.7	40.97	0	323.31	74967000000
P49368	P49368	T-complex protein 1 subunit gamma	CCT3		0.672994	0.0881103	1.1086	+	0.937193	0.0322722	1.4918	+	1.34865	0.0122081	2.04561		0.660901	0.214812	-0.383198	+	1.85782	0.0106	-0.937013	25.4915	28.9229	28.3733	28.3921	28.6679	29.478	29.7429	29.2584	29.2128	30.1387	30.1657	29.8452	28.7862	28.5346	29.0132	29.2803	25	25	25	46.2	46.2	46.2	60.533	0	211.22	31040000000
P49411	P49411	Elongation factor Tu, mitochondrial	TUFM	+	4.53207	0	7.25808	+	5.38742	0	9.6316	+	5.14321	0	8.40684	+	2.98296	0.00169585	-2.37352	+	1.7072	0.0109103	-1.14877	22.0728	23.0942	20.5545	21.0946	30.7997	31.2006	31.3749	31.9672	29.7628	30.5919	30.049	30.0397	28.1593	29.6978	29.135	28.8563	55	55	55	79.6	79.6	79.6	49.541	0	323.31	252060000000
P49458	P49458	Signal recognition particle 9 kDa protein	SRP9	+	2.11325	0.00707309	-0.757642	+	2.68277	0.000837209	-2.06683	+	3.19022	0.00015748	-1.96297	+	1.64261	0.0166869	1.30918	+	1.90112	0.00803643	1.20533	27.2425	27.554	27.2248	27.3861	26.3212	25.4635	24.7278	24.6276	26.1265	24.845	24.9965	25.5876	26.9558	26.837	26.2514	26.3326	15	15	15	94.2	94.2	94.2	10.112	0	55.592	6573300000
P49750	P49750	YLP motif-containing protein 1	YLPM1		0.582539	0.11562	-1.06811	+	1.74496	0.0046015	2.00504	+	1.32546	0.0154151	1.29798	+	2.11743	0.00509091	-3.07315	+	1.81985	0.00651852	-2.36609	21.4315	23.007	23.8581	23.1128	25.7695	24.618	24.9666	24.0757	23.9183	24.0291	24.4042	24.2499	20.3646	23.5557	21.0718	22.145	27	27	27	15.3	15.3	15.3	241.64	0	64.414	1287000000
P49756	P49756	RNA-binding protein 25	RBM25	+	1.55739	0.022723	-0.612555	+	2.04575	0.00618803	-0.800051		1.04669	0.0521889	0.502706		0.793692	0.280365	0.187497	+	3.13158	0.00128852	-1.11526	24.4783	25.3429	24.6033	24.658	24.0059	24.1344	23.7459	23.996	25.3871	25.4047	24.8125	25.4889	24.0883	24.32	23.9533	24.2706	27	27	27	25	25	25	100.18	0	140.08	3484500000
P49790	P49790	Nuclear pore complex protein Nup153	NUP153		0.733038	0.124847	-0.379773		0.0663626	0.798157	-0.0564442	+	1.14511	0.041632	-0.539157		0.420793	0.352269	-0.323329		0.21817	0.50507	0.159384	24.9869	25.4064	25.0852	24.7232	24.8914	25.671	25.0444	24.3693	24.2125	24.9864	24.707	24.1391	24.6591	25.1456	24.755	24.123	38	38	38	26.4	26.4	26.4	153.94	0	301.34	5622300000
P49792;A6NKT7;Q7Z3J3;Q99666;O14715;P0DJD0;P0DJD1	P49792	E3 SUMO-protein ligase RanBP2	RANBP2	+	4.37819	0.000623853	5.12809		0.316734	0.317709	-0.304171		0.145176	0.513847	0.342385	+	4.36639	0	5.43226	+	2.62284	0.00101935	4.7857	20.6975	20.4695	19.6014	20.6783	20.0015	19.7531	20.9505	19.5249	23.0495	19.1713	19.7175	20.8778	26.3772	24.4144	25.4218	25.7456	53	53	53	19	19	19	358.2	0	267.14	2482900000
P49841	P49841	Glycogen synthase kinase-3 beta	GSK3B		0.218289	0.406484	-0.385191		0.0982279	0.671786	0.184739		0.0414329	0.836057	-0.0790043		0.737129	0.150636	-0.56993		0.41155	0.296628	-0.306187	21.093	23.7396	23.5914	23.6671	22.9696	23.6917	23.5309	22.6379	22.6672	23.0746	23.3255	22.7078	21.9093	23.263	22.8832	22.4949	6	6	5	18.6	18.6	16	46.744	0	20.235	432290000
P49848	P49848	Transcription initiation factor TFIID subunit 6	TAF6	+	1.05896	0.0323905	1.31878	+	0.941786	0.0362121	1.09989	+	1.03701	0.0284825	1.25154		0.30906	0.472644	0.218896		0.0681111	0.788114	0.0672431	21.3448	23.727	23.6771	23.6409	23.9452	24.4355	24.3422	24.0664	23.7433	24.5993	24.7331	24.3202	23.6372	24.5121	24.9317	24.5839	20	20	20	35.5	35.5	35.5	72.668	0	188.11	3554700000
P49915	P49915	GMP synthase [glutamine-hydrolyzing]	GMPS		0.130065	0.57878	-0.194704	+	2.54943	0.000756303	1.87023	+	2.10711	0.00369787	1.39334	+	2.08307	0.00607855	-2.06494	+	1.67364	0.00965398	-1.58805	21.8288	22.7731	21.8168	21.34	23.1226	24.2469	23.9185	23.9516	23.0198	23.7841	23.5136	23.0146	21.7966	22.8817	21.7504	20.5512	10	10	10	24.4	24.4	24.4	76.715	0	71.611	701590000
P49959	P49959	Double-strand break repair protein MRE11A	MRE11A	+	5.25766	0	6.44373	+	1.09104	0.023178	1.25295		0.850932	0.0509053	1.03073	+	3.51283	0.000571429	5.19078	+	3.5844	0	5.41299	21.871	21.4453	22.0645	21.392	21.3144	23.9506	23.0316	23.488	21.0942	23.6277	23.5217	22.6521	27.2493	27.6846	28.8389	28.7749	44	44	44	55.9	55.9	55.9	80.592	0	323.31	13319000000
P50402	P50402	Emerin	EMD		0.66642	0.0865149	1.32238	+	1.30995	0.0121065	1.74362	+	1.34609	0.0123856	1.81835		0.263893	0.467513	-0.421237		0.312662	0.337686	-0.49597	23.021	20.0701	22.3366	23.0368	23.6003	23.8141	24.0369	23.9876	23.5066	24.0758	24.284	23.8715	23.8201	24.3795	21.5234	24.031	6	6	6	20.5	20.5	20.5	28.994	0	18.399	848630000
P50454	P50454	Serpin H1	SERPINH1	+	2.69631	0.000816121	2.95479	+	4.05619	0	3.97624	+	1.22128	0.0146248	2.60749		1.08481	0.0566811	-1.02145		0.11162	0.626801	0.347306	21.8902	20.4368	21.6522	20.6162	24.5288	25.047	25.3778	25.5469	20.5917	25.2175	24.7875	24.4287	22.9367	23.9535	24.6459	24.8786	9	9	9	32.3	32.3	32.3	46.44	0	67.968	1151800000
P50552	P50552	Vasodilator-stimulated phosphoprotein	VASP		0.635359	0.0926973	1.37595	+	1.5711	0.00503226	3.34032		0.531971	0.111305	1.60695		0.661587	0.12673	-1.96437		0.0494825	0.806307	-0.230997	20.86	22.4286	20.6001	20.9096	25.3465	21.3976	25.2338	26.1815	21.603	24.7981	25.2073	19.6175	20.7636	22.6039	21.7523	25.1822	2	2	2	7.6	7.6	7.6	39.829	0.0054795	1.8925	606180000
P50750;Q96Q40;O94921;Q07002;Q00536;Q00537;Q9NYV4	P50750	Cyclin-dependent kinase 9	CDK9		0.0795226	0.713859	-0.115342		0.0216669	0.922974	0.0270739		0.472729	0.169417	-0.518154		0.127353	0.687119	-0.142416		0.353043	0.31471	0.402812	29.1751	30.9052	30.5422	30.2886	29.6548	30.5036	30.5289	30.3321	28.7402	30.1743	30.0029	29.9211	29.0664	30.5771	30.6583	30.1478	40	40	39	53.2	53.2	53.2	42.777	0	323.31	164820000000
P50914	P50914	60S ribosomal protein L14	RPL14	+	2.97615	0.00101679	-1.50014	+	2.67637	0.000450128	-2.97546	+	3.90637	0	-2.54289	+	1.47113	0.0215518	1.47532	+	2.65987	0.00285057	1.04275	27.9237	28.9437	28.8434	28.7101	26.9246	25.8694	25.3324	24.3928	26.451	25.6528	25.915	26.2306	27.2266	27.2566	26.8029	27.1342	20	20	20	47	47	47	23.432	0	285.54	18107000000
P50990	P50990	T-complex protein 1 subunit theta	CCT8		0.77581	0.0646078	1.33408	+	0.886141	0.0363711	1.56051	+	1.42026	0.00912916	2.32551		0.203207	0.566256	-0.226431	+	1.26359	0.0278103	-0.991426	20.4785	23.5315	23.801	23.817	24.242	25.162	24.919	23.5472	24.4308	25.6669	25.876	24.9564	23.6406	24.4034	24.8286	24.0918	26	26	26	55.8	55.8	55.8	59.62	0	305.59	5077600000
P50991	P50991	T-complex protein 1 subunit delta	CCT4	+	1.77092	0.00721484	1.18185	+	2.1961	0.00169395	1.69366	+	2.18633	0.00241577	1.99205		0.878717	0.124849	-0.511809	+	1.07246	0.0441319	-0.810203	22.7274	23.5221	24.2259	23.9595	24.6765	25.525	25.8491	25.1589	24.6487	25.9617	26.3223	25.4705	24.5001	24.6346	25.197	24.8306	27	27	26	56.4	56.4	52.9	57.924	0	255.27	6254000000
P51114	P51114	Fragile X mental retardation syndrome-related protein 1	FXR1	+	1.73571	0.0258473	-0.462341	+	1.45133	0.0235922	-0.528745	+	1.91316	0.0150923	-0.517672		0.155907	0.709211	0.0664034		0.224181	0.62619	0.0553308	26.5069	27.0929	26.9751	26.81	26.5779	26.4901	26.2927	25.9093	26.527	26.2697	26.3297	26.1878	26.5549	26.2778	26.2723	26.4306	31	31	26	52.8	52.8	48.8	69.72	0	323.31	10935000000
P51116	P51116	Fragile X mental retardation syndrome-related protein 2	FXR2	+	4.02341	0.000615385	-1.42953	+	2.67093	0.000897275	-1.4855	+	3.90913	0	-1.73149		0.0672425	0.832218	0.0559669		0.702284	0.175329	0.30196	25.7717	26.2377	26.1275	26.0287	25.3251	24.5493	24.1899	24.1594	24.6781	24.2646	23.8646	24.4324	24.8851	24.7196	24.3378	24.5051	25	20	20	44	40.3	40.3	74.222	0	240.56	3444400000
P51532	P51532	Transcription activator BRG1	SMARCA4		0.680738	0.113422	0.54549		0.825779	0.070879	0.581883		0.640566	0.108019	-0.582601		0.0517719	0.873073	-0.0363932	+	1.71759	0.0109281	1.12809	24.5032	25.9199	25.749	25.72	25.7265	26.1973	25.9694	26.3264	24.0357	25.2579	25.0748	25.1933	25.4813	26.499	26.0696	26.0241	46	46	29	25.1	25.1	17.4	184.64	0	287.08	9655600000
P51570	P51570	Galactokinase	GALK1	+	4.12286	0.000462585	3.81897	+	5.05044	0	5.54389	+	4.94501	0	5.26698	+	4.08702	0.000795031	-1.72492	+	3.77644	0.000685259	-1.44801	21.05	20.572	20.0018	21.7913	26.1001	26.582	26.2578	26.6508	26.1055	26.4557	25.9068	26.015	24.3803	25.0004	24.6128	24.6975	29	29	29	55.9	55.9	55.9	42.272	0	323.31	12212000000
P51571	P51571	Translocon-associated protein subunit delta	SSR4	+	3.68729	0.000333333	3.5212	+	3.16341	0.00025098	3.36728	+	2.89589	0.000143885	2.37532		0.122427	0.690868	0.153924	+	1.80377	0.00960413	1.14588	22.1574	21.4301	22.6918	23.06	24.7668	25.3736	26.1954	26.4726	24.118	24.6267	25.0749	25.021	25.3981	25.4054	26.3551	26.2655	10	10	10	45.1	45.1	45.1	18.998	0	62.183	2567500000
P51610;Q9Y5Z7	P51610	Host cell factor 1;HCF N-terminal chain 1;HCF N-terminal chain 2;HCF N-terminal chain 3;HCF N-terminal chain 4;HCF N-terminal chain 5;HCF N-terminal chain 6;HCF C-terminal chain 1;HCF C-terminal chain 2;HCF C-terminal chain 3;HCF C-terminal chain 4;HCF C-terminal chain 5;HCF C-terminal chain 6	HCFC1		0.695254	0.092155	0.804964		0.376383	0.232979	0.503898	+	1.10166	0.0283115	0.959803		0.2215	0.531034	0.301066		0.145565	0.59734	-0.15484	21.5489	20.44	22.267	22.1966	22.4779	21.4748	23.0773	21.4382	22.3661	22.4269	22.4307	23.0681	22.8456	21.464	23.131	22.2319	10	10	10	6.4	6.4	6.4	208.73	0	19.945	242060000
P51948	P51948	CDK-activating kinase assembly factor MAT1	MNAT1		NaN	1	0	+	1.09445	0.0199717	1.86997		0.774495	0.0562031	1.27686		0.681504	0.13104	-1.24306		0.346514	0.295402	-0.649948	21.5815	20.247	20.624	21.3667	23.3664	24.0409	23.5306	20.3611	21.3052	23.6471	23.3673	20.607	22.0944	21.1466	22.0582	21.0277	3	3	3	13.3	13.3	13.3	35.823	0	45.372	248520000
P51970	P51970	NADH dehydrogenase [ubiquinone] 1 alpha subcomplex subunit 8	NDUFA8		NaN	1	0	+	2.39129	0.000877049	2.22193		0.515869	0.140339	0.68021	+	4.25219	0.000604317	-2.11071		0.666253	0.136577	-0.568983	20.6449	22.1441	21.4489	20.0982	23.6051	22.7093	23.426	23.4835	20.9987	22.8564	21.3187	21.8833	21.2173	21.2966	21.2295	21.0376	5	5	5	44.8	44.8	44.8	20.105	0	20.256	262480000
P51991	P51991	Heterogeneous nuclear ribonucleoprotein A3	HNRNPA3	+	3.79326	0.000583333	-1.567	+	2.37101	0.00236453	-0.980974	+	2.23825	0.00544848	-0.866156	+	1.74712	0.0304327	-0.586027	+	2.25843	0.00923675	-0.700845	27.2174	26.5816	27.2763	27.1209	26.3142	25.9017	26.3315	25.725	26.054	25.9186	26.2272	26.5319	25.4428	25.3063	25.7685	25.4106	25	24	24	60.3	59	59	39.594	0	323.31	9417700000
P52272	P52272	Heterogeneous nuclear ribonucleoprotein M	HNRNPM	+	3.57063	0.000821114	-1.41473	+	3.26042	0.000189911	-1.69232	+	3.63544	0.000153453	-1.23609		0.41663	0.37166	0.277588		0.351809	0.392511	-0.178635	29.8065	29.5979	29.871	29.9599	28.7408	28.1358	28.0226	27.5669	28.8708	28.2021	28.617	28.6011	28.8191	27.9904	28.3772	28.3898	73	73	73	78.4	78.4	78.4	77.515	0	323.31	142610000000
P52292	P52292	Importin subunit alpha-1	KPNA2		0.112245	0.604313	0.260468		0.0982113	0.67136	0.184546		0.282896	0.306419	0.484435		0.0369086	0.887863	0.0759211		0.113176	0.63824	-0.223968	21.7692	23.9939	24.4859	23.6798	22.752	24.0971	24.299	23.5188	22.9503	24.3846	24.7373	23.7942	21.9779	24.105	24.8944	23.9933	11	11	11	27	27	27	57.861	0	156.63	1621700000
P52294	P52294	Importin subunit alpha-5;Importin subunit alpha-5, N-terminally processed	KPNA1		0.206047	0.454657	-0.215587		0.551383	0.135355	-0.603925		0.031278	0.876711	-0.0454316		0.388242	0.359117	0.388338		0.152877	0.579106	-0.170156	25.2998	26.9301	26.4124	26.4894	25.7651	26.2916	26.0532	24.6061	25.2153	26.5831	26.8567	26.295	25.9002	26.3925	26.4774	25.4993	19	19	12	28.4	28.4	14.7	60.221	0	252.89	7365000000
P52298	P52298	Nuclear cap-binding protein subunit 2	NCBP2	+	1.7459	0.0305624	-0.403775		0.0347283	0.908952	0.0157919		0.0410956	0.877495	0.0204229		1.67439	0.051364	-0.419567	+	1.48708	0.0426747	-0.424198	25.8207	26.2218	25.9501	26.2502	25.8495	26.0684	25.9881	26.3999	25.6762	26.1457	26.2562	26.2463	25.4727	25.7947	25.6483	25.7119	16	16	16	75.6	75.6	75.6	18.001	0	167.28	7251400000
P52434	P52434	DNA-directed RNA polymerases I, II, and III subunit RPABC3	POLR2H		0.331928	0.257568	0.79828		0.329412	0.25246	0.770681	+	1.52474	0.00705882	2.80904		0.0084523	0.973768	0.0275989	+	0.938367	0.0420242	-2.01076	20.8752	23.1077	20.7839	20.1364	24.2195	21.6449	20.9244	21.1971	24.9465	21.7923	24.7789	24.6217	24.2842	21.7436	21.489	20.5796	4	4	4	30	30	30	17.143	0	26.628	381400000
P52435;Q9H1A7;Q9GZM3	P52435;Q9H1A7;Q9GZM3	DNA-directed RNA polymerase II subunit RPB11-a;DNA-directed RNA polymerase II subunit RPB11-b2;DNA-directed RNA polymerase II subunit RPB11-b1	POLR2J;POLR2J3;POLR2J2	+	1.75547	0.00393344	2.35558	+	2.32514	0.000759494	3.44857	+	2.74317	0.000151899	4.66876		1.10128	0.0528176	-1.09299	+	1.93589	0.00563975	-2.31318	21.4835	20.8567	23.8061	21.2619	24.0314	25.8859	25.6447	25.6406	25.0705	27.8051	26.9243	26.2833	23.6813	23.7331	24.819	24.5971	3	3	3	29.1	29.1	29.1	13.293	0	37.761	3040600000
P52597	P52597	Heterogeneous nuclear ribonucleoprotein F;Heterogeneous nuclear ribonucleoprotein F, N-terminally processed	HNRNPF	+	2.01156	0.0114212	-0.607708		0.349964	0.376102	0.145724		0.44606	0.284821	0.171933	+	2.4771	0.01051	-0.753432	+	2.64645	0.00572131	-0.77964	27.9761	27.4864	27.4128	27.5114	28.085	27.5115	27.7586	27.6145	28.0828	27.5263	27.7116	27.7538	27.1612	26.9991	27.0914	26.7042	38	35	35	73	73	73	45.671	0	323.31	34377000000
P52630	P52630	Signal transducer and activator of transcription 2	STAT2		NaN	1	0		NaN	1	0	+	1.63045	0.00913594	1.19044		NaN	1	0	+	3.30157	0.0010604	-1.54489	22.0911	21.311	20.8184	22.3507	22.458	21.8231	21.0262	20.2276	22.7257	22.6833	23.3534	22.5706	20.9167	21.4365	21.5771	21.2232	7	7	7	11	11	11	97.915	0	60.412	174610000
P52701	P52701	DNA mismatch repair protein Msh6	MSH6	+	4.28631	0.000581197	4.81269	+	4.48294	0	5.6526	+	4.18072	0	5.83991	+	1.76261	0.0201981	-0.839908	+	1.36673	0.0224177	-1.02721	21.073	20.4141	18.8968	19.9649	25.0947	25.7569	26.1603	25.9473	24.7936	26.2749	26.4913	26.1486	24.6281	24.787	25.082	25.1025	76	76	76	49.2	49.2	49.2	152.78	0	323.31	16241000000
P52756	P52756	RNA-binding protein 5	RBM5	+	4.1194	0.000472222	-4.0228	+	5.87725	0	-4.44551	+	3.77902	0	-2.07998		0.424266	0.324034	0.422707	+	2.29019	0.00256532	-1.94282	25.5811	25.3554	25.1877	25.8055	20.5452	21.3455	21.3264	20.9306	23.9901	23.1021	23.433	23.0846	22.0928	20.2999	21.5912	21.8546	17	13	13	18.4	15.5	15.5	92.153	0	60.87	749760000
P52789;P19367;P52790;Q2TB90	P52789	Hexokinase-2	HK2	+	1.30224	0.0165158	1.62849	+	2.91631	0.000215488	4.3642	+	3.50237	0	4.25165	+	1.75768	0.010402	-2.73571	+	2.07759	0.00321995	-2.62316	21.4048	21.6562	19.8979	20.7079	23.3945	25.4599	26.2241	26.0452	23.9739	25.2043	25.7042	25.7909	21.0428	22.5522	23.4722	23.1136	33	33	33	41.7	41.7	41.7	102.38	0	234.24	5726100000
P52815	P52815	39S ribosomal protein L12, mitochondrial	MRPL12	+	1.77903	0.00766309	-1.10281	+	1.29412	0.0236934	-0.670904	+	1.83274	0.00905067	-0.804657		0.729497	0.177674	-0.431905		0.546179	0.231035	-0.298152	25.9394	25.7239	26.7725	26.0115	25.2598	25.6645	25.7361	25.1033	25.3643	25.414	25.3292	25.1212	25.3282	25.063	25.3458	24.2991	10	10	10	51	51	51	21.348	0	48.157	2400200000
P52907	P52907	F-actin-capping protein subunit alpha-1	CAPZA1	+	0.908091	0.0403879	1.98093	+	1.28609	0.0112268	2.70595	+	1.3941	0.00907487	2.92287		0.802649	0.119367	-0.725025	+	1.06372	0.0423325	-0.941946	21.1574	24.9628	24.0543	20.6282	25.0895	26.3359	25.4216	24.7796	25.2769	26.5949	25.639	24.9835	24.1183	25.4002	24.933	24.275	15	15	11	86	86	75.5	32.922	0	323.31	4070000000
P52948	P52948	Nuclear pore complex protein Nup98-Nup96;Nuclear pore complex protein Nup98;Nuclear pore complex protein Nup96	NUP98		0.808685	0.08394	-0.578644		0.392169	0.272306	-0.267838		0.0295163	0.894702	-0.0256314		0.430708	0.348909	-0.310806		0.869433	0.092305	-0.553012	27.5787	26.6096	27.3379	26.7	26.9519	26.5946	27.2114	26.397	27.2073	26.6637	27.4458	26.807	26.8275	26.2216	27.002	25.8607	34	34	34	19.4	19.4	19.4	197.58	0	323.31	21783000000
P53384	P53384	Cytosolic Fe-S cluster assembly factor NUBP1	NUBP1		NaN	1	0	+	1.89252	0.00312088	1.82968		0.65785	0.0798315	1.27182	+	1.7424	0.0122851	-1.83035		0.636246	0.113802	-1.27248	21.6534	20.9288	21.1723	21.5573	21.6779	23.7153	23.5504	23.6869	19.9612	23.5919	24.0162	22.8297	20.5673	21.3225	21.8938	21.5255	5	5	5	25	25	25	34.534	0	6.013	208940000
P53396	P53396	ATP-citrate synthase	ACLY		NaN	1	0		0.18789	0.447292	0.592578		0.746885	0.0560498	1.73548		0.081422	0.759368	-0.255865		0.651604	0.106606	-1.39876	22.2903	21.7015	20.8295	19.7228	20.5633	23.5835	23.5718	19.1958	19.9143	23.8762	24.1803	23.5152	22.0303	21.7809	20.8784	21.2014	8	8	8	11	11	11	120.84	0	28.885	358400000
P53597	P53597	Succinyl-CoA ligase [ADP/GDP-forming] subunit alpha, mitochondrial	SUCLG1		0.410182	0.19389	1.06832	+	3.13504	0.000278261	4.76429	+	3.0101	0	3.64075	+	1.83107	0.00806612	-3.69597	+	1.37959	0.013528	-2.57243	22.7961	21.3741	21.8821	19.9648	25.8838	25.1947	26.641	27.3547	25.0907	24.795	25.2162	25.4783	21.6413	20.2378	24.3251	24.0863	16	16	16	43.6	43.6	43.6	36.249	0	253.87	4546800000
P53611	P53611	Geranylgeranyl transferase type-2 subunit beta	RABGGTB		NaN	1	0	+	2.69378	0.000532688	2.3256	+	3.06101	0	2.73974	+	4.72826	0.000807692	-2.53053	+	5.11109	0	-2.94467	23.0265	22.5577	22.6322	21.0882	24.7897	24.967	24.3442	24.506	24.9441	24.7719	25.1209	25.4266	22.2934	22.1697	21.6732	22.3486	5	5	5	16.3	16.3	16.3	36.924	0	83.139	642440000
P53618	P53618	Coatomer subunit beta	COPB1		NaN	1	0		NaN	1	0		0.38408	0.212579	0.584464		NaN	1	0		0.394193	0.262958	-0.585817	21.6585	21.856	20.8686	21.4689	20.2291	22.2005	21.116	20.6666	20.1921	22.524	22.9951	22.4788	21.7293	20.9732	21.4964	21.6478	2	2	2	2.6	2.6	2.6	107.14	0	3.9836	97394000
P53634	P53634	Dipeptidyl peptidase 1;Dipeptidyl peptidase 1 exclusion domain chain;Dipeptidyl peptidase 1 heavy chain;Dipeptidyl peptidase 1 light chain	CTSC	+	3.31772	0.000701987	2.33858	+	4.09487	0	3.11831	+	3.9973	0	3.07761	+	1.52863	0.030381	-0.779726	+	1.38523	0.0278425	-0.739028	22.2807	21.0259	21.7726	21.3148	24.222	25.0755	24.6787	24.891	24.5806	25.2355	24.2905	24.5979	23.6229	24.5311	23.7296	23.8647	7	7	7	15.8	15.8	15.8	51.853	0	18.119	1176300000
P53803	P53803	DNA-directed RNA polymerases I, II, and III subunit RPABC4	POLR2K		0.907405	0.0713282	-0.547926	+	1.07432	0.042899	-0.561694	+	4.58998	0	-4.03323		0.0177038	0.954438	0.0137682	+	4.27066	0	3.4853	25.7074	25.1411	24.9144	24.6713	24.6642	24.8951	24.4789	24.1492	21.3193	21.7029	20.4831	20.7959	24.9733	24.8609	24.0993	24.3089	2	2	2	13.8	13.8	13.8	7.0041	0.0092227	1.595	765520000
P53999	P53999	Activated RNA polymerase II transcriptional coactivator p15	SUB1	+	2.1332	0.00204143	1.76801		NaN	1	0		NaN	1	0	+	1.65974	0.0149562	1.49799	+	2.36565	0.00258373	1.685	21.9262	21.7408	22.0475	20.5938	20.8125	21.9292	22.6982	21.9486	21.463	21.0851	21.9842	22.1081	23.5532	23.8306	23.5093	22.4873	3	3	3	29.9	29.9	29.9	14.395	0	3.7828	253700000
P54105	P54105	Methylosome subunit pICln	CLNS1A		0.457455	0.164338	1.28704		0.4369	0.163557	1.22883	+	0.885433	0.0362911	2.18091		0.057353	0.849887	0.0582023	+	1.52998	0.0184629	-0.893877	22.1201	25.0755	24.6413	19.746	24.2102	24.5582	24.2389	23.4909	24.8642	25.2959	25.3596	24.787	23.8564	24.942	24.2437	23.689	5	5	5	23.2	23.2	23.2	26.215	0	67.352	1035500000
P54132	P54132	Bloom syndrome protein	BLM	+	4.27177	0.000618182	6.46021		NaN	1	0		NaN	1	0	+	6.03394	0	5.97121	+	6.17184	0	6.26722	22.346	21.5706	21.8944	19.6639	21.5028	22.3177	21.8378	21.7727	21.616	21.1092	21.6067	21.915	27.7151	27.3503	27.755	28.4954	81	81	81	61.7	61.7	61.7	159	0	323.31	17982000000
P55001	P55001	Microfibrillar-associated protein 2	MFAP2		0.327324	0.265583	0.722385		0.805492	0.0529123	1.0743	+	2.94792	0.000147059	2.31415		0.130696	0.650087	-0.351911	+	0.941358	0.0437488	-1.59176	20.9818	20.4661	22.1938	20.7033	21.4199	21.0924	22.7593	23.3707	23.6208	23.1378	23.3596	23.4835	23.1427	22.9893	21.6609	19.4416	3	3	3	16.9	16.9	16.9	20.825	0	4.3439	325060000
P55036;A2A3N6	P55036	26S proteasome non-ATPase regulatory subunit 4	PSMD4		0.746882	0.0659889	1.6619	+	2.53969	0.000541872	3.81952	+	2.59879	0.000133929	3.80342	+	1.20352	0.0313356	-2.15762	+	1.22327	0.0203769	-2.14152	20.3899	22.8288	21.3374	19.686	24.0068	25.9466	24.8778	24.6891	24.6083	25.8926	24.6426	24.3124	22.0525	24.7802	20.7755	23.2816	12	12	12	38.7	38.7	38.7	40.736	0	167.65	1895200000
P55072	P55072	Transitional endoplasmic reticulum ATPase	VCP	+	3.58644	0.000326923	4.00871	+	2.46931	0.000761099	2.29299	+	2.48959	0.00111382	2.44089	+	2.56603	0.00398545	1.71571	+	2.17465	0.00428758	1.56782	21.2244	20.22	22.2355	21.8767	23.1008	23.7436	23.7763	24.108	23.3177	23.4243	24.3385	24.2397	24.8243	25.0189	25.79	25.9583	44	44	44	56.1	56.1	56.1	89.321	0	323.31	5593900000
P55081	P55081	Microfibrillar-associated protein 1	MFAP1	+	3.12501	0.000567568	3.7037	+	2.9304	0.000198142	3.21987	+	4.30434	0	5.74127		1.00456	0.105567	0.483829	+	3.72158	0.000509091	-2.03757	27.6923	25.2054	27.2394	27.0024	30.3178	29.8847	30.0149	29.8015	32.6225	32.2356	32.4466	32.7998	31.0624	30.5706	30.2894	30.0317	43	43	43	67.4	67.4	67.4	51.958	0	323.31	108640000000
P55084	P55084	Trifunctional enzyme subunit beta, mitochondrial;3-ketoacyl-CoA thiolase	HADHB	+	0.998555	0.0430968	0.951689	+	0.971258	0.0299778	-1.39955	+	2.23046	0.00435726	-1.01313	+	1.53298	0.014925	2.35124	+	2.35769	0.0019358	1.96482	24.4535	23.8476	24.9524	24.5235	20.9517	23.8947	23.8177	23.5147	23.591	23.5161	23.1965	23.4209	26.3661	24.3104	25.1905	25.7168	12	12	12	36.1	36.1	36.1	51.294	0	146.95	1210200000
P55209	P55209	Nucleosome assembly protein 1-like 1	NAP1L1		0.363187	0.343086	-0.17494	+	2.00627	0.00699312	-0.737116		0.525007	0.198612	-0.265006	+	2.00135	0.0235491	0.562177		0.180442	0.598219	0.090066	27.3967	26.6036	27.2002	26.9157	26.4049	26.3893	26.3718	26.0017	27.0254	26.3106	26.8666	26.8536	27.1962	26.799	26.7372	26.684	12	12	10	31.7	31.7	29.2	45.374	0	111.63	11081000000
P55265	P55265	Double-stranded RNA-specific adenosine deaminase	ADAR		0.104222	0.621064	-0.273618		0.068199	0.751543	0.188912		0.130567	0.54245	-0.345544		0.370105	0.360063	-0.46253		0.0451581	0.838684	0.0719261	21.4649	25.5204	24.8558	24.5084	23.2549	25.1825	24.6029	24.0648	22.5746	24.4728	24.276	23.6438	23.0379	24.7273	23.9292	23.5606	33	33	33	32.3	32.3	32.3	136.06	0	119.47	2940500000
P55735	P55735	Protein SEC13 homolog	SEC13	+	4.17329	0.000397661	2.65017	+	3.70221	0.000318408	2.19601	+	3.63072	0	1.82725		1.11736	0.0928996	0.454161	+	2.68483	0.00460086	0.822927	26.4957	25.5107	25.649	25.6208	28.3169	27.6072	27.9909	28.1452	27.7744	27.6785	27.5071	27.6251	28.3105	28.1282	28.7177	28.7204	17	17	17	59.6	59.6	59.6	35.54	0	323.31	27333000000
P55769	P55769	NHP2-like protein 1;NHP2-like protein 1, N-terminally processed	NHP2L1		0.190189	0.449025	-0.357174	+	2.06174	0.00677654	-0.726593		0.202058	0.51821	0.100945		0.2025	0.543885	0.36942		0.259248	0.395198	-0.458119	23.0548	22.8749	23.669	23.1404	22.6624	22.5249	22.3208	22.3247	23.0954	23.3919	23.5134	23.1423	23.7814	20.7741	22.9043	23.8506	9	9	9	53.9	53.9	53.9	14.173	0	33.76	689710000
P55795	P55795	Heterogeneous nuclear ribonucleoprotein H2	HNRNPH2		0.120919	0.660026	-0.0740266	+	2.63096	0.00142804	1.07398	+	2.91083	0.00109381	1.18932	+	2.44942	0.00590654	-1.148	+	2.69375	0.00183838	-1.26335	24.4554	24.9933	24.9718	24.6016	25.5506	26.2232	25.9804	25.5638	25.7529	26.4058	25.8957	25.725	24.2836	25.0992	24.8671	24.476	36	22	22	54.6	43.9	43.9	49.263	0	323.31	5658600000
P55854;Q6EEV6	P55854	Small ubiquitin-related modifier 3	SUMO3	+	5.90765	0	7.42332	+	5.58249	0	7.41568	+	6.28456	0	8.54755		0.00934922	0.976726	0.00764561	+	3.12954	0.00129577	-1.12423	21.3189	20.0286	20.5852	19.6577	27.2593	27.7593	27.7925	28.4421	28.9136	28.6485	28.9708	29.2478	27.8894	28.1441	27.5404	27.7098	10	10	4	45.6	45.6	24.3	11.637	0	49.604	8102400000
P55884	P55884	Eukaryotic translation initiation factor 3 subunit B	EIF3B	+	1.1274	0.029744	1.11821	+	2.40935	0.00138281	1.58626	+	3.35495	0	1.82005		0.400378	0.333601	-0.468044		0.750139	0.102697	-0.701841	21.5457	21.4065	21.2721	20.4275	22.3201	22.3839	23.3299	22.9629	22.7731	23.0082	23.117	23.0338	20.9412	22.9213	22.527	22.7352	7	7	7	9.8	9.8	9.8	92.48	0	31.27	393740000
P56277	P56277	Cx9C motif-containing protein 4	CMC4		NaN	1	0	+	1.06476	0.0220811	1.65515		NaN	1	0	+	1.08002	0.0458331	-1.54726		NaN	1	0	21.7292	21.5587	21.4228	19.7236	20.8997	23.6661	23.7244	22.7646	21.5187	20.8937	20.4632	22.2719	20.5768	22.1757	20.8662	21.2471	6	6	6	79.4	79.4	79.4	7.7469	0	14.548	166530000
P56385	P56385	ATP synthase subunit e, mitochondrial	ATP5I		0.0924373	0.661375	0.190784	+	1.55073	0.00688333	1.87552		0.447682	0.163578	0.791455		0.860389	0.0769292	-1.68474		0.222381	0.428721	-0.600672	20.9298	21.0416	21.2193	21.4004	23.6747	21.0996	23.5275	23.7913	23.0843	20.5317	20.6405	23.5003	23.2852	21.2665	21.1473	19.6553	4	4	4	65.2	65.2	65.2	7.9331	0	3.9998	285530000
P56537	P56537	Eukaryotic translation initiation factor 6	EIF6	+	2.27671	0.00202996	-1.31287	+	2.16927	0.00149729	-1.91506	+	2.35971	0.00208148	-1.65363		0.639038	0.181912	0.60219		0.446292	0.266781	0.340753	28.6036	27.4524	27.8038	27.9909	27.2328	25.7371	25.8451	25.3754	27.0857	25.7354	26.1262	26.2889	27.1622	26.6211	26.5797	26.2361	10	10	10	39.2	39.2	39.2	26.599	0	323.31	9594800000
P56545	P56545	C-terminal-binding protein 2	CTBP2	+	2.16136	0.00201161	1.99158	+	1.79376	0.00286901	2.99879	+	3.18741	0	3.56739		0.564837	0.188386	-1.00722	+	1.99522	0.00633134	-1.57582	20.3268	20.6796	20.7362	18.9053	21.1175	24.9155	23.7003	22.9098	23.1778	24.6428	23.8985	23.1983	21.5172	22.0195	22.6091	22.4683	7	7	4	17.1	17.1	9.7	48.944	0	63.793	809170000
P57740	P57740	Nuclear pore complex protein Nup107	NUP107	+	0.865546	0.0459905	1.78467	+	1.74291	0.00436802	2.05559		NaN	1	0		0.0900751	0.735518	-0.270918		0.692759	0.0945885	1.43298	20.4679	21.864	20.2462	20.3665	21.8587	23.9835	23.3094	22.0154	21.0279	21.8249	20.954	20.5445	19.6594	23.9116	23.2437	23.2686	5	5	5	8.1	8.1	8.1	106.37	0	50.689	250400000
P60468	P60468	Protein transport protein Sec61 subunit beta	SEC61B		0.0167713	0.927594	0.0552526		0.014307	0.943608	-0.0450897		0.698626	0.068579	-1.45043		0.0320847	0.895164	0.100342		0.719965	0.0861712	1.50569	20.8217	24.179	23.3296	24.0539	20.9207	23.9848	23.9316	23.3669	20.7512	21.5129	23.487	20.8315	20.868	24.483	23.933	23.3214	5	5	5	46.9	46.9	46.9	9.9743	0	58.46	558110000
P60604	P60604	Ubiquitin-conjugating enzyme E2 G2	UBE2G2	+	1.3788	0.0325793	0.55935	+	3.70137	0.000196319	1.2334	+	3.73791	0.000147783	1.09204	+	1.8236	0.0231956	-0.674049	+	1.54936	0.0300818	-0.532694	26.5499	25.958	26.1847	26.1459	27.2128	27.3876	27.6193	27.5524	27.2582	27.2263	27.2697	27.4525	27.0711	26.2914	26.7054	27.008	8	8	8	54.5	54.5	54.5	18.566	0	277.44	11428000000
P60660	P60660	Myosin light polypeptide 6	MYL6		0.21809	0.38826	-0.659503		0.00671004	0.972623	-0.0203485		0.126749	0.554543	-0.316622		0.219384	0.501926	-0.639154		0.116118	0.618478	-0.34288	28.6003	29.6633	26.4922	26.7919	27.6141	29.8627	26.9372	27.0524	27.5387	29.1463	26.6495	26.9467	27.2282	29.8978	26.0438	25.7399	20	20	17	78.1	78.1	78.1	16.93	0	323.31	40685000000
P60709;Q562R1;Q9BYX7	P60709	Actin, cytoplasmic 1;Actin, cytoplasmic 1, N-terminally processed	ACTB		0.237607	0.348707	1.18995	+	1.20589	0.0120911	3.69199		0.0307228	0.861274	-0.221225		0.895372	0.0649346	-2.50204		0.244054	0.381255	1.41117	21.1105	27.0139	20.39	21.2513	25.6553	27.6278	25.681	25.5696	19.7571	27.9108	19.7173	21.4957	21.7434	26.6017	25.0951	21.0853	46	2	2	79.5	7.2	7.2	41.736	0	153.21	3299500000
P60842;Q14240	P60842;Q14240	Eukaryotic initiation factor 4A-I;Eukaryotic initiation factor 4A-II;Eukaryotic initiation factor 4A-II, N-terminally processed	EIF4A1;EIF4A2	+	1.99144	0.00204528	2.67806		0.460754	0.150378	1.21911	+	2.17434	0.00193233	2.96314		0.727564	0.112724	1.45895		0.480008	0.266755	-0.285079	20.8512	23.5929	20.4699	22.0422	21.2402	24.9377	24.283	21.3717	24.2255	25.1561	24.8697	24.5574	24.0342	24.8753	24.5037	24.2551	12	10	10	33	26.8	26.8	46.153	0	45.982	1057400000
P60866	P60866	40S ribosomal protein S20	RPS20	+	1.23569	0.0241466	-1.12719	+	1.26158	0.0177746	-1.0686	+	1.2395	0.0206525	-1.0102		0.0544322	0.853654	-0.0585833		0.122214	0.651274	-0.116982	26.1333	26.9272	27.9889	26.8974	25.2995	26.3251	26.2517	25.796	25.5005	26.1229	26.4448	25.8377	25.5267	25.2589	26.0603	26.5921	10	10	10	67.2	67.2	67.2	13.373	0	34.828	3795100000
P60891;P21108	P60891;P21108	Ribose-phosphate pyrophosphokinase 1;Ribose-phosphate pyrophosphokinase 3	PRPS1;PRPS1L1	+	1.09895	0.0297722	1.26234	+	3.21095	0.000285714	3.93908	+	3.3214	0	4.05499	+	2.27916	0.00401394	-2.67674	+	2.40148	0.00152785	-2.79265	21.1081	21.1732	22.2672	20.2889	23.8485	25.8294	25.6029	25.3129	24.1364	26.1689	25.6157	25.1364	21.1713	22.7237	22.8903	23.1016	17	17	10	50.9	50.9	31.8	34.834	0	136.65	3323600000
P60903	P60903	Protein S100-A10	S100A10	+	3.87048	0.000435897	5.84038	+	5.88123	0	8.93214	+	5.56855	0	8.32536	+	2.52391	0.00268826	-3.09176	+	2.02404	0.00385055	-2.48497	20.9552	21.4137	20.9068	22.4688	29.523	30.4541	30.6382	30.8579	28.9006	29.9879	29.6757	30.4816	25.7238	28.0595	28.2176	27.1051	11	11	11	68	68	68	11.203	0	323.31	66296000000
P60981	P60981	Destrin	DSTN		0.540321	0.154994	0.577022	+	3.67522	0.000340426	2.74147	+	0.82789	0.0476429	1.4444	+	2.11387	0.005925	-2.16444		0.391078	0.247646	-0.86738	21.3904	20.9726	20.9482	21.6744	23.2423	24.6771	24.1345	23.8976	20.3334	24.2725	23.5217	22.6356	21.3535	23.2126	21.3295	21.3981	9	7	7	44.8	37.6	37.6	18.506	0	33.003	469260000
P61160	P61160	Actin-related protein 2	ACTR2		0.583765	0.119714	0.918464		0.57016	0.104192	1.2336	+	1.95475	0.00323618	2.40332		0.136429	0.642514	-0.315136	+	1.91153	0.00720913	-1.48486	20.6188	23.2755	20.7047	20.887	21.1671	24.4722	23.3389	21.4423	23.2494	24.1324	23.854	23.8635	21.2044	22.8833	22.6861	22.3861	11	11	11	30.7	30.7	30.7	44.76	0	51.255	708750000
P61218	P61218	DNA-directed RNA polymerases I, II, and III subunit RPABC2	POLR2F		0.163568	0.482819	0.460838		0.0932025	0.670817	0.279076		0.187597	0.426069	0.505316		0.173924	0.611824	0.181762		0.0529916	0.835897	-0.0444784	25.9031	21.2208	25.2805	24.7851	24.5955	25.2883	24.5934	23.8286	24.9541	24.5307	24.7394	24.9866	25.2354	25.2351	24.2874	24.275	4	4	4	15.7	15.7	15.7	14.478	0	6.0209	1286000000
P61247	P61247	40S ribosomal protein S3a	RPS3A	+	3.09437	0.000845953	-1.6918	+	3.18184	0.00021843	-2.42223	+	4.16197	0	-2.53597	+	1.33463	0.043216	0.730424	+	3.56256	0.00127072	0.844169	27.7157	28.7922	28.8039	28.443	26.5485	26.3523	25.8463	25.3189	25.8272	25.887	25.8279	26.0688	26.5878	26.9867	26.598	26.8151	42	42	42	79.5	79.5	79.5	29.945	0	323.31	21019000000
P61254	P61254	60S ribosomal protein L26	RPL26	+	3.86784	0.000547009	-1.93033	+	3.08691	0.000203175	-2.4631	+	4.86404	0	-2.62608		0.545291	0.234927	0.532771	+	1.22988	0.0385289	0.69575	29.6634	29.7781	29.6984	29.6016	28.2764	27.3839	26.6749	26.5538	27.636	26.7133	26.8875	27.0003	28.1369	28.1224	27.2658	27.495	29	29	6	76.6	76.6	15.9	17.258	0	216.3	39083000000
P61289	P61289	Proteasome activator complex subunit 3	PSME3	+	1.9778	0.00233088	2.166	+	1.7472	0.00460843	1.991	+	1.89902	0.00390291	2.0918		0.178808	0.609162	0.175001		0.0769882	0.765671	0.0742011	21.2571	23.6892	23.3719	22.679	23.9012	25.1838	25.1336	24.7426	24.3602	25.3855	25.142	24.4767	24.4998	24.5012	25.3616	25.2987	18	18	18	62.6	62.6	62.6	29.506	0	104.72	3807900000
P61313	P61313	60S ribosomal protein L15	RPL15	+	1.9329	0.0071677	-0.919644	+	1.91959	0.00225589	-2.73724	+	4.20564	0	-2.7181	+	1.25634	0.0298113	1.81759	+	3.3103	0.000906475	1.79845	28.023	28.8889	28.4844	28.1878	27.2084	26.3596	25.3289	23.7381	26.2626	25.3667	25.5474	25.5349	27.7358	27.8131	27.2004	27.1561	15	15	15	52	52	52	24.146	0	101.23	11500000000
P61353	P61353	60S ribosomal protein L27	RPL27	+	4.27672	0.000341709	-1.85271	+	2.6785	0.00044898	-2.95876	+	3.72134	0	-2.94057		0.938018	0.0732167	1.10604	+	1.4402	0.0184848	1.08785	29.6572	29.6458	29.6276	29.5619	28.2613	26.6903	26.0452	25.6607	27.7505	26.1995	26.2647	26.5157	28.2504	27.7409	27.3708	27.7197	18	18	18	72.1	72.1	72.1	15.798	0	174.77	24104000000
P61513;A6NKH3	P61513	60S ribosomal protein L37a	RPL37A	+	5.06205	0.000459459	-1.69675	+	3.03788	0.00020915	-2.86664	+	4.60554	0	-2.83018	+	1.34658	0.0306261	1.1699	+	2.62893	0.00263529	1.13344	28.2583	28.5549	28.7897	28.5889	26.7893	26.0836	24.8472	25.0052	26.2064	25.1978	25.558	25.9089	26.925	26.952	26.7186	26.8092	7	7	7	67.4	67.4	67.4	10.275	0	142.73	7634800000
P61604	P61604	10 kDa heat shock protein, mitochondrial	HSPE1		0.565812	0.217261	0.232294	+	2.27348	0.00370642	0.868074	+	1.82701	0.0151333	0.553408	+	2.01418	0.0202222	-0.63578		1.44204	0.0670525	-0.321114	23.8163	23.6984	23.1002	23.4902	24.0529	24.532	24.6474	24.345	24.2007	24.0341	23.9874	24.0966	23.7884	24.0512	23.5373	23.6574	12	12	12	77.5	77.5	77.5	10.932	0	61.844	1263500000
P61758	P61758	Prefoldin subunit 3	VBP1		NaN	1	0	+	0.962593	0.0289833	1.65264	+	1.607	0.00673625	2.09328		0.481961	0.249863	-0.730725	+	1.41373	0.0185116	-1.17136	22.1174	21.3792	19.6172	20.1148	21.3597	23.7819	23.4306	21.267	21.7505	23.672	23.1263	23.053	22.1915	21.797	21.3846	21.5432	5	5	5	23.4	23.4	23.4	22.626	0	9.0859	258180000
P61769	P61769	Beta-2-microglobulin;Beta-2-microglobulin form pI 5.3	B2M		0.338722	0.307073	-0.294808		0.0515647	0.854206	0.0302157		0.442871	0.243552	-0.245127		0.39658	0.368932	-0.325024		0.0449584	0.847483	-0.0496807	26.4615	26.4053	25.8126	25.9699	26.0713	26.5797	26.055	26.0641	25.8456	26.4636	25.6011	25.7586	26.0434	26.7366	25.4498	25.2403	5	5	5	47.9	47.9	47.9	13.714	0	28.318	3842700000
P61962	P61962	DDB1- and CUL4-associated factor 7	DCAF7	+	3.5802	0.00471961	0.430307	+	3.04652	0.00139671	0.751255	+	3.32207	0.00118431	0.83137		1.39472	0.0953216	-0.320947	+	1.79337	0.0325764	-0.401063	26.4202	26.2251	26.3119	26.2923	27.2554	27.1506	26.7239	27.1246	27.3357	26.9593	26.9324	27.3476	26.8527	26.6921	26.6812	26.7447	17	17	17	54.7	54.7	54.7	38.926	0	323.31	15540000000
P61964;Q86VZ2	P61964	WD repeat-containing protein 5	WDR5	+	3.40721	0.000818713	-1.61761	+	1.87808	0.00623796	-0.980999		0.234648	0.488249	-0.0998082		1.16635	0.0652248	-0.636613	+	3.83341	0.000702041	-1.5178	30.853	30.5131	31.0476	31.2519	29.9514	30.4202	30.072	29.2978	30.6154	30.9016	30.9168	30.8324	29.5072	28.8428	29.571	29.274	33	33	33	97	97	97	36.588	0	323.31	59341000000
P61978	P61978	Heterogeneous nuclear ribonucleoprotein K	HNRNPK	+	1.60499	0.0178424	-0.699288		0.715419	0.124015	0.342942		1.05785	0.0547027	0.453173	+	2.0969	0.0113056	-1.04223	+	2.37616	0.00408734	-1.15246	27.6683	28.2208	27.9396	27.6207	27.9274	28.6906	28.3143	27.8889	28.132	28.747	28.4277	27.9554	26.9248	27.5973	27.3554	26.7748	37	37	37	63.3	63.3	63.3	50.976	0	323.31	46581000000
P61981	P61981	14-3-3 protein gamma;14-3-3 protein gamma, N-terminally processed	YWHAG		0.520615	0.205083	0.305684	+	1.335	0.0303344	0.497649	+	1.48723	0.0232214	0.544925		0.431241	0.407055	-0.191965		0.569716	0.249055	-0.239241	26.0392	25.294	25.2011	25.3578	26.0742	26.0455	25.8524	25.9107	25.8996	26.0737	26.1068	25.9917	26.0353	26.1452	25.6152	25.3191	16	13	12	54.3	53.8	47.4	28.302	0	243.47	5834900000
P62072	P62072	Mitochondrial import inner membrane translocase subunit Tim10	TIMM10		0.22493	0.386826	0.526279	+	3.74502	0	8.65041	+	4.58473	0	10.1263	+	3.73835	0.000677419	-8.12413	+	4.67414	0	-9.60007	22.6203	20.7348	19.8867	22.7708	30.3384	27.9728	30.6118	31.6911	32.1367	30.0961	31.901	32.3841	23.748	21.8953	21.6334	20.8411	13	13	13	87.8	87.8	87.8	10.333	0	323.31	80582000000
P62081	P62081	40S ribosomal protein S7	RPS7	+	2.43853	0.0020155	-1.23532	+	2.27552	0.00185567	-1.28817	+	3.4343	0	-1.80289		0.0603554	0.84732	0.0528474		1.14209	0.0522189	0.567569	28.4992	29.2594	29.2886	29.048	28.3477	27.7923	27.1859	27.6165	27.6983	27.125	27.1794	26.8809	27.9571	27.5931	27.359	28.2447	26	26	26	93.3	93.3	93.3	22.127	0	323.31	18848000000
P62136	P62136	Serine/threonine-protein phosphatase PP1-alpha catalytic subunit	PPP1CA	+	3.49213	0.000848485	-1.59663	+	3.01408	0.00084507	-1.34576	+	3.00153	0.00171537	-0.902926		0.459037	0.357715	-0.25087	+	2.05216	0.0113548	-0.693703	31.1903	30.6634	30.5964	30.7054	29.6478	29.7171	29.4794	28.928	30.0599	29.9098	29.8305	29.7434	29.5565	28.7417	29.1894	29.2814	29	29	9	70.3	70.3	19.4	37.512	0	323.31	105360000000
P62140	P62140	Serine/threonine-protein phosphatase PP1-beta catalytic subunit	PPP1CB	+	3.37437	0.000688312	-2.02409	+	2.2704	0.0017	-1.4873	+	2.47622	0.00275306	-1.14093		0.816127	0.135189	-0.536784	+	2.24533	0.00740909	-0.883151	30.328	29.6111	29.2755	29.6115	28.5065	28.7501	28.1091	27.5112	28.7913	28.579	28.585	28.3071	28.2369	27.4937	27.4662	27.5328	25	11	11	60.9	30.6	30.6	37.186	0	127.92	19731000000
P62191	P62191	26S protease regulatory subunit 4	PSMC1	+	1.37085	0.0167123	1.232	+	1.56405	0.00686427	1.74124	+	2.38119	0.0015183	2.03847		0.447539	0.294173	-0.509245	+	1.3152	0.0289259	-0.80647	21.8127	20.8464	22.3802	20.6604	22.1674	24.2797	23.3279	22.8897	22.9959	23.9332	23.6272	23.2973	22.1027	22.6387	22.5474	23.3389	10	10	10	25.2	25.2	25.2	49.184	0	16.611	541000000
P62195	P62195	26S protease regulatory subunit 8	PSMC5	+	2.02629	0.0023181	1.83791	+	2.59666	0.000835267	2.4607	+	2.69648	0.000281319	2.60418		1.26585	0.0571165	-0.622791	+	1.52271	0.0216089	-0.766268	21.5936	20.8024	22.0833	22.982	23.7697	24.3647	24.5673	24.6025	23.9082	24.8758	24.6404	24.4536	23.3717	23.6219	23.6187	24.2006	20	20	19	59.4	59.4	59.4	45.626	0	121.83	2481900000
P62241	P62241	40S ribosomal protein S8	RPS8	+	4.3448	0.000361702	-1.91774	+	3.18099	0.000230216	-2.74611	+	4.90625	0	-2.79496		1.02397	0.0709199	0.828371	+	2.36311	0.00653125	0.877217	29.5645	30.2584	29.9714	29.9028	28.1919	27.4399	26.6497	26.4314	27.5365	26.961	26.8062	27.2136	27.9385	28.3247	27.7725	27.9906	25	25	25	66.3	66.3	66.3	24.205	0	323.31	40910000000
P62244	P62244	40S ribosomal protein S15a	RPS15A		0.816238	0.0650311	-0.963919	+	1.96738	0.00237232	-1.98649	+	1.68225	0.0063815	-1.80702	+	2.00432	0.0122086	1.02257	+	1.31988	0.0279318	0.843106	25.0239	26.7266	26.9525	27.4911	24.437	24.7032	24.801	24.307	24.8122	24.0735	24.9792	25.1011	24.8372	25.7915	25.8136	25.8962	9	9	9	53.8	53.8	53.8	14.839	0	63.471	2262500000
P62249	P62249	40S ribosomal protein S16	RPS16	+	2.46873	0.0014538	-1.42316	+	3.43752	0.000277056	-2.4731	+	2.04053	0.00227206	-4.20591	+	2.23033	0.00974869	1.04994	+	1.36915	0.013549	2.78275	26.1237	27.3205	27.2108	26.9899	23.8243	24.7342	24.6964	24.4976	21.0489	23.8729	25.1514	20.7481	25.3036	25.2119	25.7888	25.6479	7	7	7	43.8	43.8	43.8	16.445	0	47.714	1500200000
P62258	P62258	14-3-3 protein epsilon	YWHAE		1.23499	0.0994392	0.237114	+	2.7104	0.00559078	0.520673	+	2.28764	0.00658824	0.691057	+	3.23371	0.0360065	-0.283559	+	1.83392	0.0270225	-0.453943	24.8691	24.9787	24.5349	24.86	25.4077	25.2992	25.3288	25.2897	25.6031	25.7045	25.5776	25.1218	25.1039	25.108	24.9847	24.9946	11	10	10	49.4	49.4	49.4	29.174	0	87.553	3233600000
P62263	P62263	40S ribosomal protein S14	RPS14	+	1.72911	0.010538	-0.933218		0.543882	0.16775	-0.376219	+	2.82457	0.000854209	-1.48397		1.09816	0.081004	-0.556999	+	1.49475	0.0307363	0.550756	27.5373	28.6128	28.4793	28.3851	27.3813	27.9573	27.7788	28.3923	26.5571	27.094	26.7506	26.6769	27.0331	27.62	27.0503	27.5782	13	13	13	51	51	51	16.273	0	221.51	23554000000
P62266	P62266	40S ribosomal protein S23	RPS23	+	2.72784	0.00107965	-1.45555	+	2.68401	0.00053528	-2.40902	+	3.47347	0	-2.56773		1.07925	0.0590525	0.95347	+	1.75231	0.0105473	1.11218	29.3536	29.6622	29.1835	28.6941	27.9297	26.9899	26.1251	26.2126	27.4882	26.3949	26.1861	26.5532	28.017	28.1212	27.3033	27.6296	16	16	16	65.7	65.7	65.7	15.807	0	166.77	17714000000
P62269	P62269	40S ribosomal protein S18	RPS18	+	1.39316	0.0114986	-1.97911	+	2.13011	0.00135373	-2.89382	+	1.50843	0.00878049	-1.89363		0.852095	0.0963795	0.914708		0.0657789	0.784938	-0.0854859	23.7001	25.7513	26.6055	26.1352	23.0414	22.7797	23.1648	21.631	23.4505	23.372	24.2946	23.5006	23.0746	22.7841	23.7999	24.6171	15	15	15	65.1	65.1	65.1	17.718	0	153.01	1275400000
P62277	P62277	40S ribosomal protein S13	RPS13	+	1.80075	0.00394	-2.00279	+	2.51636	0.000533981	-3.85554	+	2.95483	0.000152672	-2.62598	+	1.20273	0.0328267	1.85275		0.647202	0.137296	0.623189	25.2467	26.6834	27.2286	26.5103	24.3235	21.7535	22.9421	21.2277	23.8959	24.1704	23.3983	23.7005	24.3845	23.329	24.5066	25.4378	16	16	16	64.2	64.2	64.2	17.222	0	95.989	2015000000
P62280	P62280	40S ribosomal protein S11	RPS11	+	3.38267	0.000920455	-1.51169	+	2.78475	0.000551378	-2.17066	+	4.39322	0	-2.37843		0.80326	0.125014	0.658974	+	1.98498	0.00958763	0.866738	29.37	29.9348	29.9352	29.9499	28.6154	27.7943	27.1247	26.973	27.8847	27.1247	27.1978	27.469	28.6536	28.3826	27.882	28.225	30	30	30	84.2	84.2	84.2	18.431	0	307.47	43629000000
P62304	P62304	Small nuclear ribonucleoprotein E	SNRPE	+	3.37483	0.000683871	-2.00193	+	2.75457	0.000784314	-1.52832	+	2.11927	0.00544024	0.987539		1.02794	0.103538	-0.473612	+	5.33014	0	-2.98947	27.1519	26.843	27.4087	26.3338	24.965	25.6134	25.7183	25.3273	27.8573	28.0174	28.1274	27.6855	24.5661	25.1267	24.7427	25.2941	7	7	7	56.5	56.5	56.5	10.803	0	81.058	5293900000
P62306	P62306	Small nuclear ribonucleoprotein F	SNRPF		0.94892	0.0677351	-0.533995		0.607914	0.153913	-0.34037	+	3.3374	0	1.83098		0.345434	0.459458	-0.193625	+	4.19169	0	-2.36498	28.1116	27.1945	27.7776	27.2631	27.6773	27.0355	27.2336	27.0388	29.7219	28.9993	29.4448	29.5047	27.6115	26.8477	26.8336	26.918	6	6	6	58.1	58.1	58.1	9.7251	0	204.2	17691000000
P62308;A8MWD9	P62308;A8MWD9	Small nuclear ribonucleoprotein G;Putative small nuclear ribonucleoprotein G-like protein 15	SNRPG;SNRPGP15	+	2.79955	0.000992974	-1.69279	+	3.56142	0.000195719	-1.33705	+	1.24894	0.0436548	0.44078		0.603181	0.243842	-0.355746	+	3.52688	0.000731915	-2.13357	28.1122	27.6449	28.1896	27.5741	26.7379	26.5983	26.4552	26.3812	28.5548	28.0789	28.3847	28.2655	26.6737	26.565	25.5246	25.9862	11	11	11	57.9	57.9	57.9	8.496	0	69.274	15579000000
P62310	P62310	U6 snRNA-associated Sm-like protein LSm3	LSM3		0.730737	0.0807691	-0.928844		0.599535	0.220794	-0.192682		1.08454	0.0888	0.274916		0.535628	0.2198	-0.736163	+	0.976969	0.04408	-1.20376	24.4408	24.2635	24.2574	24.2223	24.4839	23.8361	24.1584	23.9348	24.9115	24.4713	24.3386	24.5621	24.0224	23.9336	24.0044	21.5082	3	3	3	31.4	31.4	31.4	11.845	0.0014423	2.3583	759630000
P62314	P62314	Small nuclear ribonucleoprotein Sm D1	SNRPD1	+	4.00211	0.000631579	-1.47469	+	3.82907	0.000271186	-1.61521	+	2.73293	0.00308629	0.807938		0.316878	0.514605	0.140524	+	5.31463	0	-2.28262	27.7471	27.4533	27.9449	27.4763	26.1852	26.353	25.966	25.6566	28.5534	28.1704	28.5499	28.5796	26.4389	25.8917	26.2	26.1922	6	6	6	45.4	45.4	45.4	13.281	0	194.48	7538400000
P62316	P62316	Small nuclear ribonucleoprotein Sm D2	SNRPD2	+	4.87459	0.000511278	-2.08461	+	3.92436	0.000301887	-1.65848		0.652786	0.163678	0.253663		1.27977	0.0789139	-0.426123	+	4.96829	0	-2.33827	29.828	29.4675	29.852	29.3708	28.2856	27.9535	28.0466	27.5987	30.1283	29.503	29.8483	30.0534	27.7942	27.4988	27.5957	27.2911	22	22	22	83.9	83.9	83.9	13.527	0	323.31	35949000000
P62318	P62318	Small nuclear ribonucleoprotein Sm D3	SNRPD3	+	4.90702	0.000544	-2.20917	+	4.33296	0	-1.86085		0.119097	0.645099	0.0822396		1.35983	0.0905722	-0.348324	+	4.22813	0	-2.29141	29.9997	29.4409	29.9822	29.55	28.1819	27.83	27.8296	27.6879	30.2327	29.257	29.7623	30.0497	27.6529	27.5387	27.6589	27.2857	17	17	17	65.9	65.9	65.9	13.916	0	323.31	48465000000
P62333	P62333	26S protease regulatory subunit 10B	PSMC6	+	1.05423	0.0317992	1.41164	+	2.79597	0.000372881	3.28919	+	3.11902	0	3.77208	+	1.95981	0.00875067	-1.87755	+	2.43242	0.00150392	-2.36044	20.321	19.3854	21.8236	21.287	23.1748	24.3171	24.3042	24.1777	23.9394	25.1456	24.645	24.1754	21.0876	21.6861	22.8284	22.8615	21	21	21	59.1	59.1	59.1	44.172	0	130.65	1903400000
P62424	P62424	60S ribosomal protein L7a	RPL7A	+	4.05136	0.000581818	-1.84172	+	2.64639	0.00045478	-3.28845	+	4.61715	0	-2.96881	+	1.15382	0.0400693	1.44672	+	2.14901	0.00654403	1.12709	29.2604	29.6171	29.7965	29.5081	27.8337	26.5869	25.7827	24.825	27.2493	26.254	26.3265	26.4771	28.1141	27.757	27.3241	27.6201	38	38	38	66.2	66.2	66.2	29.995	0	323.31	42317000000
P62701;P22090;Q8TD47	P62701	40S ribosomal protein S4, X isoform	RPS4X	+	1.95965	0.00396644	-1.3596	+	3.08775	0.000197531	-2.30025	+	3.06035	0.000146699	-1.92042	+	1.77066	0.0182733	0.94065	+	1.45003	0.0323623	0.560822	27.1561	28.5852	28.3504	28.0447	26.1155	25.9478	25.6734	25.1988	26.127	26.1322	26.1549	26.0406	26.3465	27.1896	26.3371	26.8248	23	23	23	64.3	64.3	64.3	29.597	0	221.86	11558000000
P62750	P62750	60S ribosomal protein L23a	RPL23A	+	4.57171	0.000390805	-1.85905	+	2.94509	0.000369748	-2.29726	+	3.82123	0	-2.50433		0.466167	0.294173	0.438218		0.98928	0.0638251	0.645287	29.1006	28.9505	28.9791	29.0196	27.85	26.6393	26.2352	26.1361	27.3546	26.125	26.0854	26.4675	27.5376	27.2192	26.7685	27.0883	17	17	17	64.7	64.7	64.7	17.695	0	112.49	19016000000
P62753	P62753	40S ribosomal protein S6	RPS6	+	4.16174	0.000595349	-1.75087	+	3.08334	0.000201893	-2.46983	+	4.99342	0	-2.62677		0.853462	0.108368	0.718965	+	1.98008	0.00963731	0.875904	29.2329	29.618	29.3665	29.3371	27.9216	27.1589	26.3156	26.279	27.2723	26.5547	26.5018	26.7186	27.8934	27.9307	27.2948	27.4321	28	28	28	69.9	69.9	69.9	28.68	0	323.31	39485000000
P62805	P62805	Histone H4	HIST1H4A		0.475652	0.190068	-0.490423	+	2.3341	0.000887967	-2.68761	+	2.71205	0.000728778	-1.81102	+	1.71132	0.0116534	2.19719	+	1.49341	0.0144569	1.32059	26.5336	26.4585	27.4932	26.7421	25.4945	23.853	24.3572	22.7724	25.644	24.8728	25.0412	24.4253	26.5368	25.5849	25.786	27.3581	15	15	15	62.1	62.1	62.1	11.367	0	117.69	6244900000
P62826	P62826	GTP-binding nuclear protein Ran	RAN		0.659577	0.089519	1.19309		0.0667808	0.754864	0.179205		0.298694	0.28056	0.608202		0.344411	0.345476	1.01388		0.194147	0.468319	0.584884	21.5619	21.7728	21.7371	22.4491	19.931	24.3873	21.4405	22.4789	20.9544	24.228	21.1861	23.5851	20.6233	23.2656	24.0975	24.3069	6	6	6	25	25	25	24.423	0	10.53	402070000
P62829	P62829	60S ribosomal protein L23	RPL23		0.476167	0.217525	-0.329807		0.336606	0.316693	-0.256212	+	1.94873	0.00662286	-0.976899		0.101779	0.762675	-0.0735955	+	1.79131	0.0180352	0.647091	27.1439	28.3171	28.0223	27.5508	27.8138	27.0183	27.3437	27.8334	26.9737	26.6794	26.6232	26.8502	27.2551	27.3624	27.1501	27.9472	14	14	14	56.4	56.4	56.4	14.865	0	231.06	13076000000
P62841	P62841	40S ribosomal protein S15	RPS15	+	3.21741	0.000824427	-1.39497	+	3.43331	0.000207792	-1.62792	+	1.56754	0.00653237	-2.98953		0.503836	0.344188	0.232957		0.767532	0.0741348	1.59457	26.3702	26.0616	26.8448	26.4084	25.1999	24.6777	24.4426	24.8532	24.3448	20.3892	24.5899	24.403	24.9589	24.9812	24.7509	25.4142	6	6	6	49	49	49	17.04	0	51.979	1425500000
P62847	P62847	40S ribosomal protein S24	RPS24	+	4.01398	0.000672	-1.60479	+	3.04614	0.000191617	-2.28537	+	5.51644	0	-2.42159		0.941415	0.0933401	0.680576	+	3.18809	0.00193103	0.816803	26.767	27.1904	27.3077	27.3599	25.7394	25.1017	24.5031	24.1394	24.8941	24.6968	24.6297	24.7181	25.4876	25.7711	25.2628	25.6844	16	16	16	57.1	57.1	57.1	15.423	0	102.98	7820300000
P62851	P62851	40S ribosomal protein S25	RPS25	+	2.66841	0.000983759	-2.03573	+	3.76698	0.000376471	-2.91079	+	3.79025	0	-2.5212	+	1.48259	0.0297603	0.875053		0.9527	0.0859046	0.48547	26.3911	27.2445	27.8539	27.2486	24.3996	24.5492	24.4159	23.7304	24.7561	24.6612	24.6059	24.6302	24.9356	24.8977	24.8406	25.9214	12	12	12	61.6	61.6	61.6	13.742	0	25.866	2796500000
P62854;Q5JNZ5	P62854;Q5JNZ5	40S ribosomal protein S26;Putative 40S ribosomal protein S26-like 1	RPS26;RPS26P11	+	3.44161	0.000910112	-1.39938	+	2.31903	0.00137743	-1.83747	+	3.8654	0	-1.52		0.474538	0.289673	0.438086		0.301156	0.470924	0.120612	27.4654	28.0778	27.5067	27.5663	26.398	26.5941	25.2508	25.0234	26.4455	26.0401	26.0503	26.0003	26.1319	26.3542	25.9639	26.5686	7	7	7	49.6	49.6	49.6	13.015	0	143.95	4480300000
P62857	P62857	40S ribosomal protein S28	RPS28	+	4.17187	0.000367568	-2.28267	+	3.2776	0.000232727	-2.40357	+	3.66705	0	-2.06397		0.123668	0.70098	0.1209		0.345397	0.372532	-0.218693	30.2833	29.5275	29.9854	29.8532	27.8838	27.832	27.7727	26.5467	28.2927	27.3862	28.0912	27.6233	27.5884	27.7942	27.9732	27.1629	11	11	11	87	87	87	7.8409	0	253.32	11556000000
P62861	P62861	40S ribosomal protein S30	FAU	+	4.52079	0.00042236	-2.11327	+	3.30931	0.000257028	-2.64087	+	3.90015	0	-3.06224		0.607373	0.207383	0.5276	+	1.3415	0.0252865	0.94897	29.8472	29.9344	29.5302	29.8815	28.162	27.2561	26.4107	26.8009	27.6829	26.1005	26.4547	26.7062	27.9317	28.005	27.3614	27.4421	4	4	4	9	9	9	14.39	0	7.501	10755000000
P62873	P62873	Guanine nucleotide-binding protein G(I)/G(S)/G(T) subunit beta-1	GNB1	+	0.998652	0.0418922	0.993932	+	1.98359	0.00237624	1.90089	+	1.82713	0.00534154	1.84527	+	1.82567	0.0166197	-0.906962	+	1.42086	0.0238413	-0.851341	21.7967	23.8478	23.5962	22.5119	24.5875	25.3525	24.9354	24.4807	24.4101	25.4707	24.9214	24.3314	23.4165	24.2569	24.1057	23.9492	13	13	9	47.6	47.6	36.2	37.377	0	323.31	2549100000
P62877	P62877	E3 ubiquitin-protein ligase RBX1;E3 ubiquitin-protein ligase RBX1, N-terminally processed	RBX1	+	4.98952	0.000612613	2.46758	+	4.43492	0	2.16501	+	3.85165	0	1.59804		1.30463	0.111889	0.302566	+	3.87019	0.00111315	0.869538	24.1172	23.3231	23.5015	23.6974	25.8196	25.5429	25.8979	26.0389	25.3031	25.0357	25.3875	25.3052	26.2015	26.2693	25.9812	26.0574	5	5	5	34.3	34.3	34.3	12.274	0	193.53	3711300000
P62879	P62879	Guanine nucleotide-binding protein G(I)/G(S)/G(T) subunit beta-2	GNB2		0.0754344	0.699847	-0.289578		0.0391974	0.846096	0.166749		0.394894	0.180483	1.25274		0.118003	0.669515	-0.456328		0.525374	0.15023	-1.54232	21.6928	24.092	24.0536	19.9649	21.2451	24.7875	24.1153	20.3225	20.8496	25.1521	24.4548	24.3579	23.2535	24.1576	19.9708	21.2631	10	6	4	36.2	24.7	20.9	37.331	0	104.75	848670000
P62888	P62888	60S ribosomal protein L30	RPL30		0.885794	0.0566	-0.878269	+	2.09524	0.00179505	-2.12079	+	2.1614	0.0035438	-1.32028		1.04034	0.0566974	1.24252		0.451962	0.243142	0.442008	26.8506	27.352	27.8196	28.1751	26.6384	25.5492	25.0814	24.4451	26.6606	26.1122	26.2266	25.9168	27.3786	25.5507	26.5792	27.1758	16	16	16	74.8	74.8	74.8	12.784	0	161.78	13151000000
Q59GN2;P62891	Q59GN2;P62891	Putative 60S ribosomal protein L39-like 5;60S ribosomal protein L39	RPL39P5;RPL39	+	3.94596	0.000537815	-1.77439	+	2.94248	0.000373938	-2.39359	+	4.2513	0	-2.44068		0.707201	0.154586	0.619197	+	1.33713	0.0323216	0.666288	27.9317	28.1462	27.8982	27.5707	26.5333	25.6778	24.9066	24.8547	25.9759	24.9436	25.3883	25.4762	26.2649	26.3645	26.175	25.6448	2	2	2	23.5	23.5	23.5	6.3225	0	8.3845	3100700000
P62899	P62899	60S ribosomal protein L31	RPL31	+	3.71027	0.000633962	-1.86918	+	3.53925	0.000303318	-2.54471	+	5.32583	0	-2.7691		0.833477	0.11609	0.675526	+	1.70114	0.0139195	0.899917	29.8785	29.9832	29.7959	29.7834	28.1201	27.5907	26.622	26.9294	27.5945	26.9117	26.8196	27.0388	28.4198	28.3122	27.4558	27.7764	20	20	20	76.8	76.8	76.8	14.463	0	152.59	23504000000
P62906	P62906	60S ribosomal protein L10a	RPL10A	+	4.05728	0.000551724	-1.69446	+	2.40613	0.000816327	-3.71617	+	4.088	0	-3.46649	+	1.32802	0.0237419	2.0217	+	2.62485	0.00154011	1.77203	28.9499	29.6063	29.5218	29.4972	27.5549	26.0778	25.401	23.6768	26.8902	25.4106	25.5249	25.8835	27.9125	27.8244	27.6046	27.4558	28	28	28	62.2	62.2	62.2	24.831	0	323.31	25643000000
P62910	P62910	60S ribosomal protein L32	RPL32	+	3.67635	0.000563758	-1.65771	+	3.01623	0.000200627	-2.77667	+	4.55173	0	-2.69103	+	1.16413	0.0438287	1.11896	+	1.79412	0.0105824	1.03333	30.3285	30.467	30.4966	30.4329	28.8581	27.8536	27.1543	26.7523	28.4147	27.4488	27.6998	27.3976	29.2476	28.9479	28.3074	28.5912	18	18	18	71.1	71.1	71.1	15.86	0	214.7	36584000000
P62913	P62913	60S ribosomal protein L11	RPL11	+	2.09921	0.00494231	-0.903106	+	3.77489	0.000262295	-1.58637	+	3.00149	0.00111156	-1.17545	+	2.46894	0.011715	0.683267		0.900182	0.145374	0.272342	28.6842	29.0964	29.4001	29.5154	27.5474	27.7195	27.5845	27.4993	27.9054	27.9965	28.1869	27.9056	28.3789	27.9066	28.2383	28.5599	18	18	18	55.1	55.1	55.1	20.252	0	186.1	28032000000
P62917	P62917	60S ribosomal protein L8	RPL8	+	3.68314	0.000565657	-1.65019	+	2.6729	0.000552764	-2.80346	+	4.09774	0	-2.84988		1.03844	0.0585263	1.15326	+	1.8402	0.00911545	1.19969	29.864	30.1472	30.0464	29.8749	28.6042	27.4114	26.5099	26.1931	27.9487	26.6292	26.7946	27.1605	28.7561	28.5249	27.8637	28.1872	33	33	33	70	70	70	28.024	0	323.31	63641000000
P62937;P0DN26;A0A0B4J2A2;A0A075B767;A0A075B759;Q9Y536;F5H284	P62937	Peptidyl-prolyl cis-trans isomerase A;Peptidyl-prolyl cis-trans isomerase A, N-terminally processed	PPIA	+	2.35366	0.00231387	1.05385	+	2.07669	0.00438124	1.01986	+	2.24976	0.00458044	0.962162		0.056712	0.869207	0.0339885		0.223601	0.557589	0.0916891	23.8569	22.9395	23.6536	23.2956	24.0339	24.3611	24.6	24.8301	24.5646	24.0951	24.4074	24.5271	24.1582	24.5187	24.7678	24.5162	8	8	8	51.5	51.5	51.5	18.012	0	18.539	1740800000
P62979;P0CG47;P0CG48	P62979;P0CG47;P0CG48	Ubiquitin-40S ribosomal protein S27a;Ubiquitin;40S ribosomal protein S27a;Polyubiquitin-B;Ubiquitin;Polyubiquitin-C;Ubiquitin	RPS27A;UBB;UBC		0.971916	0.0893615	-0.35273	+	3.73669	0.000202532	-1.2567	+	5.99372	0	-1.84435	+	2.18662	0.0116602	0.903971	+	3.72399	0.00068254	1.49162	28.1754	27.8919	28.0692	28.1845	26.6475	26.8345	26.602	27.2102	26.2509	26.1129	26.1773	26.4025	27.8233	28.0678	27.7736	27.2454	20	20	8	78.2	78.2	35.9	17.965	0	195.04	9519000000
P62987	P62987	Ubiquitin-60S ribosomal protein L40;Ubiquitin;60S ribosomal protein L40	UBA52		0.15046	0.58998	-0.101935	+	1.49873	0.0179641	-0.642643	+	3.19478	0.000140187	-1.48263		1.13902	0.0775307	0.540708	+	2.85775	0.00126374	1.38069	25.7122	26.3509	26.1718	25.6577	24.9612	25.6963	25.2369	25.4277	24.0639	24.5516	24.7846	24.5621	25.5403	26.4332	25.7282	25.7833	15	3	3	62.5	10.9	10.9	14.728	0	7.8214	2033500000
P62993	P62993	Growth factor receptor-bound protein 2	GRB2		NaN	1	0	+	4.58183	0	2.64135		0.259441	0.317307	0.692394	+	2.96699	0.00176923	-3.01482		0.393977	0.238516	-1.06587	22.2524	21.5351	21.6044	21.6729	23.9393	24.6123	24.4549	24.6239	23.7382	20.5011	24.8404	20.7549	21.1811	21.3774	20.327	22.6855	4	4	4	21.2	21.2	21.2	25.206	0	9.9673	547120000
P62995	P62995	Transformer-2 protein homolog beta	TRA2B		0.485486	0.432679	0.0770841	+	1.73453	0.0170024	0.511732		0.835319	0.110554	0.30408		1.58655	0.0552669	-0.434648		0.629059	0.235449	-0.226996	27.4967	27.4413	27.3591	27.1918	27.6869	27.7183	27.8199	28.3107	27.7848	27.3873	27.4248	28.1083	27.4949	27.4914	27.3744	27.4366	17	17	14	44.4	44.4	38.2	33.665	0	158.61	9548100000
P63010;Q10567	P63010	AP-2 complex subunit beta	AP2B1		0.488433	0.169583	0.672359		0.628402	0.0854185	-1.3587		0.377911	0.226815	0.48404	+	1.11621	0.0383312	2.03106		0.188409	0.523609	0.188318	21.8886	24.1044	24.0961	23.5998	20.2564	23.5094	23.66	20.8283	23.6066	24.1707	24.2917	23.5561	23.1264	24.4664	24.6761	24.1094	10	10	10	9.3	9.3	9.3	104.55	0	10.063	724840000
Q5JWF2;P63092;P38405	Q5JWF2;P63092;P38405	Guanine nucleotide-binding protein G(s) subunit alpha isoforms XLas;Guanine nucleotide-binding protein G(s) subunit alpha isoforms short;Guanine nucleotide-binding protein G(olf) subunit alpha	GNAS;GNAL		NaN	1	0		0.00874232	0.965387	0.0261736		0.709475	0.0685306	1.2985		0.205307	0.54422	0.333795	+	1.09617	0.0398343	-0.938528	23.328	20.2146	20.6741	19.8953	21.298	22.6859	20.4937	19.7392	21.0941	22.9455	22.4417	22.8247	21.7276	21.1822	21.1482	21.4939	6	6	4	6.7	6.7	5.1	111.02	0	9.5126	184710000
P63104	P63104	14-3-3 protein zeta/delta	YWHAZ		0.475567	0.28871	0.176105		1.05806	0.0692482	0.359261	+	1.72068	0.0147635	0.629327		0.512203	0.376725	-0.183156		1.28531	0.0520411	-0.453223	24.8013	25.273	24.6964	25.0023	25.3439	25.5298	25.3796	24.9566	25.5909	25.8996	25.6334	25.1663	25.2498	25.3206	25.0803	24.8266	17	17	13	52.2	52.2	48.2	27.745	0	262.73	5474200000
P63151;Q00005	P63151	Serine/threonine-protein phosphatase 2A 55 kDa regulatory subunit B alpha isoform	PPP2R2A	+	2.08941	0.00202617	1.85904	+	3.91313	0	3.86573	+	4.50594	0	4.63164	+	3.15501	0.0017277	-2.00669	+	4.22839	0	-2.77261	21.556	23.1717	23.2994	22.9561	26.0945	26.822	26.8826	26.6469	27.1248	27.6034	27.3154	27.4661	24.1862	25.0048	25.0974	24.1308	27	27	20	58.8	58.8	50.6	51.691	0	323.31	11966000000
P63162;P14678	P63162;P14678	Small nuclear ribonucleoprotein-associated protein N;Small nuclear ribonucleoprotein-associated proteins B and B	SNRPN;SNRPB	+	3.92313	0.000617647	-1.53348	+	3.87621	0.000293578	-1.64463	+	1.32015	0.0325924	0.518241		0.478902	0.475644	0.111147	+	5.27162	0	-2.05172	29.0688	28.4018	29.0746	28.6352	26.9671	27.1125	27.4071	27.1153	29.5474	28.9826	29.2564	29.4669	27.293	27.2306	27.382	27.1409	13	13	13	35.8	35.8	35.8	24.614	0	145.66	21406000000
P63165;G2XKQ0	P63165;G2XKQ0	Small ubiquitin-related modifier 1;Small ubiquitin-related modifier	SUMO1	+	3.94367	0.000402367	3.69406	+	3.40334	0.000289593	2.70006	+	2.9307	0.000142518	2.20495	+	2.94096	0.004	0.994005	+	3.87211	0.000704918	1.48912	21.8529	20.4827	22.2526	21.4121	24.1705	24.1694	24.1912	24.2694	23.7585	23.6611	23.7647	23.6359	25.4452	25.5212	24.9683	24.8419	5	5	5	37.6	37.6	37.6	11.557	0	5.4918	1162000000
P63167	P63167	Dynein light chain 1, cytoplasmic	DYNLL1	+	2.96578	0.00070903	5.87042	+	1.62851	0.00485119	2.88841	+	1.66354	0.00579104	2.75499	+	2.68437	0.00259829	2.982	+	3.27258	0.000722689	3.11542	20.8068	21.0325	24.1108	23.8798	25.2128	24.4591	25.5627	26.149	25.1297	25.0267	25.245	25.4484	27.7933	27.3217	29.1536	29.0431	13	13	9	78.7	78.7	48.3	10.366	0	323.31	6325300000
P63173	P63173	60S ribosomal protein L38	RPL38	+	2.1302	0.00340455	1.22962	+	3.38317	0.000240602	2.1645	+	1.51041	0.0164619	0.769213	+	2.11727	0.0117358	-0.934882		1.27692	0.0519085	0.460406	25.6155	26.859	26.463	26.3464	28.1068	28.5449	28.3883	28.9019	27.2896	27.1751	26.8942	27.0019	27.3265	28.0186	27.5824	27.2749	9	9	9	61.4	61.4	61.4	8.2178	0	40.685	11204000000
P63208	P63208	S-phase kinase-associated protein 1	SKP1	+	1.02015	0.0493613	-0.678451		0.628227	0.118863	0.514462	+	2.42978	0.00245985	1.34943	+	1.80562	0.0136609	-1.19291	+	3.73884	0.000513761	-2.02788	28.6864	27.9164	27.3975	27.8695	29.0977	27.7268	28.4697	28.6334	29.3801	29.1278	29.121	29.6386	27.9298	27.1601	27.061	27.0052	15	15	15	74.8	74.8	74.8	18.658	0	323.31	20047000000
P63220	P63220	40S ribosomal protein S21	RPS21	+	1.59391	0.00837747	-1.63643	+	3.6514	0.000554156	-0.972589	+	1.26273	0.0167647	-1.41502		0.545075	0.220407	-0.66384		0.10019	0.667685	-0.221406	24.6703	24.5121	24.604	24.5804	23.4194	23.8329	23.8181	23.406	21.4352	23.428	24.009	23.8345	23.5066	23.7419	23.2484	21.3241	8	8	8	83.1	83.1	83.1	9.1113	0	48.998	713290000
P63241;Q9GZV4;Q6IS14	P63241;Q9GZV4;Q6IS14	Eukaryotic translation initiation factor 5A-1;Eukaryotic translation initiation factor 5A-2;Eukaryotic translation initiation factor 5A-1-like	EIF5A;EIF5A2;EIF5AL1	+	3.37699	0.000549356	4.06087	+	4.86407	0	6.00316	+	4.834	0	6.0956	+	2.23173	0.00513355	-1.94229	+	2.27041	0.00257143	-2.03473	21.684	22.6983	20.9069	21.0249	26.987	28.0223	27.797	27.5205	27.1682	28.3578	27.6362	27.5344	24.9869	26.7335	25.7945	25.0428	12	12	12	50	50	50	16.832	0	323.31	21297000000
P63261	P63261	Actin, cytoplasmic 2;Actin, cytoplasmic 2, N-terminally processed	ACTG1		0.479706	0.168912	0.752975		0.640663	0.0893477	1.02915	+	0.867452	0.0446724	1.29798		0.170967	0.596959	-0.276171		0.392929	0.267294	-0.545007	28.2493	30.763	28.4605	28.479	29.4265	31.4539	29.7841	29.4038	29.8709	31.6472	30.0413	29.5844	29.4327	30.9106	29.4235	29.1969	46	46	2	79.5	79.5	7.2	41.792	0	323.31	256000000000
P63272	P63272	Transcription elongation factor SPT4	SUPT4H1		0.513383	0.142485	1.03403		0.0248764	0.902342	0.0706487		0.720794	0.0642138	1.46809		0.474089	0.241994	0.96338		0.178904	0.498257	-0.434058	20.6392	23.4728	20.5735	21.0141	20.3931	20.9434	21.1596	23.4862	22.8836	24.0266	23.7864	20.8753	20.9812	23.757	23.1361	21.9614	2	2	2	28.2	28.2	28.2	13.193	0	18.801	297240000
P63279	P63279	SUMO-conjugating enzyme UBC9	UBE2I	+	5.64525	0	11.2689	+	5.91367	0	11.4445	+	4.94875	0	7.57921		0.114054	0.699994	-0.175573	+	3.26931	0.000497778	3.6897	22.7215	20.4564	21.4959	21.275	32.2291	32.4964	33.1684	33.8327	28.1525	29.1525	29.268	29.6925	32.1487	31.8723	33.272	33.7314	21	21	21	88.6	88.6	88.6	18.007	0	323.31	490420000000
P67775	P67775	Serine/threonine-protein phosphatase 2A catalytic subunit alpha isoform	PPP2CA		0.0782896	0.746613	0.0648565	+	2.78574	0.000789474	1.48316	+	4.57848	0	2.55877	+	2.34558	0.00531646	-1.4183	+	3.95566	0	-2.49391	25.6774	24.9008	25.4128	25.0683	26.2579	27.1565	27.0398	26.5378	27.6253	28.0702	28.0572	27.5418	25.242	25.6374	25.757	24.6824	19	19	6	57.3	57.3	13.3	35.594	0	323.31	8375600000
P67809;Q9Y2T7	P67809	Nuclease-sensitive element-binding protein 1	YBX1	+	3.0406	0.00100474	-1.34797	+	1.65357	0.0103032	-0.918174	+	2.42419	0.00209701	-1.53524		1.06541	0.1058	-0.429791		0.306223	0.415957	0.187274	28.7969	27.8179	28.6125	28.6147	28.0028	27.0255	27.4562	27.6848	27.1164	26.1969	27.016	27.3717	27.1401	26.9924	27.1664	27.1511	22	22	15	61.7	61.7	50.9	35.924	0	323.31	24101000000
P67870	P67870	Casein kinase II subunit beta	CSNK2B	+	6.45489	0	5.08298	+	2.02561	0.00934417	0.632655	+	1.41183	0.026433	0.542893	+	5.66645	0	4.45032	+	5.46304	0	4.54008	24.0197	23.9327	24.2393	23.962	24.2994	24.8625	24.9751	24.5473	24.6122	24.6086	25.0255	24.079	28.8006	28.7657	29.3457	29.5737	15	15	15	70.2	70.2	70.2	24.942	0	323.31	22012000000
P67936	P67936	Tropomyosin alpha-4 chain	TPM4		0.265099	0.33342	0.632023	+	1.64524	0.00504706	2.25902	+	1.77282	0.0051944	2.36139	+	1.16884	0.0371032	-1.627	+	1.29461	0.0189468	-1.72936	27.3806	28.866	26.2911	25.6794	28.8443	30.0121	29.2482	29.1485	29.2148	29.9386	29.2822	29.227	27.3159	29.7153	27.0168	26.6972	31	31	18	72.6	72.6	44.4	28.521	0	323.31	45544000000
P68133;P68032;P63267;P62736	P68133;P68032;P63267;P62736	Actin, alpha skeletal muscle;Actin, alpha cardiac muscle 1;Actin, gamma-enteric smooth muscle;Actin, aortic smooth muscle	ACTA1;ACTC1;ACTG2;ACTA2	+	1.1913	0.0171405	2.96533	+	1.68767	0.00345342	4.00569	+	1.76588	0.00366775	4.37674	+	1.18687	0.0439263	-1.04036	+	1.23733	0.0241248	-1.4114	21.5741	25.3391	24.6263	20.0324	26.7925	27.6563	26.7225	26.4234	26.6798	28.6748	26.8441	26.8802	24.8086	26.3993	26.4202	25.8052	27	5	5	37.7	9	9	42.051	0	323.31	8263800000
P68104;Q5VTE0	P68104;Q5VTE0	Elongation factor 1-alpha 1;Putative elongation factor 1-alpha-like 3	EEF1A1;EEF1A1P5	+	4.53612	0.000576271	3.30177	+	5.55968	0	5.09207	+	5.42882	0	4.22761	+	3.06467	0.00193722	-1.79029	+	1.97835	0.00928647	-0.925834	25.3129	26.0805	26.0711	26.2838	30.4548	31.0072	31.1952	31.4592	29.7597	30.5093	30.2082	30.1815	28.8291	28.9835	29.4564	29.6863	30	30	15	50	50	29.7	50.14	0	323.31	128560000000
P68363;A6NHL2	P68363	Tubulin alpha-1B chain	TUBA1B	+	2.01046	0.00232661	1.93904	+	4.19193	0	3.21583	+	4.68139	0	3.85407	+	1.59224	0.0179961	-1.27678	+	2.37059	0.00194059	-1.91503	24.9398	25.4735	25.6875	26.4299	28.9978	28.5435	28.8376	29.0151	29.3021	29.3622	29.7017	29.5808	27.4957	26.4224	28.0712	28.2974	45	4	0	80.3	7.1	0	50.151	0	323.31	22524000000
P68366	P68366	Tubulin alpha-4A chain	TUBA4A	+	3.25899	0.000858896	2.13336	+	4.71052	0	3.24716	+	5.18503	0	3.64684	+	2.0097	0.0116259	-1.11379	+	2.76243	0.00142779	-1.51347	25.6823	25.4675	25.5101	26.3578	29.3143	28.5577	28.9069	29.2275	29.7325	29.0652	29.3121	29.4952	28.1402	27.1908	27.9243	28.2958	42	14	14	71.9	32.1	32.1	49.924	0	323.31	40012000000
P68371	P68371	Tubulin beta-4B chain	TUBB4B	+	2.23836	0.002	1.66617	+	3.40255	0.000231884	1.99053	+	4.37455	0	2.51509		0.357147	0.396262	-0.324362	+	1.23969	0.031599	-0.848921	29.368	28.978	29.2302	29.9446	31.3069	30.8885	31.4737	31.8138	31.9942	31.5324	32.0163	32.0383	31.192	30.1012	31.1595	31.7328	46	46	2	70.6	70.6	3.6	49.83	0	323.31	586780000000
P68400;Q8NEV1	P68400;Q8NEV1	Casein kinase II subunit alpha;Casein kinase II subunit alpha 3	CSNK2A1;CSNK2A3	+	3.62604	0.000388571	7.56785	+	1.01983	0.0236193	1.89189	+	1.27218	0.0135299	2.30796	+	4.86365	0	5.67596	+	4.61114	0	5.2599	19.1332	21.8084	23.2845	22.6424	22.9037	23.5958	24.3187	23.6178	23.4897	24.1586	24.8311	23.6209	28.3682	29.2068	29.7969	29.7681	33	33	33	69.6	69.6	69.6	45.143	0	323.31	35349000000
Q71DI3;P84243;P68431;Q16695;Q6NXT2	Q71DI3;P84243;P68431;Q16695;Q6NXT2	Histone H3.2;Histone H3.3;Histone H3.1;Histone H3.1t;Histone H3.3C	HIST2H3A;H3F3A;HIST1H3A;HIST3H3;H3F3C		0.341892	0.298	-0.324031	+	2.67958	0.000829493	-1.98006	+	3.47192	0	-1.51802	+	1.78917	0.0120839	1.65602	+	1.68469	0.0112338	1.19399	28.503	28.6509	28.589	27.8916	27.1783	26.7201	26.2314	25.5845	27.1425	26.882	26.94	26.5979	28.4187	28.1814	27.0338	28.7044	13	13	7	38.2	38.2	20.6	15.388	0	71.363	17980000000
P78317	P78317	E3 ubiquitin-protein ligase RNF4	RNF4	+	6.72289	0	6.6523		NaN	1	0		NaN	1	0	+	5.62975	0	6.19046	+	6.40441	0	6.31575	20.8112	20.7456	20.9048	21.5064	20.5526	21.5723	21.897	21.7934	20.9673	21.3166	21.1403	21.8901	28.05	27.2225	27.8042	27.5005	9	9	9	40	40	40	21.319	0	323.31	5317000000
P78318	P78318	Immunoglobulin-binding protein 1	IGBP1	+	1.66081	0.00765138	1.42741	+	4.28151	0	2.83908	+	4.2406	0	2.46988	+	1.77991	0.0130958	-1.41167	+	1.36176	0.0223047	-1.04247	22.301	21.5241	21.2102	21.4932	24.0493	24.486	24.5858	24.7637	24.0851	23.9055	24.2859	24.1316	21.9949	22.9995	23.3374	23.9064	10	10	10	33.6	33.6	33.6	39.221	0	134.7	1039600000
P78332	P78332	RNA-binding protein 6	RBM6	+	3.73528	0.000433121	9.11602	+	1.60177	0.00493908	3.35197		0.0309234	0.865594	0.0991626	+	5.11326	0	5.76405	+	6.83409	0	9.01686	21.5273	17.7426	21.1528	17.4391	22.8912	22.27	22.457	23.6516	19.2934	19.9146	19.8564	19.1941	28.5784	27.9408	28.5601	29.2467	131	131	130	64.6	64.6	63.9	128.64	0	323.31	46924000000
P78347;Q86UP8;Q6EKJ0	P78347	General transcription factor II-I	GTF2I	+	2.80567	0.000873315	2.96786	+	1.80086	0.00414634	1.87142	+	1.85524	0.00542383	1.55836	+	1.208	0.04079	1.09644	+	2.18463	0.0050661	1.4095	21.6911	22.4283	22.3838	20.5563	22.6515	23.5916	24.1537	24.1485	23.0322	23.2063	23.5765	23.478	24.3558	24.0842	24.9622	25.5288	23	23	23	28.4	28.4	28.4	112.42	0	113.29	1692500000
P78362	P78362	SRSF protein kinase 2;SRSF protein kinase 2 N-terminal;SRSF protein kinase 2 C-terminal	SRPK2		0.00608585	0.973483	-0.0183964		0.269272	0.322826	-0.660933		0.645782	0.0815744	-1.32904		0.461767	0.270079	0.642536	+	1.18239	0.0278791	1.31064	19.9875	23.6876	23.5019	23.6754	20.8579	22.4669	21.961	22.9228	21.8157	21.8539	21.6075	20.2591	21.8288	22.0341	23.5235	23.3924	8	8	7	13.7	13.7	12.5	77.526	0	7.8607	152500000
P78364	P78364	Polyhomeotic-like protein 1	PHC1	+	4.26294	0.000507463	3.75826	+	2.54193	0.000762712	1.97476		NaN	1	0	+	2.47713	0.00408511	1.7835	+	4.45827	0	3.24344	21.3342	20.9784	21.2513	20.0965	23.054	22.1982	22.7133	23.5939	20.9997	21.5878	21.8031	21.3291	24.8387	24.8388	23.9658	25.0501	14	14	14	27.4	27.4	27.4	105.53	0	323.31	814000000
P78371	P78371	T-complex protein 1 subunit beta	CCT2	+	2.74802	0.000861702	3.29321	+	3.36616	0.000329897	4.4152	+	3.4443	0	4.52599	+	2.93441	0.004	-1.12199	+	3.37453	0.0009875	-1.23278	23.5632	21.0815	21.6423	20.8942	25.7261	26.4282	26.4286	26.259	26.0735	26.6299	26.5081	26.0736	25.0794	24.8102	25.236	25.2284	47	47	47	75.3	75.3	75.3	57.488	0	323.31	15819000000
P78406	P78406	mRNA export factor	RAE1	+	3.75972	0.000587413	1.62279	+	5.09501	0	2.1895	+	4.97901	0	2.06711	+	1.8307	0.0280139	-0.566712	+	1.43784	0.0427401	-0.444315	24.5177	24.8104	25.1621	24.8841	26.8569	27.0716	27.2399	26.964	26.7864	26.909	27.1317	26.8157	26.2579	26.4639	26.8805	26.2631	23	23	23	68.2	68.2	68.2	40.968	0	323.31	11542000000
P82650	P82650	28S ribosomal protein S22, mitochondrial	MRPS22		1.10379	0.066926	-0.401509		1.04464	0.0552271	-0.44846		0.3648	0.343009	-0.150128		0.0801528	0.823494	0.0469508		0.753244	0.18386	-0.251381	24.6146	24.4852	25.142	24.8078	24.4232	24.5998	24.4134	23.8194	24.9065	24.5873	24.557	24.3983	24.5778	24.0134	24.5002	24.3522	10	10	10	22.8	22.8	22.8	41.28	0	61.066	2140400000
P82909	P82909	28S ribosomal protein S36, mitochondrial	MRPS36	+	1.38366	0.0114049	-2.13496	+	0.984015	0.02555	-2.04876	+	1.4732	0.00797796	-2.77038		0.0222062	0.926821	-0.0862017		0.196441	0.461488	0.635416	25.6997	25.1013	25.7046	24.9822	23.9456	25.0172	24.0792	20.2508	20.2913	24.575	23.8916	21.6484	23.8195	24.6626	23.5246	20.9412	6	6	6	76.7	76.7	76.7	11.466	0	31.584	910950000
P82933	P82933	28S ribosomal protein S9, mitochondrial	MRPS9		0.86343	0.0554344	1.04511	+	1.87206	0.00224832	3.15387		0.247151	0.387265	0.237785	+	1.1145	0.0378373	-2.10875		0.718302	0.105074	0.807327	20.5926	20.1001	21.6951	20.8998	22.6062	22.5864	24.6475	26.063	21.4047	20.4707	21.1432	21.2202	21.0613	20.9136	22.7847	22.7084	15	15	15	40.9	40.9	40.9	45.834	0	60.795	579780000
P83731	P83731	60S ribosomal protein L24	RPL24	+	3.94693	0.000669323	-1.67542	+	3.12737	0.000222222	-2.81222	+	4.71942	0	-2.79984	+	1.35133	0.0309899	1.1368	+	2.51071	0.00320542	1.12442	29.2747	29.7599	29.4823	29.1762	27.6612	26.9442	26.0216	25.8172	27.1923	26.3647	26.449	26.4876	27.8804	28.0715	27.5296	27.5099	18	18	18	61.1	61.1	61.1	17.779	0	142.52	23285000000
P83916	P83916	Chromobox protein homolog 1	CBX1	+	3.46193	0.000664032	2.78626		NaN	1	0		NaN	1	0	+	2.92667	0.00176077	3.18318	+	3.25451	0.000725738	3.24608	21.4571	21.6235	21.8306	21.3676	22.3916	20.9162	20.6889	20.6945	20.5669	21.0265	22.0223	20.8239	23.9881	25.4038	23.7204	24.3117	7	6	6	34.1	34.1	34.1	21.418	0	48.753	243790000
P84090	P84090	Enhancer of rudimentary homolog	ERH	+	2.74251	0.00342857	0.689665	+	4.28822	0.000555556	0.758932	+	8.78558	0	2.34425		0.181529	0.686443	-0.0692663	+	4.74299	0	-1.65458	29.7599	29.7201	29.7337	29.7585	30.3536	30.3969	30.6247	30.6327	32.0949	32.0001	32.0672	32.187	30.7578	30.5204	30.2626	30.1901	13	13	13	62.5	62.5	62.5	12.259	0	323.31	138380000000
P84098	P84098	60S ribosomal protein L19	RPL19	+	3.58117	0.000695082	-1.69763	+	2.90231	0.000381503	-2.69064	+	4.04958	0	-2.66717		1.07853	0.0576971	0.993009	+	1.74935	0.0118921	0.969542	28.4175	28.8491	29.0957	28.9437	27.28	26.3659	25.6801	25.2174	26.8693	25.7747	25.8644	26.129	27.5407	27.2124	26.7414	27.021	21	21	21	51	51	51	23.466	0	230.54	21312000000
P84103	P84103	Serine/arginine-rich splicing factor 3	SRSF3	+	3.5177	0.000697368	-1.82726	+	3.63441	0.000243346	-1.66757	+	2.95575	0.00117282	-1.02316		0.249891	0.546353	-0.159682	+	1.88831	0.0117824	-0.804098	29.0375	29.1257	28.5147	28.7789	27.2748	27.6082	27.0598	26.8436	27.6722	28.0564	27.6389	27.9966	27.1433	27.5668	26.6922	26.7455	15	15	14	54.9	54.9	54.9	19.329	0	323.31	21028000000
P85037	P85037	Forkhead box protein K1	FOXK1	+	4.22084	0.000450331	3.13543		NaN	1	0		NaN	1	0	+	3.16361	0.00104348	3.61613	+	5.05628	0	2.81464	21.1009	21.3533	21.7756	20.4864	21.2412	21.061	19.0897	21.4015	21.6721	21.6033	21.1461	21.578	24.3949	23.9826	24.1444	24.7361	18	18	17	30.2	30.2	28.5	75.456	0	47.056	725010000
P98175	P98175	RNA-binding protein 10	RBM10	+	5.31942	0.000686869	-2.31386	+	3.54486	0.0002397	-1.79508	+	3.35285	0.000139535	-1.27644		1.23951	0.0693242	-0.518775	+	3.17797	0.00143169	-1.03742	26.1116	26.0159	26.3188	25.7241	24.3397	24.5974	24.3945	23.6584	25.1372	24.737	24.7087	24.4817	23.5116	23.9289	23.7108	23.7636	24	23	19	29.8	29	27.6	103.53	0	163.79	2388500000
P99999;CON__P62894	P99999	Cytochrome c	CYCS		NaN	1	0	+	1.39402	0.0117026	1.42871		0.0652864	0.751719	0.103524	+	1.57683	0.0181297	-1.40106		0.053704	0.815609	-0.0758786	21.5839	22.2781	19.9475	21.952	22.485	22.6334	23.1861	23.1719	21.8187	20.9688	21.9714	21.4167	22.2853	21.739	21.6403	20.2075	5	5	5	26.7	26.7	26.7	11.749	0	11.229	109680000
Q00325	Q00325	Phosphate carrier protein, mitochondrial	SLC25A3	+	2.39321	0.00107253	2.70544	+	2.80344	0.000375	3.2929	+	2.61022	0.000426087	3.02083		0.839826	0.123906	-0.587463		0.392382	0.306056	-0.315397	21.4114	21.5059	21.0409	23.4736	24.6853	24.7663	25.4393	25.7125	24.2649	24.6809	25.1535	25.4158	23.9194	24.5184	24.7411	25.0746	9	9	9	24.9	24.9	24.9	40.094	0	52.611	1702100000
Q00577	Q00577	Transcriptional activator protein Pur-alpha	PURA	+	4.12055	0.000520325	-1.52393	+	2.01605	0.00663114	-0.775014	+	1.99933	0.00924668	-0.657789	+	1.74739	0.0231087	-0.748917	+	2.25161	0.00735338	-0.866142	26.8397	26.6481	26.7511	27.0523	26.6125	25.8266	25.8883	25.8637	26.4676	25.7479	26.1291	26.3155	25.6953	25.235	25.157	25.1082	20	20	14	50.3	50.3	43.2	34.91	0	323.31	7310300000
Q00610;P53675	Q00610	Clathrin heavy chain 1	CLTC		0.0652219	0.778686	-0.0632625		0.221899	0.481346	-0.153231		0.0611843	0.790585	-0.0564046		0.0984908	0.759344	0.0899682		0.00608991	0.97822	-0.00685787	23.8928	24.757	24.726	24.6267	24.0208	24.7404	24.5922	24.0362	23.7981	24.6057	25.0164	24.3567	23.8063	24.9351	24.8726	24.1356	32	32	32	25	25	25	191.61	0	221.68	3753100000
Q00839	Q00839	Heterogeneous nuclear ribonucleoprotein U	HNRNPU	+	2.65089	0.00335575	-0.739371	+	2.68004	0.00203774	-0.837677	+	3.73409	0.000153846	-1.1627		0.417525	0.519856	0.0983062	+	3.02317	0.0109639	0.423327	27.2839	27.9024	27.7482	27.7701	27.0636	26.9002	26.6706	26.7195	26.4228	26.497	26.4916	26.6425	26.8446	27.0075	26.8476	27.0475	52	52	52	49	49	49	90.583	0	323.31	38486000000
Q01081;Q8WU68	Q01081	Splicing factor U2AF 35 kDa subunit	U2AF1	+	1.20852	0.0333416	-0.742476	+	0.980761	0.044403	-0.691258	+	1.55128	0.0122399	1.03411		0.0697831	0.832422	-0.0512176	+	3.32762	0.000916364	-1.77659	28.2103	27.1805	26.8555	27.3614	27.3464	26.5707	26.3616	26.5642	29.0459	28.11	28.1775	28.4109	27.0979	26.5414	26.4859	26.5129	11	11	11	34.6	34.6	34.6	27.872	0	182.93	14011000000
Q01082;Q9H254	Q01082	Spectrin beta chain, non-erythrocytic 1	SPTBN1		0.39006	0.201077	1.36346		0.016858	0.930835	0.0714846		0.129535	0.539208	0.430889		0.321318	0.362935	1.29197		0.244429	0.389026	0.932568	20.8802	24.4742	20.7767	21.6146	20.1093	25.3429	21.2822	21.2973	21.1514	24.3905	20.5758	23.3516	20.3499	26.5134	23.3159	23.0205	56	56	51	29.6	29.6	26.9	274.61	0	323.31	3921100000
Q01130	Q01130	Serine/arginine-rich splicing factor 2	SRSF2	+	2.31295	0.00198853	-1.39222	+	2.18303	0.00228279	-1.42112		0.466216	0.201863	0.332416		0.0458142	0.890495	0.0289044	+	4.2085	0.000281407	-1.72463	26.5671	25.2327	25.402	25.6992	24.4403	24.4686	24.5503	23.7575	26.355	25.7737	25.9535	26.1486	24.6241	24.4267	24.0712	24.2102	8	8	4	29.9	29.9	26.2	25.476	0	105.48	2240100000
Q01650	Q01650	Large neutral amino acids transporter small subunit 1	SLC7A5		0.700313	0.0768528	1.50153	+	1.15646	0.0152287	2.7177	+	1.47102	0.00805457	2.51635		0.3662	0.317975	-1.21617		0.373735	0.255122	-1.01482	20.1329	22.6035	21.0817	20.8973	20.554	25.3168	24.8292	24.886	21.432	24.5571	24.5871	24.2046	21.7463	24.2623	20.5939	24.119	2	2	2	6.7	6.7	6.7	55.01	0	28.975	588020000
Q01780	Q01780	Exosome component 10	EXOSC10	+	5.59682	0	5.31374		0.740257	0.0942558	-0.493694		0.343397	0.256546	-0.458055	+	6.93276	0	5.80744	+	4.54299	0	5.7718	22.588	21.6677	21.2466	22.0441	21.3326	21.1756	21.2003	21.863	21.7833	22.4089	21.457	20.0649	26.8339	27.3012	27.3434	27.3228	44	44	44	57.6	57.6	57.6	100.83	0	323.31	5907600000
Q01813	Q01813	ATP-dependent 6-phosphofructokinase, platelet type	PFKP		0.832432	0.0592226	1.09461	+	2.28806	0.000875256	2.95724	+	1.72297	0.00541104	2.60918	+	1.48802	0.0180234	-1.86263	+	0.962785	0.0426235	-1.51457	21.8442	20.8052	22.1083	20.045	22.7141	24.982	24.5623	24.3732	21.8745	24.6209	24.7469	23.9971	22.4604	23.0074	22.7345	20.9789	14	14	14	25.6	25.6	25.6	85.595	0	61.392	1285600000
Q02543	Q02543	60S ribosomal protein L18a	RPL18A	+	3.37576	0.000892562	-1.39491	+	2.7954	0.000482192	-2.95515	+	4.39996	0	-2.59522	+	1.59203	0.0164236	1.56024	+	2.91884	0.00152381	1.20031	28.4973	29.2382	29.1035	29.1059	27.2464	26.3418	25.7538	24.7823	26.8696	26.1263	26.1163	26.4518	27.8349	27.7002	27.3393	27.4909	30	30	30	85.8	85.8	85.8	20.762	0	203.87	19033000000
Q02818	Q02818	Nucleobindin-1	NUCB1		0.248298	0.35971	-0.494507		0.0485507	0.823125	0.102983		0.372945	0.205838	-0.824372		0.463363	0.273523	-0.597489		0.149402	0.553962	0.329865	24.7311	22.7461	21.9866	21.8844	23.9568	22.6627	22.6226	22.5181	23.5157	22.4073	20.1614	21.9664	23.6686	21.7733	21.5744	22.354	7	7	6	19.3	19.3	17.6	53.879	0	12.682	334040000
Q02878	Q02878	60S ribosomal protein L6	RPL6	+	3.16492	0.000835052	-1.54291	+	2.51871	0.000661871	-3.6549	+	4.20117	0	-3.15853	+	1.50806	0.016357	2.11199	+	2.79234	0.00130312	1.61562	28.94	29.7859	29.5839	29.6779	27.5629	26.3237	25.4231	24.0585	27.0951	26.1305	25.9373	26.1907	28.3609	27.9498	27.663	27.8423	31	31	31	56.2	56.2	56.2	32.728	0	248.72	31162000000
Q02880	Q02880	DNA topoisomerase 2-beta	TOP2B		0.550102	0.131264	0.915228		NaN	1	0		NaN	1	0		1.03248	0.052449	1.58105	+	0.958917	0.0436722	1.42545	21.7539	21.932	20.9865	21.6308	20.9337	21.2883	21.2636	20.1542	21.0966	21.4232	21.0306	20.7118	20.2587	23.3615	23.0929	23.2509	11	6	6	6.9	4.1	4.1	183.26	0	7.7269	87445000
Q03111	Q03111	Protein ENL	MLLT1		0.298423	0.351119	0.251311		0.292628	0.379582	0.198935		0.0938791	0.703826	-0.0708265		0.0423511	0.880525	0.0523763		0.321638	0.357379	0.322138	25.3092	24.878	25.0629	25.2702	25.7279	24.6225	25.2163	25.7493	25.531	24.4149	24.8834	25.4077	25.8604	24.4852	25.2334	25.9466	15	15	15	30.9	30.9	30.9	62.055	0	72.86	5155900000
Q03252	Q03252	Lamin-B2	LMNB2	+	2.47279	0.00113433	1.65926		0.0477242	0.855002	-0.034492		0.121846	0.648095	-0.0754166	+	2.73543	0.00283465	1.69375	+	2.90851	0.00110303	1.73467	24.3084	23.7033	23.9548	23.3193	23.5244	24.0316	24.0378	23.5541	23.7967	23.8731	23.8646	23.4499	25.9843	25.848	25.3728	24.7179	40	32	32	49	44	44	69.948	0	97.379	3313800000
Q04323	Q04323	UBX domain-containing protein 1	UBXN1	+	0.975594	0.0487737	0.811435		0.430508	0.18509	0.696031		0.510254	0.135087	0.837803		0.0576607	0.832669	0.115404		0.0119907	0.950574	-0.0263677	21.6109	21.7511	20.4354	20.8025	20.465	22.9173	22.9794	21.0223	19.9509	22.8937	22.5869	22.5196	22.0369	22.5115	22.1353	21.162	5	5	5	12.1	12.1	12.1	33.325	0	39.243	162180000
Q04837	Q04837	Single-stranded DNA-binding protein, mitochondrial	SSBP1	+	6.24253	0	5.2801		0.469119	0.246812	0.227229		0.0469271	0.848682	0.0310006	+	6.6132	0	5.05287	+	6.54802	0	5.2491	25.9495	25.1872	25.2238	25.2672	25.7195	25.8952	25.6101	25.3117	25.6107	25.7313	25.3035	25.1062	31.1457	30.5163	30.463	30.623	22	22	22	81.1	81.1	81.1	17.259	0	323.31	49806000000
Q05048	Q05048	Cleavage stimulation factor subunit 1	CSTF1		0.713629	0.0838973	0.945705	+	1.60437	0.00675766	1.58797	+	1.88085	0.00454603	1.9002		0.722627	0.146848	-0.64226	+	1.1107	0.0386486	-0.954495	22.1707	21.0734	23.4269	21.5811	23.2108	23.8989	23.9299	23.5642	23.5051	24.4722	24.0518	23.8238	22.0847	23.5247	23.8112	22.6143	11	11	11	32.9	32.9	32.9	48.357	0	60.474	767770000
Q05519	Q05519	Serine/arginine-rich splicing factor 11	SRSF11		0.487786	0.221018	0.294402		0.71369	0.112477	0.399408	+	3.37415	0	1.767		0.141571	0.6878	-0.105006	+	2.87085	0.00130682	-1.47259	25.5497	24.7556	24.816	24.8291	25.9408	25.2842	25.005	25.318	27.177	26.5803	26.4068	26.8541	25.853	25.0105	25.2688	24.9956	10	10	10	21.9	21.9	21.9	53.542	0	239.93	5476800000
Q05682	Q05682	Caldesmon	CALD1		0.690109	0.0838197	1.18044	+	2.42372	0.000780911	2.89087		0.315853	0.264529	0.615384	+	1.1165	0.0405383	-1.71043		0.238508	0.409748	0.565055	22.4322	20.7545	20.2308	20.9751	22.9259	24.9453	24.2221	23.8629	20.0308	23.2706	22.1019	21.4509	21.1589	24.122	22.4908	21.3427	11	11	11	17.2	17.2	17.2	93.23	0	53.484	572540000
Q05932	Q05932	Folylpolyglutamate synthase, mitochondrial	FPGS		0.775071	0.0712941	0.956571	+	1.37214	0.0105916	1.98029	+	3.4704	0	2.33002		0.517618	0.214847	-1.02372	+	1.25568	0.0238087	-1.37345	21.2158	21.2651	20.7148	21.9921	21.1127	23.9632	24.1854	23.8477	23.4935	24.0907	23.6936	23.2301	20.6206	22.5734	22.9529	22.8672	9	9	9	26.4	26.4	26.4	64.608	0	80.706	661510000
Q06265	Q06265	Exosome complex component RRP45	EXOSC9	+	4.89437	0	7.60413		0.00739988	0.971926	0.0163269		0.384745	0.209699	0.607236	+	4.92734	0	7.5878	+	5.03061	0	6.99689	22.2117	22.4285	20.7247	20.3169	21.5367	22.8658	20.6926	20.6522	21.404	22.9217	22.646	21.1392	28.4039	28.9045	29.6034	29.1866	25	25	25	41	41	41	48.948	0	323.31	10684000000
Q06587	Q06587	E3 ubiquitin-protein ligase RING1	RING1		1.05397	0.0663142	0.440165		0.0123823	0.961627	-0.00912523		0.675205	0.125937	-0.371326		1.43367	0.0619664	0.44929	+	2.25595	0.00774815	0.811491	31.1833	30.524	30.2468	30.8122	31.0196	30.5886	30.3302	30.7914	30.7533	30.0545	30.0237	30.4495	31.3386	31.111	30.9391	31.1383	28	28	22	61.1	61.1	52	42.429	0	323.31	274050000000
Q06787	Q06787	Fragile X mental retardation protein 1	FMR1	+	1.85993	0.00920417	-0.841831	+	1.45706	0.0174217	-0.701607	+	1.5975	0.0137722	-0.791845		0.215846	0.589079	-0.140224		0.0663133	0.804625	-0.0499864	24.5082	25.0404	25.3305	25.0662	24.5114	24.6868	24.1019	23.8387	24.4192	23.5862	24.3225	24.4498	24.6426	23.9526	24.115	23.8677	20	17	17	38	35.3	35.3	71.174	0	60.885	1661700000
Q06830	Q06830	Peroxiredoxin-1	PRDX1	+	3.51526	0.000666667	2.65	+	5.22686	0	4.56132	+	5.10058	0	4.36865	+	3.5145	0.0013262	-1.91132	+	3.24216	0.000868966	-1.71865	26.9412	28.0915	27.4047	26.8859	31.5162	32.0918	31.9265	32.0342	31.496	32.0871	31.5409	31.6739	29.4622	30.416	30.2772	29.768	32	32	28	82.4	82.4	82.4	22.11	0	323.31	349470000000
Q07020	Q07020	60S ribosomal protein L18	RPL18	+	3.45268	0.000843373	-1.63657	+	1.7484	0.0028122	-4.16222	+	4.18509	0	-3.23784	+	1.02679	0.0445662	2.52564	+	3.0993	0.000993711	1.60127	28.3099	29.1624	29.2071	29.1619	27.0387	25.8975	25.0671	21.1891	26.4061	25.3224	25.3818	25.7796	27.388	27.4693	27.2334	27.2042	21	21	21	61.7	61.7	61.7	21.634	0	323.31	12471000000
Q07021	Q07021	Complement component 1 Q subcomponent-binding protein, mitochondrial	C1QBP		0.208057	0.486862	0.143376		0.64004	0.0776016	-1.82216		1.04757	0.054589	0.462877		0.708056	0.111923	1.96553		1.04811	0.106658	-0.3195	27.1133	26.542	26.2044	26.1132	25.6869	26.4108	25.9154	20.671	26.9771	26.8879	27.0422	26.9172	26.4759	26.8391	26.9455	26.2858	9	9	9	39	39	39	31.362	0	323.31	4095300000
Q07666;Q5VWX1	Q07666	KH domain-containing, RNA-binding, signal transduction-associated protein 1	KHDRBS1		0.185796	0.50244	0.161222	+	0.963275	0.0469409	0.672701		0.594097	0.134217	0.450915		0.646134	0.193	-0.511479		0.323956	0.362894	-0.289693	25.2787	26.3512	25.9057	25.6964	25.84	27.1693	26.6146	26.299	25.705	26.9035	26.5411	25.8862	25.471	26.6623	26.0143	25.7293	10	10	10	26.6	26.6	26.6	48.227	0	50.804	8503900000
Q07955	Q07955	Serine/arginine-rich splicing factor 1	SRSF1	+	4.6889	0.000456376	-2.07243	+	4.35753	0	-1.9324	+	4.34481	0	-1.46901		0.26246	0.550113	-0.14003	+	1.77211	0.019319	-0.603421	28.2601	28.0095	27.9276	28.2806	26.1625	26.6199	26.1257	25.8402	26.6707	26.498	26.4815	26.9515	26.0423	26.4612	25.7756	25.909	27	27	26	67.7	67.7	67.7	27.744	0	224.72	10846000000
Q08170	Q08170	Serine/arginine-rich splicing factor 4	SRSF4	+	2.68472	0.000788321	-2.59686	+	1.74829	0.00371779	-2.47413	+	2.5546	0.00072428	-2.34624		0.056711	0.832699	-0.122733		0.208018	0.485464	-0.250622	23.3047	25.0496	24.261	24.2316	20.4957	23.4205	22.2349	20.7993	21.5926	22.2073	21.1024	22.5596	20.8791	22.206	22.2323	21.1421	11	7	7	16.4	12.6	12.6	56.678	0	23.241	347650000
Q08211	Q08211	ATP-dependent RNA helicase A	DHX9	+	2.4235	0.00114409	-1.9887	+	2.33375	0.0012	-2.18468	+	1.85966	0.00536986	-1.60434		0.198095	0.582459	0.195982		0.503751	0.225566	-0.384361	26.2305	27.8437	27.7471	26.9748	25.2797	25.4572	25.2747	24.0457	24.8208	25.7725	26.115	25.6703	24.9321	25.3068	25.7782	24.8242	68	68	68	45.7	45.7	45.7	140.96	0	323.31	17296000000
Q08257	Q08257	Quinone oxidoreductase	CRYZ		NaN	1	0	+	1.47587	0.0102895	1.38611		0.236963	0.375494	0.328903		0.756366	0.126209	-0.805961		0.167638	0.534465	0.251243	21.6241	21.7701	21.2948	20.7167	21.4425	22.8664	23.4348	23.2064	22.2204	20.6601	21.0034	22.8374	22.1631	21.1111	22.2375	22.2146	4	4	4	16.1	16.1	16.1	35.206	0	7.1874	179010000
Q08378	Q08378	Golgin subfamily A member 3	GOLGA3		0.131141	0.54	0.586001	+	1.00958	0.0228308	2.24499	+	0.987014	0.0268891	2.20758		0.640814	0.138145	-1.65899		0.621649	0.113285	-1.62158	22.4816	21.775	25.8387	26.2458	26.5477	26.1298	26.4198	26.2238	26.5908	26.3335	25.9851	26.262	20.9827	26.1867	25.6749	25.8408	17	17	17	13.6	13.6	13.6	167.35	0	38.793	2054600000
Q08379	Q08379	Golgin subfamily A member 2	GOLGA2		NaN	1	0		0.309127	0.326904	0.297749		0.449586	0.200412	-0.377018	+	2.24637	0.0061954	-1.2993	+	1.22474	0.0420048	-0.624531	22.9397	21.8071	22.8105	21.6614	22.1471	22.5841	22.4297	23.2489	21.4213	22.1944	22.1549	21.9402	21.3742	20.7972	21.7814	21.2599	10	10	10	12.4	12.4	12.4	113.08	0	10.986	345550000
Q08380	Q08380	Galectin-3-binding protein	LGALS3BP		0.301202	0.455229	0.0999532	+	2.00987	0.0109138	0.569012	+	1.4552	0.0389035	0.385271	+	2.56961	0.0180311	-0.469059	+	1.98401	0.0485681	-0.285318	24.6836	24.5315	24.8495	25.1365	25.532	25.1485	25.3708	25.4258	25.1897	25.028	25.3092	25.2153	25.0402	24.8538	24.9042	24.8028	17	17	17	37.3	37.3	37.3	65.33	0	151.95	3155300000
Q08945	Q08945	FACT complex subunit SSRP1	SSRP1	+	1.63306	0.00519745	2.51071	+	2.05809	0.00169094	2.40366	+	4.02065	0	2.95124		0.0386021	0.877987	0.107043		0.222229	0.438355	-0.440535	21.2379	20.2996	20.4631	21.4545	23.716	21.5887	23.8354	23.9297	23.759	23.427	24.1507	23.9234	24.0808	21.0404	24.0609	24.3159	8	8	8	15.7	15.7	15.7	81.074	0	40.448	535010000
Q08AF3	Q08AF3	Schlafen family member 5	SLFN5		0.895145	0.0637755	-0.69998	+	2.38734	0.00219795	1.07535		NaN	1	0	+	2.3054	0.00504	-1.77533		1.01319	0.0500922	0.840117	22.5345	22.1225	22.5916	21.9834	22.838	23.4768	23.6604	23.5582	20.3516	21.2546	21.027	20.4385	21.1037	22.2983	22.1706	20.8595	9	9	9	13.1	13.1	13.1	101.05	0	38.246	229830000
Q08AG7	Q08AG7	Mitotic-spindle organizing protein 1	MZT1		NaN	1	0		0.23158	0.393961	0.398086	+	1.11019	0.0226573	1.41946		0.143756	0.634129	-0.291778		0.886937	0.0555449	-1.31315	21.1962	21.6843	21.1129	20.5895	20.9601	23.4922	20.6412	21.0818	23.0707	23.58	20.732	22.878	22.0115	21.693	21.1418	20.1618	2	2	2	24.4	24.4	24.4	8.4787	0	13.728	180430000
Q09028	Q09028	Histone-binding protein RBBP4	RBBP4	+	4.48664	0	7.10749	+	3.23072	0.000292237	3.95389	+	3.21713	0	3.96783	+	4.71358	0	3.1536	+	4.58249	0	3.13966	22.9029	20.2324	21.411	20.5828	25.3595	25.3804	25.1951	25.0096	24.9059	25.3132	25.4568	25.3245	27.8641	28.1658	29.0079	28.5212	20	12	12	55.8	47.8	47.8	47.655	0	323.31	6378700000
Q09161	Q09161	Nuclear cap-binding protein subunit 1	NCBP1		0.756472	0.0645151	1.63841		0.304503	0.269599	0.994851	+	1.1467	0.0184019	2.09722		0.173919	0.567305	0.64356		0.169423	0.510884	-0.458806	21.3607	24.3996	23.3823	21.9207	20.5486	25.5692	25.5382	23.3867	22.8725	25.5163	25.6027	25.4607	22.036	24.8166	25.703	25.0613	12	12	12	18.2	18.2	18.2	91.838	0	196.72	2371400000
Q09666	Q09666	Neuroblast differentiation-associated protein AHNAK	AHNAK	+	4.66992	0.000607143	3.24714	+	4.45533	0	3.36715	+	4.83114	0	3.09646		0.210551	0.606101	-0.120003		0.555736	0.324915	0.150684	20.8424	21.9984	21.6376	21.6057	24.3193	25.0912	25.0874	25.0549	24.6198	24.5728	24.5968	24.6806	24.4809	25.0406	24.8948	24.6565	34	34	34	13.2	13.2	13.2	629.09	0	106.67	4440000000
Q0VG06	Q0VG06	Fanconi anemia-associated protein of 100 kDa	FAAP100		NaN	1	0		NaN	1	0	+	0.859525	0.0436078	1.51409		NaN	1	0	+	1.07922	0.0338254	-1.34074	22.8364	20.2975	19.8909	21.1327	21.3931	23.1008	22.3841	20.6424	22.8909	23.4983	23.025	20.7997	21.7737	21.4622	20.8274	20.7877	6	6	6	11.5	11.5	11.5	93.432	0	6.3531	135820000
Q10570	Q10570	Cleavage and polyadenylation specificity factor subunit 1	CPSF1	+	1.34982	0.0151037	1.53168	+	3.33729	0.000221453	2.00481	+	0.899612	0.0393617	1.47212		0.359884	0.368266	-0.473135		0.021076	0.911765	0.0595522	20.6806	20.7678	21.7945	21.1579	22.69	23.1573	23.3181	23.2547	20.2158	23.1798	23.3538	23.5399	21.0689	22.7309	23.59	23.1377	4	4	4	4.1	4.1	4.1	160.88	0	8.0776	356800000
Q12769	Q12769	Nuclear pore complex protein Nup160	NUP160		0.231372	0.38809	0.409528		0.337753	0.256074	0.596389	+	3.07532	0.000145631	1.84251		0.0694728	0.79181	-0.186862	+	1.12671	0.0299383	-1.43298	21.0774	20.7307	22.0469	21.1841	21.2719	22.8267	23.1694	20.1567	22.9228	23.3028	23.2693	22.9143	20.3033	22.6153	22.9578	20.8009	10	10	10	7	7	7	162.12	0	37.277	446870000
Q12805	Q12805	EGF-containing fibulin-like extracellular matrix protein 1	EFEMP1		NaN	1	0	+	3.08799	0.000233577	3.46529	+	3.41216	0	3.60844	+	3.94149	0.000641221	-3.31553	+	4.68203	0	-3.45868	22.5441	21.5323	20.9204	20.3447	24.5554	24.0642	25.192	25.391	24.6549	24.5978	25.1449	25.3776	20.9013	21.622	21.4701	21.9471	11	11	11	19.3	19.3	19.3	54.64	0	48.59	1230700000
Q12815	Q12815	Tastin	TROAP		0.606103	0.126062	0.648658		0.625296	0.100127	0.808294		0.0440228	0.827148	-0.0819745		0.115701	0.700472	-0.159636		0.630131	0.134363	0.730633	25.9368	24.0345	24.7997	25.6551	26.2971	24.881	25.5762	26.905	25.7767	23.7754	24.7393	25.8068	26.066	25.137	25.5086	26.309	35	35	35	45.1	45.1	45.1	83.856	0	323.31	12498000000
Q12824	Q12824	SWI/SNF-related matrix-associated actin-dependent regulator of chromatin subfamily B member 1	SMARCB1		0.828808	0.053361	1.53551	+	1.32383	0.0110117	2.26175	+	0.873393	0.0406898	1.59915		0.693309	0.14945	-0.726239		0.0416918	0.849156	-0.0636382	21.5983	25.1292	25.1555	24.4651	25.3735	26.422	26.8627	26.7369	24.5719	26.0347	26.0766	26.0614	24.9482	24.9844	26.2867	26.2707	20	20	20	63.6	63.6	63.6	44.141	0	323.31	5001600000
Q12849	Q12849	G-rich sequence factor 1	GRSF1	+	2.46693	0.00154032	-1.36414	+	2.38446	0.000882474	-2.30645	+	1.9387	0.00436422	-1.70345		0.854521	0.0949887	0.942313		0.269993	0.398916	0.339314	26.0226	25.3566	25.7743	25.8938	24.5495	23.8214	23.2316	22.219	25.119	22.9125	24.0245	24.1774	25.0811	24.4377	24.1799	23.8921	14	14	14	26.5	26.5	26.5	53.126	0	70.414	1480600000
Q12874	Q12874	Splicing factor 3A subunit 3	SF3A3	+	2.54852	0.00133333	-1.33897	+	2.77617	0.000880658	-1.23899		0.262456	0.420946	-0.145996		0.130582	0.702678	-0.0999866	+	2.22418	0.0057567	-1.19298	27.7936	27.1542	27.3011	27.157	26.4314	26.2892	26.0916	25.6379	27.715	26.9959	27.0961	27.015	26.6367	25.7449	26.0709	25.5976	32	32	32	47.1	47.1	47.1	58.848	0	323.31	13893000000
Q12888	Q12888	Tumor suppressor p53-binding protein 1	TP53BP1	+	3.34313	0.000653696	3.38847		NaN	1	0		NaN	1	0	+	3.4955	0.000541935	4.03474	+	3.90522	0	4.33962	22.0206	21.8468	21.5517	20.9039	21.5994	20.7002	20.0695	21.3688	20.4341	20.2909	20.395	21.3984	24.9999	24.2377	24.489	26.1502	54	54	54	30.5	30.5	30.5	213.57	0	323.31	2842900000
Q12905	Q12905	Interleukin enhancer-binding factor 2	ILF2	+	1.84928	0.00634742	-1.11981	+	1.51329	0.0122984	-0.899091	+	1.26086	0.0258479	-0.726546		0.554218	0.327259	-0.220721		1.3111	0.059464	-0.393266	26.3888	27.7104	27.3879	27.5286	26.1292	26.5831	26.5452	26.1618	26.4641	26.3831	26.7378	26.5245	26.1374	26.0073	26.5221	25.8696	8	8	8	30.5	30.5	30.5	43.062	0	145.96	4289900000
Q12906	Q12906	Interleukin enhancer-binding factor 3	ILF3	+	1.03403	0.0465738	-0.719879	+	1.39228	0.01527	-0.934373	+	1.47341	0.0132056	-1.08773		0.659435	0.293655	0.214494		0.794224	0.136228	0.367854	25.2065	26.5665	26.6211	26.5311	25.2126	25.4262	25.517	25.032	24.5908	25.1277	25.5163	25.3396	25.2169	25.6164	25.7385	25.474	17	17	17	26.4	26.4	26.4	95.337	0	323.31	6687200000
Q12962	Q12962	Transcription initiation factor TFIID subunit 10	TAF10		0.480909	0.258988	-0.212929		0.517643	0.238853	0.205778		0.119365	0.678728	-0.0570478		1.44256	0.0662692	-0.418707		0.46983	0.35103	-0.155881	29.1114	28.4872	28.8185	29.1763	29.1352	28.8876	29.0579	29.3357	28.9753	28.615	28.8184	28.9565	28.7969	28.3166	28.7604	28.8677	12	12	12	59.2	59.2	59.2	21.711	0	323.31	38288000000
Q13015	Q13015	Protein AF1q	MLLT11		0.723727	0.0723221	1.43676	+	3.01692	0.000216949	3.31009	+	3.22757	0	3.54763	+	1.20265	0.0327145	-1.87333	+	1.38831	0.014159	-2.11087	21.2777	22.2259	20.5275	22.9643	24.9634	24.7302	25.1646	25.3775	25.3853	25.0812	25.429	25.2903	23.9968	20.7574	24.0285	23.9597	4	4	4	100	100	100	10.061	0	261.06	1556000000
Q13045	Q13045	Protein flightless-1 homolog	FLII		NaN	1	0	+	2.22994	0.00136416	2.17373		0.451697	0.160816	0.804142	+	2.47245	0.00301538	-2.56927		0.715544	0.0937002	-1.19967	22.6643	20.9932	20.6228	21.8506	22.9642	23.9565	23.8336	24.0714	20.4403	23.3789	23.0146	22.5136	22.3616	21.4677	20.4705	20.2488	16	16	16	17.3	17.3	17.3	144.75	0	100.83	660170000
Q13111	Q13111	Chromatin assembly factor 1 subunit A	CHAF1A	+	3.55747	0.000331707	4.60817		NaN	1	0		NaN	1	0	+	5.01304	0	4.425	+	4.35363	0	4.68134	23.0057	21.4451	20.2701	20.8104	21.4626	20.9143	22.3285	21.5587	22.1766	20.5759	21.8937	20.5924	25.9254	25.6607	26.0201	26.3577	34	34	34	42.4	42.4	42.4	106.91	0	323.31	3007300000
Q13112	Q13112	Chromatin assembly factor 1 subunit B	CHAF1B	+	2.98275	0.000861538	3.67741		NaN	1	0		NaN	1	0	+	3.28284	0.00107263	3.08397	+	4.52466	0	3.00757	22.1476	20.106	20.9793	19.4353	20.9583	22.1445	21.6605	20.2787	21.4158	21.6502	20.8565	21.4251	24.0005	24.0252	24.4779	24.8742	15	15	15	39.9	39.9	39.9	61.492	0	159.64	751830000
Q13123	Q13123	Protein Red	IK	+	3.34304	0.000626866	2.96526	+	3.27533	0.000268908	3.11258	+	2.79345	0.00013544	2.36679		0.216565	0.584631	-0.147316	+	1.45802	0.0301204	0.598477	21.088	22.6576	20.9113	21.1822	24.0256	24.6183	24.5051	25.1403	23.6812	24.3072	23.5694	23.7485	24.1484	24.8364	24.3154	24.4	18	18	18	37.5	37.5	37.5	65.601	0	54.021	2766300000
Q13136;O75334;O75335	Q13136	Liprin-alpha-1	PPFIA1		0.78883	0.0644638	1.19413	+	4.25773	0	3.97281	+	4.05685	0	3.70987	+	1.98712	0.00600597	-2.77868	+	1.79692	0.00652023	-2.51573	21.4457	20.1374	21.0211	20.8119	25.0244	25.4796	24.669	24.1344	24.9798	25.1455	24.1339	23.9964	20.8567	23.9678	22.1808	21.1874	38	38	33	36.4	36.4	32.3	135.78	0	323.31	4418500000
Q13148	Q13148	TAR DNA-binding protein 43	TARDBP		1.08878	0.0894247	-0.29931		1.01078	0.0803403	0.327771	+	1.91419	0.0162956	0.495194	+	3.15836	0.00685552	-0.627081	+	6.29032	0.00052093	-0.794505	23.9971	24.5669	24.4273	24.6043	24.5162	24.8125	24.6422	24.9358	24.9178	24.8994	24.8996	24.8596	24.0859	24.111	24.1811	24.0204	13	13	13	30.7	30.7	30.7	44.739	0	182.72	2503400000
Q13151	Q13151	Heterogeneous nuclear ribonucleoprotein A0	HNRNPA0	+	5.5542	0.00043038	-1.3239	+	2.71885	0.00135632	-1.03854	+	2.97414	0.00259574	-0.782169		0.755997	0.220129	-0.285366	+	2.49494	0.0104228	-0.541736	27.0494	27.3	27.2435	27.3969	26.6196	26.258	26.2316	25.7265	26.4459	26.1686	26.557	26.6897	25.9843	25.8508	25.9478	25.9112	17	17	17	56.7	56.7	56.7	30.84	0	323.31	6252800000
Q13185	Q13185	Chromobox protein homolog 3	CBX3	+	6.1685	0	2.95637	+	5.22614	0	1.89797	+	5.52142	0	1.82872	+	3.18138	0.00280156	1.0584	+	3.53621	0.00100958	1.12764	24.8322	24.8348	24.5596	24.7009	26.3403	26.8765	26.6513	26.6512	26.5275	26.8132	26.4023	26.4994	27.5059	28.0317	27.6899	27.5255	11	10	9	59.6	59.6	59.6	20.811	0	175.08	10955000000
Q13188	Q13188	Serine/threonine-protein kinase 3;Serine/threonine-protein kinase 3 36kDa subunit;Serine/threonine-protein kinase 3 20kDa subunit	STK3		NaN	1	0		0.802634	0.0525845	1.13148	+	1.67931	0.00619355	2.10295		0.340266	0.379916	-0.498667	+	1.30248	0.020034	-1.47015	20.6826	21.9933	21.4468	19.1477	22.8046	22.089	21.6264	21.2763	23.4391	22.3549	22.5428	23.3454	22.2202	20.8966	22.4579	20.227	4	3	3	9	6.3	6.3	56.3	0	4.5229	117140000
Q13200	Q13200	26S proteasome non-ATPase regulatory subunit 2	PSMD2		0.825466	0.0529156	1.65036	+	1.15739	0.0167171	2.15148	+	0.91403	0.0347259	1.9723		0.347049	0.37586	-0.501117		0.155106	0.54478	-0.321935	20.7268	24.6422	24.0746	23.909	24.553	26.4045	25.9005	25.1007	23.4429	26.3779	25.8923	25.5288	23.6581	25.6806	25.5568	25.0586	12	12	12	17.3	17.3	17.3	100.2	0	98.388	2673700000
Q13206	Q13206	Probable ATP-dependent RNA helicase DDX10	DDX10	+	0.941147	0.0418897	-1.35335	+	1.22628	0.0152512	-1.64761	+	1.79152	0.00525926	-2.11884		NaN	1	0		NaN	1	0	21.2241	23.5874	23.9385	23.4129	22.3984	20.8844	21.3821	20.9075	20.7185	21.1897	21.2449	20.5344	22.3531	22.3513	21.2894	20.7557	10	10	10	15.4	15.4	15.4	100.89	0	9.4008	83857000
Q13242	Q13242	Serine/arginine-rich splicing factor 9	SRSF9	+	3.82896	0.000613139	-1.64158	+	4.07086	0.000290909	-1.42018	+	3.04646	0.00073029	-1.22661		0.770012	0.254977	-0.221407		1.11581	0.0749439	-0.414976	26.1877	25.7525	25.9123	26.3923	24.5395	24.7905	24.622	24.6119	24.7478	24.7569	24.5866	25.2469	24.4468	24.7699	24.312	24.1497	19	18	18	81.9	78.7	78.7	25.542	0	57.747	3147100000
Q13243	Q13243	Serine/arginine-rich splicing factor 5	SRSF5	+	3.44295	0.000816327	-1.54522	+	2.95698	0.000378223	-2.39722	+	5.36288	0	-1.67611		0.969737	0.0777181	0.852008		0.248731	0.497491	0.130897	26.7145	26.9742	26.6155	26.772	24.955	25.1758	23.6717	23.6849	25.2059	25.0607	24.891	25.2142	25.6702	25.4437	24.972	24.8096	13	12	12	39.7	39.7	39.7	31.263	0	35.804	2835200000
Q13247	Q13247	Serine/arginine-rich splicing factor 6	SRSF6	+	3.41085	0.000813953	-1.58739	+	3.86994	0.000281938	-1.58684	+	4.02519	0	-1.19137		0.000779461	0.997716	-0.000551224		1.04889	0.0866335	-0.396027	28.7937	28.5045	28.21	28.5076	26.8633	27.3292	26.7492	26.7269	27.3574	27.3106	27.1708	27.4116	27.2102	27.2662	26.6722	26.5177	18	18	14	33.7	33.7	28.2	39.586	0	137.38	14741000000
Q13257	Q13257	Mitotic spindle assembly checkpoint protein MAD2A	MAD2L1		0.290981	0.31645	0.486444	+	1.23891	0.0142095	1.79938		0.463108	0.150552	0.979653		0.851869	0.0857969	-1.31293		0.203876	0.459087	-0.493209	20.6566	20.1435	22.1719	21.918	21.298	23.2694	23.5463	23.9739	20.7474	20.8335	23.4076	23.8203	20.6806	21.5478	21.5359	23.0715	6	6	6	20.5	20.5	20.5	23.51	0	8.5793	316830000
Q13263	Q13263	Transcription intermediary factor 1-beta	TRIM28	+	2.62842	0.00190253	1.01686		0.141301	0.657969	-0.0713835		0.238211	0.499853	0.0897012	+	2.28896	0.00871935	1.08825	+	2.20237	0.00742315	0.927163	24.543	24.3491	24.5845	24.2421	24.1234	24.7936	24.4786	24.0375	24.248	24.7046	24.7733	24.3516	25.3918	24.9507	25.7897	25.654	23	23	23	32.9	32.9	32.9	88.549	0	323.31	4332900000
Q13283	Q13283	Ras GTPase-activating protein-binding protein 1	G3BP1		0.365604	0.273834	0.351335	+	1.33973	0.017023	0.916872		0.82909	0.0687406	0.613149		0.84707	0.124704	-0.565537		0.327432	0.368442	-0.261815	26.928	27.8736	28.3069	28.18	28.2772	28.6062	29.1477	28.9249	28	28.205	28.6962	28.8398	27.6921	27.7013	28.6053	28.695	36	30	30	60.7	56.4	56.4	52.164	0	323.31	67821000000
Q13310	Q13310	Polyadenylate-binding protein 4	PABPC4	+	1.16304	0.0416442	-0.611996		0.0737547	0.783949	-0.0545421		0.936051	0.0674974	-0.466268		1.00819	0.0940986	-0.557454		0.211525	0.519949	-0.145728	29.611	29.3472	29.9111	30.1814	29.9326	29.1665	29.6989	30.0347	29.4174	28.898	29.145	29.7252	29.3138	28.5394	29.2685	29.4811	74	49	45	85.7	66.8	66.8	70.782	0	323.31	172930000000
Q13330	Q13330	Metastasis-associated protein MTA1	MTA1	+	3.80359	0.000371585	3.70718		NaN	1	0		NaN	1	0	+	3.61771	0.000780488	2.7254	+	3.54867	0.000523364	2.73023	20.3235	20.9756	20.1616	19.5161	21.3718	21.4222	20.8404	21.2695	21.1985	20.946	21.0674	21.6728	23.3456	24.8666	23.7014	23.892	13	13	8	21.1	21.1	13.8	80.785	0	59.774	410280000
Q13347	Q13347	Eukaryotic translation initiation factor 3 subunit I	EIF3I	+	3.87873	0.00066877	1.28645	+	4.00702	0.000361582	2.11274	+	4.37023	0	1.84834	+	2.28637	0.0116886	-0.826287	+	2.49576	0.00979145	-0.561884	23.3535	23.3815	23.7823	23.1096	25.3917	25.1758	25.466	26.0445	25.0292	25.1202	25.4606	25.4103	24.7572	24.5933	24.6152	24.8071	18	18	18	58.2	58.2	58.2	36.501	0	301.39	4825600000
Q13426	Q13426	DNA repair protein XRCC4	XRCC4	+	3.96559	0.00048227	6.31492		NaN	1	0		0.018407	0.923826	0.0348339	+	4.35291	0	6.58982	+	3.9777	0	6.28009	22.5363	21.4848	21.2412	20.2987	21.8858	21.4408	20.4762	20.6586	21.8767	20.1053	22.071	21.6473	26.1207	28.4239	28.2575	28.0186	20	20	20	50.6	50.6	50.6	38.286	0	150.23	5007800000
Q13428	Q13428	Treacle protein	TCOF1		0.280012	0.352645	-0.30183		0.123863	0.626612	0.148725		0.116799	0.602519	0.168417		0.539838	0.250093	-0.450555		0.431613	0.250733	-0.470247	22.6167	24.1494	23.3791	22.7112	22.9672	24.1781	23.1729	23.1332	22.924	24.5861	22.9605	23.0595	22.9649	23.507	22.9893	22.1879	16	16	16	12.3	12.3	12.3	152.1	0	38.974	844020000
Q13435	Q13435	Splicing factor 3B subunit 2	SF3B2	+	3.24606	0.000679487	-2.38407	+	3.37675	0.000253968	-2.33128	+	2.72941	0.00041791	-2.01811		0.0993466	0.790256	-0.0527864		0.646621	0.172681	-0.365963	29.5266	28.0572	28.3474	28.6313	26.5175	26.3278	26.0441	26.3479	27.2286	26.5734	26.2529	26.4351	26.7494	26.1939	26.0577	26.0251	51	51	51	56.3	56.3	56.3	100.23	0	323.31	19568000000
Q13438	Q13438	Protein OS-9	OS9		0.388003	0.228085	-0.573335		0.890487	0.0502231	0.792532	+	0.977482	0.0406167	0.875573	+	1.48158	0.0220522	-1.36587	+	1.54889	0.0127484	-1.44891	23.7763	21.7692	23.335	22.7791	23.78	23.4238	24.0035	23.6224	23.823	23.3537	23.922	24.0632	22.978	23.2016	21.093	22.0936	12	12	12	19.5	19.5	19.5	75.561	0	48.395	1101100000
Q13472;O95985	Q13472	DNA topoisomerase 3-alpha	TOP3A	+	4.43907	0.000660194	5.28076		NaN	1	0		NaN	1	0	+	5.99437	0	5.85553	+	4.00487	0	4.9754	22.3672	21.1926	20.599	20.5606	20.4283	20.9808	20.2584	20.7529	21.7519	21.3621	22.5916	20.2352	26.2645	25.8756	26.733	26.9694	41	41	41	37.3	37.3	37.3	112.37	0	323.31	4583100000
Q13501	Q13501	Sequestosome-1	SQSTM1	+	2.48868	0.00145082	1.37659		0.528734	0.207459	0.261468		0.559995	0.169212	0.315629	+	1.82309	0.0140431	1.11512	+	1.61038	0.013898	1.06096	23.7734	23.3144	23.5667	23.8351	23.9882	23.3384	23.9395	24.2694	24.2994	23.2711	23.9453	24.2363	25.3351	24.2084	25.1491	25.3034	7	7	7	24.5	24.5	24.5	47.687	0	98.303	876100000
Q13503	Q13503	Mediator of RNA polymerase II transcription subunit 21	MED21		0.240817	0.367211	-0.507539	+	0.955381	0.0315766	1.3968	+	1.70192	0.00577381	2.25	+	1.97453	0.00869565	-1.90434	+	2.95218	0.000881119	-2.75754	21.3555	23.964	23.9318	21.6105	23.5833	24.1363	24.669	24.0606	24.9423	25.0827	24.9549	24.882	23.5281	21.374	22.1912	21.7384	2	2	2	17.4	17.4	17.4	15.564	0	23.389	648020000
Q13509	Q13509	Tubulin beta-3 chain	TUBB3	+	1.88966	0.0036129	1.75128	+	3.23357	0.000228571	2.49165	+	3.98758	0	3.13755		0.900296	0.096205	-0.740363	+	1.9255	0.00736723	-1.38627	23.3721	23.8685	24.5123	24.8612	26.4049	26.3552	26.6768	27.1438	27.3359	26.9987	27.3551	27.4748	25.7586	24.9786	26.0976	26.7846	32	14	9	58.9	38.9	30.4	50.432	0	299.84	8969300000
Q13541	Q13541	Eukaryotic translation initiation factor 4E-binding protein 1	EIF4EBP1		0.638791	0.0894695	1.53613	+	4.41978	0	4.14938		0.335237	0.271821	0.392386	+	1.14864	0.0335721	-2.61325		0.408984	0.225095	1.14375	21.9253	21.4425	21.2068	21.4277	24.6606	26.3446	25.8401	25.7545	21.6281	21.7039	23.2405	20.9993	19.9639	25.4703	23.3663	23.3464	4	4	4	56.8	56.8	56.8	12.58	0	71.669	737050000
Q13547	Q13547	Histone deacetylase 1	HDAC1	+	3.63051	0.000345178	4.19482		0.555848	0.152508	-0.435586		0.18522	0.456619	0.262592	+	3.95398	0.000694215	4.63041	+	2.97689	0.0008	3.93223	22.1343	21.9109	20.9919	21.1844	21.4418	21.49	20.4544	21.0929	21.1545	22.1413	23.0311	20.9449	24.6515	25.3391	26.6439	26.3662	27	12	12	52.5	32.8	32.8	55.102	0	323.31	1532000000
Q13569	Q13569	G/T mismatch-specific thymine DNA glycosylase	TDG	+	6.08433	0	8.31984	+	5.50307	0	6.75737		NaN	1	0	+	2.67663	0.00314074	1.56247	+	6.318	0	8.91639	21.8714	21.8132	21.3352	20.3835	27.6943	27.7664	28.4021	28.57	20.9411	21.5644	20.5311	19.9806	29.298	29.3275	29.9975	30.0597	32	32	32	53.4	53.4	53.4	46.053	0	323.31	39419000000
Q13573	Q13573	SNW domain-containing protein 1	SNW1	+	3.10735	0.000832905	1.62899	+	3.95446	0.000309179	1.69085	+	4.03703	0	1.12128		0.0712118	0.823038	-0.0618563		0.943675	0.084387	0.50771	23.7944	23.9863	24.0867	23.9882	25.1286	25.9385	25.7706	25.7814	24.8131	25.2114	25.2845	25.0317	25.0619	26.2712	25.6159	25.4226	27	27	27	58.6	58.6	58.6	61.494	0	263.59	5856200000
Q13595	Q13595	Transformer-2 protein homolog alpha	TRA2A		1.34002	0.0575873	0.346003	+	2.61482	0.00158423	0.978608		0.508918	0.264674	0.167148	+	1.84328	0.0238429	-0.632605		0.615974	0.276805	0.178855	23.6092	23.4317	23.3259	23.0997	24.3375	23.9766	24.2937	24.7733	23.6543	23.2492	23.4985	23.7332	23.9119	23.5619	23.5703	23.8066	10	7	7	25.2	18.8	18.8	32.688	0	18.732	1134400000
Q13610	Q13610	Periodic tryptophan protein 1 homolog	PWP1	+	1.73405	0.00919048	-1.0173	+	2.23847	0.00143609	-1.93723	+	1.7581	0.00698876	-1.28897		0.994685	0.071122	0.919929		0.272834	0.410744	0.271666	29.0669	28.0574	28.6034	28.7441	27.844	26.4438	26.5337	25.9015	28.1275	26.4923	27.2568	27.4393	28.2977	27.253	27.4898	27.3621	21	21	21	35.5	35.5	35.5	55.827	0	323.31	25792000000
Q13617	Q13617	Cullin-2	CUL2	+	3.59889	0.00034	4.40571	+	1.33953	0.0103989	2.5183	+	1.62371	0.00618448	2.67568		0.891182	0.0695847	1.8874	+	0.90796	0.0462114	1.73003	21.4707	22.2861	20.9405	21.0579	21.1425	24.6919	25.397	24.597	21.7074	24.5638	25.5806	24.6061	24.5929	25.6721	26.8795	26.2335	36	36	36	52.1	52.1	52.1	86.982	0	232.04	6166500000
Q13625	Q13625	Apoptosis-stimulating of p53 protein 2	TP53BP2		0.697949	0.0912151	-0.813213		0.712925	0.0803723	0.761453	+	1.57738	0.00791172	1.7747	+	3.14248	0.00237885	-1.57467	+	3.1956	0.000671875	-2.58792	23.334	21.075	22.2374	23.1252	23.3692	22.9984	23.2755	23.1743	25.0401	23.5154	23.9731	24.3418	21.7942	20.985	21.639	22.1006	18	18	17	20.5	20.5	19.8	125.61	0	82.463	1078200000
Q13685	Q13685	Angio-associated migratory cell protein	AAMP	+	4.30886	0.000523077	3.72969	+	1.82059	0.00313071	2.36866	+	3.97369	0	3.24252	+	1.16352	0.0401005	1.36102	+	2.32378	0.0142337	0.487169	21.6349	20.212	20.3994	20.1173	21.1595	23.3042	23.8086	23.5659	23.9601	23.6146	23.8884	23.8706	24.079	24.4111	24.436	24.3562	6	6	6	21.9	21.9	21.9	46.75	0	48.991	654950000
Q13813	Q13813	Spectrin alpha chain, non-erythrocytic 1	SPTAN1	+	1.35	0.011363	2.76859	+	1.29275	0.0111876	2.62486	+	1.21314	0.0150562	2.4749		0.10805	0.717109	0.143726		0.245551	0.43312	0.293682	22.3676	24.3391	20.7891	19.5791	24.0361	25.3598	24.0571	24.1214	23.7617	25.0831	24.3735	23.7562	24.1891	25.6098	24.4142	23.9361	52	52	52	21.4	21.4	21.4	284.54	0	323.31	5538600000
Q13823	Q13823	Nucleolar GTP-binding protein 2	GNL2	+	0.893704	0.0494698	-1.13567	+	3.11457	0.000260163	-4.07985	+	3.11576	0	-3.76833	+	2.2862	0.00411429	2.94418	+	2.20409	0.00231477	2.63266	23.2179	25.0194	24.5883	25.0262	21.7766	19.4854	20.2498	20.0207	19.617	21.511	21.2014	20.4492	23.7815	23.8512	21.8876	23.789	14	14	14	19	19	19	83.654	0	30.629	779670000
Q13868	Q13868	Exosome complex component RRP4	EXOSC2	+	6.54095	0	6.64236	+	1.1005	0.036173	-0.6282		0.955951	0.0657582	0.462583	+	5.79695	0	7.27056	+	5.63153	0	6.17978	22.9939	23.0118	23.2479	23.0684	21.6251	22.5066	22.9751	22.7024	23.091	24.07	23.829	23.1823	29.1468	29.4596	29.9525	30.3324	32	32	32	62.5	62.5	62.5	32.789	0	323.31	26485000000
Q13885	Q13885	Tubulin beta-2A chain	TUBB2A	+	1.71364	0.00343248	3.8367	+	1.88757	0.00186528	4.16961	+	2.07641	0.00192871	4.5897		0.623246	0.243744	-0.332909	+	1.74705	0.0156637	-0.753002	21.1913	21.8275	21.3045	26.1642	26.6391	26.6444	26.7677	27.1146	27.1267	27.1735	27.3463	27.1997	26.3386	25.92	26.5598	27.0157	39	7	1	66.3	21.6	3.6	49.906	0	168.95	4103200000
Q14011	Q14011	Cold-inducible RNA-binding protein	CIRBP	+	2.33519	0.00115401	-2.72042	+	1.81653	0.0033717	-2.1082	+	1.43438	0.00931391	-2.0652		NaN	1	0		NaN	1	0	21.7488	23.6623	23.8731	24.2185	21.6905	21.8499	20.86	20.6695	20.6956	20.5571	22.8847	21.1045	19.8379	20.7972	21.0522	20.9337	4	4	4	36.6	36.6	36.6	18.648	0	10.712	71432000
Q14103	Q14103	Heterogeneous nuclear ribonucleoprotein D0	HNRNPD	+	2.56874	0.00107018	-1.82549	+	2.86949	0.00134857	-0.915573	+	2.48014	0.00310204	-1.02497	+	1.37648	0.0345611	-0.90992	+	1.09227	0.0434905	-0.800523	25.2435	25.3707	25.8505	25.7085	24.4971	24.5011	24.8286	24.6842	24.3232	24.1551	24.7641	24.831	22.8551	23.4707	24.2776	24.2679	10	8	8	23.7	20.8	20.8	38.434	0	42.176	2012600000
Q14126	Q14126	Desmoglein-2	DSG2		0.54306	0.141336	0.753412	+	1.29223	0.0122828	1.79622		0.260049	0.326925	0.518323		0.840976	0.0941488	-1.04281		0.123251	0.615907	0.235088	20.0028	20.5977	22.1839	22.0256	21.7039	22.8129	23.3562	24.1218	21.3171	22.3277	23.0375	20.2009	21.6917	22.9296	21.9621	21.24	7	7	7	10.4	10.4	10.4	122.29	0	68.44	231650000
Q14137	Q14137	Ribosome biogenesis protein BOP1	BOP1		0.0378037	0.847228	0.0802355		0.435307	0.174863	-0.858103		0.513083	0.129213	-0.994904		0.772848	0.115618	0.938338		0.880834	0.0612733	1.07514	21.9	24.7368	24.8312	23.3358	23.8684	22.9953	23.2001	21.3075	23.898	21.2031	22.6737	23.0494	24.4805	23.3677	23.8045	23.472	17	17	17	23.5	23.5	23.5	83.629	0	24.663	747780000
Q14141	Q14141	Septin-6	SEPTIN6		NaN	1	0		NaN	1	0	+	1.67797	0.00583432	2.40036		NaN	1	0	+	1.77597	0.00672308	-2.59515	21.3781	21.0131	20.6173	21.2258	20.7361	20.3209	21.1196	20.3105	24.1316	21.1948	24.2733	24.2361	20.6258	21.5369	20.4949	20.7975	11	6	6	28.3	18.7	18.7	49.716	0	93.255	390910000
Q14149	Q14149	MORC family CW-type zinc finger protein 3	MORC3	+	5.89847	0	8.27688		NaN	1	0	+	1.97408	0.0035	2.16439	+	6.07735	0	8.3565	+	5.2459	0	6.11249	22.2872	21.9066	21.0439	20.3838	21.7342	21.9863	20.1675	21.415	23.2765	24.693	23.5471	22.7624	29.6987	29.6197	29.7566	29.654	74	74	74	72.7	72.7	72.7	107.11	0	323.31	41554000000
Q14152	Q14152	Eukaryotic translation initiation factor 3 subunit A	EIF3A		0.775933	0.0546805	-2.84405		0.128294	0.559157	0.820283		0.072883	0.693637	0.479171	+	1.21195	0.0260808	-3.66433	+	1.14063	0.0226648	-3.32322	21.8932	21.1622	27.8693	27.6283	20.7414	26.4805	27.1767	27.4356	27.601	25.9168	26.2482	20.7038	21.9842	21.7955	22.1091	21.288	2	2	2	2	2	2	166.57	0.0014699	2.5314	4839100000
Q14157	Q14157	Ubiquitin-associated protein 2-like	UBAP2L	+	1.07192	0.0424689	-0.751095		0.0643984	0.772433	-0.124278	+	1.21168	0.0240792	-0.875981		0.355499	0.355257	-0.626817		0.0904042	0.711921	0.124886	22.4836	22.3723	22.8595	22.7444	20.4665	23.0248	23.2204	23.251	21.5832	21.3624	22.807	21.2032	21.735	22.043	22.6718	21.0054	5	5	5	5.1	5.1	5.1	114.53	0	7.6411	251140000
Q14168	Q14168	MAGUK p55 subfamily member 2	MPP2		NaN	1	0	+	1.86851	0.00299367	2.05499	+	1.15365	0.020095	1.46277	+	1.97209	0.0101705	-1.54586		0.93926	0.0558364	-0.953638	21.9515	20.8973	19.9491	19.9048	21.8065	23.4897	22.8283	22.7981	20.8675	23.0284	22.204	22.4539	21.4541	20.5348	21.6367	21.1135	10	6	6	15.5	13	13	64.58	0	6.6354	201640000
Q14181	Q14181	DNA polymerase alpha subunit B	POLA2		0.010778	0.953233	-0.0325322		0.46355	0.159401	-0.856391		0.624686	0.0951591	0.942525		0.41597	0.290732	0.823859		0.600027	0.133307	-0.975058	23.4364	22.9256	20.9968	20.6508	20.4256	21.1401	22.4607	20.5577	22.5792	23.3056	23.2455	22.6494	20.56	23.0533	23.4406	20.8256	7	7	7	13.2	13.2	13.2	65.947	0	7.3854	260860000
Q14191	Q14191	Werner syndrome ATP-dependent helicase	WRN	+	3.99903	0.000404762	3.42763		NaN	1	0		NaN	1	0	+	4.96064	0	3.43871	+	5.14386	0	3.55153	21.7779	20.816	20.3442	21.4975	21.323	20.645	21.02	21.4034	20.7588	20.6739	21.2239	21.2834	24.1076	24.3187	24.8393	24.8805	30	30	30	25.3	25.3	25.3	162.46	0	193.58	1050000000
Q14195;Q14194;Q14117	Q14195	Dihydropyrimidinase-related protein 3	DPYSL3		0.390693	0.217942	0.711926	+	2.15787	0.00144151	2.42461	+	0.954452	0.0346622	1.4271	+	1.57063	0.0163763	-1.71269		0.421927	0.23331	-0.715178	23.0524	21.0839	20.6676	20.646	23.2653	24.1446	23.9704	23.768	21.272	23.3281	23.3318	23.2263	20.4077	22.7003	22.557	22.6325	14	11	11	30.4	24.6	24.6	61.963	0	83.013	664840000
Q14202	Q14202	Zinc finger MYM-type protein 3	ZMYM3	+	2.59372	0.000792176	3.37957		NaN	1	0		NaN	1	0	+	3.68893	0.000575342	3.48169	+	3.72923	0	4.28431	23.1827	20.5535	21.8991	20.6258	22.3656	21.539	20.8238	21.1242	21.1323	21.4569	19.4178	20.6353	24.8201	25.4353	24.2093	25.3147	22	22	21	17.4	17.4	17.4	152.38	0	146.29	783720000
Q14244	Q14244	Ensconsin	MAP7	+	3.70963	0.000878049	1.08651		0.34344	0.338492	0.20067	+	1.8856	0.00663456	-1.04009	+	1.89703	0.0155021	0.885842	+	3.40403	0.000690763	2.1266	25.0462	25.4009	25.0483	25.3271	25.7308	25.0044	25.0093	25.8807	24.824	23.963	23.4986	24.3766	26.4207	26.3201	26.0072	26.4206	27	27	25	34.8	34.8	33.8	84.051	0	315.14	6218500000
Q14247	Q14247	Src substrate cortactin	CTTN	+	2.27743	0.00112474	2.33176	+	3.62986	0.000367816	3.53927	+	3.41125	0	2.8412	+	1.46688	0.0235884	-1.20752		0.629005	0.153283	-0.509438	20.7164	21.7918	22.5892	22.0423	24.7672	25.4655	25.8489	25.2152	24.511	24.6792	24.8006	24.5136	24.1202	25.1267	23.9217	23.2981	26	26	26	51.6	51.6	51.6	61.585	0	129.2	2967200000
Q14257	Q14257	Reticulocalbin-2	RCN2	+	1.00914	0.029352	2.54561		0.394917	0.193396	1.07379	+	4.80211	0	5.72299		0.369323	0.310969	1.47183	+	1.26484	0.0174524	-3.17738	21.7335	20.9767	21.7721	20.8175	20.6691	21.2641	25.8252	21.8365	26.0857	26.9534	27.214	27.9387	22.0443	21.3083	26.0658	26.0639	5	5	5	24	24	24	36.876	0	123.59	2678100000
Q14444	Q14444	Caprin-1	CAPRIN1	+	1.67233	0.017785	-0.643386		0.365032	0.335235	-0.183165		0.858491	0.0994051	-0.336098		1.13293	0.090689	-0.460222		0.795784	0.151781	-0.307289	25.2797	25.9551	25.8707	25.6792	25.5528	25.5577	25.8501	25.0913	24.9935	25.5565	25.5001	25.3901	24.9919	25.2644	25.2837	24.6711	17	17	17	18.9	18.9	18.9	78.365	0	323.31	4617900000
Q14498;Q86U06	Q14498	RNA-binding protein 39	RBM39	+	3.0557	0.000917874	-1.42513	+	2.77946	0.000823799	-1.64724	+	2.58823	0.00257746	-1.03159		0.389281	0.41282	0.22211	+	1.87899	0.0307395	-0.393541	26.6897	27.5419	27.2047	27.5808	26.0907	25.8874	25.2478	25.2023	26.2904	26.2117	26.147	26.2416	26.0749	25.6325	25.6584	25.9509	23	23	23	48.3	48.3	48.3	59.379	0	295.3	4753200000
Q14683	Q14683	Structural maintenance of chromosomes protein 1A	SMC1A	+	0.8829	0.0491803	1.27746	+	1.0169	0.0254198	1.61923	+	1.16364	0.020038	1.40871		0.16742	0.594147	-0.341775		0.0796965	0.734223	-0.131248	20.943	23.0966	21.8363	23.2088	22.0605	24.5863	24.6892	24.2255	22.7449	24.2133	24.1019	23.6593	22.0916	23.9077	24.2329	23.9622	29	29	29	26.4	26.4	26.4	143.23	0	146.54	1695100000
Q14684	Q14684	Ribosomal RNA processing protein 1 homolog B	RRP1B	+	2.63399	0.000786408	-2.87899	+	2.83194	0.000188791	-3.51512	+	2.56032	0.000133333	-4.21619		0.468164	0.266588	0.636129		0.780756	0.0748534	1.3372	23.5018	25.3148	25.2241	24.8413	21.1524	22.3666	20.0285	21.2742	21.2546	22.1201	19.977	18.6657	21.5546	22.5428	20.8839	22.3848	17	17	17	34.6	34.6	34.6	84.427	0	122.33	476320000
Q14692	Q14692	Ribosome biogenesis protein BMS1 homolog	BMS1		0.880542	0.0549324	-0.993799	+	1.21098	0.0154152	-1.7587	+	1.63273	0.00747075	-1.62592		NaN	1	0		NaN	1	0	21.2093	23.7042	22.7787	23.0375	19.3791	21.9879	21.3424	20.9855	20.7796	21.1411	21.2497	21.0556	21.8587	21.9437	21.9002	21.0518	8	8	8	6.9	6.9	6.9	145.81	0	12.1	99644000
Q14694	Q14694	Ubiquitin carboxyl-terminal hydrolase 10	USP10		0.117933	0.596201	-0.230789		0.562761	0.109796	-1.06882		0.576979	0.114571	0.768962		0.47855	0.245103	0.838033	+	1.07045	0.0401602	-0.999752	22.4226	23.819	21.3174	23.6608	21.2775	21.8821	23.4807	20.3042	24.0766	23.1674	23.8002	23.2514	21.4688	22.9364	23.504	22.3875	7	7	7	12.7	12.7	12.7	87.133	0	50.305	410210000
Q14697	Q14697	Neutral alpha-glucosidase AB	GANAB	+	2.39462	0.00107489	2.69542	+	2.62296	0.000544554	2.97475	+	2.34402	0.0011751	2.3986		0.337796	0.424172	-0.279326		0.51108	0.247718	0.296815	22.4294	20.3157	20.3992	20.1381	23.3604	23.677	23.6502	24.4939	23.0432	23.2368	23.1918	23.4051	22.7988	23.524	23.7691	23.9723	15	15	15	19.9	19.9	19.9	106.87	0	58.766	1047400000
Q14781	Q14781	Chromobox protein homolog 2	CBX2		0.855637	0.0617169	0.865062		0.992122	0.0506139	0.560111		0.181044	0.483363	-0.189174		0.275942	0.472736	0.304951	+	1.00606	0.044	1.05424	21.777	22.0255	20.912	21.9625	22.1734	22.0488	22.0747	22.6204	21.4702	21.9256	20.5897	21.9347	23.1951	23.2361	22.3222	21.3838	2	2	2	4.9	4.9	4.9	56.08	0.0032772	2.1148	116510000
Q14839;Q8TDI0	Q14839	Chromodomain-helicase-DNA-binding protein 4	CHD4	+	2.57972	0.000986047	2.47804		NaN	1	0		NaN	1	0	+	1.95914	0.0074382	2.31607	+	3.69633	0.000525822	2.29014	21.9923	19.8408	21.1111	21.1249	21.6093	21.9942	19.4192	21.6944	20.8859	21.0636	21.2434	21.6279	22.9376	23.7042	23.308	24.0315	12	12	9	8.3	8.3	6.1	218	0	55.839	279750000
Q14966	Q14966	Zinc finger protein 638	ZNF638	+	3.35356	0.000666667	-2.00053	+	2.90405	0.000186047	-2.75343	+	4.27645	0	-3.23972		0.899152	0.0955388	0.752904	+	2.85761	0.00151579	1.23919	23.7965	24.0042	24.7762	24.8044	21.6606	22.3006	20.4397	21.9667	21.2645	20.8114	20.7956	21.5509	22.236	22.6964	22.3174	22.1294	16	16	16	9.2	9.2	9.2	220.62	0	29.201	421830000
Q14974	Q14974	Importin subunit beta-1	KPNB1		0.214542	0.400231	0.511343		0.157685	0.514928	0.400214		0.261542	0.317557	0.624772		0.0526546	0.844088	0.111129		0.0531796	0.806404	-0.113429	22.634	26.1601	25.9315	24.6876	24.3181	26.4036	25.9676	24.3248	24.0342	26.2898	26.4165	25.1718	24.0598	26.132	26.1796	25.0872	24	24	24	23.2	23.2	23.2	97.169	0	148.89	6660800000
Q14978	Q14978	Nucleolar and coiled-body phosphoprotein 1	NOLC1	+	1.70232	0.00642746	-1.55208	+	2.95585	0.000483516	-2.15497	+	2.88693	0.000281938	-1.8667		0.528333	0.234879	0.602891		0.257585	0.415688	0.314616	24.4992	23.3995	23.9038	23.968	21.008	22.4123	21.779	21.9512	22.6949	21.7618	21.6351	22.2118	23.3757	21.2406	22.5061	22.4398	8	8	8	13.2	13.2	13.2	73.602	0	4.7329	360390000
Q14980	Q14980	Nuclear mitotic apparatus protein 1	NUMA1		0.165242	0.49727	0.287609	+	0.993002	0.0288161	-1.39153	+	1.1557	0.0218498	-1.25346	+	1.48333	0.0193436	1.67914	+	1.98742	0.00637945	1.54107	21.6518	23.9229	23.6589	23.9073	21.4369	23.2727	21.6461	21.2191	21.7052	22.4423	21.9309	22.0488	22.8078	24.3834	23.0153	24.0849	16	16	16	10.1	10.1	10.1	238.26	0	26.087	269590000
Q149N8	Q149N8	E3 ubiquitin-protein ligase SHPRH	SHPRH	+	3.90536	0.0004	3.86528		NaN	1	0		NaN	1	0	+	2.96776	0.00155224	3.69622	+	3.74877	0	4.24804	22.13	20.4267	20.8447	21.1807	20.2997	22.8689	20.6044	21.4851	19.856	21.7722	20.1593	21.2634	24.4471	24.7852	25.6185	25.1923	29	29	29	19.5	19.5	19.5	193.08	0	214.34	1259400000
Q15007	Q15007	Pre-mRNA-splicing regulator WTAP	WTAP	+	3.52441	0.000526749	-2.80208	+	3.27873	0.000241509	-2.5232	+	3.32983	0	-1.90315		0.278386	0.476021	-0.278879	+	1.46749	0.0203047	-0.89893	29.6584	28.823	28.7235	28.6525	26.7575	27.0714	26.1771	25.7587	27.3913	27.1448	27.0301	26.6786	26.7887	26.454	25.9644	25.442	35	35	35	62.4	62.4	62.4	44.243	0	323.31	19782000000
Q15008	Q15008	26S proteasome non-ATPase regulatory subunit 6	PSMD6		NaN	1	0		0.0248111	0.902012	0.0706239	+	1.01167	0.0274039	1.63682		0.412819	0.290499	-0.871441	+	1.67175	0.00797798	-2.43763	20.9938	21.0474	21.8875	22.3168	20.9812	24.3144	20.1663	21.0662	20.9465	24.2947	24.0442	23.5074	20.3667	21.1243	20.5759	20.9754	4	4	4	10.8	10.8	10.8	45.531	0	17.869	258110000
Q15019	Q15019	Septin-2	SEPTIN2		0.596868	0.131252	-0.608406		0.163664	0.532583	0.21553	+	3.6423	0	3.86475		0.814433	0.11087	-0.823936	+	4.01577	0	-4.47315	22.0092	21.4955	22.1945	20.6619	20.811	21.8056	21.9887	22.6179	25.7635	24.4027	25.9429	25.711	20.2787	21.6025	21.5153	20.5311	22	22	22	73.7	73.7	73.7	41.487	0	323.31	3720300000
Q15020	Q15020	Squamous cell carcinoma antigen recognized by T-cells 3	SART3		0.530989	0.197943	-0.319713		0.734961	0.0943472	-0.504151		0.521096	0.173433	-0.355767		0.362541	0.455037	0.184438		0.069304	0.815577	0.0360541	23.0343	24.0291	24.2577	23.6892	23.4284	23.5673	23.3484	22.6496	23.1363	23.5049	23.8228	23.1233	23.6008	23.4194	23.4933	23.218	17	17	17	23.6	23.6	23.6	109.93	0	115.82	1319200000
Q15024	Q15024	Exosome complex component RRP42	EXOSC7	+	3.8216	0.000453333	7.31594		0.344478	0.241288	0.718067	+	1.06927	0.0226838	1.82483	+	5.61389	0	6.59788	+	5.26264	0	5.49111	22.3607	24.4717	23.8443	20.7137	23.9449	24.2381	22.9497	23.13	23.9774	25.2172	25.0788	24.4164	29.8118	29.7504	30.5894	30.5026	29	29	29	71.1	71.1	71.1	31.821	0	323.31	16423000000
Q15027	Q15027	Arf-GAP with coiled-coil, ANK repeat and PH domain-containing protein 1	ACAP1		0.257879	0.336747	0.71583		0.363022	0.210034	1.35078	+	1.54439	0.00703911	2.41974		0.153666	0.597947	-0.634946	+	1.12906	0.0278953	-1.70391	24.5772	26.4747	23.3147	22.7127	21.5123	27.4029	26.9124	26.6547	26.3453	26.9765	26.8832	26.5532	24.6043	27.166	24.6806	23.4916	1	1	1	2.2	2.2	2.2	81.535	0	3.998	4302500000
Q15029	Q15029	116 kDa U5 small nuclear ribonucleoprotein component	EFTUD2		0.383521	0.21628	0.897998		0.292341	0.294255	0.703424		0.672356	0.0740929	1.46343		0.249999	0.531223	0.194573		0.610791	0.153029	-0.565429	20.9862	25.0912	24.8102	24.8973	24.2425	24.8967	25.0055	24.454	24.365	25.6924	25.9175	25.6637	24.1797	24.9899	25.4351	24.7722	40	38	38	39	39	39	109.43	0	323.31	7062400000
Q15047	Q15047	Histone-lysine N-methyltransferase SETDB1	SETDB1	+	4.89336	0	10.2643		0.0434995	0.83518	0.131335	+	1.10729	0.0211779	1.76456	+	5.1082	0	10.1329	+	6.77049	0	8.4997	21.3077	20.7418	17.8307	20.6313	21.4156	19.9577	21.277	18.3865	21.2243	22.6122	21.9999	21.7332	30.3277	30.088	30.4731	30.6797	102	102	102	58.8	58.8	58.8	143.16	0	323.31	110460000000
Q15050	Q15050	Ribosome biogenesis regulatory protein homolog	RRS1	+	4.40902	0.000412121	-2.23239	+	2.3435	0.000794702	-4.22821	+	3.74565	0	-4.35382	+	1.06991	0.0432828	1.99582	+	2.07814	0.00385903	2.12143	26.9807	27.3309	27.0435	26.7951	25.1556	23.3629	22.0236	20.6952	24.0764	21.9265	22.8834	21.8486	25.2256	24.9671	24.5061	24.5219	28	28	28	58.9	58.9	58.9	41.193	0	323.31	5139500000
Q15067	Q15067	Peroxisomal acyl-coenzyme A oxidase 1	ACOX1		NaN	1	0		0.825294	0.0500272	1.14752	+	5.83919	0	3.25862		0.813062	0.0921739	-1.3964	+	3.24617	0.000480687	-3.5075	21.3929	21.3234	21.76	21.3257	21.7408	24.4244	21.3667	22.8602	24.4963	25.1035	24.5439	24.6928	21.091	21.5923	19.8522	22.2709	5	5	5	5.9	5.9	5.9	74.423	0	4.2	332130000
Q15149	Q15149	Plectin	PLEC		0.537578	0.117427	2.26776		0.302224	0.260297	1.66268		0.368662	0.191982	1.77886		0.118732	0.662144	0.605083		0.111193	0.622321	0.488901	21.7347	27.1226	19.5402	20.8531	20.3062	28.1111	23.8821	23.6018	21.2291	27.3859	24.1221	23.6289	23.0062	27.5848	23.747	23.9835	262	262	257	52.5	52.5	51.7	531.78	0	323.31	16301000000
Q15154	Q15154	Pericentriolar material 1 protein	PCM1		0.725248	0.0649589	2.43997	+	2.32857	0.000787746	4.18835	+	2.97176	0	5.66238		0.616297	0.145801	-1.74837	+	1.2652	0.0173055	-3.22241	25.4324	21.4752	22.378	21.3728	26.6895	27.105	27.0047	26.6126	28.6227	28.4189	28.3693	27.8971	26.8235	26.5959	21.1258	25.8732	39	39	39	17.6	17.6	17.6	228.54	0	323.31	15437000000
Q15165	Q15165	Serum paraoxonase/arylesterase 2	PON2	+	4.03889	0.000393064	3.05019	+	4.65051	0	4.15797	+	4.84817	0	3.85137	+	1.26846	0.0367108	-1.10778		0.96258	0.0584407	-0.801188	20.8343	20.8448	21.1914	20.7546	24.5127	24.519	25.3181	25.9071	24.8015	24.4894	24.2065	25.5331	23.2324	23.6994	24.6984	24.1955	5	5	5	26.3	26.3	26.3	39.38	0	121.36	1280600000
Q15233	Q15233	Non-POU domain-containing octamer-binding protein	NONO	+	3.75612	0.000674699	-2.01117	+	3.48444	0.000209836	-1.59651	+	4.41444	0	-1.66959		0.697185	0.193259	-0.414653		0.67161	0.171761	-0.341576	30.0831	29.8433	30.3484	30.2381	29.0042	28.4439	28.5838	28.0949	28.6385	28.137	28.5435	28.5154	28.5805	27.5704	28.3289	27.9884	63	59	59	79.6	77.3	77.3	54.231	0	323.31	84064000000
Q15287	Q15287	RNA-binding protein with serine-rich domain 1	RNPS1		0.305174	0.375446	0.182978	+	1.20654	0.0318418	0.579855	+	2.95273	0.000428884	1.66098		0.993231	0.124703	-0.396877	+	3.04867	0.00110976	-1.478	26.2155	25.9235	25.2334	25.8716	26.5157	26.1863	26.117	26.7445	27.8607	27.1728	27.1002	27.7542	26.3436	25.9304	25.6488	26.0531	11	11	11	32.5	32.5	32.5	34.208	0	226.26	8843100000
Q15291	Q15291	Retinoblastoma-binding protein 5	RBBP5	+	1.5969	0.0139694	-0.86872	+	1.69867	0.00795622	-1.04395		0.879774	0.080953	-0.417164		0.208752	0.577662	0.175233		0.956478	0.0901834	-0.451556	26.816	25.8507	26.1386	26.1061	25.6116	25.4556	25.2293	24.439	26.0226	25.9555	25.7849	25.4797	25.8851	25.3399	25.3481	24.8633	28	28	28	46.7	46.7	46.7	59.152	0	240.09	6692500000
Q15365	Q15365	Poly(rC)-binding protein 1	PCBP1		0.0455216	0.88871	-0.0152807	+	2.99971	0.00108871	0.961087	+	3.33066	0.000424242	1.12717	+	3.58764	0.00254393	-0.976367	+	3.90485	0.000913043	-1.14246	25.3427	25.4585	25.7311	25.797	26.2778	26.8136	26.6587	26.4236	26.4308	26.905	26.9275	26.5747	25.4786	25.5074	25.6155	25.6667	21	21	16	72.5	72.5	61.5	37.497	0	323.31	13503000000
Q15366;P57721;P57723	Q15366	Poly(rC)-binding protein 2	PCBP2		0.0650682	0.791581	-0.0495014	+	1.71417	0.0105531	0.804516	+	2.03002	0.00557594	1.09106	+	2.31203	0.010637	-0.854017	+	2.48954	0.00319101	-1.14056	23.9709	24.3179	24.6967	24.9915	24.9918	25.4844	25.5068	25.2121	25.1139	25.6688	26.0132	25.5453	24.0144	24.4303	24.6475	24.6869	16	11	11	51.5	40.8	40.8	38.58	0	294.66	3648500000
Q15369	Q15369	Transcription elongation factor B polypeptide 1	TCEB1	+	1.18551	0.0333002	0.783958	+	1.32933	0.0174007	0.906307	+	1.04466	0.0414995	0.68283		0.154226	0.662357	-0.122349		0.140003	0.635218	0.101128	29.3393	28.1794	28.1067	28.6473	29.6975	28.9164	29.3249	29.9592	29.6031	28.8003	29.1031	29.4976	29.6797	28.8705	29.1667	29.6917	13	13	13	73.2	73.2	73.2	12.473	0	323.31	62994000000
Q15370	Q15370	Transcription elongation factor B polypeptide 2	TCEB2		0.674393	0.1434	0.357426	+	1.14975	0.0317448	0.657158		0.0343886	0.880314	0.0271816		0.46285	0.332277	-0.299732		0.588061	0.201594	0.330245	28.6472	27.7893	27.9813	28.2752	29.0982	28.2323	28.6998	29.2913	28.533	27.6281	28.2621	28.3784	28.9627	28.1244	28.4363	28.5993	14	14	14	67.8	67.8	67.8	13.133	0	174.31	26493000000
Q15393	Q15393	Splicing factor 3B subunit 3	SF3B3	+	2.48368	0.00154343	-1.33732	+	2.34029	0.00135893	-1.68986		0.299845	0.334228	-0.245955		0.446185	0.325709	0.352539	+	1.90182	0.00888414	-1.09137	26.4476	27.3753	27.4278	26.9828	25.4089	25.8187	25.7674	24.4792	26.1613	27.0986	27.3349	26.655	25.7676	25.4822	26.1867	25.4479	73	73	73	49.3	49.3	49.3	135.58	0	323.31	23837000000
Q15417	Q15417	Calponin-3	CNN3		0.597989	0.110595	1.04758	+	2.13696	0.0013668	2.95817	+	2.01332	0.00289273	2.71362	+	2.00699	0.00769916	-1.91059	+	1.84253	0.00733959	-1.66604	22.6248	21.3514	19.2466	21.24	23.337	24.2552	24.528	24.1752	23.226	23.9814	23.987	24.1228	22.4599	21.9777	23.1667	21.0488	5	5	5	25.2	25.2	25.2	36.413	0	33.722	631840000
Q15459	Q15459	Splicing factor 3A subunit 1	SF3A1	+	2.89823	0.000907563	-2.87054	+	2.58501	0.000857143	-2.77577	+	2.7203	0.00117969	-1.28495		0.0448053	0.864285	-0.0947671	+	1.5932	0.0108534	-1.58558	24.8476	25.3348	25.2677	25.2785	23.3049	20.8113	22.6127	22.8966	24.4142	23.4765	23.6084	24.0896	23.2864	21.5326	21.4017	23.0257	16	16	16	21.3	21.3	21.3	88.885	0	109.42	1030400000
Q15528	Q15528	Mediator of RNA polymerase II transcription subunit 22	MED22		0.397069	0.201836	-1.07585		0.415031	0.174965	-1.34078		0.167181	0.454439	-0.589648		0.0659708	0.794466	0.264932		0.134591	0.570535	-0.486201	21.0281	24.6718	24.4811	23.7401	20.5913	24.5884	23.5904	19.7879	23.886	24.0014	24.0008	19.6743	21.8289	24.9053	21.6037	21.2797	4	4	4	23.5	23.5	23.5	22.22	0	14.015	544370000
Q15532	Q15532	Protein SSXT	SS18	+	1.63438	0.0133333	0.851673	+	2.89917	0.00081448	1.38607	+	1.54759	0.0165742	0.714534		1.4207	0.0525546	-0.534393		0.271987	0.474847	0.137138	27.8313	26.9247	27.0119	26.9174	28.2878	28.5169	28.7357	28.6892	27.674	27.718	28.0013	28.1502	27.7635	28.4976	28.0708	27.7601	6	6	6	10	10	10	45.929	0	157.18	31644000000
Q15542	Q15542	Transcription initiation factor TFIID subunit 5	TAF5	+	4.7847	0	4.9268	+	4.74623	0	4.80424	+	4.41037	0	4.38828		1.02132	0.33789	0.12256	+	2.16639	0.0140944	0.538522	21.5096	20.1992	20.7892	19.6915	25.3092	25.3922	25.3761	25.329	24.669	25.2501	24.9317	24.8918	25.6108	25.3865	25.5332	25.3662	26	26	26	40.9	40.9	40.9	86.829	0	323.31	7714400000
Q15545	Q15545	Transcription initiation factor TFIID subunit 7	TAF7	+	2.68953	0.00100236	2.14778	+	2.45799	0.000884298	1.97113	+	2.14964	0.00310733	1.67294		0.790142	0.293415	0.17665	+	2.80075	0.0102222	0.474848	23.4758	23.7276	23.7223	22.0131	24.928	25.2027	25.3066	25.3861	24.9748	24.7938	24.7813	25.0807	25.3826	25.4427	25.4576	25.2471	18	18	18	47	47	47	40.259	0	60.59	4487900000
Q15554	Q15554	Telomeric repeat-binding factor 2	TERF2	+	3.50841	0.000556522	-3.19804	+	2.32552	0.000770878	-3.757	+	4.19982	0	-3.05726		0.26512	0.4544	0.558959		0.164543	0.575966	-0.140778	26.5195	27.6365	27.7717	27.6686	25.3593	24.5501	22.8836	21.7753	24.499	24.078	24.3098	24.4804	24.8232	24.4673	24.1692	23.3444	34	34	34	53.5	53.5	53.5	59.593	0	323.31	6696900000
Q15645	Q15645	Pachytene checkpoint protein 2 homolog	TRIP13	+	1.19444	0.0200268	1.93623	+	3.82911	0	3.73372	+	3.86117	0	3.97517	+	1.24714	0.0304846	-1.79748	+	1.40655	0.0138765	-2.03893	20.719	22.5733	20.9425	21.3998	24.7316	25.0835	25.3997	25.3547	24.7693	25.4773	25.5998	25.689	23.8792	21.1209	24.3367	24.0429	10	10	10	26.6	26.6	26.6	48.55	0	214.71	1929100000
Q15654	Q15654	Thyroid receptor-interacting protein 6	TRIP6	+	3.01399	0.000912676	2.3299	+	5.74131	0	4.37827	+	5.66879	0	4.15844	+	2.97716	0.00194595	-2.04837	+	2.74793	0.00116763	-1.82855	21.4014	22.2232	21.2983	21.7994	26.0328	25.7953	26.3699	26.0375	25.9988	25.6094	26.0396	25.7084	24.0466	24.5493	24.3643	23.0817	17	17	17	50	50	50	50.287	0	323.31	4614800000
Q15714	Q15714	TSC22 domain family protein 1	TSC22D1	+	1.29721	0.0151492	-1.96671	+	1.84084	0.00261712	-2.72379	+	1.74955	0.0051125	-2.69399		NaN	1	0		NaN	1	0	21.3858	23.8018	24.2101	24.8093	20.2338	21.3124	21.2836	20.4821	20.2339	20.2879	21.2021	21.7071	21.8978	21.2786	22.2272	20.9366	2	2	2	5.3	5.3	5.3	109.68	0	23.861	159770000
Q15717;Q12926;P26378	Q15717	ELAV-like protein 1	ELAVL1		1.00678	0.08403	-0.361995	+	1.19246	0.042634	0.457056		0.144392	0.574997	-0.116412	+	1.74036	0.0215925	-0.819051		0.29979	0.395926	-0.245583	24.5406	24.5784	24.4391	24.781	25.3307	24.5024	25.0633	25.271	24.7089	24.0659	23.9042	25.1945	24.5302	23.734	24.3086	24.3184	17	17	17	52.8	52.8	52.8	36.091	0	210.53	3095200000
Q15773	Q15773	Myeloid leukemia factor 2	MLF2	+	1.956	0.00238545	2.17964	+	1.74614	0.00458771	1.94785	+	1.85129	0.00453165	2.05944		1.26552	0.154611	0.231789		0.677986	0.335681	0.120201	22.0623	22.1725	20.0995	22.8957	23.6491	23.6606	23.7385	23.9732	23.7894	23.7601	24.0239	23.8943	23.9011	24.1293	23.8698	24.0484	10	10	10	46.4	46.4	46.4	28.147	0	83.479	930150000
Q15796	Q15796	Mothers against decapentaplegic homolog 2	SMAD2		NaN	1	0	+	1.39891	0.0103852	1.80989		0.22805	0.364483	0.513011	+	1.10222	0.0443354	-1.46846		0.0674109	0.760464	-0.171585	21.557	20.2295	21.5544	22.1012	21.5085	24.0474	23.6346	23.4911	20.0225	23.3475	23.1254	20.9987	22.6221	21.8701	20.6687	21.6468	10	10	5	26.3	26.3	19.3	52.306	0	142.02	375330000
Q15834	Q15834	Coiled-coil domain-containing protein 85B	CCDC85B		NaN	1	0	+	3.8504	0.000300469	1.74532	+	1.40498	0.0135127	1.24854	+	2.56605	0.00354579	-1.77215	+	1.19642	0.0274248	-1.27536	21.6537	21.2402	21.346	20.7056	22.881	22.9611	23.129	22.9556	21.221	22.6705	22.8916	23.1564	22.069	21.4651	20.8889	20.4151	3	3	3	12.9	12.9	12.9	22.091	0.0010178	2.9525	232520000
Q15843	Q15843	NEDD8	NEDD8	+	2.76407	0.000895028	3.58232		0.289856	0.295832	0.722721		0.399766	0.182857	0.991863	+	1.60437	0.0125011	2.8596	+	1.35992	0.0139969	2.59046	21.3809	19.8165	22.4441	21.6099	20.3081	20.9166	24.1921	22.7255	20.8199	20.5707	24.2881	23.5401	23.9234	24.923	25.7854	24.9488	1	1	1	23.5	23.5	23.5	9.0714	0	54.953	638960000
Q16181;Q6ZU15	Q16181	Septin-7	SEPTIN7		NaN	1	0		0.722505	0.0835438	0.664111	+	4.87079	0	3.56663		0.475907	0.274187	-0.526309	+	4.14564	0	-3.42883	21.6958	21.0267	21.2848	21.2918	20.746	22.6702	22.3731	22.1662	24.8996	24.2517	25.41	25.0043	21.1625	22.1336	20.946	21.608	14	14	14	37.1	37.1	37.1	50.679	0	104.16	1347000000
Q16186	Q16186	Proteasomal ubiquitin receptor ADRM1	ADRM1		NaN	1	0	+	1.44031	0.0102453	1.59713		NaN	1	0	+	1.19675	0.0429412	-1.06327		NaN	1	0	20.6803	22.0284	20.7056	22.4637	21.9843	23.6571	23.5327	23.0924	21.5276	21.3456	20.7476	19.6425	21.4533	21.7389	22.1038	22.7173	3	3	3	10.3	10.3	10.3	42.153	0	38.046	126930000
Q16204	Q16204	Coiled-coil domain-containing protein 6	CCDC6	+	1.14269	0.0256031	1.4835	+	3.2348	0.00027234	3.51528	+	3.28209	0	3.43187	+	2.24363	0.00502326	-2.03177	+	2.26841	0.00262911	-1.94836	21.1629	22.2914	20.588	19.8999	24.2224	24.9842	24.3918	24.4049	24.4845	24.5522	24.2994	24.3335	23.1183	23.2067	21.2498	22.3015	12	12	12	31.2	31.2	31.2	53.29	0	32.913	1402500000
Q16342	Q16342	Programmed cell death protein 2	PDCD2		NaN	1	0	+	2.27635	0.00141744	1.72689		NaN	1	0	+	1.95932	0.0103003	-1.50293		NaN	1	0	20.9459	20.9763	21.5408	21.3326	21.8022	23.4065	23.3445	23.1499	20.5673	22.4083	21.1907	21.3797	21.2531	21.3474	21.1747	21.9162	3	3	3	12.5	12.5	12.5	38.592	0	23.757	152760000
Q16401	Q16401	26S proteasome non-ATPase regulatory subunit 5	PSMD5		NaN	1	0		0.278451	0.324286	-0.500009	+	1.64413	0.00704895	1.65745		0.219713	0.515207	0.431918	+	1.54491	0.0113366	-1.72554	22.7937	21.7336	21.3657	21.4604	20.6145	22.7158	19.845	22.178	22.6763	24.5261	23.8969	22.8839	21.5359	22.9219	20.941	21.6821	14	14	14	29.6	29.6	29.6	56.195	0	51.047	509690000
Q16513	Q16513	Serine/threonine-protein kinase N2	PKN2		0.400032	0.190104	1.70728		0.247566	0.332089	1.33557	+	1.44559	0.00726918	4.84134		0.0452717	0.852187	0.371714		0.570892	0.120672	-3.13406	22.2741	21.7695	21.0868	21.2861	19.6343	29.3631	21.4784	21.2829	21.1151	28.1677	28.1795	28.3195	21.494	28.8851	21.3967	21.4698	3	3	3	3.6	3.6	3.6	112.03	0.0010395	3.2935	5656900000
Q16514	Q16514	Transcription initiation factor TFIID subunit 12	TAF12	+	1.1131	0.0265193	1.49684	+	1.33007	0.0120051	1.75389	+	0.989463	0.031625	1.38281		1.00645	0.177286	-0.257049		0.232099	0.523431	0.114036	21.4425	24.1655	24.1441	24.354	25.0263	25.4755	25.341	25.2788	24.3903	25.0823	25.0085	25.1562	24.7757	25.2087	25.0978	25.0112	8	8	8	39.8	39.8	39.8	17.924	0	75.606	2884600000
Q16531	Q16531	DNA damage-binding protein 1	DDB1	+	1.89949	0.00272958	2.59598	+	2.29256	0.000886128	3.04272	+	2.3702	0.00110707	3.38354		0.351011	0.378185	-0.446741		0.611188	0.13789	-0.787555	21.3824	24.0289	23.7204	23.6688	25.2327	26.5499	26.8844	26.3044	25.2737	27.0729	27.239	26.7491	24.6109	25.974	26.5472	26.0523	45	45	45	44	44	44	126.97	0	323.31	17141000000
Q16543	Q16543	Hsp90 co-chaperone Cdc37;Hsp90 co-chaperone Cdc37, N-terminally processed	CDC37	+	1.79107	0.00551899	1.38642	+	1.13173	0.0210234	1.29011		0.174622	0.472224	0.260545		0.0558285	0.839092	0.0963182	+	0.975664	0.0451502	1.12588	21.7368	21.0565	21.3311	20.3858	22.9435	22.38	20.968	23.379	22.4384	21.7184	21.3687	20.0268	22.5942	22.8417	22.9951	21.6249	5	5	5	18.5	18.5	18.5	44.468	0	7.8955	237490000
Q16555	Q16555	Dihydropyrimidinase-related protein 2	DPYSL2	+	0.942255	0.0408599	1.42403	+	2.9294	0.0002	3.38451	+	1.99084	0.00312329	2.62937	+	1.72456	0.0123418	-1.96048		0.815811	0.0708317	-1.20534	21.8004	22.9048	20.921	20.518	24.2905	25.4136	25.226	24.7521	23.8996	25.0293	24.7991	22.9336	21.7545	24.4357	23.0544	22.5956	19	19	16	47	47	42.8	62.293	0	180.82	1596100000
Q16576	Q16576	Histone-binding protein RBBP7	RBBP7	+	3.26888	0.000542373	5.25383	+	2.38255	0.000792952	3.49014	+	1.88303	0.00353795	2.70283	+	4.86944	0.000688525	1.7637	+	5.94636	0	2.55101	23.3221	23.7844	24.2438	20.7766	26.5298	26.3749	26.5169	26.6659	25.7945	25.7489	25.6161	25.7787	27.954	28.3224	28.5514	28.3144	23	23	15	61.6	61.6	53.6	47.82	0	323.31	17080000000
Q16594	Q16594	Transcription initiation factor TFIID subunit 9	TAF9		0.427547	0.224089	0.408621	+	1.27467	0.0179426	1.01437		0.596603	0.117725	0.613208	+	1.38712	0.0472579	-0.605746		0.249621	0.45389	-0.204587	23.0228	24.504	24.6644	24.5656	24.8066	25.4704	25.4623	25.0749	24.0234	25.3862	25.0246	24.7754	24.1728	24.4809	24.8913	24.8462	16	16	10	83.7	83.7	60.6	28.974	0	323.31	2983600000
Q16629	Q16629	Serine/arginine-rich splicing factor 7	SRSF7	+	2.11579	0.00361905	-1.12455	+	1.50156	0.0162787	-0.717445	+	1.20114	0.0342781	-0.610272		1.24879	0.086762	-0.407109	+	1.46624	0.0348522	-0.514282	28.5873	27.4439	27.7352	27.9611	27.3749	27.1586	27.0026	27.3217	27.5259	27.0627	27.2018	27.4961	27.1795	26.9249	26.559	26.566	15	14	14	41.2	41.2	41.2	27.366	0	196.87	13078000000
Q16630	Q16630	Cleavage and polyadenylation specificity factor subunit 6	CPSF6	+	2.75003	0.00109663	1.54724	+	1.14625	0.0323991	0.643565		0.727083	0.102874	0.439732	+	2.77181	0.00536741	0.903672	+	3.20274	0.00131429	1.1075	24.6665	24.5494	23.5972	23.7974	25.0893	24.8224	24.4854	24.7877	24.9089	24.3023	24.5165	24.6418	25.9044	25.8007	25.3794	25.7149	15	15	15	24.5	24.5	24.5	59.209	0	115.22	2357700000
Q16718	Q16718	NADH dehydrogenase [ubiquinone] 1 alpha subcomplex subunit 5	NDUFA5		0.422555	0.201777	0.671397	+	1.12311	0.0202444	1.52583	+	1.01051	0.0295533	1.38676	+	2.37602	0.0100923	-0.854433	+	2.14411	0.0097415	-0.715363	22.2952	25.0656	25.0544	25.1036	25.5002	26.1407	26.1056	25.8756	25.3871	25.9965	25.8582	25.824	24.7287	25.2509	25.2247	25	10	10	10	50.9	50.9	50.9	13.459	0	109.98	4020900000
Q16891	Q16891	MICOS complex subunit MIC60	IMMT		0.357968	0.239333	0.715368	+	4.39389	0	4.6621	+	1.75231	0.00453883	3.17045	+	2.4194	0.00262451	-3.94674	+	1.03233	0.0306972	-2.45508	21.7202	20.4558	21.6578	20.8736	25.1066	25.7542	26.6238	25.8711	21.5626	25.2761	25.194	25.3563	20.6102	21.4641	21.2477	24.2468	6	6	6	10.4	10.4	10.4	83.677	0	9.0658	994030000
Q1ED39	Q1ED39	Lysine-rich nucleolar protein 1	KNOP1	+	2.88915	0.00079803	-1.83877	+	4.04496	0	-3.28569	+	3.20838	0	-4.02623	+	2.36606	0.00511688	1.44692	+	1.96773	0.00539203	2.18746	24.0474	24.72	25.1601	24.2323	21.0113	21.2957	21.9375	20.7726	19.1494	21.3766	21.5007	20.0282	22.7545	23.2598	22.439	22.3514	18	18	18	52	52	52	51.588	0	59.154	611480000
Q1KMD3	Q1KMD3	Heterogeneous nuclear ribonucleoprotein U-like protein 2	HNRNPUL2	+	4.52472	0.000658824	-1.17962	+	4.61184	0.000473118	-0.744576	+	3.54711	0.00013245	-1.034	+	2.20388	0.0282971	-0.435047		0.397316	0.393656	-0.145618	26.1198	26.3322	26.1841	26.2005	25.4399	25.5959	25.3806	25.4417	24.9885	25.0757	25.0766	25.5597	24.7813	25.0849	25.0131	25.2387	22	22	22	33.7	33.7	33.7	85.104	0	323.31	6122000000
Q2NL98	Q2NL98	Vimentin-type intermediate filament-associated coiled-coil protein	VMAC		0.31033	0.332607	-0.289897		0.388376	0.251001	0.344551		0.151335	0.517847	-0.239311		0.961075	0.0942155	-0.634448		0.0303305	0.886996	-0.0505857	26.5504	25.9358	25.0469	25.7451	26.6824	26.1602	25.5485	26.2653	26.416	24.0768	25.7569	26.0713	26.1164	25.7432	25.1475	25.1115	11	11	11	92.9	92.9	92.9	18.347	0	48.446	3605300000
Q2T9J0	Q2T9J0	Peroxisomal leader peptide-processing protease;Peroxisomal leader peptide-processing protease, 15 kDa form;Peroxisomal leader peptide-processing protease, 45 kDa form	TYSND1	+	3.30873	0.000885246	1.45227	+	5.31379	0	3.35457	+	5.39223	0	3.27809	+	5.46498	0	-1.90229	+	5.92624	0	-1.82581	25.1935	26.1415	25.5056	25.4922	29.0509	29.0906	28.6937	28.9158	28.7494	29.0099	28.8084	28.8774	27.229	27.072	26.9555	26.8853	20	20	20	36.4	36.4	36.4	59.308	0	323.31	28916000000
Q2TAY7	Q2TAY7	WD40 repeat-containing protein SMU1;WD40 repeat-containing protein SMU1, N-terminally processed	SMU1	+	5.67711	0	3.44186	+	5.40266	0	4.08137	+	4.98531	0	4.2106	+	1.74298	0.0266434	-0.639511	+	1.55557	0.0200339	-0.768744	21.7702	21.7034	21.9613	21.1269	25.6368	26.2493	25.3962	25.605	25.7589	26.5932	25.6077	25.4444	24.8624	25.1116	25.179	25.1762	19	19	19	51.9	51.9	51.9	57.543	0	323.31	3730600000
Q3KQU3	Q3KQU3	MAP7 domain-containing protein 1	MAP7D1	+	1.29027	0.0431323	-0.475445	+	2.15052	0.0014122	-2.30647	+	4.22939	0	-2.69628	+	1.75306	0.0122977	1.83103	+	3.98008	0	2.22083	23.8238	23.08	23.5631	23.6497	22.6222	21.1457	21.2072	19.9154	21.1537	21.2387	20.3246	20.6145	23.3733	22.8628	23.0554	22.9232	12	10	10	15.8	14.9	14.9	92.819	0	25.575	295070000
Q3MHD2	Q3MHD2	Protein LSM12 homolog	LSM12		1.23486	0.0646219	0.35242	+	1.95562	0.00560694	0.946858		0.869427	0.100195	0.32391		1.25233	0.0606761	-0.594439		0.0581014	0.845822	0.0285101	31.9506	31.6136	31.8551	32.1846	32.5297	32.3736	33.164	33.3239	32.0982	31.9236	32.2705	32.6071	32.0807	32.103	32.3907	32.439	25	25	25	96.4	96.4	96.4	21.701	0	323.31	538350000000
Q3ZCM7	Q3ZCM7	Tubulin beta-8 chain	TUBB8	+	1.31016	0.0117955	3.37782	+	1.73765	0.00286443	4.17145	+	1.87017	0.00309153	4.46185		0.635379	0.164992	-0.793624	+	0.959387	0.0495594	-1.08403	22.1531	20.5989	25.7541	25.4896	27.873	26.8415	27.8579	28.1091	27.8837	27.4352	27.9204	28.6039	26.233	25.7388	27.8525	27.6826	13	2	2	25.9	7.4	7.4	49.775	0	323.31	6978900000
Q3ZCQ8	Q3ZCQ8	Mitochondrial import inner membrane translocase subunit TIM50	TIMM50	+	1.48763	0.011515	1.36691	+	1.93441	0.0026129	1.92719	+	2.10847	0.00305517	1.9692		0.923053	0.108866	-0.560272	+	1.33547	0.0366733	-0.602282	21.775	23.5254	23.5647	23.8041	24.3439	25.1038	25.5253	25.405	24.6124	25.192	25.4356	25.3059	24.1631	24.3884	24.8426	24.7426	15	15	15	38.8	38.8	38.8	39.646	0	163.16	2988300000
Q4G0J3	Q4G0J3	La-related protein 7	LARP7		1.06169	0.0727217	0.389608	+	1.74017	0.011543	0.702765		1.13922	0.0688333	-0.326043		0.757848	0.207438	-0.313157	+	2.87177	0.00515499	0.715651	30.8306	30.3745	30.632	31.061	31.0864	31.2634	31.5274	31.832	30.3635	30.37	30.3591	30.5013	30.7609	31.3258	31.1764	31.1935	94	94	94	82	82	82	66.898	0	323.31	406690000000
Q4G0X4;Q719H9	Q4G0X4	BTB/POZ domain-containing protein KCTD21	KCTD21	+	1.46634	0.00850909	2.79162		NaN	1	0		NaN	1	0	+	1.9493	0.00593902	3.46319	+	1.80182	0.00628916	3.23606	22.3129	21.8258	22.4152	20.4647	21.1179	20.373	21.7257	21.1156	21.7462	20.4523	21.2201	21.8223	25.0792	21.8415	25.3412	25.9232	6	6	6	29.2	29.2	29.2	29.643	0	93.63	442920000
Q4VC05	Q4VC05	B-cell CLL/lymphoma 7 protein family member A	BCL7A		0.0807876	0.740551	-0.0662823	+	1.71493	0.0111587	0.743425		0.0688385	0.784488	0.0470662	+	2.01207	0.0148703	-0.809707		0.196621	0.55755	-0.113348	25.6002	24.6616	25.1286	25.5501	25.73	26.011	26.0738	26.0992	25.1326	25.0838	25.3575	25.5548	25.194	25.6768	25.0997	24.7048	8	4	4	21	11.4	11.4	22.81	0	27.081	2363400000
Q53F19	Q53F19	Uncharacterized protein C17orf85	C17orf85	+	4.72502	0.000670886	-0.899636	+	2.44637	0.0120153	-0.407144	+	2.6822	0.00428296	-0.704624	+	2.64967	0.0157856	-0.492492		0.659026	0.249619	-0.195012	25.9808	25.9043	25.9178	26.0967	25.3821	25.5182	25.6349	25.7359	25.1489	24.9671	25.5226	25.4425	24.9133	25.1213	25.0718	25.1946	26	26	26	33.7	33.7	33.7	70.592	0	130.39	6045400000
Q53GA4	Q53GA4	Pleckstrin homology-like domain family A member 2	PHLDA2		NaN	1	0	+	1.50384	0.00841417	1.6737		0.547718	0.125817	0.739087	+	1.09644	0.0486407	-1.26493		0.208469	0.4694	-0.330311	21.6655	22.2983	20.8281	21.7358	21.7636	23.7965	23.7136	23.9489	23.0575	23.5065	21.7758	21.1442	22.3593	22.5828	21.1776	22.0431	3	3	3	40.8	40.8	40.8	17.092	0	49.526	297980000
Q53H96	Q53H96	Pyrroline-5-carboxylate reductase 3	PYCRL	+	2.63548	0.000995305	-2.29473		0.758386	0.0892395	-0.517637		0.67365	0.131011	0.349403	+	2.0476	0.00741737	-1.77709	+	3.18032	0.000669261	-2.64413	29.985	29.5743	30.2718	30.6316	29.9643	29.8507	29.7157	28.8613	30.7445	30.1977	30.4778	30.4403	28.9214	27.05	27.7246	27.5877	23	23	23	61.7	61.7	61.7	28.663	0	323.31	149750000000
Q53S33	Q53S33	BolA-like protein 3	BOLA3		0.758797	0.0611499	1.97273	+	3.39467	0.000342246	4.96462	+	3.35316	0	4.29986	+	1.32513	0.0221348	-2.99189	+	1.04216	0.0304777	-2.32713	21.3421	21.5621	21.9729	19.3411	25.0742	26.8057	26.4748	25.722	25.3342	25.9043	25.2363	24.9429	20.5457	25.3014	24.5795	21.6825	4	4	4	48.6	48.6	48.6	12.114	0	15.882	1620600000
Q56P03	Q56P03	E2F-associated phosphoprotein	EAPP		NaN	1	0		0.449886	0.185359	-0.550106		0.182319	0.457446	-0.277367		0.188507	0.576387	-0.260245		0.398655	0.264719	-0.532984	23.1319	21.3189	21.381	22.0603	20.3879	21.5788	21.9086	21.8163	21.0065	22.7935	21.0756	21.9069	22.1538	21.5226	20.4195	20.5547	2	2	2	3.5	3.5	3.5	32.762	0.00145	2.4156	93808000
Q5BKZ1	Q5BKZ1	DBIRD complex subunit ZNF326	ZNF326	+	3.89437	0.000591549	-1.47732	+	2.02135	0.00685477	-0.734716	+	2.28425	0.00367374	-1.04774	+	2.84456	0.00621326	-0.7426		1.13439	0.0709577	-0.429579	26.5774	25.9109	26.1381	26.5075	25.819	25.2748	25.4607	25.6407	25.3994	24.6975	25.29	25.5561	24.9933	24.6997	24.7651	24.7666	19	19	19	36.6	36.6	36.6	65.653	0	271.49	6266600000
Q5HYI8	Q5HYI8	Rab-like protein 3	RABL3		1.01927	0.0697281	0.438355	+	2.88072	0.000767591	1.2639	+	2.05139	0.0065788	0.867205	+	2.80514	0.00599385	-0.825547	+	1.4658	0.0431016	-0.42885	25.7172	26.2669	26.3105	26.6637	27.2876	27.404	27.5284	27.7938	26.8045	27.0757	27.1842	27.3626	26.5623	26.4803	26.71	26.959	22	22	22	79.7	79.7	79.7	26.422	0	323.31	16175000000
Q5HYJ3	Q5HYJ3	Protein FAM76B	FAM76B		0.632807	0.142714	-0.42135		0.164574	0.610446	0.0850697	+	1.45934	0.0209634	-0.628981		0.999745	0.103176	-0.506419		0.305405	0.4074	0.207632	28.2278	27.8142	27.3572	27.5241	27.9233	27.8971	27.7721	27.6711	27.4122	27.0111	27.1891	26.7951	27.6049	27.8572	27.0138	26.7621	20	17	17	32.7	28	28	38.708	0	167.01	13502000000
Q5JRX3	Q5JRX3	Presequence protease, mitochondrial	PITRM1	+	3.63222	0.000558952	2.64712	+	3.29388	0.00022695	2.25988		0.0119495	0.9517	-0.0159268		0.659289	0.214681	0.387242	+	3.18614	0.000677165	2.66304	22.2333	21.8948	21.2366	21.0883	23.5987	23.7343	23.7077	24.4518	22.0301	21.5373	22.2105	20.6113	23.9225	24.1667	24.0999	24.8523	19	19	19	27.4	27.4	27.4	117.41	0	48.5	948300000
Q5JTD0	Q5JTD0	Tight junction-associated protein 1	TJAP1		0.457661	0.167581	1.11562		0.57071	0.103174	1.28937		0.66915	0.0739737	1.55021		0.0530036	0.835013	-0.173742		0.136124	0.570468	-0.434589	24.8957	21.957	21.8795	23.1966	25.9579	22.2543	23.9418	24.9323	26.479	22.411	24.0415	25.1982	25.8975	21.9686	23.6913	24.834	32	32	32	48.8	48.8	48.8	61.82	0	174.62	4353900000
Q5QJE6	Q5QJE6	Deoxynucleotidyltransferase terminal-interacting protein 2	DNTTIP2	+	3.70853	0.000334975	3.39667		0.19153	0.500934	-0.188583		0.302393	0.317339	0.292474	+	4.24783	0.000763636	3.58525	+	3.75792	0	3.1042	21.3412	20.2212	21.2113	21.6994	20.3289	21.2904	20.8532	21.2462	21.2693	21.6558	21.9473	20.7705	24.3478	23.8915	24.5915	25.2289	20	20	20	39.8	39.8	39.8	84.468	0	129.04	607930000
Q93079;Q5QNW6	Q93079;Q5QNW6	Histone H2B type 1-H;Histone H2B type 2-F	HIST1H2BH;HIST2H2BF	+	2.02085	0.00334021	-1.36543	+	2.91857	0.000460733	-1.94584	+	3.84579	0	-1.70132		0.6199	0.194026	0.580414		0.42521	0.281091	0.335894	29.8427	29.9709	30.3693	29.6217	28.5897	27.9682	28.2733	27.19	28.2314	28.3872	28.4695	27.9111	28.8393	28.4951	27.726	29.2824	15	15	0	72.2	72.2	0	13.892	0	135.02	20659000000
Q5RKV6	Q5RKV6	Exosome complex component MTR3	EXOSC6	+	5.52657	0	5.94049		0.0501113	0.824421	-0.078815		0.305043	0.321871	-0.270415	+	4.79419	0	6.0193	+	6.46531	0	6.2109	21.2968	22.3771	20.8864	21.416	20.6079	22.5363	21.7568	20.76	20.979	21.8155	21.0839	21.0162	27.4158	27.1991	27.9095	27.2139	17	17	17	51.1	51.1	51.1	28.235	0	323.31	4355900000
Q5SSJ5	Q5SSJ5	Heterochromatin protein 1-binding protein 3	HP1BP3	+	2.43153	0.00109417	-2.87818	+	3.41207	0.00032	-3.41878	+	2.90302	0	-3.36666		0.474321	0.273189	0.540601		0.336916	0.316133	0.488475	23.9348	25.5091	25.3818	24.0423	20.9032	21.5664	20.916	21.8073	21.4311	22.028	21.7723	20.17	21.3272	22.9923	22.1379	20.898	17	17	17	32.7	32.7	32.7	61.206	0	52.209	374520000
Q5SW79;Q96L14;Q00G26	Q5SW79	Centrosomal protein of 170 kDa	CEP170	+	3.00389	0.000706667	5.02829		0.471554	0.145717	-1.1537		0.307933	0.26899	0.675007	+	3.75144	0.000666667	6.18199	+	4.20974	0	4.35328	21.5592	21.2692	20.2796	17.915	21.3089	18.3488	18.2883	18.4621	20.4659	20.0152	21.557	21.685	25.4322	24.82	25.3362	25.5477	23	23	23	14.5	14.5	14.5	175.29	0	86.995	1167700000
Q5SY16	Q5SY16	Polynucleotide 5-hydroxyl-kinase NOL9	NOL9	+	4.74872	0	7.03896		0.0323334	0.87254	-0.0914407		0.58066	0.110874	0.829857	+	3.88875	0.000724138	7.13041	+	5.21357	0	6.20911	21.8602	19.6719	20.9691	19.5727	20.5392	22.3824	18.4461	20.3405	22.2837	21.664	20.86	20.5858	27.1345	27.9478	27.5441	27.6035	24	24	24	42.2	42.2	42.2	79.322	0	323.31	9525600000
Q5T3I0	Q5T3I0	G patch domain-containing protein 4	GPATCH4	+	1.88762	0.00313167	-2.3	+	3.30133	0.000266667	-2.90188	+	3.16143	0	-3.07594		0.328784	0.380066	0.601877		0.426094	0.226196	0.775943	24.528	24.7492	24.5079	24.4208	22.8528	21.6049	21.1506	20.9901	20.3676	22.5938	21.1232	21.8175	23.3312	23.3801	21.5146	20.78	12	12	12	27.6	27.6	27.6	50.381	0	61.975	410810000
Q5T749	Q5T749	Keratinocyte proline-rich protein	KPRP	+	0.993714	0.034932	-1.58768		0.183226	0.458622	-0.513702		0.06008	0.751388	-0.199001		0.631362	0.154262	-1.07398		0.748039	0.0814118	-1.38868	24.0002	23.8849	23.4353	20.6903	21.4116	20.9249	23.7409	23.8785	21.0234	24.1896	24.4187	21.5829	21.3891	21.5365	21.9877	20.7467	5	5	5	8.5	8.5	8.5	64.135	0	7.5194	309670000
Q5T9A4	Q5T9A4	ATPase family AAA domain-containing protein 3B	ATAD3B		0.404167	0.190015	1.5339		0.403878	0.177793	1.64327		0.170286	0.442453	0.793318		0.0312091	0.895598	-0.109365		0.246209	0.392766	0.740583	25.8157	21.0305	25.2307	19.7515	24.8841	21.7882	25.7381	25.991	24.192	20.8348	24.9631	25.0117	25.1345	22.3671	25.5451	24.9172	21	3	1	30.7	7.1	2.6	72.572	0	41.854	1617000000
Q5TEC6	Q5TEC6	Histone H3	HIST2H3PS2		0.31119	0.272961	-0.911827	+	1.82132	0.00255375	-3.15619		0.555661	0.105818	-1.42952	+	1.32966	0.0232555	2.24436		0.171623	0.504224	0.517696	21.9219	25.7218	25.6823	24.7092	20.57	21.8795	21.6187	21.3423	20.7169	23.9859	24.1312	23.4831	22.1698	24.5178	22.1573	25.5431	8	2	2	27.9	10.3	10.3	15.43	0.0010235	3.0436	658140000
Q5VTR2	Q5VTR2	E3 ubiquitin-protein ligase BRE1A	RNF20		NaN	1	0	+	3.0962	0.000478261	1.74826	+	1.96253	0.00624561	1.0398	+	5.33428	0	-2.53924	+	4.38839	0	-1.83078	21.9615	20.7984	21.5022	21.5086	23.2168	23.2998	23.467	22.7803	22.927	22.3928	22.2021	22.4081	20.4764	20.5988	20.8239	20.7079	10	9	9	10.8	9.4	9.4	113.66	0	11.044	263080000
Q5VYV7	Q5VYV7	Protein SLX4IP	SLX4IP	+	3.14855	0.00057732	3.6902		NaN	1	0		NaN	1	0	+	7.09298	0	4.34846	+	4.39947	0	3.77666	23.1104	20.6203	21.314	20.8164	20.6576	20.808	20.7578	21.0047	22.1493	21.5996	20.575	21.1914	24.8224	25.1294	25.3687	25.3013	18	18	18	57.1	57.1	57.1	45.551	0	210.78	1184800000
Q5VZL5	Q5VZL5	Zinc finger MYM-type protein 4	ZMYM4	+	1.66392	0.0037022	5.0441		NaN	1	0		NaN	1	0	+	1.83809	0.00612174	5.43293	+	1.91643	0.00342601	5.68218	22.2987	21.1192	20.1909	22.0648	20.2345	21.1131	21.8103	20.9604	20.071	20.3968	21.5972	21.0563	21.7849	28.4049	27.917	27.7433	5	4	4	3.3	2.6	2.6	172.79	0	6.9468	10983000000
Q63ZY3	Q63ZY3	KN motif and ankyrin repeat domain-containing protein 2	KANK2	+	2.71365	0.00110407	1.65237	+	2.18256	0.00238806	1.26938	+	2.76981	0.000725773	1.6221		1.34958	0.0820184	0.382986		0.0848773	0.807395	0.0302682	21.5414	20.8739	22.3128	21.497	22.892	22.5231	22.9664	22.9211	23.247	22.9864	23.259	23.2211	23.4446	22.9941	23.0425	23.3534	12	12	12	20	20	20	91.173	0	17.835	630970000
Q66K74	Q66K74	Microtubule-associated protein 1S;MAP1S heavy chain;MAP1S light chain	MAP1S		NaN	1	0	+	5.31237	0	4.9347	+	5.34252	0	5.39834	+	4.96251	0	-5.59691	+	5.04387	0	-6.06056	21.2536	21.738	21.3816	21.4277	25.6184	27.0105	26.7086	26.2021	26.0984	27.5775	27.2002	26.5181	20.7294	21.6041	20.5392	20.2793	38	38	38	43.2	43.2	43.2	112.21	0	323.31	13108000000
Q66PJ3	Q66PJ3	ADP-ribosylation factor-like protein 6-interacting protein 4	ARL6IP4	+	1.16846	0.0211421	1.93653		0.574412	0.104027	1.17587	+	4.87835	0	3.82167		0.247415	0.462834	0.760664	+	1.15503	0.0257581	-1.88514	21.3781	22.0071	21.2928	20.8564	19.835	24.0289	23.117	23.257	25.4579	25.5608	24.8989	24.9035	23.9165	24.5349	23.9885	20.8407	8	8	8	38.8	38.8	38.8	26.374	0	100.55	1103800000
Q68D10	Q68D10	Protein SPT2 homolog	SPTY2D1	+	3.08428	0.000868633	-1.79622	+	2.06492	0.00142537	-3.24735	+	2.70238	0.000135135	-2.8955		0.850172	0.0828819	1.45114	+	0.991267	0.0441551	1.09929	26.1487	25.3034	25.96	25.6745	24.5247	23.0406	20.648	21.8838	24.1157	21.6654	23.2419	22.4815	24.6297	23.8813	23.6159	23.7747	13	13	13	25.7	25.7	25.7	75.598	0	44.613	985530000
Q6DKI1	Q6DKI1	60S ribosomal protein L7-like 1	RPL7L1	+	1.42142	0.0117269	-1.71604	+	2.14313	0.0015082	-2.10098	+	1.72184	0.00620264	-1.83947		0.268417	0.467101	0.384938		0.069166	0.763937	0.123434	21.7295	23.3995	23.5279	23.1787	20.2056	20.5625	20.9538	21.7098	22.104	21.2553	20.9537	20.1647	22.4182	21.0907	20.0184	21.4441	6	6	6	20.8	20.8	20.8	29.669	0	8.9728	97512000
Q6FI13;Q99878;Q96KK5;Q16777;P0C0S8;Q9BTM1;P20671;Q96QV6;P16104;Q8IUE6;Q71UI9;P0C0S5	Q6FI13;Q99878;Q96KK5;Q16777;P0C0S8;Q9BTM1;P20671	Histone H2A type 2-A;Histone H2A type 1-J;Histone H2A type 1-H;Histone H2A type 2-C;Histone H2A type 1;Histone H2A.J;Histone H2A type 1-D	HIST2H2AA3;HIST1H2AJ;HIST1H2AH;HIST2H2AC;HIST1H2AG;H2AFJ;HIST1H2AD	+	1.17841	0.0254876	-1.2797	+	1.47518	0.0091413	-1.69988	+	1.70036	0.00697896	-1.45792		0.327536	0.402276	0.420182		0.195437	0.520868	0.178222	26.9569	28.9964	28.7151	28.4181	27.2421	27.1022	26.5527	25.3899	27.0877	26.7852	26.709	26.6729	26.1304	27.0399	26.9698	27.8276	11	11	3	75.4	75.4	50.8	14.095	0	175.53	6622600000
Q6I9Y2	Q6I9Y2	THO complex subunit 7 homolog	THOC7		NaN	1	0	+	1.55373	0.00631073	2.15803	+	1.37567	0.0123454	1.61176		1.00679	0.0575747	-1.4432		0.711271	0.102598	-0.896929	21.016	21.1649	21.2262	20.1034	20.9623	23.463	23.679	24.0383	21.6833	23.4238	23.5094	21.341	21.9057	20.9908	21.4711	22.0021	6	6	6	27.5	27.5	27.5	23.743	0	9.8559	413780000
Q6IBW4	Q6IBW4	Condensin-2 complex subunit H2	NCAPH2		NaN	1	0	+	0.991101	0.0308319	1.18494	+	1.39032	0.0123613	1.53683	+	1.89123	0.0145678	-0.964355	+	3.01838	0.00117101	-1.31625	23.0944	21.3929	20.853	20.4766	22.9909	22.111	22.5019	22.9528	23.2161	22.6371	23.0466	23.0643	21.6532	21.7405	22.0921	21.2134	5	5	5	7.9	7.9	7.9	68.226	0	6.2984	235810000
Q6N043	Q6N043	Zinc finger protein 280D	ZNF280D	+	3.33042	0.000646154	3.31444		NaN	1	0		NaN	1	0	+	4.8095	0	3.07359	+	4.93948	0	3.55591	22.0533	22.0841	20.1375	21.4231	21.6199	22.1245	21.2181	21.6989	20.5731	21.1922	21.5558	21.411	24.3206	25.0889	24.8146	24.7316	13	13	12	20.2	20.2	18.9	109.28	0	126.89	450130000
Q6NZI2	Q6NZI2	Polymerase I and transcript release factor	PTRF	+	5.84533	0	10.5888		0.276469	0.303468	-0.876073		0.246397	0.358664	0.362514	+	4.14093	0	11.4648	+	7.93505	0	10.2262	19.7411	21.6997	21.9285	20.092	20.7615	21.8656	16.5041	20.8258	21.4097	20.8673	20.8516	21.7829	31.4435	31.3521	31.3228	31.698	38	38	38	55.1	55.1	55.1	43.476	0	323.31	80156000000
Q6NZY4	Q6NZY4	Zinc finger CCHC domain-containing protein 8	ZCCHC8		0.736825	0.12754	0.361914	+	1.32492	0.0323895	-0.472498		1.09209	0.0686436	-0.347871	+	2.13811	0.0125291	0.834413	+	2.03354	0.011288	0.709785	24.8127	24.0744	24.3162	24.2505	23.8856	23.6781	24.1782	23.8219	24.1178	23.9508	24.0827	23.911	25.1135	24.8884	24.6306	24.2689	17	17	17	28.1	28.1	28.1	78.576	0	164.94	1899100000
Q6P1J9	Q6P1J9	Parafibromin	CDC73		0.0261077	0.892633	0.0602088		0.133775	0.568542	-0.322037		0.205276	0.399983	-0.485253		0.157213	0.604265	0.382246		0.228124	0.423669	0.545462	21.9373	24.0755	24.3269	23.5414	21.3737	24.5176	24.1651	22.5366	20.9228	23.5905	24.555	22.8718	22.1576	24.2475	24.6956	23.0212	17	17	16	28.1	28.1	27.9	60.576	0	70.888	1869200000
Q6P2E9	Q6P2E9	Enhancer of mRNA-decapping protein 4	EDC4		NaN	1	0		0.0524574	0.804707	0.136044	+	2.29301	0.00258657	1.52351		0.0750648	0.778678	-0.186095	+	2.75329	0.00126722	-1.57356	20.8394	22.2528	22.1003	21.9405	19.9225	23.1388	23.523	21.0928	23.5015	23.6214	23.091	23.0129	21.1557	22.3409	21.5313	21.9048	9	9	9	7.1	7.1	7.1	151.66	0	16.703	320530000
Q6P4R8	Q6P4R8	Nuclear factor related to kappa-B-binding protein	NFRKB	+	4.24699	0.000427673	2.776		0.604753	0.105456	-0.803421	+	1.56962	0.0181479	0.62724	+	2.8083	0.0017037	3.57943	+	3.58083	0.000493392	2.14876	23.1804	23.5275	23.5355	22.9241	23.1401	23.1089	23.0484	20.6564	23.4895	23.9322	24.2345	24.0204	25.9195	25.5569	26.1199	26.6753	52	52	52	43.1	43.1	43.1	139	0	323.31	5864100000
Q6PD62	Q6PD62	RNA polymerase-associated protein CTR9 homolog	CTR9	+	1.59845	0.00557978	2.64938	+	0.99957	0.0250125	1.90906	+	1.21351	0.0161037	2.11283		0.718641	0.140577	0.740314		0.723932	0.123317	0.536551	20.1877	24.047	23.5063	21.9007	24.2827	24.9819	24.9751	23.0383	23.9862	24.8917	25.1621	24.0531	24.9621	25.2655	25.4863	24.5254	37	37	37	32.4	32.4	32.4	133.5	0	230.79	4679300000
Q6PI98	Q6PI98	INO80 complex subunit C	INO80C	+	3.00106	0.00112951	0.918801	+	1.07185	0.0296426	-0.901548	+	1.55859	0.0205219	-0.559069	+	2.36048	0.00455172	1.82035	+	4.77812	0	1.47787	25.6688	25.6038	25.0394	25.2002	25.1144	25.1521	24.197	23.4424	25.13	24.858	24.7039	24.5839	26.3421	26.2954	26.286	26.2638	16	16	16	79.7	79.7	79.7	20.642	0	93.268	4536400000
Q6PID8	Q6PID8	Kelch domain-containing protein 10	KLHDC10	+	3.61681	0.000350515	4.62865	+	3.68011	0	4.28213	+	3.43037	0	3.30487		0.203349	0.543621	0.346519	+	1.12464	0.0306378	1.32378	20.6107	21.7958	20.8364	20.4018	24.119	24.8462	25.7491	26.059	23.4271	23.9026	24.5647	24.9698	24.1095	25.5125	26.1511	26.3862	13	13	13	34.6	34.6	34.6	49.097	0	323.31	3273100000
Q6PJI9	Q6PJI9	WD repeat-containing protein 59	WDR59	+	4.56902	0	5.81235	+	4.31639	0	4.49473	+	3.26721	0	3.74105	+	1.96283	0.0111667	1.31762	+	2.19973	0.00283753	2.0713	22.7469	21.1291	21.0255	21.8597	25.7094	26.127	26.4654	26.4383	24.2626	25.9574	25.759	25.7465	26.8223	27.1458	27.8267	28.2159	58	58	58	58	58	58	109.79	0	323.31	14166000000
Q6PJT7	Q6PJT7	Zinc finger CCCH domain-containing protein 14	ZC3H14		0.159457	0.502452	0.309977		0.359597	0.236831	-0.603974		0.274253	0.317085	0.459526		0.469056	0.248259	0.913951		0.0620684	0.778908	-0.149549	20.9854	21.6926	22.7422	21.1886	22.1979	21.7203	20.8554	19.4192	20.4115	22.5901	22.5734	22.8719	20.3463	21.5827	23.1898	22.7298	7	7	7	10.9	10.9	10.9	82.875	0	8.389	263640000
Q6PK04	Q6PK04	Coiled-coil domain-containing protein 137	CCDC137	+	6.09589	0	-2.57464	+	3.1894	0.000237918	-2.87261	+	4.08827	0	-2.55134		0.287162	0.465497	0.29797		0.0319379	0.89661	-0.0233016	23.8621	24.2431	23.9827	24.3522	22.4491	21.0965	20.4285	20.9755	21.9333	20.8493	21.8438	21.6083	21.5848	21.5252	21.4009	21.6305	9	9	9	38.8	38.8	38.8	33.231	0	25.442	315290000
Q6PKG0;Q659C4	Q6PKG0	La-related protein 1	LARP1	+	3.93766	0.000606498	-1.49627	+	3.12608	0.000818182	-1.13418	+	2.79592	0.0016092	-1.10011		1.00276	0.131126	-0.362086		0.980581	0.0965133	-0.396157	28.0501	27.9484	28.0657	28.4695	27.3953	26.7486	26.9421	26.9111	27.239	26.5423	27.1147	27.2374	26.7492	26.3154	26.5906	26.8935	55	55	55	52.6	52.6	52.6	123.51	0	323.31	31968000000
Q6UB35	Q6UB35	Monofunctional C1-tetrahydrofolate synthase, mitochondrial	MTHFD1L		0.524999	0.168588	0.502481	+	1.51956	0.00700275	1.99045	+	2.16781	0.00170888	3.13283	+	1.20798	0.0361244	-1.48797	+	1.95806	0.00439046	-2.63035	21.6192	21.1176	21.4562	19.989	22.1435	24.466	23.5917	21.9426	22.5786	25.5173	25.0856	23.5318	22.089	21.6262	20.8992	21.5775	26	24	24	27	26	26	105.79	0	192.34	1853500000
Q6UN15	Q6UN15	Pre-mRNA 3-end-processing factor FIP1	FIP1L1	+	1.83245	0.00447712	1.5365	+	2.36059	0.00130159	1.95582	+	1.89024	0.00537805	1.49056		0.89724	0.137535	-0.419314		0.0789493	0.788	0.0459394	22.2498	23.6172	22.2188	21.6721	24.3627	24.0838	24.3359	24.7987	23.8652	23.8153	23.812	24.2277	23.4633	24.2782	23.9569	24.2055	11	11	11	27.4	27.4	27.4	66.526	0	146.97	1752500000
Q6UUV7	Q6UUV7	CREB-regulated transcription coactivator 3	CRTC3		NaN	1	0	+	1.82413	0.00262561	2.98846	+	1.57786	0.00658523	2.47971	+	1.8715	0.00967368	-2.20571	+	1.57092	0.0109276	-1.69695	22.2341	21.1232	20.081	19.3398	21.966	24.1743	23.6978	24.8938	23.4913	24.2838	23.3284	21.5935	21.5135	21.7891	21.1336	21.4729	10	10	10	18.7	18.7	18.7	66.958	0	22.895	513760000
Q6UWZ7	Q6UWZ7	BRCA1-A complex subunit Abraxas	FAM175A	+	5.24706	0	5.14311		NaN	1	0		NaN	1	0	+	4.84285	0	5.38654	+	5.77582	0	5.92521	20.842	21.6313	21.4002	21.8735	22.0924	21.2823	20.6627	20.7357	20.8682	21.0419	20.4839	20.2246	26.0284	26.3562	26.664	27.2707	21	21	21	52.3	52.3	52.3	46.662	0	323.31	2680100000
Q6UXN9	Q6UXN9	WD repeat-containing protein 82	WDR82		0.0285302	0.896906	0.029386		0.152616	0.600902	0.108129		0.377573	0.277474	0.250302		0.0980276	0.764206	-0.0787425		0.297921	0.407113	-0.220916	29.8945	30.4938	30.623	31.0376	30.2848	30.738	30.9038	30.5548	30.3065	30.7775	31.0933	30.8729	30.4667	29.833	31.0142	30.8526	39	39	39	88.2	88.2	88.2	35.079	0	323.31	300650000000
Q6VMQ6	Q6VMQ6	Activating transcription factor 7-interacting protein 1	ATF7IP	+	1.83178	0.00204915	8.03522		0.481828	0.126843	-2.54267		0.597284	0.0827821	-3.01183	+	6.73105	0	10.5779	+	7.76921	0	11.047	21.3018	22.1293	31.0576	21.4063	22.1104	21.4304	20.3918	21.7917	20.6537	21.6663	20.895	20.6326	31.8154	31.7329	32.2491	32.2385	59	59	59	46.4	46.4	46.4	136.39	0	323.31	65621000000
Q6Y7W6	Q6Y7W6	PERQ amino acid-rich with GYF domain-containing protein 2	GIGYF2	+	3.45335	0.000579186	4.15935		NaN	1	0	+	2.11444	0.00352632	-1.40104	+	2.83746	0.00171963	3.59949	+	3.93765	0	5.56038	21.3214	21.1782	20.6421	21.4436	21.3872	21.4268	21.2588	22.7519	19.7096	19.084	19.6107	20.5769	23.7938	26.054	26.1605	25.2145	22	22	22	20.7	20.7	20.7	150.07	0	284.21	1068900000
Q6YN16	Q6YN16	Hydroxysteroid dehydrogenase-like protein 2	HSDL2		NaN	1	0	+	1.40422	0.00951279	2.12238	+	3.11612	0	2.58172	+	1.13715	0.0395268	-1.62184	+	3.60421	0.000489083	-2.08119	20.7236	21.8594	21.234	20.1811	20.9553	24.0386	23.7606	23.733	23.0645	24.0143	23.4873	23.7589	21.6332	21.5079	21.0108	21.8483	8	8	8	26.8	26.8	26.8	45.394	0	37.19	497930000
Q6ZNA4	Q6ZNA4	E3 ubiquitin-protein ligase Arkadia	RNF111	+	5.42641	0	4.82225		NaN	1	0		NaN	1	0	+	5.27912	0	4.87926	+	5.05778	0	5.02028	21.7375	21.6651	20.6466	21.5339	20.5343	21.4531	21.5551	21.8126	20.8716	21.4871	21.946	20.4863	26.6313	26.2421	26.1566	25.8421	23	23	23	18.4	18.4	18.4	108.86	0	323.31	4117200000
Q71RC2	Q71RC2	La-related protein 4	LARP4		0.0592116	0.811762	-0.043036		0.859986	0.0764112	0.470612		0.182392	0.514236	0.128705		1.2377	0.070049	-0.513648		0.332518	0.408124	-0.171741	23.4581	24.0542	24.1389	24.5016	24.0161	24.5602	24.7749	24.684	23.7284	24.1013	24.3035	24.5345	23.6058	24.2457	24.0038	24.1253	16	16	15	21.4	21.4	20.4	80.595	0	104.99	2346100000
Q71U36;P0DPH8;P0DPH7;Q6PEY2;Q9NY65	Q71U36;P0DPH8;P0DPH7;Q6PEY2	Tubulin alpha-1A chain;Tubulin alpha-3E chain	TUBA1A;TUBA3E	+	2.89421	0.00081	1.9181	+	4.5735	0	2.89842	+	4.84633	0	3.1843	+	1.87025	0.0149328	-0.980322	+	2.39573	0.00340312	-1.2662	28.8012	28.5808	28.8667	29.5986	32.0374	31.5016	32.0125	31.8894	32.0548	31.8609	32.3058	32.363	30.9188	30.1517	31.1524	31.2967	46	46	1	83.4	83.4	3.1	50.135	0	323.31	526760000000
Q7KZ85	Q7KZ85	Transcription elongation factor SPT6	SUPT6H		0.0100131	0.964167	-0.00923681	+	1.04803	0.0283146	-1.12201		0.18418	0.498193	0.147876	+	1.17784	0.0431569	1.11277		0.346283	0.40957	-0.157113	22.0978	23.3116	23.0433	22.4039	21.1087	22.4989	22.2762	20.4848	22.4749	22.9339	23.1563	22.8829	22.7944	22.7173	22.9699	22.3381	11	11	11	9	9	9	199.07	0	27.999	353950000
Q7L014	Q7L014	Probable ATP-dependent RNA helicase DDX46	DDX46		0.615776	0.134151	-0.523061	+	1.96514	0.00517544	-0.993948	+	3.65438	0	1.62737		0.461065	0.292133	0.470886	+	2.63937	0.00132184	-2.15043	25.046	24.9396	25.256	24.7167	24.4977	24.0952	24.0825	23.307	27.1169	26.3231	26.5552	26.4724	25.579	23.9181	24.411	23.9579	48	48	48	48	48	48	117.36	0	323.31	8210500000
Q7L2E3	Q7L2E3	Putative ATP-dependent RNA helicase DHX30	DHX30	+	2.18075	0.00230965	-1.31917	+	1.40997	0.0116876	-1.32078	+	2.94335	0.000136986	-1.917		0.00126944	0.996914	0.00160742	+	1.73134	0.0209032	0.59783	24.5253	25.9189	25.6124	25.2988	24.6911	24.4333	24.0769	22.8709	23.0144	23.5022	23.6348	23.536	23.7302	24.2988	24.1384	23.9111	42	42	42	36.9	36.9	36.9	133.94	0	94.854	3241800000
Q7L2J0	Q7L2J0	7SK snRNA methylphosphate capping enzyme	MEPCE	+	3.34082	0.00065625	3.4149	+	3.65197	0.000372093	3.4432	+	1.92959	0.00437821	1.75627		0.0178646	0.947398	-0.0282989	+	1.53425	0.0119681	1.65863	25.1797	26.2361	26.3724	25.7216	28.3288	29.4059	29.7016	29.8464	26.508	28.3736	28.0793	27.5741	28.1351	30.0142	29.7286	29.2915	57	57	57	76.1	76.1	76.1	74.354	0	323.31	97894000000
Q7L4I2	Q7L4I2	Arginine/serine-rich coiled-coil protein 2	RSRC2	+	2.98034	0.000928367	2.61721	+	1.75265	0.00372923	2.44404	+	4.14618	0	4.9256		0.0833631	0.76121	0.17317	+	2.41285	0.00167708	-2.30839	20.9983	20.2923	21.588	20.2638	23.9753	23.5138	21.2224	24.2071	26.5741	25.1504	24.9181	26.2021	24.0835	23.7638	22.7969	22.967	14	14	14	26.7	26.7	26.7	50.559	0	232.22	1558200000
Q7RTV0	Q7RTV0	PHD finger-like domain-containing protein 5A	PHF5A	+	3.69615	0.000603774	-2.97469	+	4.24206	0	-3.12469	+	3.06257	0.00014218	-1.81208		0.150354	0.653707	0.149997	+	1.70826	0.010946	-1.16261	30.105	29.1442	29.4394	29.2926	26.9431	26.4562	26.2366	25.8465	28.2911	27.388	27.58	27.4736	27.3247	26.4072	26.5036	25.8469	14	14	14	71.8	71.8	71.8	12.405	0	89.098	12432000000
Q7Z2W4	Q7Z2W4	Zinc finger CCCH-type antiviral protein 1	ZC3HAV1	+	3.28301	0.000897507	-1.51879	+	3.05942	0.000196923	-2.38694	+	3.04675	0.000141509	-1.80102		1.1721	0.0521183	0.868148		0.425439	0.29675	0.282229	26.0774	25.7601	26.1667	26.5407	24.8011	23.5571	23.3723	23.2667	25.046	23.9204	24.0831	24.2913	25.0869	24.5011	24.3942	24.4876	35	35	35	40.7	40.7	40.7	101.43	0	323.31	4472300000
Q7Z333	Q7Z333	Probable helicase senataxin	SETX	+	4.72497	0	5.37481		NaN	1	0		NaN	1	0	+	4.92205	0	5.32645	+	5.01405	0	5.93855	21.2939	21.2819	22.2713	20.1815	20.343	21.3046	22.2464	21.328	20.8046	21.3199	19.4753	21.1739	26.3218	26.6897	26.8742	26.6421	68	68	68	27	27	27	302.88	0	323.31	5303300000
Q7Z417	Q7Z417	Nuclear fragile X mental retardation-interacting protein 2	NUFIP2		1.05221	0.0614459	-0.479717		0.405902	0.330057	-0.159658	+	2.77672	0.00516229	-0.613322		0.611748	0.252494	-0.320059		0.2601	0.48706	0.133605	25.3824	25.6761	25.1443	25.4769	24.9039	25.5495	25.3234	25.2642	24.8438	24.8553	24.7897	24.7374	24.4984	25.5018	24.8247	24.9359	18	18	18	30.9	30.9	30.9	76.12	0	254.03	5046900000
Q7Z569	Q7Z569	BRCA1-associated protein	BRAP	+	3.04671	0.000856269	3.05221		0.763353	0.0720644	0.745093		0.500775	0.153751	-0.567522	+	3.35991	0.00131915	2.30712	+	4.09371	0	3.61973	20.8081	20.8187	22.0149	22.5194	21.9355	21.9596	22.423	22.8235	21.4721	21.4658	20.4806	20.4726	24.3545	23.986	25.0218	25.0077	13	13	13	22.6	22.6	22.6	67.304	0	58.796	711360000
Q7Z7C8	Q7Z7C8	Transcription initiation factor TFIID subunit 8	TAF8	+	2.11686	0.00887892	0.654886	+	3.45895	0.00046438	1.14768	+	2.16413	0.0115007	0.533422		1.30622	0.0662063	-0.492796		0.278072	0.485612	0.121464	28.062	27.9044	27.9903	28.2728	29.0136	28.9439	29.3354	29.5273	28.4512	28.3917	28.6625	28.8578	28.8125	28.2829	28.81	28.9437	13	13	13	51.9	51.9	51.9	34.262	0	319.31	46010000000
Q86T24	Q86T24	Transcriptional regulator Kaiso	ZBTB33	+	6.22873	0	8.08347		NaN	1	0		0.344084	0.271772	-0.351331	+	5.56905	0	7.7546	+	6.03427	0	8.4348	20.3622	20.8073	21.3764	20.1044	20.1534	21.6587	20.5072	21.6464	20.6565	20.8849	20.3502	19.3534	29.0294	28.0232	28.9353	28.9962	41	41	41	51.8	51.8	51.8	74.484	0	323.31	22740000000
Q86TC9	Q86TC9	Myopalladin	MYPN	+	2.8848	0.000841558	2.27533	+	4.33845	0	3.81434	+	4.12864	0	3.4724	+	3.27811	0.00168037	-1.53901	+	2.76027	0.00185242	-1.19707	21.7119	20.2699	21.42	20.5054	24.7424	24.5999	24.7079	25.1143	24.5049	24.2706	24.3125	24.7087	22.7694	23.6043	23.0796	23.5551	32	32	31	29.5	29.5	28.6	145.26	0	135.01	3620900000
Q86TG7	Q86TG7	Retrotransposon-derived protein PEG10	PEG10	+	4.3611	0.000503704	3.26731	+	5.02467	0	5.02863	+	4.94851	0	4.28303	+	2.6335	0.0032	-1.76133	+	1.82625	0.0104403	-1.01572	21.4062	22.3934	21.5232	21.45	27.2909	25.9755	26.6337	26.9873	26.6	25.602	25.7357	25.9673	24.798	24.5313	25.0187	25.4941	27	27	27	43.8	43.8	43.8	80.172	0	269.93	7890700000
Q86U42;A6NDY0	Q86U42	Polyadenylate-binding protein 2	PABPN1		0.176702	0.530357	-0.135562		0.313125	0.309776	0.347548	+	1.18314	0.0374037	-0.570037		0.423576	0.314128	-0.48311		0.655063	0.156477	0.434475	24.2125	23.7467	24.251	24.5244	23.5665	24.0776	24.9402	25.5405	23.4773	23.1372	23.8065	24.0335	23.5803	23.6477	24.5046	24.4598	7	7	7	28.8	28.8	28.8	32.749	0	192.25	1680900000
Q86UE4	Q86UE4	Protein LYRIC	MTDH	+	1.2806	0.0182307	-1.50495	+	1.42724	0.0103715	-1.60147	+	1.54531	0.00803297	-1.88795		NaN	1	0		NaN	1	0	21.428	24.2246	23.564	23.2581	21.5387	21.6344	21.5431	21.3526	20.9349	20.9621	20.974	22.0519	21.6416	21.3633	21.3487	22.1013	7	7	7	18.2	18.2	18.2	63.836	0	14.826	96614000
Q86UP2	Q86UP2	Kinectin	KTN1		0.572274	0.176084	-0.347916		0.0383985	0.877483	-0.0304918		0.451874	0.17179	-0.601607		1.00434	0.145714	-0.317424		0.177899	0.521109	0.253691	21.9473	22.4707	23.1819	22.6711	22.5687	22.5189	22.7807	22.2807	20.4878	21.9384	22.4111	23.0272	22.5908	22.083	22.1649	22.0407	8	8	8	7.3	7.3	7.3	156.27	0	19.059	301690000
Q86V48	Q86V48	Leucine zipper protein 1	LUZP1	+	2.02697	0.00205693	2.4277	+	1.90552	0.00262136	2.14703		0.278418	0.317176	0.4189		0.48007	0.330345	0.280673	+	3.28882	0.000933333	2.0088	22.8684	20.9012	20.6995	20.1081	23.0507	23.506	23.1592	23.4493	21.1616	21.4759	22.0003	21.615	23.227	24.2859	23.3523	23.4228	28	28	28	27.8	27.8	27.8	120.27	0	59.068	899940000
Q86V81	Q86V81	THO complex subunit 4	ALYREF	+	6.78194	0	-2.02086	+	4.12959	0	-2.3008	+	3.35863	0	-2.40356		0.53554	0.301871	0.279945		0.50594	0.224887	0.382702	27.3689	27.4923	27.451	27.6024	25.8432	25.1607	24.7774	24.9302	25.6171	24.3692	24.61	25.7042	25.2963	25.4783	25.4987	25.558	10	10	10	42	42	42	26.888	0	299.91	3748100000
Q86VM9;REV__Q86VM9	Q86VM9	Zinc finger CCCH domain-containing protein 18	ZC3H18	+	2.13949	0.013352	-0.512332	+	2.4042	0.00300317	-0.85819	+	2.96803	0.000983607	-1.23432		1.06262	0.126877	0.345858	+	2.02604	0.011252	0.721992	25.064	24.6273	24.7517	24.5795	23.4767	24.2177	23.9164	23.9788	22.9911	23.6091	23.7564	23.7285	24.1992	24.4463	24.1711	24.1565	20	20	20	24	24	24	106.38	0	53.554	2169700000
Q86VQ1	Q86VQ1	Glucocorticoid-induced transcript 1 protein	GLCCI1		0.728834	0.0948238	0.623526	+	1.04621	0.0283839	1.10229		0.344056	0.261029	0.420649		0.509195	0.261771	-0.47876		0.198405	0.508323	0.202877	26.7796	25.0203	25.5667	26.1515	27.4872	25.8675	26.9942	27.5785	26.8072	25.3032	26.2247	26.8656	26.7547	25.9841	26.5597	26.7137	18	18	18	44.1	44.1	44.1	58.023	0	318.85	14636000000
Q86WR7	Q86WR7	Proline and serine-rich protein 2	PROSER2	+	2.45053	0.00200772	1.20253	+	4.14129	0	4.07394	+	5.56224	0	3.95184	+	3.13949	0.00127835	-2.87141	+	4.15339	0	-2.7493	21.4566	21.3546	21.3782	21.9623	25.5597	24.5725	25.8201	26.4952	25.8371	24.9787	25.4853	25.6579	22.507	23.3847	22.4775	22.5927	19	19	19	48.5	48.5	48.5	45.801	0	116.53	3208100000
Q86X02	Q86X02	Cerebellar degeneration-related protein 2-like	CDR2L		NaN	1	0		NaN	1	0	+	2.01861	0.00307589	2.11307		NaN	1	0	+	4.9981	0	-2.35758	23.2471	20.9797	21.4612	20.7799	21.4452	21.9002	21.9298	20.98	23.7127	23.8362	23.7832	23.5881	21.8544	21.2367	21.1037	21.295	11	11	11	28.8	28.8	28.8	53.01	0	49.656	362800000
Q86XL3	Q86XL3	Ankyrin repeat and LEM domain-containing protein 2	ANKLE2		NaN	1	0	+	0.881205	0.0445847	1.04396		NaN	1	0		0.486182	0.25982	-0.593852		NaN	1	0	20.827	22.1312	21.3915	20.1343	20.8989	22.5707	22.5945	22.5958	20.5349	20.5241	21.447	20.5206	20.5531	21.6178	21.8837	22.2299	2	2	2	3.8	3.8	3.8	104.11	0	9.4614	63168000
Q86XZ4	Q86XZ4	Spermatogenesis-associated serine-rich protein 2	SPATS2		0.564734	0.153556	0.504671		0.75678	0.07399	-0.732165		0.271727	0.340939	-0.311288	+	2.51178	0.00516721	1.23684	+	1.74332	0.0141374	0.815959	22.5444	24.3852	23.9539	24.0768	23.6488	22.8393	22.4842	23.0595	24.083	22.9795	23.2057	23.4471	24.3506	24.3549	23.9914	24.2821	9	9	9	24.4	24.4	24.4	59.544	0	36.424	708600000
Q86Y79	Q86Y79	Probable peptidyl-tRNA hydrolase	PTRH1	+	0.955875	0.0408782	1.29418	+	3.41196	0.000316832	3.33685		0.711297	0.0759799	0.907643	+	1.81275	0.0106634	-2.04267		0.209709	0.46034	0.386539	22.2384	20.6297	20.476	20.8348	24.0015	24.2034	24.2471	25.0742	21.9626	23.2241	21.65	20.9727	21.2577	21.5571	22.9044	23.6364	10	10	10	62.1	62.1	62.1	22.936	0	78.075	804980000
Q86YH2	Q86YH2	Zinc finger protein 280B	ZNF280B	+	1.79083	0.00335751	2.72746		NaN	1	0		NaN	1	0	+	1.5653	0.013556	2.79853	+	1.8089	0.00656974	2.54092	21.3841	19.9996	20.8209	19.5436	19.9098	20.662	18.9083	21.9838	19.8999	21.1293	20.6495	20.8157	21.0668	24.0782	23.4621	24.0509	2	2	2	7	7	7	61.583	0	20.354	143320000
Q86YP4	Q86YP4	Transcriptional repressor p66-alpha	GATAD2A	+	3.68224	0.000373626	4.87707		0.714894	0.075432	0.891065		0.573492	0.116364	0.75932	+	5.8184	0	3.986	+	5.51394	0	4.11775	20.1346	23.0071	21.8189	21.8227	22.6141	22.7812	22.7739	22.1784	22.1158	22.7496	22.8172	22.138	26.1198	26.578	26.8114	26.7823	30	30	27	50.7	50.7	47.1	68.062	0	323.31	3021400000
Q86Z02;Q9H422	Q86Z02	Homeodomain-interacting protein kinase 1	HIPK1	+	2.0187	0.00206084	2.63458		NaN	1	0		NaN	1	0	+	3.36942	0.00105495	2.5199	+	3.37949	0.000511416	3.34101	23.4296	21.4535	20.1461	21.4628	22.4051	22.1056	21.236	21.2042	21.8203	20.0205	20.3399	21.4856	24.3064	24.2415	23.7723	24.7102	19	19	14	23	23	19.3	130.84	0	193.92	617220000
Q8IUF1	Q8IUF1	COBW domain-containing protein 2	CBWD2	+	2.2108	0.00147193	2.58344	+	3.62383	0	5.30862	+	3.66217	0	5.02262	+	3.74968	0.00054902	-2.72518	+	4.48773	0	-2.43918	22.9585	21.5338	19.983	21.2308	26.7601	25.9542	26.7867	27.4396	26.6125	25.9699	26.4339	26.7803	23.8409	23.8245	23.9732	24.4013	26	26	2	66.8	66.8	5.1	44.034	0	323.31	12346000000
Q8IVT2	Q8IVT2	Mitotic interactor and substrate of PLK1	MISP	+	1.34996	0.0113886	2.61694	+	1.56342	0.00533721	2.89321	+	1.28082	0.0131626	2.40489		0.35385	0.413601	-0.276274		0.260606	0.440299	0.212047	23.9325	23.8334	19.9985	21.1061	24.8328	25.361	24.9121	25.3374	24.4877	24.6963	24.3483	24.9577	24.6113	25.7494	24.4995	24.4778	46	46	46	73.2	73.2	73.2	75.356	0	323.31	8481700000
Q8IWA0	Q8IWA0	WD repeat-containing protein 75	WDR75	+	3.05513	0.000822335	1.65024	+	3.4074	0.000244275	2.12892	+	2.93054	0.000134228	1.8414		1.54016	0.0507541	-0.478678		0.426599	0.341473	-0.191159	22.2078	21.8436	21.1438	21.1846	23.3445	23.6385	23.8869	24.0256	22.9844	23.7794	23.2894	23.6922	23.0244	23.3448	23.3335	23.2781	8	8	8	12.9	12.9	12.9	94.498	0	19.821	663150000
Q8IX12	Q8IX12	Cell division cycle and apoptosis regulator protein 1	CCAR1		NaN	1	0	+	3.42472	0.000248062	2.12453	+	2.16732	0.00260036	2.00911	+	2.70241	0.0028125	-1.7423	+	1.6902	0.00927018	-1.62688	20.371	21.2015	20.8553	19.8944	22.6996	22.6775	22.9229	22.5202	22.7325	23.2506	22.9661	21.4094	21.5135	20.5761	21.5093	20.2521	6	6	6	7	7	7	132.82	0	10.733	211310000
Q8IX15	Q8IX15	Homeobox and leucine zipper protein Homez	HOMEZ	+	2.84339	0.000875676	2.74465		NaN	1	0		NaN	1	0	+	3.60024	0.000528302	2.96403	+	2.37331	0.00151979	2.96428	22.1264	21.0713	20.4528	21.3887	21.3508	21.1501	20.5961	21.0647	21.4792	22.3797	19.8079	20.4938	23.6421	23.2765	24.2215	24.8777	9	9	9	24.4	24.4	24.4	61.24	0	31.314	254710000
Q8IX90	Q8IX90	Spindle and kinetochore-associated protein 3	SKA3		0.0517931	0.80595	0.079248	+	2.46928	0.000889813	1.95004	+	2.70232	0.0004197	2.14355	+	2.5089	0.00395668	-1.87079	+	2.75572	0.00120597	-2.0643	22.6406	22.3301	21.0564	21.2423	23.5775	24.1409	23.8173	23.5339	24.2702	23.8631	24.0116	23.6987	22.5442	21.117	22.5004	21.4248	9	9	9	29.6	29.6	29.6	46.359	0	75.082	612590000
Q8IXB1	Q8IXB1	DnaJ homolog subfamily C member 10	DNAJC10		0.600695	0.110055	1.04025	+	2.22498	0.00143879	2.01109	+	2.42874	0.00207763	1.47255		0.487464	0.234561	-0.970842		0.206423	0.4605	-0.432298	21.2963	21.1746	20.8629	21.8319	22.6695	22.6642	23.346	24.5303	22.9725	22.1527	22.6141	23.3166	21.9308	20.2708	23.3269	23.7982	9	9	9	13	13	13	91.079	0	21.198	431390000
Q8IXK0	Q8IXK0	Polyhomeotic-like protein 2	PHC2	+	4.41945	0.000661417	1.23923	+	2.36909	0.00548621	0.639627		0.687443	0.166526	0.229547	+	2.42563	0.0139654	0.599602	+	3.27186	0.00128492	1.00968	27.1786	27.1461	26.7757	27.0393	27.7926	27.7247	27.3498	27.831	27.5715	27.1356	26.9674	27.3834	28.2717	28.3234	28.0844	28.4172	24	24	22	26.7	26.7	26.7	90.712	0	323.31	34045000000
Q8IXQ3	Q8IXQ3	Uncharacterized protein C9orf40	C9orf40		NaN	1	0	+	1.92848	0.00256209	2.09312	+	1.0895	0.0247935	1.33943	+	1.98727	0.00710986	-2.13072	+	1.13928	0.0295361	-1.37703	21.734	21.8038	20.7961	20.0674	21.9831	23.7612	23.3195	23.71	22.4822	21.0486	23.2055	23.0227	20.4151	20.8001	20.7952	22.2404	3	3	3	19.6	19.6	19.6	21.063	0	4.8209	215770000
Q8IY57	Q8IY57	YY1-associated factor 2	YAF2	+	1.57915	0.0105844	-1.29638	+	0.965325	0.0368421	-0.928525	+	1.54393	0.0122805	-1.02499		0.315734	0.420745	-0.367851		0.321634	0.369446	-0.271386	24.0529	24.6907	25.5795	24.7826	23.0083	24.6405	24.3186	23.4242	23.7928	23.6282	24.204	23.3806	23.5398	24.2445	23.4209	22.7151	5	5	5	38.9	38.9	38.9	19.901	0	122.32	542050000
Q8IY81	Q8IY81	pre-rRNA processing protein FTSJ3	FTSJ3	+	2.95579	0.00081203	-1.77624	+	2.62805	0.000466844	-3.81862	+	3.814	0	-4.25742	+	1.42628	0.020261	2.04238	+	2.50707	0.00127424	2.48118	25.1412	26.0725	25.6501	25.4282	23.355	22.4528	21.2093	20.0004	22.546	21.0584	21.3557	20.3023	23.9123	24.4031	23.481	23.3906	20	20	20	24.1	24.1	24.1	96.557	0	58.051	1412500000
Q8IY92	Q8IY92	Structure-specific endonuclease subunit SLX4	SLX4	+	5.22757	0	5.69998		NaN	1	0		NaN	1	0	+	5.67833	0	6.06941	+	5.00459	0	6.0989	21.7432	20.8871	20.9778	22.1449	20.706	21.6932	20.6283	21.2478	22.1493	20.4744	20.6008	20.9328	27.3308	26.7807	26.7273	27.7141	56	56	56	35.9	35.9	35.9	200.01	0	323.31	6120100000
Q8IYB3	Q8IYB3	Serine/arginine repetitive matrix protein 1	SRRM1		0.0893167	0.668121	0.199296		0.130837	0.581075	0.27522	+	1.58639	0.00662518	2.32631		0.128384	0.725082	-0.0759249	+	4.14442	0	-2.12702	21.6805	24.807	25.098	24.4154	24.0997	24.1518	24.5104	24.3397	26.4589	26.1049	26.252	26.4903	24.6906	24.3424	23.7736	23.9914	25	25	25	20.1	20.1	20.1	102.33	0	111.51	4082800000
Q8IYS1	Q8IYS1	Peptidase M20 domain-containing protein 2	PM20D2		0.304962	0.358014	-0.219116		1.04542	0.0720884	0.35113	+	1.56135	0.0206012	0.554277		1.03254	0.0893282	-0.570246	+	1.39598	0.0266029	-0.773393	29.0728	28.4888	29.1011	28.8537	29.2161	29.0566	29.5181	29.13	29.577	29.0493	29.518	29.5892	29.0971	27.8846	28.8815	28.7768	31	31	31	57.6	57.6	57.6	47.776	0	323.31	101310000000
Q8IZ40	Q8IZ40	REST corepressor 2	RCOR2	+	3.2203	0.000648649	4.42655		NaN	1	0		NaN	1	0	+	3.46284	0.000535032	4.07704	+	4.73756	0	5.24373	22.2808	20.3896	22.0827	20.1195	21.0692	21.6789	22.694	20.8286	20.2213	20.1868	21.0204	20.1755	24.6727	25.5697	25.8527	26.4838	20	19	18	47.2	47.2	45.9	58.011	0	240.62	1501700000
Q8IZL8	Q8IZL8	Proline-, glutamic acid- and leucine-rich protein 1	PELP1	+	5.49323	0	8.65152	+	2.38989	0.000779221	3.19357		0.280158	0.355772	0.231483	+	3.42844	0.000556291	5.45795	+	5.86806	0	8.42004	20.6471	21.6204	20.2026	21.2544	24.9807	25.4252	22.8391	23.2539	21.084	21.5549	20.9367	21.0749	28.3939	29.5837	30.2406	30.1125	30	30	30	27.1	27.1	27.1	119.7	0	323.31	38383000000
Q8N0T1	Q8N0T1	Uncharacterized protein C8orf59	C8orf59		NaN	1	0	+	1.73754	0.00508444	1.72667	+	3.24119	0	3.73544	+	2.24901	0.00864865	-1.12821	+	4.19548	0	-3.13697	22.6368	21.3167	20.2778	20.6545	23.1092	22.5985	22.8478	23.2369	25.3636	24.5267	24.6153	25.3219	21.3933	21.4721	22.1114	22.3027	8	8	8	69	69	69	11.456	0	31.751	1514800000
Q8N0X7	Q8N0X7	Spartin	SPG20		NaN	1	0		0.270168	0.346863	0.391637		NaN	1	0		0.289648	0.436882	-0.439452		NaN	1	0	21.064	21.1056	22.2043	21.0457	22.0656	20.1816	22.3534	22.3856	21.5525	20.4973	20.7229	20.8042	21.2892	21.9911	20.3474	21.6006	2	2	2	3.8	3.8	3.8	72.832	0.0014648	2.492	57731000
Q8N163	Q8N163	Cell cycle and apoptosis regulator protein 2	CCAR2	+	1.59985	0.00836474	1.5987		0.249295	0.358802	0.513032		0.75266	0.066477	0.985916		0.749429	0.116052	1.08566		0.62476	0.144534	0.612781	22.0665	20.5823	22.3335	20.4245	20.3911	21.1106	23.3633	22.5939	21.9782	21.4491	23.3828	22.5404	22.9068	22.4092	23.463	23.0225	10	10	10	14.8	14.8	14.8	102.9	0	33.64	443460000
Q8N1F7	Q8N1F7	Nuclear pore complex protein Nup93	NUP93	+	1.64707	0.00700312	1.75198	+	2.84314	0.000380403	3.06291	+	3.28632	0	3.30565		0.993008	0.0615865	-1.31094	+	1.31202	0.0190862	-1.55367	20.6976	21.3838	21.3461	20.1481	22.9831	24.9793	24.4847	23.3802	23.2634	24.9432	24.7399	23.8517	21.2651	23.5222	23.1441	22.6521	18	18	18	23.3	23.3	23.3	93.487	0	59.1	1084300000
Q8N1G2	Q8N1G2	Cap-specific mRNA (nucleoside-2-O-)-methyltransferase 1	CMTR1		0.0456588	0.823756	-0.0744262		0.557518	0.117628	0.891921	+	0.844892	0.0444202	1.57935		0.804332	0.106499	-0.966347	+	1.03873	0.0344558	-1.65378	20.6381	22.6582	22.3275	20.8468	21.8192	23.9076	22.8107	21.5009	21.914	24.9831	24.0493	21.8418	21.5195	22.1242	21.619	20.9103	17	17	17	23.5	23.5	23.5	95.32	0	28.08	603290000
Q8N2M8	Q8N2M8	CLK4-associating serine/arginine rich protein	CLASRP	+	4.7163	0	5.4974	+	5.21925	0	5.27939	+	6.09233	0	7.68532		0.291765	0.484285	0.218009	+	3.27244	0.00080303	-2.18792	21.43	21.3109	19.9249	21.0406	26.4724	26.23	26.0748	26.0467	28.7901	28.4824	28.2925	28.8827	27.2783	26.3465	26.1253	25.946	25	25	25	35.9	35.9	35.9	77.16	0	323.31	22890000000
Q8N2W9	Q8N2W9	E3 SUMO-protein ligase PIAS4	PIAS4	+	3.4401	0.000518219	3.15825		NaN	1	0		NaN	1	0	+	4.18552	0.000777778	4.19415	+	4.86975	0	4.26243	21.399	22.4032	22.1659	21.196	19.9523	21.0721	21.1605	20.8354	20.5987	20.603	20.7891	20.7564	24.556	24.2397	25.403	25.5983	13	13	13	30.6	30.6	30.6	56.503	0	39.233	811930000
Q8N3Z6	Q8N3Z6	Zinc finger CCHC domain-containing protein 7	ZCCHC7	+	4.6355	0	5.29965		NaN	1	0		NaN	1	0	+	6.7914	0	5.48613	+	4.43688	0	4.99767	22.0917	20.4823	21.8342	20.5116	21.3195	20.6723	21.059	21.123	22.5498	21.638	20.4189	21.521	26.8193	26.2183	26.3342	26.7465	9	9	9	18.2	18.2	18.2	63.052	0	65.746	1292600000
Q8N4C6	Q8N4C6	Ninein	NIN		NaN	1	0		NaN	1	0	+	1.25401	0.0186282	1.13153		NaN	1	0		0.970193	0.0518807	-0.959089	21.5775	22.159	21.4071	21.2787	21.5167	20.5428	21.7376	22.5898	23.2156	21.4855	22.8125	23.4348	22.1623	22.0922	21.816	21.0416	14	13	13	8.3	7.8	7.8	243.25	0	66.915	387660000
Q8N4Q1	Q8N4Q1	Mitochondrial intermembrane space import and assembly protein 40	CHCHD4		NaN	1	0	+	1.12739	0.0152889	3.73319	+	4.50144	0	5.82825		0.880253	0.0654072	-2.97463	+	4.6635	0	-5.06969	22.3205	20.1037	20.3955	20.7675	19.6696	25.8598	26.5604	26.4301	26.5516	26.3217	26.9325	27.0945	21.6195	20.5714	22.3044	22.1261	2	2	2	23.2	23.2	23.2	15.996	0	314.67	1931900000
Q8N567	Q8N567	Zinc finger CCHC domain-containing protein 9	ZCCHC9	+	3.52027	0.000629213	-2.26444	+	4.56092	0	-2.40703	+	3.81223	0	-2.6081		NaN	1	0		NaN	1	0	23.6382	23.6762	23.9284	23.1626	21.2799	21.4703	21.2146	20.8125	21.6437	20.7946	21.1437	20.3911	21.572	20.5876	21.7579	21.4301	2	2	2	11.1	11.1	11.1	30.477	0	3.7935	43672000
Q8N5A5	Q8N5A5	Zinc finger CCCH-type with G patch domain-containing protein	ZGPAT	+	2.59718	0.00102169	-3.0232	+	1.67149	0.00796712	-1.13719		0.818078	0.0714888	-0.608157	+	1.79735	0.0115805	-1.88601	+	2.2645	0.00206388	-2.41505	26.2413	24.8524	25.9367	25.8863	24.9102	24.8839	24.5615	24.0124	25.5583	24.7458	25.419	24.761	23.6024	23.2587	22.7506	21.2122	21	21	21	40.3	40.3	40.3	57.358	0	101.47	2772200000
Q8N5P1	Q8N5P1	Zinc finger CCCH domain-containing protein 8	ZC3H8	+	4.84075	0.000519084	-2.18342	+	2.14825	0.0015	-2.05728	+	3.34953	0	-1.81311		NaN	1	0		NaN	1	0	23.2866	22.9331	23.267	23.0057	21.3995	22.291	20.6383	19.9346	20.922	22.03	21.1454	21.1426	21.1839	20.5376	20.9137	21.1236	3	3	3	15.8	15.8	15.8	33.575	0	13.285	36668000
Q8N5W9	Q8N5W9	Filamin-interacting protein FAM101B	FAM101B		0.172502	0.486672	0.285276		0.755303	0.0617184	1.12509		0.870961	0.050827	0.933398		0.432441	0.27685	-0.839815		0.401898	0.252025	-0.648121	20.5893	21.4957	20.7301	21.9189	20.402	23.462	22.6778	22.6926	21.2438	22.8605	22.8809	21.4823	21.0955	23.1182	20.6442	21.0172	5	5	5	33.2	33.2	33.2	22.882	0	7.4017	170560000
Q8N680	Q8N680	Zinc finger and BTB domain-containing protein 2	ZBTB2	+	3.38674	0.000573991	4.74733		NaN	1	0		NaN	1	0	+	3.53494	0.00056	4.13828	+	4.53462	0	4.75996	22.4317	21.4234	20.203	19.617	21.4711	21.9382	20.185	22.5171	21.4584	19.8939	21.1453	21.1271	25.0638	25.6675	25.6817	26.2514	8	8	8	23.9	23.9	23.9	57.336	0	131.25	643690000
Q8N684	Q8N684	Cleavage and polyadenylation specificity factor subunit 7	CPSF7	+	3.1805	0.00069281	2.82169		NaN	1	0	+	0.862127	0.049655	1.02554	+	2.56492	0.00264542	2.58315	+	2.03124	0.00535833	1.79615	20.6079	22.2322	21.3872	20.5036	20.9586	20.5111	21.4036	22.8118	22.0981	23.3578	21.1948	22.1824	23.6038	24.0855	23.8936	24.4349	7	7	7	19.5	19.5	19.5	52.049	0	21.999	297550000
Q8N7C3	Q8N7C3	Probable E3 ubiquitin-protein ligase TRIML2	TRIML2	+	4.77087	0	6.31489		NaN	1	0		NaN	1	0	+	5.35513	0	6.98935	+	5.34888	0	6.48597	22.1811	21.2716	21.7351	20.178	19.9721	21.6045	20.7884	20.3029	20.3604	21.4342	21.05	21.8369	27.6568	26.9472	27.7374	28.2841	34	34	34	62.5	62.5	62.5	49.892	0	323.31	11397000000
Q8N7H5	Q8N7H5	RNA polymerase II-associated factor 1 homolog	PAF1		0.325827	0.322544	-0.280444		0.177318	0.539307	0.147182		0.21534	0.470699	-0.135798		0.465075	0.296166	-0.427626		0.152672	0.592278	-0.144646	27.6707	28.1025	27.7655	27.2224	27.7516	28.4378	28.0033	27.1571	27.493	27.9274	27.6941	27.1034	27.2915	28.131	27.6055	26.6113	42	42	42	70.2	70.2	70.2	59.975	0	323.31	27063000000
Q8N806	Q8N806	Putative E3 ubiquitin-protein ligase UBR7	UBR7		NaN	1	0	+	2.15205	0.00158993	1.9785		0.530358	0.121743	1.01479	+	3.15881	0.00177778	-2.14733		0.714574	0.0936734	-1.18361	22.6319	20.7969	22.5946	21.0869	23.9453	23.851	23.6371	23.5909	23.4837	23.5541	23.555	20.5767	21.1024	22.309	22.0143	21.0093	6	6	6	20.5	20.5	20.5	47.998	0	50.246	346880000
Q8N8R7	Q8N8R7	ARL14 effector protein	ARL14EP	+	7.62427	0	9.62025		0.0764698	0.744596	0.111828	+	2.38933	0.0011004	3.00898	+	5.82886	0	9.50843	+	4.26677	0	6.61128	21.0955	21.6406	20.8706	20.6917	20.8475	22.6256	20.7222	20.5506	22.4241	25.3712	24.6951	23.844	30.3012	30.7437	30.6925	31.0422	29	29	29	75.4	75.4	75.4	29.337	0	323.31	52189000000
Q8N954	Q8N954	G patch domain-containing protein 11	GPATCH11	+	4.2991	0.000557377	-4.42778	+	3.49809	0.000353591	-4.26295	+	2.99983	0.000144928	-2.02956		0.100388	0.72586	-0.164837	+	3.12316	0.000923077	-2.39822	25.976	24.9072	25.8024	24.9461	20.4493	22.5543	20.3773	21.1989	23.8295	23.4111	22.8832	23.3897	20.8477	20.1208	21.6306	21.3214	10	10	10	33.7	33.7	33.7	33.277	0	34.91	621650000
Q8N960	Q8N960	Centrosomal protein of 120 kDa	CEP120		NaN	1	0	+	1.38109	0.0113616	1.53395		NaN	1	0	+	1.20272	0.0337815	-1.75118		NaN	1	0	22.1674	22.4552	21.2538	20.4205	23.6342	22.0022	23.3744	23.4219	21.3174	22.187	21.0028	20.6522	21.6082	20.6947	23.1144	20.0107	9	9	9	10.4	10.4	10.4	112.64	0	10.05	125610000
Q8N9T8	Q8N9T8	Protein KRI1 homolog	KRI1	+	2.27828	0.00145979	-2.11244	+	4.1123	0.000345946	-1.80828	+	4.64093	0	-2.04887		0.239404	0.510417	-0.304163		0.043487	0.846374	-0.0635729	25.7596	25.4785	25.7132	25.3913	24.1917	23.848	23.3864	23.6834	23.1065	23.6847	23.5736	23.7823	22.0765	24.2703	23.5773	23.9687	10	10	10	13.1	13.1	13.1	82.597	0	14.169	743390000
Q8NB37	Q8NB37	Parkinson disease 7 domain-containing protein 1	PDDC1		NaN	1	0	+	1.22283	0.0128331	2.37287		NaN	1	0	+	1.47437	0.0164098	-2.68325		NaN	1	0	22.6966	21.2903	22.0561	20.4759	24.497	25.3695	21.3404	24.8036	20.6517	20.9533	21.75	20.2737	20.7934	21.6706	22.1862	20.6273	3	3	3	23.6	23.6	23.6	23.297	0	58.586	424090000
Q8NB90	Q8NB90	Spermatogenesis-associated protein 5	SPATA5		0.483082	0.181887	0.533552		0.363874	0.246896	-0.465835		0.792852	0.0701401	0.695474	+	1.195	0.044	0.999387		0.23667	0.486906	-0.161922	21.6803	22.1486	22.9713	23.6007	22.8949	21.5277	22.575	21.54	23.5146	23.2517	23.1123	23.3042	23.7165	22.5039	22.9357	23.3791	8	7	7	10.5	9.2	9.2	97.903	0	16.859	555950000
Q8NBJ5	Q8NBJ5	Procollagen galactosyltransferase 1	COLGALT1	+	3.56992	0.000636364	2.21558	+	3.8691	0.000359551	2.44039		0.782152	0.0633897	0.929037		0.564978	0.320073	-0.224813	+	1.2433	0.0253279	1.28654	21.5312	20.9	20.2914	20.7653	22.9595	23.4044	23.3606	23.5249	21.2038	20.614	22.7489	22.6375	22.7734	23.0328	23.4522	23.0917	11	11	11	21.9	21.9	21.9	71.635	0	13.167	548740000
Q8NBK3	Q8NBK3	Sulfatase-modifying factor 1	SUMF1		0.613422	0.100663	-1.24382		0.676675	0.0761638	-1.20654	+	1.25046	0.0151752	-1.86042		0.0172224	0.947574	-0.0372877		0.423442	0.239912	0.616601	23.4073	23.3757	24.0074	20.6499	21.0576	22.8686	21.5679	21.1201	20.5708	21.3911	21.4331	20.6036	20.2884	22.9029	22.3142	20.9594	3	3	3	10.2	10.2	10.2	40.556	0	5.3208	98945000
Q8NBS9	Q8NBS9	Thioredoxin domain-containing protein 5	TXNDC5	+	4.90027	0	3.46426	+	5.78531	0	6.08975	+	6.11806	0	6.38035	+	4.89882	0	-2.62548	+	5.8385	0	-2.91609	19.7853	20.9049	20.5095	19.8968	26.5676	25.872	26.2347	26.7811	26.8583	26.2627	26.5728	26.9241	23.7359	23.7984	23.7738	23.6454	26	26	26	53.5	53.5	53.5	47.628	0	323.31	11823000000
Q8NBT2	Q8NBT2	Kinetochore protein Spc24	SPC24		0.827335	0.0532382	1.54824	+	1.57427	0.00614286	2.2185	+	1.34028	0.011712	2.42701		0.300484	0.404489	-0.670261		0.33883	0.290579	-0.878775	22.4712	21.282	20.2119	20.2237	23.6371	21.8382	24.4009	23.1867	24.0243	24.2719	24.5152	21.0855	20.5799	22.3136	24.0979	23.3905	5	5	5	31.5	31.5	31.5	22.443	0	18.863	378580000
Q8NBZ0	Q8NBZ0	INO80 complex subunit E	INO80E	+	1.9096	0.00543899	1.11079	+	1.26143	0.0179211	-1.05545	+	1.34794	0.0189712	-0.85426	+	3.002	0.00167273	2.16624	+	3.93019	0.000270531	1.96504	27.3512	26.0619	26.2749	26.3764	26.1073	25.9039	25.2074	24.624	26.1237	25.3283	25.4281	25.7672	27.855	27.8337	27.4959	27.3229	15	15	15	50.4	50.4	50.4	26.478	0	139	6411100000
Q8NC51	Q8NC51	Plasminogen activator inhibitor 1 RNA-binding protein	SERBP1		0.661642	0.110248	0.636352	+	1.15125	0.0232046	0.986381		0.356235	0.271712	-0.314153		0.264513	0.474985	-0.350029	+	1.00121	0.047338	0.950505	24.2663	25.2042	24.6966	24.1144	24.4945	26.2517	25.6248	25.856	23.9177	25.1026	24.1713	23.8333	24.5218	26.3259	25.1164	24.8628	9	9	9	23.5	23.5	23.5	44.965	0	204.02	3852700000
Q8NCF5	Q8NCF5	NFATC2-interacting protein	NFATC2IP	+	5.03819	0	6.96275		NaN	1	0		NaN	1	0	+	5.36281	0	8.0754	+	4.85413	0	7.3038	22.0678	21.2439	21.3609	21.7783	20.1505	20.93	20.8156	20.1042	20.3976	21.2256	21.9345	21.529	27.884	27.8263	28.7662	29.8254	33	33	33	61.3	61.3	61.3	45.816	0	323.31	14422000000
Q8NCN4	Q8NCN4	E3 ubiquitin-protein ligase RNF169	RNF169		0.637967	0.12792	0.515428		0.726679	0.0780576	0.74982		0.115119	0.611853	-0.147518		0.23668	0.530418	-0.234392		0.925225	0.072629	0.662946	26.9132	25.3538	25.8089	26.5024	27.2386	26.0401	26.5941	27.7049	26.633	25.263	25.6492	26.4431	27.0039	26.3309	26.4244	26.8809	53	53	53	64.7	64.7	64.7	77.193	0	323.31	24290000000
Q8ND82	Q8ND82	Zinc finger protein 280C	ZNF280C	+	2.7346	0.000794118	2.36947		NaN	1	0		NaN	1	0	+	3.58542	0.000785276	2.90461	+	3.70542	0.000273171	2.55739	20.6778	22.4377	21.4391	21.5659	21.7377	20.4887	21.03	20.7236	21.5575	21.6625	20.8812	21.2677	23.4701	24.517	23.4438	24.1675	7	6	6	13.2	11.4	11.4	83.095	0	10.64	191100000
Q8NDF8;Q5XG87	Q8NDF8	Non-canonical poly(A) RNA polymerase PAPD5	PAPD5	+	3.89697	0.000409639	4.29546		NaN	1	0		NaN	1	0	+	4.06825	0.000743363	4.74625	+	4.30667	0	3.94369	20.2439	21.3107	22.3157	21.1313	20.5349	19.9855	20.6212	22.0569	22.0315	21.5145	22.0476	20.815	25.9483	24.8958	25.9336	25.4058	22	22	22	52.6	52.6	52.6	63.266	0	246.81	1325500000
Q8NDV7;Q9HCJ0	Q8NDV7	Trinucleotide repeat-containing gene 6A protein	TNRC6A	+	3.34954	0.000641221	-3.13143	+	1.9491	0.00440791	-1.2687	+	1.42198	0.0162755	-0.929143	+	2.15046	0.00586997	-1.86273	+	2.49902	0.00153191	-2.20229	24.0825	23.5766	24.1645	24.7297	23.5284	22.5865	23.0203	22.3434	23.3491	22.5189	23.2064	23.7623	21.157	21.9734	20.7656	20.1316	15	15	15	11.6	11.6	11.6	210.29	0	96.639	797670000
Q8NDX5	Q8NDX5	Polyhomeotic-like protein 3	PHC3	+	2.60351	0.00109172	1.88399	+	1.57187	0.00906667	1.25608		0.258163	0.355224	0.310859		1.18429	0.0642173	0.627907	+	2.2796	0.00321267	1.57313	27.4948	26.1369	25.8817	26.483	28.2626	27.3162	27.3526	28.0893	27.6541	26.2819	26.2186	27.0852	28.7009	28.2457	28.1	28.4858	20	18	18	26.1	23.7	23.7	106.16	0	323.31	22243000000
Q8NDZ4	Q8NDZ4	Deleted in autism protein 1	C3orf58		0.703892	0.0907689	0.789753		0.284765	0.323976	-0.443069		NaN	1	0		0.771976	0.106024	1.23282		0.725399	0.0974407	0.955165	22.1074	21.7453	21.9975	21.1371	20.0824	21.0882	21.0502	22.9942	22.4985	21.4682	20.5525	21.8063	22.9145	21.0409	23.0921	23.0987	3	3	3	12.1	12.1	12.1	49.481	0	17.188	133990000
Q8NEM2	Q8NEM2	SHC SH2 domain-binding protein 1	SHCBP1	+	1.36044	0.0136927	1.71831		0.716313	0.069919	1.08805	+	1.5208	0.00807661	1.98136		0.902453	0.10567	0.630258		0.451115	0.290738	-0.263056	18.8772	21.5551	21.6925	21.2613	20.9589	22.4228	22.1314	22.2251	23.2883	22.5747	23.1342	22.3142	22.8529	22.6316	22.2481	22.5266	7	7	7	10.3	10.3	10.3	75.69	0	5.8022	234490000
Q8NEY8	Q8NEY8	Periphilin-1	PPHLN1	+	2.13707	0.00738889	0.711821	+	2.90083	0.00137476	0.915439		0.990979	0.0917038	0.297986		0.542615	0.3466	-0.203618		1.30496	0.0561544	0.413835	23.6228	23.865	23.6367	24.1207	24.5956	24.55	24.7246	25.0367	24.0159	23.8911	24.1727	24.3574	24.359	24.9209	24.3472	24.4653	11	11	11	20.5	20.5	20.5	52.736	0	12.911	1597800000
Q8NFH3	Q8NFH3	Nucleoporin Nup43	NUP43		NaN	1	0	+	1.79115	0.00437462	1.75971	+	0.863492	0.046516	1.18866	+	1.15947	0.0415404	-1.299		0.441961	0.219179	-0.727953	21.2737	22.1326	20.9595	21.0082	21.7414	23.5634	23.6736	23.4344	21.6374	23.5333	23.716	21.242	21.1761	22.0202	22.7597	21.2607	4	4	4	11.8	11.8	11.8	42.15	0	20.913	225350000
Q8NG68	Q8NG68	Tubulin--tyrosine ligase	TTL		NaN	1	0	+	1.13642	0.0173655	2.01448	+	2.9921	0	3.59575	+	1.14888	0.037153	-1.8168	+	3.61292	0.000282828	-3.39807	20.5102	20.2995	22.2021	19.7215	20.8565	23.7045	24.1588	22.0715	23.6252	24.2267	25.0267	24.2377	21.6011	21.2653	20.1798	20.4779	6	6	6	20.4	20.4	20.4	43.212	0	26.681	770840000
Q8NHZ8	Q8NHZ8	Anaphase-promoting complex subunit CDC26	CDC26	+	1.86379	0.00341652	2.30426	+	0.929524	0.0366717	1.11531	+	2.24898	0.00245091	1.80052		0.705458	0.125921	1.18894		0.305147	0.344104	0.503736	21.7913	20.5245	21.0096	21.4199	20.9883	23.2755	23.1254	21.8173	22.877	23.6146	23.3472	22.1085	24.3238	24.2083	23.7301	21.7	2	2	2	24.7	24.7	24.7	9.7769	0	3.7812	316620000
Q8NI35	Q8NI35	InaD-like protein	INADL		NaN	1	0		0.352387	0.244508	0.576807	+	3.92236	0	2.86851		0.0645705	0.815079	-0.11869	+	4.80398	0	-2.41039	21.3034	21.017	19.9219	21.0842	20.9096	23.2814	20.9529	20.49	23.9885	23.6015	23.6954	23.5152	21.2669	21.6567	21.3643	20.8711	5	5	5	2.6	2.6	2.6	196.37	0	36.131	251670000
Q8NI36	Q8NI36	WD repeat-containing protein 36	WDR36		0.32127	0.304685	-0.366097		0.429596	0.208166	-0.448574		0.901087	0.0503062	-0.824601		NaN	1	0		NaN	1	0	20.3089	22.2912	21.8237	22.0356	21.0849	21.0787	20.9494	21.5521	21.0408	20.9469	20.4751	20.6981	21.0281	21.3046	21.7502	20.912	4	4	4	4.8	4.8	4.8	105.32	0	3.8767	19119000
Q8TAF3	Q8TAF3	WD repeat-containing protein 48	WDR48		0.169136	0.516257	0.183773	+	4.22608	0.000374269	1.79677	+	2.97055	0.00110484	1.19182	+	1.98046	0.00964829	-1.613	+	1.1809	0.0315589	-1.00805	21.6992	21.4038	21.583	21.8282	23.065	23.8121	23.495	23.3292	22.7358	23.3554	22.6084	22.5819	22.6507	21.2382	22.3722	20.9882	7	7	7	12	12	12	76.21	0	8.5922	338910000
Q8TAQ2	Q8TAQ2	SWI/SNF complex subunit SMARCC2	SMARCC2	+	4.11853	0.00043871	3.54126	+	4.25871	0	4.01151	+	3.92639	0	2.98912		0.623731	0.20942	-0.470242		0.966506	0.0755477	0.552141	22.3682	22.1577	21.1874	21.3731	25.1221	25.6886	25.8767	26.4449	24.3212	24.8203	24.72	25.1814	24.7262	25.1817	25.5443	25.7992	52	33	33	34.5	27.7	27.7	132.88	0	323.31	8053300000
Q8TAV0	Q8TAV0	Protein FAM76A	FAM76A	+	1.52962	0.0297817	0.496728	+	2.2351	0.0037121	0.90436		0.23775	0.474509	0.108823		1.48	0.0655427	-0.407632	+	2.14674	0.025804	0.387905	28.8214	28.2119	28.1626	28.1072	29.4285	28.8879	29.1258	29.4784	28.6442	28.2699	28.3531	28.4712	28.9507	28.7642	28.8638	28.7113	28	28	25	62.2	62.2	57	35.049	0	323.31	69899000000
Q8TDD1	Q8TDD1	ATP-dependent RNA helicase DDX54	DDX54	+	2.30604	0.00112	-2.13153	+	3.20873	0.000280702	-3.8624	+	3.21845	0	-4.26238	+	2.23945	0.00535032	1.73087	+	2.30134	0.00218627	2.13085	24.0759	26.1598	25.8438	25.2422	21.9047	22.1024	20.4302	21.4348	21.0909	21.3293	22.0295	19.8224	23.1143	23.6256	23.2833	22.7724	25	25	25	25	25	25	98.594	0	50.407	1163000000
Q8TDN6	Q8TDN6	Ribosome biogenesis protein BRX1 homolog	BRIX1	+	2.85674	0.000997647	-1.60302	+	2.18605	0.00096945	-4.27918	+	4.9128	0	-3.7748	+	1.36031	0.0208561	2.67616	+	3.51524	0.000735043	2.17177	27.5811	28.4893	28.3513	28.1232	25.685	25.0375	23.6706	21.0351	24.9617	24.3175	24.1013	24.0651	26.7053	27.0338	26.209	26.1847	19	19	19	54.4	54.4	54.4	41.401	0	205.27	6666400000
Q8TE76	Q8TE76	MORC family CW-type zinc finger protein 4	MORC4	+	3.58487	0.000359788	5.62514		NaN	1	0		NaN	1	0	+	4.79731	0	5.91327	+	6.02359	0	6.10607	20.7349	20.73	23.572	20.5627	21.0262	21.9531	19.8661	21.6017	21.7152	20.7613	20.432	20.7674	27.0736	26.6814	27.1023	27.2429	1	1	1	1.1	1.1	1.1	106.35	0.0009995	2.7525	888780000
Q8TEW0	Q8TEW0	Partitioning defective 3 homolog	PARD3		NaN	1	0		0.498681	0.166985	0.498621	+	1.52681	0.0160099	0.776629		0.307112	0.421025	-0.416492		0.785417	0.0961191	-0.6945	21.2976	22.046	21.7895	20.9701	21.2004	21.5273	22.7448	22.6253	22.2218	21.9827	22.5739	22.4313	22.7052	21.7437	20.7464	21.2364	7	7	7	7.2	7.2	7.2	151.42	0	7.0814	124970000
Q8TF01	Q8TF01	Arginine/serine-rich protein PNISR	PNISR		NaN	1	0		NaN	1	0	+	2.67996	0.000655319	2.13938		NaN	1	0	+	4.13992	0	-2.01765	20.8606	22.0496	22.4736	21.1581	21.5988	21.141	20.2025	19.9395	24.1207	24.022	23.5091	23.4477	21.9604	21.763	21.4214	21.884	8	8	8	8.9	8.9	8.9	92.576	0	33.867	425940000
Q8TF46	Q8TF46	DIS3-like exonuclease 1	DIS3L	+	2.71169	0.00081407	2.82425		NaN	1	0		NaN	1	0	+	3.70731	0.00057931	3.43508	+	2.59248	0.00119174	2.7728	20.8479	22.1507	22.0319	20.5977	20.4875	20.4471	20.8316	21.4188	21.4603	22.0869	22.0326	20.2543	23.4294	23.9057	24.4844	25.1057	26	26	26	27	27	27	120.79	0	70.3	646840000
Q8WTT2	Q8WTT2	Nucleolar complex protein 3 homolog	NOC3L	+	0.998878	0.0370146	-1.27829	+	1.99764	0.00226734	-2.12261	+	1.47464	0.00919522	-1.77401		NaN	1	0		NaN	1	0	21.4585	23.8784	23.5442	23.4898	20.6864	20.9259	21.4147	20.8534	20.4933	21.0836	21.6694	22.0285	22.4215	20.8291	21.7365	22.2705	6	6	6	12.1	12.1	12.1	92.547	0	10.11	106430000
Q8WTV0	Q8WTV0	Scavenger receptor class B member 1	SCARB1	+	1.98335	0.0023525	2.32977		NaN	1	0		NaN	1	0	+	1.77982	0.0106035	2.36279	+	1.6054	0.00977474	1.89275	20.9473	20.745	20.738	20.8799	20.8547	21.6598	20.003	20.6607	21.2473	21.3492	21.4016	21.0603	23.7361	21.2773	24.0008	23.615	3	3	3	7.1	7.1	7.1	60.877	0	10.063	89702000
Q8WU58	Q8WU58	Protein FAM222B	FAM222B		0.890543	0.080529	0.484265	+	1.33933	0.021048	0.705749		0.164584	0.53961	-0.126786		0.376962	0.420133	-0.221483	+	1.17453	0.0447158	0.611051	24.1053	23.5924	23.0724	23.5485	24.4812	24.2114	23.7995	24.6495	23.8669	23.2255	22.9821	23.7369	24.3872	23.9208	23.6338	24.3139	12	12	12	20.3	20.3	20.3	59.651	0	23.911	1308900000
Q8WUA2	Q8WUA2	Peptidyl-prolyl cis-trans isomerase-like 4	PPIL4	+	5.42212	0	3.21674	+	5.30394	0	3.75082	+	4.67073	0	3.50132		1.05166	0.0904113	-0.534085		0.405715	0.306492	-0.284586	21.1871	21.5237	20.9455	21.3811	25.3369	25.1494	25.1646	24.3898	25.435	24.8735	24.559	24.1752	24.934	24.3158	24.4192	24.2353	20	20	20	38.2	38.2	38.2	57.224	0	168.62	3222700000
Q8WUB8	Q8WUB8	PHD finger protein 10	PHF10		0.658178	0.0915052	-1.11578		0.196477	0.501744	0.170793	+	1.86727	0.00427608	-2.14501		0.856464	0.0850131	-1.28657		0.517378	0.163393	1.02923	24.6352	23.4063	23.1562	23.8619	23.9786	24.1908	23.6579	23.9154	20.8872	23.0836	21.7109	20.7978	24.1617	23.6863	21.1774	21.571	10	10	10	16.1	16.1	16.1	56.05	0	15.412	374020000
Q8WUD4	Q8WUD4	Coiled-coil domain-containing protein 12	CCDC12		0.875958	0.0564505	-0.936238		0.113023	0.630879	-0.215725		0.0388178	0.848216	0.0603514		0.728502	0.139281	-0.720513	+	3.21282	0.00141622	-0.99659	21.3439	23.5349	22.9207	23.6273	23.3414	21.2614	22.8347	23.1265	22.6159	22.9538	22.9706	23.128	21.9345	22.0636	22.0727	21.6111	4	4	4	30.7	30.7	30.7	19.181	0	36.027	362690000
Q8WUF8	Q8WUF8	Protein FAM172A	FAM172A	+	1.75319	0.00432237	2.09503		NaN	1	0		NaN	1	0	+	1.87375	0.0115981	1.41883	+	2.68842	0.00132565	1.96963	22.0646	21.2559	21.2721	19.5137	21.6954	22.0045	21.1411	21.97	21.5326	21.0866	20.9707	21.0179	22.6176	22.4783	23.3733	24.0172	10	10	10	29.8	29.8	29.8	47.972	0	19.489	177830000
Q8WUM0	Q8WUM0	Nuclear pore complex protein Nup133	NUP133	+	3.48886	0.000569492	2.02532		0.793257	0.0605773	0.910388	+	1.57373	0.00908701	1.34517		0.993121	0.0653149	1.11493		0.702457	0.116495	0.680149	21.5291	20.8289	21.2828	20.7667	21.2141	22.9494	22.9336	20.9519	21.7943	23.14	23.2144	21.6394	22.5524	23.5323	23.2073	23.2166	9	9	9	8.6	8.6	8.6	128.98	0	19.757	411640000
Q8WUZ0	Q8WUZ0	B-cell CLL/lymphoma 7 protein family member C	BCL7C		0.964144	0.123058	0.253126	+	3.59232	0.000463158	1.055		0.96469	0.102974	0.27103	+	2.68136	0.00712994	-0.801877		0.038564	0.894096	-0.0179038	27.9021	27.7427	27.619	27.9762	28.5786	28.9676	28.8153	29.0985	27.7664	28.0255	28.2497	28.2825	28.0385	28.3404	27.8139	28.0597	13	13	11	34.1	34.1	34.1	23.468	0	170.32	14150000000
Q8WVC0	Q8WVC0	RNA polymerase-associated protein LEO1	LEO1		0.116156	0.624754	0.131968		0.458632	0.197062	0.419748		0.371135	0.279748	0.25534		0.228515	0.525933	-0.28778		0.108573	0.675587	-0.123372	26.4664	26.7992	26.4829	25.7846	26.4977	27.5896	27.1381	25.9866	26.3673	27.0421	26.9449	26.2002	26.3847	27.3628	26.7049	25.6086	30	30	30	35	35	35	75.403	0	323.31	18398000000
Q8WVJ2	Q8WVJ2	NudC domain-containing protein 2	NUDCD2		NaN	1	0	+	0.828129	0.0485552	1.22845	+	3.18306	0	2.27651		0.425439	0.290273	-0.70796	+	2.62167	0.001536	-1.75601	21.0053	20.5598	21.3503	21.2185	21.2614	23.4591	23.5384	20.7887	22.9473	23.6522	23.9853	22.6551	21.8798	21.0898	21.6187	21.6275	3	3	3	22.9	22.9	22.9	17.676	0	38.871	238750000
Q8WVK7	Q8WVK7	Spindle and kinetochore-associated protein 2	SKA2	+	4.18847	0.000407186	2.74109	+	4.96863	0	3.96491	+	5.65781	0	3.92112	+	2.14015	0.0097766	-1.22382	+	2.59396	0.00264151	-1.18003	20.9754	21.3675	20.5847	20.5712	24.8009	25.4822	24.6524	24.4228	24.6007	25.0343	24.9667	24.5815	23.7795	24.1032	23.4173	23.1632	6	6	6	62.8	62.8	62.8	14.188	0	17.244	1331600000
Q8WVM0	Q8WVM0	Dimethyladenosine transferase 1, mitochondrial	TFB1M		0.0240511	0.902013	-0.0431929		0.645344	0.0880431	-1.02891	+	1.50645	0.00832653	-2.02792		0.841038	0.0958698	0.985715	+	1.9995	0.00538075	1.98473	22.1138	24.6107	24.1509	24.0722	22.9919	23.3889	23.2975	21.1536	21.68	20.6507	21.5818	22.9234	22.9426	23.8508	24.1693	23.8121	8	8	8	29.5	29.5	29.5	39.542	0	23.213	534570000
Q8WWC4	Q8WWC4	Uncharacterized protein C2orf47, mitochondrial	C2orf47	+	3.33766	0.000602151	2.85409	+	3.31593	0.000267782	2.84591	+	3.08584	0	2.87649		0.0470701	0.93987	0.00818205		0.0359655	0.890624	-0.0223923	22.1211	20.5026	20.7591	20.2841	23.7923	23.8896	23.6291	23.7394	23.1681	24.1323	23.9261	23.9464	23.7148	23.8458	23.7591	23.7635	6	6	6	17.2	17.2	17.2	32.544	0	12.077	612350000
Q8WWM7	Q8WWM7	Ataxin-2-like protein	ATXN2L		0.536642	0.217464	0.253954	+	1.16685	0.0294133	0.694262		0.139342	0.599545	-0.0980778		0.901883	0.131181	-0.440308		0.970927	0.107535	0.352032	32.1051	31.1881	31.5123	31.9181	32.3294	31.8302	32.3611	32.98	31.8356	31.1341	31.5067	31.855	31.8972	31.7494	31.9819	32.111	90	90	90	55.4	55.4	55.4	113.37	0	323.31	1469100000000
Q8WX93	Q8WX93	Palladin	PALLD		0.194604	0.443079	0.360271	+	1.64774	0.00617045	1.62222		0.483723	0.15357	0.674182	+	1.23211	0.0367702	-1.26195		0.192372	0.493128	-0.313911	22.6793	20.3307	22.2417	21.8594	22.9584	23.4879	23.5658	23.5878	21.4385	23.1948	22.394	22.7805	21.6999	23.174	22.7901	20.888	20	19	19	17.9	17.1	17.1	150.56	0	45.427	617280000
Q8WXD5	Q8WXD5	Gem-associated protein 6	GEMIN6		0.43845	0.216123	-0.432966		0.297405	0.297772	0.563155		0.152151	0.503356	-0.3049		0.586177	0.178099	-0.996121		0.0585437	0.790148	-0.128067	22.8167	22.0164	22.3679	21.3795	20.5592	23.0347	23.7839	23.4554	20.6976	20.554	22.9291	23.1802	21.7652	21.0792	22.5772	21.4271	4	4	4	26.9	26.9	26.9	18.824	0	11.397	258270000
Q8WXF1	Q8WXF1	Paraspeckle component 1	PSPC1	+	3.75013	0.000589862	-2.60997	+	3.33847	0.000217687	-1.93471	+	4.96998	0	-1.60381		0.837038	0.115628	-0.675257	+	1.73156	0.0119299	-1.00616	31.5257	31.762	31.6959	31.9714	30.0779	30.1137	30.0129	29.0118	30.2287	29.9208	30.2592	30.1311	29.8417	29.0349	29.27	28.3687	66	64	63	69.4	68.3	68.3	58.743	0	323.31	266920000000
Q8WXI9	Q8WXI9	Transcriptional repressor p66-beta	GATAD2B	+	3.7257	0.000379888	5.28252		0.221189	0.397716	-0.500415		0.26223	0.332048	-0.442681	+	3.9643	0.000730435	5.78293	+	6.08839	0	5.7252	22.6661	20.847	20.9298	19.5282	21.0921	21.3558	18.5951	20.9264	19.7853	20.7345	20.7681	20.9126	25.9956	26.4004	26.4231	26.2822	25	22	22	42.8	39	39	65.26	0	276.13	3109000000
Q8WYA0	Q8WYA0	Intraflagellar transport protein 81 homolog	IFT81		NaN	1	0		0.368619	0.223653	0.700771	+	0.993042	0.0281311	1.69669		0.319814	0.399644	-0.494819	+	1.07302	0.0326008	-1.49074	21.7157	19.8897	22.0679	20.2732	20.8522	21.5633	20.8309	23.5031	23.2496	23.4216	23.4677	20.5942	20.9811	21.7472	21.0183	21.0237	2	2	2	2.5	2.5	2.5	79.745	0.0088889	1.6646	266120000
Q92499	Q92499	ATP-dependent RNA helicase DDX1	DDX1	+	2.07238	0.00324113	1.39978	+	2.46597	0.0012024	1.69191	+	2.86145	0.000134831	2.06772		0.60108	0.268305	-0.292132	+	1.49337	0.0263583	-0.667939	26.429	27.6726	27.3067	26.3647	28.376	29.0891	28.6313	28.4442	28.7839	29.5293	28.9279	28.8027	27.874	28.6305	28.4807	28.3869	70	70	70	71.2	71.2	71.2	82.431	0	323.31	89436000000
Q92522	Q92522	Histone H1x	H1FX	+	3.15566	0.000823529	-2.21954	+	2.73396	0.000461942	-2.76716	+	4.11191	0	-2.90032		0.457137	0.282835	0.547619		1.06377	0.0522785	0.680775	27.3908	28.0341	27.5769	26.9334	25.6402	25.3166	24.3327	23.5772	25.1451	24.6171	24.2741	24.2976	25.5292	25.8763	24.8502	24.8014	21	21	21	56.3	56.3	56.3	22.487	0	241.34	6264300000
Q92598	Q92598	Heat shock protein 105 kDa	HSPH1		0.451596	0.246182	0.265994		0.612426	0.157991	0.32083	+	1.03163	0.0483694	0.574733		0.130026	0.753219	-0.0548363		0.695638	0.174994	-0.30874	24.276	24.4472	25.0557	25.2292	24.9787	25.0811	25.3263	24.9053	25.012	25.1218	25.7861	25.3871	24.8361	24.7744	25.3243	25.1372	32	32	27	41.1	41.1	37.1	96.864	0	231.13	5391800000
Q92626	Q92626	Peroxidasin homolog	PXDN		0.887808	0.0527593	-1.04026	+	6.38945	0	6.41748	+	5.70051	0	5.3383	+	4.99074	0	-7.45774	+	4.54127	0	-6.37856	20.4376	21.5617	20.6198	20.8392	27.6199	27.0595	27.2942	27.1547	26.2406	26.1805	26.6096	25.7808	18.7535	19.6344	21.3211	19.5883	73	73	73	53.4	53.4	53.4	165.27	0	323.31	17027000000
Q92769	Q92769	Histone deacetylase 2	HDAC2	+	3.91619	0.000417178	4.26577		0.685045	0.0947996	0.620498	+	1.28682	0.0181071	1.13598	+	4.39288	0.000815534	3.64528	+	3.75639	0	3.12979	25.5637	24.7176	26.1911	26.5058	26.3502	26.5143	26.7486	25.847	26.2657	26.9182	27.5051	26.833	29.3575	29.7234	30.5768	30.3836	31	31	16	53.9	53.9	34.4	55.364	0	323.31	19951000000
Q92782	Q92782	Zinc finger protein neuro-d4	DPF1		0.799801	0.0588131	1.4492	+	2.72018	0.00047185	3.17181		0.725354	0.0656246	1.32055	+	1.29049	0.0274643	-1.72261		0.046599	0.824195	0.128648	21.6881	21.3226	22.694	19.8951	24.2864	24.4396	24.5046	25.0564	21.143	22.0615	23.6902	23.9873	23.3013	23.5754	20.7987	23.7212	10	9	9	27.9	25.3	25.3	44.128	0	44.263	960170000
Q92785	Q92785	Zinc finger protein ubi-d4	DPF2	+	2.27508	0.00583307	0.709023	+	3.65462	0.000236162	1.59176	+	3.13335	0.0017219	0.842806	+	2.18938	0.0116538	-0.882737		0.378754	0.414359	-0.133783	27.6652	27.3033	27.1746	27.3385	28.4813	28.9976	29.0677	29.302	28.0257	28.176	28.2227	28.4283	27.7264	28.1319	28.3496	28.1097	29	29	28	66.5	66.5	63.9	44.155	0	323.31	46284000000
Q92804	Q92804	TATA-binding protein-associated factor 2N	TAF15	+	1.11875	0.0274015	-1.37781		0.438825	0.190581	-0.563673	+	2.11614	0.00304991	1.92942		0.548704	0.207498	-0.814133	+	2.7451	0.00102597	-3.30722	25.0349	24.0776	23.5835	23.4015	24.1053	22.2863	24.18	23.2711	26.4459	25.0837	25.8222	26.4632	21.452	22.0632	23.4434	23.6276	9	6	6	20.1	16	16	61.829	0	19.868	1225200000
Q92841	Q92841	Probable ATP-dependent RNA helicase DDX17	DDX17	+	2.16191	0.0106201	-0.575137		0.812812	0.119299	-0.2926		0.927825	0.094883	-0.314167		1.22599	0.129312	-0.282537		1.24222	0.107198	-0.26097	25.8765	26.482	26.3865	26.1103	25.8359	26.2514	25.8807	25.7169	25.7419	26.1461	25.9976	25.713	25.6587	25.7052	25.5258	25.6651	50	49	34	54.7	53.2	43.8	80.272	0	323.31	13424000000
Q92878	Q92878	DNA repair protein RAD50	RAD50	+	5.33219	0	7.07858		0.475101	0.177348	0.512743		0.495262	0.143428	-0.791071	+	5.81547	0	6.56583	+	4.73288	0	7.86965	21.986	20.101	21.3411	20.7481	20.7999	22.0884	21.807	21.5319	19.8644	21.7033	20.6199	18.8244	27.622	27.8975	28.449	28.522	120	120	120	69.9	69.9	69.9	153.89	0	323.31	25627000000
Q92879;O95319	Q92879	CUGBP Elav-like family member 1	CELF1		NaN	1	0		0.0468264	0.837888	0.0683212	+	0.969655	0.0465641	0.724494		0.681375	0.15733	-0.671875	+	2.1174	0.00601212	-1.32805	22.0049	21.6252	20.8121	21.8071	21.7048	21.3736	22.773	20.6712	21.4526	22.5774	22.4978	22.6195	20.4922	21.3365	20.8241	21.1823	3	3	3	6.6	6.6	6.6	52.063	0	5.1277	144650000
Q92888	Q92888	Rho guanine nucleotide exchange factor 1	ARHGEF1		NaN	1	0		0.112065	0.628316	0.246618		0.125613	0.557226	-0.309478		0.183495	0.568478	-0.364965		0.0772623	0.729885	0.191131	22.242	21.956	22.0116	21.0914	19.7471	22.8224	22.9319	22.7861	20.7033	22.8025	19.4035	23.1539	21.7875	21.801	21.6822	21.557	2	2	2	2.3	2.3	2.3	102.43	0	4.2773	76833000
Q92889	Q92889	DNA repair endonuclease XPF	ERCC4	+	4.86984	0	4.5226		NaN	1	0		NaN	1	0	+	6.75792	0	4.82329	+	3.71367	0	4.67015	21.9843	21.6079	21.1808	20.4626	20.8191	21.3518	21.0255	20.8365	19.8386	21.4161	22.5403	20.8505	25.574	25.6685	26.1444	25.9392	28	28	28	28.3	28.3	28.3	104.48	0	195.7	2657700000
Q92900	Q92900	Regulator of nonsense transcripts 1	UPF1		0.760417	0.110283	-0.423437		0.151435	0.631172	0.0812278	+	2.54525	0.00349418	0.873983		1.10236	0.0874137	-0.504665	+	2.99851	0.00131054	-1.29742	25.7158	26.1817	26.0404	26.5535	26.5027	26.1948	26.1359	25.983	27.0749	26.9266	26.9006	27.0854	25.938	25.1246	25.6467	26.0885	68	68	68	58.7	58.7	58.7	124.34	0	323.31	36526000000
Q92922	Q92922	SWI/SNF complex subunit SMARCC1	SMARCC1	+	3.65821	0.000336634	3.73559	+	3.77361	0	4.25399	+	3.35165	0	2.96554		0.586852	0.217335	-0.518399	+	1.35936	0.0278957	0.77005	22.1948	23.6946	23.8262	23.816	27.222	27.0547	27.7686	28.5022	26.2143	26.0971	26.2717	26.8105	26.712	26.6684	27.3699	27.7235	59	59	40	40	40	32.7	122.87	0	323.31	37734000000
Q92925	Q92925	SWI/SNF-related matrix-associated actin-dependent regulator of chromatin subfamily D member 2	SMARCD2	+	0.963011	0.0404649	1.26837	+	1.27858	0.0130677	1.62654		0.498246	0.144128	0.744698		0.946726	0.142385	-0.358165	+	1.26648	0.0442347	0.523672	21.2774	24.1925	23.7038	23.7538	24.5074	25.0474	25.1144	24.7644	23.5595	24.3904	24.0717	23.8846	24.2181	24.7421	24.7144	24.3264	18	15	12	29.6	24.7	20.5	58.92	0	85.895	2525700000
Q92945	Q92945	Far upstream element-binding protein 2	KHSRP		0.676694	0.141081	-0.368573		0.409939	0.274214	0.238063		0.712246	0.135125	0.298002		0.952988	0.097604	-0.606636	+	1.23433	0.0392567	-0.666574	24.9811	25.2814	24.9623	24.6909	24.9602	25.8379	25.2549	24.8148	24.9624	25.63	25.4805	25.0348	24.2358	25.2602	24.6377	24.3077	30	30	26	50.1	50.1	45.3	73.114	0	323.31	5418600000
Q92947	Q92947	Glutaryl-CoA dehydrogenase, mitochondrial	GCDH		0.388278	0.218048	0.745684	+	0.87577	0.0361339	1.73614	+	3.49582	0	2.54492		0.34574	0.344914	-0.990458	+	1.19362	0.0240437	-1.79923	21.6265	20.7842	21.6569	22.3062	20.4827	24.3865	24.2129	24.2362	23.785	24.5075	24.1494	24.1116	21.1153	20.8685	23.7697	23.603	8	8	8	28.5	28.5	28.5	48.127	0	61.733	831230000
Q92989	Q92989	Polyribonucleotide 5-hydroxyl-kinase Clp1	CLP1		NaN	1	0		0.299092	0.299362	0.521726	+	1.80079	0.00605596	1.5116		0.103646	0.711277	-0.213206	+	1.29194	0.023874	-1.20308	22.1837	20.3054	20.6516	20.7448	20.3753	22.7032	20.5447	22.3492	22.0508	22.8678	22.6949	22.3185	21.8284	21.4674	19.931	21.8927	2	2	2	3.8	3.8	3.8	47.645	0.0093209	1.656	127660000
Q93009	Q93009	Ubiquitin carboxyl-terminal hydrolase 7	USP7	+	4.68204	0	4.3989		0.31139	0.294624	0.45905		0.395967	0.197282	0.706518	+	3.11969	0.00103226	3.93985	+	2.4721	0.00117784	3.69238	21.4193	20.6943	20.4522	21.4481	20.5875	21.9468	22.8396	20.4761	19.5693	22.9534	21.9837	22.3335	24.7679	25.3358	26.0714	25.4343	28	28	28	26.3	26.3	26.3	128.3	0	282.98	2393700000
Q969G3	Q969G3	SWI/SNF-related matrix-associated actin-dependent regulator of chromatin subfamily E member 1	SMARCE1	+	1.49046	0.0492444	0.345155	+	3.16659	0.000843091	1.17116		1.33416	0.0508999	0.348451	+	2.5302	0.00877419	-0.826003		0.00892595	0.978397	-0.0032959	28.2922	28.0872	28.3359	28.5686	29.0781	29.441	29.6967	29.7529	28.4173	28.6386	28.7369	28.885	28.553	28.8691	28.6953	28.5472	29	29	29	66.9	66.9	66.9	46.649	0	323.31	72902000000
Q969G5	Q969G5	Protein kinase C delta-binding protein	PRKCDBP	+	3.57013	0.000338308	4.68667		NaN	1	0		NaN	1	0	+	5.61482	0	5.50528	+	4.78219	0	5.03452	23.183	21.052	20.7285	22.1063	21.0481	20.9057	20.4956	21.3461	20.9701	22.3149	21.2888	21.1046	26.2005	25.9485	26.4884	27.1791	13	13	13	39.8	39.8	39.8	27.701	0	286.77	2790400000
Q969Q0	Q969Q0	60S ribosomal protein L36a-like	RPL36AL	+	3.47726	0.000833333	-1.58052	+	3.6495	0.000328205	-2.55057	+	4.27161	0	-2.70112	+	1.60696	0.0223048	0.970047	+	2.23584	0.00603651	1.1206	27.5134	28.0427	27.6598	27.3297	25.609	25.5539	24.6351	24.5452	25.5816	24.8091	24.6125	24.7379	26.0719	26.461	25.718	25.9725	9	9	3	37.7	37.7	10.4	12.469	0	49.682	3591800000
Q96A33	Q96A33	Coiled-coil domain-containing protein 47	CCDC47	+	3.02948	0.000857143	1.89848	+	1.06527	0.0284345	1.03078		NaN	1	0		1.11716	0.0576148	0.867696	+	1.94392	0.00573306	2.13952	21.7076	21.6136	20.3672	21.2382	22.0351	21.2437	22.7381	23.0328	19.9753	19.9779	22.1787	21.8305	23.331	23.1448	22.9814	23.0632	3	3	3	6	6	6	55.873	0	4.9227	151100000
Q96A72	Q96A72	Protein mago nashi homolog 2	MAGOHB		0.0322653	0.864586	-0.100137		0.0283561	0.885221	-0.091639		0.162164	0.471984	0.434499		0.0031709	0.99182	-0.00849819		0.277696	0.368449	-0.534636	21.0672	23.6981	24.8776	24.7701	21.5449	23.8527	24.394	24.2547	22.5198	24.1112	24.7818	24.7381	21.7431	23.7983	24.3421	24.1288	6	6	1	37.2	37.2	6.1	17.276	0	48.52	1199100000
Q96AY2	Q96AY2	Crossover junction endonuclease EME1	EME1	+	2.14461	0.00160636	2.55736		NaN	1	0		NaN	1	0	+	1.90649	0.00862534	2.32067	+	2.01089	0.0036541	2.8613	22.2471	21.4428	20.5421	20.433	21.2082	21.7162	20.2708	22.4165	22.6145	20.419	20.5204	19.8954	23.4945	22.7538	23.6033	25.0429	11	11	11	19.1	19.1	19.1	63.251	0	16.759	283160000
Q96B23	Q96B23	Uncharacterized protein C18orf25	C18orf25	+	5.38087	0	10.4744		NaN	1	0		NaN	1	0	+	6.08782	0	10.3678	+	7.54878	0	10.4517	22.1187	22.604	19.7296	20.7279	21.4246	21.4497	20.1735	22.5591	22.0768	20.8878	21.2599	21.0466	31.8261	31.4442	31.8768	31.9309	12	12	12	37.9	37.9	37.9	43.395	0	323.31	60265000000
Q96B26	Q96B26	Exosome complex component RRP43	EXOSC8	+	7.77302	0	4.51286	+	1.07334	0.0478188	-0.504261		0.814411	0.146114	-0.223346	+	5.91135	0	5.01712	+	6.9788	0	4.73621	24.5291	24.7638	24.6439	24.7259	24.5862	24.4322	24.1197	23.5075	24.7347	24.5724	24.2376	24.2246	29.4464	29.2205	29.0071	29.0401	20	20	20	48.6	48.6	48.6	30.039	0	323.31	11224000000
Q96BD8	Q96BD8	Spindle and kinetochore-associated protein 1	SKA1		0.216708	0.411603	0.357511	+	1.16137	0.0158629	2.32798	+	2.95688	0	3.75171	+	1.12781	0.0376128	-1.97047	+	4.00176	0	-3.3942	22.3493	19.5417	21.1983	21.6158	20.9342	24.2541	24.7515	24.0772	24.5395	25.5697	25.0306	24.5722	20.916	21.8661	22.1461	21.207	10	10	10	42.7	42.7	42.7	29.484	0	124.58	1233400000
Q96BR5	Q96BR5	Cytochrome c oxidase assembly factor 7	COA7		NaN	1	0	+	1.7963	0.0037235	2.06002	+	3.08192	0	2.84507	+	1.90994	0.00975066	-1.96785	+	3.51303	0.000518519	-2.7529	21.4497	20.1077	22.0745	20.4131	21.8394	23.6902	23.2511	23.5043	23.7993	24.0487	23.7934	23.7839	20.9296	22.172	20.5389	20.7731	6	6	6	33.3	33.3	33.3	25.709	0	59.685	551400000
Q96BR9	Q96BR9	Zinc finger and BTB domain-containing protein 8A	ZBTB8A	+	2.20612	0.00146281	2.58479		NaN	1	0		NaN	1	0	+	3.89057	0.000552632	2.32231	+	5.49789	0	2.80086	23.2055	20.3731	21.0487	21.0834	22.0394	21.0854	22.0897	21.5462	20.8712	21.3	21.3151	21.3601	23.7507	23.8802	24.0947	24.3244	6	6	6	19	19	19	50.154	0	31.244	147340000
Q96C01	Q96C01	Protein FAM136A	FAM136A		NaN	1	0	+	3.76562	0.000336842	2.30085	+	3.08783	0.000136054	1.57291	+	3.5702	0.000790123	-3.02467	+	3.02859	0.000865979	-2.29673	22.3364	22.4323	22.141	21.4218	23.9247	24.5002	24.4458	24.6642	23.9081	23.3689	23.6512	23.6949	20.6597	22.2433	20.8774	21.6557	9	9	9	58	58	58	15.641	0	17.948	731410000
Q96C57	Q96C57	Uncharacterized protein C12orf43	C12orf43		0.891288	0.0532995	-0.991868	+	1.68261	0.00507692	-2.07388	+	1.37469	0.0117274	-2.04465		0.715174	0.126105	1.08201		0.577581	0.138663	1.05278	23.7681	24.7388	23.4225	24.6776	21.6975	23.7675	21.7139	21.1325	23.5538	23.0258	21.4474	20.4014	22.9849	24.4919	22.6957	22.4671	7	7	7	50.8	50.8	50.8	28.17	0	71.887	276370000
Q96C92	Q96C92	Serologically defined colon cancer antigen 3	SDCCAG3		NaN	1	0		0.079736	0.75178	0.0794816	+	3.56796	0	2.21286		0.73896	0.15377	-0.543445	+	4.01717	0	-2.67682	20.6628	21.8014	21.5952	21.6217	21.8964	21.0111	21.9693	21.1223	23.8412	23.5022	23.881	23.3081	20.3847	21.1693	20.7091	21.5622	8	8	8	25.1	25.1	25.1	47.961	0	20.055	432450000
Q96CB9	Q96CB9	5-methylcytosine rRNA methyltransferase NSUN4	NSUN4		0.278224	0.297028	1.47699		NaN	1	0	+	1.42727	0.00746036	5.85067		0.410663	0.267086	2.04251		0.70002	0.0775738	-4.37368	22.5003	22.2519	21.5141	20.3582	22.0218	20.4523	21.7546	20.1337	21.0821	29.9399	29.5099	29.4953	22.8344	29.2863	19.8789	20.5329	5	5	5	15.4	15.4	15.4	43.088	0	9.7991	10889000000
Q96CJ1	Q96CJ1	ELL-associated factor 2	EAF2		0.688899	0.0865672	-1.06088	+	1.73035	0.0047485	-2.02431	+	3.56036	0	-2.86534		0.447646	0.260228	0.96343	+	1.15256	0.0264	1.80446	23.7094	23.5285	23.6684	24.0522	23.4893	21.6588	20.7356	20.9775	19.8008	21.3215	21.289	21.0857	23.9951	23.9083	21.5463	21.2653	5	4	4	13.5	13.5	13.5	28.791	0	6.6278	319430000
Q96CP2	Q96CP2	FLYWCH family member 2	FLYWCH2		NaN	1	0	+	1.58958	0.00678601	1.68444		0.291483	0.307695	0.394508	+	2.52278	0.00394245	-1.79074		0.664486	0.144428	-0.500805	22.3813	21.4711	20.8368	20.3365	23.0433	23.5246	23.3054	21.8902	21.777	20.7276	22.4431	21.656	21.1235	21.3863	21.0016	21.0891	2	2	2	17.1	17.1	17.1	14.563	0.0010363	3.2208	160100000
Q96CS2	Q96CS2	HAUS augmin-like complex subunit 1	HAUS1		NaN	1	0	+	1.16146	0.0175174	1.67328	+	3.09235	0	3.33485		1.00079	0.0561397	-1.67232	+	2.58231	0.0010997	-3.33389	22.744	21.9025	20.6192	20.8794	21.5683	24.2143	23.7461	23.3095	24.3659	25.4415	24.9354	24.7416	22.2896	22.9017	20.7996	20.1579	13	13	13	47.5	47.5	47.5	31.863	0	60.456	1767900000
Q96DI7	Q96DI7	U5 small nuclear ribonucleoprotein 40 kDa protein	SNRNP40	+	2.79269	0.00115152	1.20641	+	3.04247	0.000805369	1.18188	+	4.08285	0	1.81284		0.068051	0.871317	0.0245247	+	2.52963	0.00846126	-0.606431	23.9085	24.7242	24.6845	24.4028	25.7268	25.4872	25.6481	25.5853	26.1971	26.1479	26.2828	26.3435	25.6266	25.3069	25.8306	25.7815	19	19	19	63.3	63.3	63.3	39.31	0	323.31	8774400000
Q96DZ1	Q96DZ1	Endoplasmic reticulum lectin 1	ERLEC1		0.0174473	0.926869	0.0351901	+	0.897682	0.0369399	1.32975		0.173535	0.451552	0.442449		0.717705	0.119739	-1.29456		0.141519	0.560255	-0.407259	22.2989	22.2777	20.8707	21.3051	21.0674	23.8578	23.3648	23.7814	20.538	23.7169	23.7417	20.5256	20.7703	21.4345	21.2691	23.4192	3	3	3	7.5	7.5	7.5	54.858	0	18.771	292430000
Q96E14	Q96E14	RecQ-mediated genome instability protein 2	RMI2	+	5.26215	0	5.71141		NaN	1	0		NaN	1	0	+	4.91977	0	6.21744	+	4.93915	0	5.68072	21.6119	21.2931	21.4758	21.2145	20.5114	21.2191	21.5527	20.2881	20.8901	21.6693	21.8804	21.2782	27.3351	26.0537	27.2773	27.7749	16	16	16	93.2	93.2	93.2	15.865	0	230.25	4163300000
Q96E39	Q96E39	RNA binding motif protein, X-linked-like-1	RBMXL1	+	1.90478	0.00294585	-2.42976	+	2.97916	0.00143071	-0.82099	+	1.23748	0.0193938	-1.11583	+	1.20978	0.0345041	-1.60877		0.77607	0.0760526	-1.31392	24.7328	24.6502	24.816	24.7089	23.6211	24.266	23.9143	23.8224	24.4864	23.6499	22.2794	24.0288	21.5762	20.7156	23.356	23.541	37	7	7	71.5	22.1	22.1	42.141	0	12.145	608780000
Q96EE3	Q96EE3	Nucleoporin SEH1	SEH1L	+	5.10132	0	7.58373	+	5.14394	0	7.01177	+	4.96554	0	6.16294		0.873252	0.117468	0.571956	+	2.58691	0.00182915	1.42079	21.9028	21.9014	20.007	21.6682	28.1165	28.1075	28.4743	28.8281	27.4024	27.6428	27.4859	27.6	28.5599	28.444	29.1484	29.662	31	31	31	83.3	83.3	83.3	39.648	0	323.31	60699000000
Q96EK4	Q96EK4	THAP domain-containing protein 11	THAP11		0.653576	0.0966189	0.954555	+	1.32934	0.012639	-1.44135		0.676721	0.0826972	-0.91213	+	2.36257	0.00412903	2.39591	+	1.63587	0.0094171	1.86669	22.9554	22.6719	21.711	20.6735	20.9679	20.8735	19.8302	20.5748	20.6789	20.2903	22.1016	21.2925	22.2938	22.1688	23.1511	24.2163	9	9	9	26.8	26.8	26.8	34.455	0	12.203	229970000
Q96EY1	Q96EY1	DnaJ homolog subfamily A member 3, mitochondrial	DNAJA3	+	3.94857	0.000643678	1.57813	+	3.71588	0.00030622	2.0764	+	4.26843	0	1.68698		1.01351	0.101691	-0.498266		0.280085	0.497531	-0.108849	23.8467	24.399	24.0623	23.8591	25.7839	25.6937	26.578	26.4171	25.4648	25.9592	25.8168	25.6742	25.3847	25.5242	25.6135	25.9573	11	11	11	21.5	21.5	21.5	52.488	0	56.642	2933100000
Q96EY4	Q96EY4	Translation machinery-associated protein 16	TMA16	+	1.41146	0.0113793	1.93817		0.36365	0.220556	0.873466		0.0171017	0.926662	-0.0389299		0.557898	0.189533	1.0647	+	1.92717	0.00630181	1.9771	22.5717	23.6701	21.5006	20.7124	22.96	24.4578	23.8121	20.7188	21.3267	23.2726	21.659	22.0408	23.2316	24.9515	24.1402	23.8841	5	5	5	31	31	31	23.864	0	24.672	598790000
Q96EZ8	Q96EZ8	Microspherule protein 1	MCRS1	+	2.09996	0.00152495	3.02211		NaN	1	0		NaN	1	0	+	3.79173	0.000595745	3.45071	+	3.73164	0.000278607	2.7295	23.121	20.086	22.216	20.2478	21.0992	21.9543	20.5609	20.3419	21.6935	20.9723	22.0088	22.1665	23.9232	24.3065	24.846	24.6835	7	7	7	22.7	22.7	22.7	51.803	0	46.517	371250000
Q96F63	Q96F63	Coiled-coil domain-containing protein 97	CCDC97	+	2.72825	0.00101923	-2.18939	+	3.17474	0.000219931	-2.52025	+	2.77024	0.000138249	-2.63528		NaN	1	0		NaN	1	0	24.2898	23.7027	23.7747	23.8401	22.4743	20.8978	21.1765	20.9778	21.149	22.6139	20.8573	20.4459	21.8191	21.1077	21.1387	22.7843	7	7	7	28.3	28.3	28.3	38.946	0	96.491	72587000
Q96FW1	Q96FW1	Ubiquitin thioesterase OTUB1	OTUB1		NaN	1	0		0.0336525	0.874532	-0.05791	+	1.84614	0.00626996	1.22799		0.287584	0.44858	-0.383835	+	2.89312	0.00120238	-1.66974	22.5756	21.5152	21.4781	21.8336	20.932	23.3604	21.4504	21.4281	23.124	23.7165	22.9951	22.4789	21.6481	21.2492	21.6643	21.074	5	5	5	18.1	18.1	18.1	31.284	0	51.773	252050000
Q96GA3	Q96GA3	Protein LTV1 homolog	LTV1		0.911828	0.0615343	-0.687825	+	1.76223	0.00360555	-2.37841	+	1.96123	0.00407097	-1.72115	+	1.36021	0.0238004	1.69058	+	1.53157	0.0169552	1.03333	24.8279	23.6773	24.7675	23.5329	22.8311	23.008	20.9864	20.4666	22.2327	22.6715	23.2701	21.7468	23.6327	23.384	23.9017	23.1359	10	10	10	20	20	20	54.854	0	18.891	420890000
Q96GM5	Q96GM5	SWI/SNF-related matrix-associated actin-dependent regulator of chromatin subfamily D member 1	SMARCD1	+	1.12594	0.032435	0.985057	+	1.96792	0.00313565	1.54129		0.670846	0.0935488	0.700353		0.769093	0.143149	-0.556234		0.259912	0.420209	0.284704	23.8566	25.2402	25.4768	25.0669	25.8997	26.4971	26.9749	26.434	24.6116	25.8209	26.2508	25.7586	25.1017	25.9602	26.4161	26.1026	33	33	25	61	61	47.8	58.232	0	323.31	10286000000
Q96GQ7	Q96GQ7	Probable ATP-dependent RNA helicase DDX27	DDX27		0.746126	0.0796039	-0.886046	+	2.21588	0.00138552	-2.49566	+	2.08226	0.00242883	-2.77519	+	1.66452	0.014103	1.60962	+	1.56396	0.0106177	1.88914	22.4752	24.3129	24.5427	23.6381	22.3721	21.0048	20.983	20.6264	22.5647	20.3296	20.7797	20.1943	22.9684	23.2671	21.8269	23.3624	14	14	14	20.2	20.2	20.2	89.834	0	25.553	415720000
Q96H79	Q96H79	Zinc finger CCCH-type antiviral protein 1-like	ZC3HAV1L		0.750632	0.064392	1.74308	+	3.06583	0.000222997	3.20799	+	2.89385	0.00015544	3.22739		0.670818	0.130316	-1.46491		0.664071	0.101137	-1.48431	21.8514	21.9064	19.9652	20.5409	24.642	24.0915	23.8027	24.5597	24.2719	24.5516	23.4819	24.8681	24.0526	21.98	20.3103	24.8934	10	10	10	44.7	44.7	44.7	32.962	0	106.65	1435300000
Q96HI0	Q96HI0	Sentrin-specific protease 5	SENP5	+	6.45512	0	5.90519	+	6.13547	0	5.32095	+	5.35597	0	4.16559	+	2.30501	0.0163429	0.584243	+	4.41563	0	1.7396	19.9228	19.6821	20.5834	20.5806	25.4876	25.2619	25.5462	25.7568	24.3243	24.7505	24.1772	24.1792	25.9977	25.9389	26.3413	26.1116	9	9	9	13.6	13.6	13.6	86.692	0	91.639	1623600000
Q96HS1	Q96HS1	Serine/threonine-protein phosphatase PGAM5, mitochondrial	PGAM5	+	1.47806	0.00858094	2.57176	+	2.88026	0.000194529	3.30088	+	1.37597	0.0106156	2.48362		0.417757	0.293946	-0.729117		0.027721	0.887402	0.0881395	20.7004	22.287	20.6366	19.5933	23.6885	24.0908	24.0723	24.5693	20.9371	23.8243	24.1582	24.2324	23.8501	21.1398	24.1962	24.3182	6	6	6	30.1	30.1	30.1	32.004	0	79.132	641080000
Q96I24	Q96I24	Far upstream element-binding protein 3	FUBP3	+	4.20128	0.00100952	-0.736941		0.909377	0.220827	-0.133522		0.540615	0.55814	-0.0406213	+	2.99452	0.00972487	-0.60342	+	3.98079	0.00154839	-0.69632	25.0713	25.1656	25.0967	25.0931	24.8672	25.1469	25.0338	24.8447	24.9866	25.0788	25.0783	25.1203	24.1787	24.3643	24.524	24.4118	29	28	27	61.5	59.6	58	61.64	0	305.84	4429800000
Q96I25	Q96I25	Splicing factor 45	RBM17	+	2.86825	0.000826531	-2.17051	+	2.15624	0.00203077	-1.5353	+	0.956415	0.0447957	-0.805353		1.26497	0.0565087	-0.635209	+	2.20312	0.00505532	-1.36516	27.713	26.412	26.2362	26.5446	25.6343	25.3526	24.8595	24.9183	26.7146	25.5041	25.6895	25.7762	25.1121	24.2658	24.5088	24.337	19	19	19	40.6	40.6	40.6	44.961	0	310.23	4886300000
Q96I51	Q96I51	Williams-Beuren syndrome chromosomal region 16 protein	WBSCR16	+	1.21733	0.0165385	2.78195		NaN	1	0		NaN	1	0	+	1.34373	0.0207742	3.16884	+	1.57439	0.0083038	3.4855	22.3053	20.52	20.8911	21.5249	19.6348	22.218	21.0001	20.8407	20.6974	20.5809	19.7205	21.4282	22.5078	21.7787	25.7471	26.3354	12	12	12	40.5	40.5	40.5	49.897	0	264.74	861590000
Q96II8	Q96II8	Leucine-rich repeat and calponin homology domain-containing protein 3	LRCH3	+	3.69487	0.000587156	2.72157	+	4.42409	0	3.4833	+	4.2999	0	3.7383		1.11457	0.0627654	-0.761732	+	1.37619	0.0222333	-1.01673	21.57	21.1014	20.6756	20.6627	25.1595	24.4999	24.2035	24.0799	25.604	24.2909	24.4742	24.5938	24.464	23.7361	23.3565	23.3393	35	35	33	52.8	52.8	51.5	86.082	0	323.31	3884800000
Q96IK1;Q8NFC6;Q8IYS8	Q96IK1	Biorientation of chromosomes in cell division protein 1	BOD1	+	2.17327	0.00279928	-1.2854	+	2.30569	0.00158707	-1.42808	+	2.5334	0.00304467	-1.01196		0.139726	0.672315	0.142673		0.416097	0.304624	-0.273445	26.9566	26.1686	26.2949	26.519	25.4268	25.4861	25.0485	24.2654	25.7177	25.2463	25.6322	25.2951	25.851	25.1881	25.2093	24.5491	10	10	10	51.9	51.9	51.9	19.196	0	58.161	5325100000
Q96IR7	Q96IR7	4-hydroxyphenylpyruvate dioxygenase-like protein	HPDL	+	1.68842	0.00863444	1.20625	+	2.56943	0.000777538	2.01209	+	2.79756	0.000425163	1.99586	+	1.35624	0.0382984	-0.805833	+	1.6518	0.0175858	-0.789608	22.4243	21.5089	22.1971	20.9812	23.1565	23.6521	24.1654	24.1859	23.6521	23.9234	24.1297	23.3898	22.5535	22.7438	23.2179	23.4214	13	13	13	48.2	48.2	48.2	39.385	0	79.552	1073700000
Q96IT1	Q96IT1	Zinc finger protein 496	ZNF496	+	4.30101	0.000566667	4.62416		NaN	1	0		NaN	1	0	+	5.5349	0	5.27906	+	3.98742	0	5.00526	22.994	21.807	20.8225	21.5943	20.6367	20.8949	21.0043	22.0623	19.9945	21.1053	22.2981	22.2955	26.5105	26.3803	26.3671	26.4565	20	20	20	36.6	36.6	36.6	66.907	0	320.17	3145700000
Q96IZ7	Q96IZ7	Serine/Arginine-related protein 53	RSRC1		NaN	1	0		NaN	1	0	+	5.83021	0	4.15319		NaN	1	0	+	4.7307	0	-3.86128	20.7077	21.4678	20.9939	21.474	21.1902	22.2804	20.7646	20.7577	25.6313	25.3159	25.0814	25.2275	20.73	22.1149	21.6832	21.2828	6	6	6	20.1	20.1	20.1	38.677	0	50.429	695020000
Q96J01	Q96J01	THO complex subunit 3	THOC3	+	2.58106	0.00153414	1.17694	+	4.45006	0	2.71341	+	4.10602	0	2.66922	+	5.24476	0.000711864	-1.53647	+	3.96466	0.000482759	-1.49228	23.1554	22.1599	22.9596	23.1124	25.4901	25.5792	25.3765	25.7951	25.0855	25.8395	25.5206	25.6185	24.008	24.1626	24.0162	23.9081	12	12	12	45	45	45	38.771	0	96.06	3481100000
Q96JC9	Q96JC9	ELL-associated factor 1	EAF1		0.137879	0.615132	-0.0929699		1.00167	0.0670387	-0.407225	+	2.28184	0.00512853	-0.89676		0.999395	0.147778	0.314255	+	2.589	0.00584049	0.803791	26.5129	25.6878	25.6624	25.7621	25.5831	25.502	25.5522	25.359	25.125	24.9122	25.0665	24.9345	26.0465	26.1019	25.6265	25.4785	7	7	6	26.9	26.9	26.9	29.042	0	38.964	3665100000
Q96JJ7	Q96JJ7	Protein disulfide-isomerase TMX3	TMX3		0.762849	0.10905	0.429885	+	1.54591	0.0103169	1.14871	+	1.86619	0.0060649	1.32104		1.04651	0.0733226	-0.718822	+	1.42183	0.0226961	-0.891158	22.8765	23.7145	22.8104	23.5914	23.9823	25.3356	24.3191	23.9506	24.0632	25.2961	24.8357	24.0819	23.5701	23.8936	23.938	23.3106	6	6	6	18.1	18.1	18.1	51.871	0	30.298	1496700000
Q96JN8	Q96JN8	Neuralized-like protein 4	NEURL4	+	2.07798	0.00200385	2.50857		NaN	1	0		NaN	1	0	+	3.95652	0.000583333	2.48835	+	3.71209	0.00028	2.8077	21.0553	22.3575	22.2254	19.6377	22.0021	21.3331	21.0732	20.9485	21.2861	21.7759	20.4152	20.6022	23.943	23.4937	23.6899	24.1836	14	14	14	11.3	11.3	11.3	166.9	0	24.063	10164000000
Q96KB5	Q96KB5	Lymphokine-activated killer T-cell-originated protein kinase	PBK		0.177567	0.472944	0.321726	+	1.93494	0.00239601	2.30682	+	2.50911	0.000648421	2.97804	+	2.18664	0.00540193	-1.98509	+	2.92704	0.00106757	-2.65631	22.5913	20.2268	22.6535	21.2749	23.2056	24.4728	24.0359	24.2595	23.984	24.8667	24.959	24.849	21.4292	22.8106	21.2206	22.573	14	14	14	34.5	34.5	34.5	36.085	0	32.297	1468200000
Q96KQ4	Q96KQ4	Apoptosis-stimulating of p53 protein 1	PPP1R13B		NaN	1	0	+	2.02537	0.00227119	1.964	+	6.06879	0	3.40434		0.152918	0.619757	-0.283526	+	1.83837	0.00738113	-1.72386	20.6521	20.205	20.1397	20.5759	21.4434	23.1083	21.5255	23.3514	24.0929	23.7392	23.6113	23.7465	23.1721	20.7775	22.3339	22.0111	7	6	6	9.8	9.1	9.1	119.56	0	22.223	248870000
Q96KR1	Q96KR1	Zinc finger RNA-binding protein	ZFR	+	0.881394	0.047812	-1.39159		0.782516	0.055284	-1.16199		0.528942	0.118969	-1.15498		0.117984	0.686687	-0.229598		0.0856305	0.703101	-0.236605	21.6455	24.0369	23.8052	23.9137	22.202	23.4893	21.6419	21.4201	20.5148	21.0344	23.3923	23.8399	21.2113	23.2701	20.8759	22.4777	15	15	15	14.2	14.2	14.2	117.01	0	82.768	382440000
Q96L58	Q96L58	Beta-1,3-galactosyltransferase 6	B3GALT6	+	3.46581	0.000576577	3.93546	+	1.07328	0.0200894	2.16699		NaN	1	0		0.845918	0.0789337	1.76847	+	3.45494	0.000267943	3.57577	21.6244	19.9969	20.4679	21.3934	21.776	20.9779	24.477	24.9196	20.5925	21.8322	21.7023	20.7943	23.9018	24.7017	24.8618	25.7591	6	6	6	22.2	22.2	22.2	37.137	0	31.774	481670000
Q96L92	Q96L92	Sorting nexin-27	SNX27		0.497601	0.16853	0.629009	+	2.04399	0.00185886	2.0886	+	2.31615	0.00172849	2.19719	+	1.35997	0.0256155	-1.45959	+	1.59776	0.0107921	-1.56818	22.8832	21.2664	21.4117	21.2757	23.2644	24.8129	23.9789	23.1351	23.6753	24.8503	23.6338	23.4663	21.1411	22.8554	23.011	22.3454	13	13	13	33.5	33.5	33.5	61.264	0	115.09	1111300000
Q96LD4	Q96LD4	Tripartite motif-containing protein 47	TRIM47		NaN	1	0		0.219492	0.409659	0.419774	+	1.50584	0.00867843	1.94085		0.233781	0.499194	-0.418231	+	1.62206	0.00947917	-1.9393	22.1032	21.2728	20.2486	21.4703	20.548	22.1758	23.3462	20.7039	24.2439	23.7315	21.5842	23.2987	21.7862	21.4354	21.438	20.4415	8	8	8	17.1	17.1	17.1	69.531	0	39.268	318270000
Q96MH2	Q96MH2	Protein HEXIM2	HEXIM2		0.726054	0.130976	0.356569	+	1.54086	0.0146617	0.73818		0.241906	0.448538	-0.131194		0.985713	0.128971	-0.381611	+	1.80449	0.0253693	0.487763	28.8574	28.0307	27.9608	28.4017	28.8903	28.9136	28.8818	29.5177	28.0369	28.1404	28.1448	28.4037	28.6981	29.0028	28.4362	28.5397	28	27	27	55.9	55.9	55.9	32.418	0	323.31	64925000000
Q96MX3	Q96MX3	Zinc finger protein 48	ZNF48	+	1.23349	0.0208298	-1.39971	+	2.68802	0.000660287	-2.27017	+	1.61032	0.00810899	-1.42078		NaN	1	0		NaN	1	0	23.6049	22.9961	23.435	22.0504	20.6274	21.089	21.2347	20.0547	20.9422	21.3824	21.5919	22.4868	21.4438	23.0032	21.3378	20.7028	2	2	2	4.4	4.4	4.4	67.819	0.00098522	2.5818	27673000
Q96N67;Q8NF50	Q96N67	Dedicator of cytokinesis protein 7	DOCK7	+	4.66851	0.00060177	3.20833	+	4.84719	0	3.04714	+	5.15988	0	2.66773		0.187706	0.604572	0.16119		0.912081	0.0858198	0.540606	21.0517	21.2101	20.9506	21.3648	23.6853	24.7603	24.2021	24.1181	23.3601	24.1181	23.9181	23.8519	23.6398	24.724	24.7115	24.3353	36	36	36	19.6	19.6	19.6	242.56	0	207.24	2846900000
Q96PK6	Q96PK6	RNA-binding protein 14	RBM14	+	4.8483	0	-4.6495	+	3.3615	0.000315271	-3.67547	+	3.5301	0	-2.47264		0.814872	0.103489	-0.974035	+	2.63239	0.00131805	-2.17686	30.3591	30.2489	30.5928	31.0064	28.0618	27.013	26.8094	25.6211	28.5731	27.2684	28.1306	28.3445	26.6239	25.0523	26.0052	25.9277	47	47	47	54.1	54.1	54.1	69.491	0	323.31	60619000000
Q96PV6	Q96PV6	Leukocyte receptor cluster member 8	LENG8		0.228778	0.397515	-0.360775		NaN	1	0		0.53093	0.152939	0.464993		0.954809	0.0652205	1.41697		0.595494	0.141443	-0.825768	22.9478	22.5723	21.7524	22.086	19.1917	21.3313	21.2153	20.5092	23.3839	23.1323	21.9771	22.7252	20.5952	23.163	22.6565	21.5007	4	4	4	6.9	6.9	6.9	88.156	0	6.288	100940000
Q96QR8;Q9UJV8	Q96QR8	Transcriptional activator protein Pur-beta	PURB	+	2.79083	0.00170079	-0.908635	+	3.0739	0.00136154	-0.809478	+	2.64669	0.00517829	-0.662113		0.249095	0.598028	-0.0991569		0.7519	0.186944	-0.246521	25.8341	25.812	25.9874	26.2349	25.3846	25.0349	25.2095	25.0014	25.4543	25.0573	25.3305	25.3777	25.2713	24.6884	25.0196	25.2545	20	14	14	57.4	50	50	33.24	0	84.7	4824900000
Q96RE7	Q96RE7	Nucleus accumbens-associated protein 1	NACC1		NaN	1	0	+	2.61652	0.000831409	2.23909	+	2.95003	0.000155039	2.76882	+	2.12469	0.0079116	-1.44963	+	2.58372	0.00142005	-1.97936	20.3789	20.4579	21.6174	22.0725	23.3127	23.7951	23.2058	23.1694	23.5431	24.5168	23.8823	23.6597	21.4719	22.2874	22.6776	21.2476	7	7	7	20.1	20.1	20.1	57.258	0	58.518	470650000
Q96RL1	Q96RL1	BRCA1-A complex subunit RAP80	UIMC1	+	7.26035	0	6.71768		NaN	1	0		NaN	1	0	+	5.89902	0	6.66212	+	7.56536	0	6.91751	20.9147	21.4096	21.1387	20.7294	21.7872	20.6337	20.5107	21.483	20.8517	21.1587	20.568	20.8147	27.6776	27.9627	28.0254	27.3973	40	40	40	62.7	62.7	62.7	79.727	0	323.31	8264500000
Q96RS6	Q96RS6	NudC domain-containing protein 1	NUDCD1	+	1.05571	0.0356025	1.03702	+	2.82388	0.000192771	3.77055	+	4.85407	0	6.05143	+	2.18129	0.00467123	-2.73352	+	4.47967	0	-5.01441	22.1363	22.0865	21.0132	20.6793	25.8641	26.2193	25.2896	23.6244	27.7741	28.105	27.5094	26.7326	22.4211	23.2597	22.7759	21.6068	21	21	21	38.3	38.3	38.3	66.755	0	323.31	11254000000
Q96S15	Q96S15	WD repeat-containing protein 24	WDR24	+	4.08343	0.000485714	4.75408	+	3.42052	0.000324873	3.47339		0.285328	0.308094	0.43575	+	1.23384	0.0361883	1.28069	+	3.13119	0.000713693	4.31833	21.0254	21.6266	20.2597	21.4985	24.7793	24.1977	23.8	25.5267	22.1622	22.7491	20.3402	20.9016	25.5956	25.6074	25.1996	27.0238	17	17	17	28.1	28.1	28.1	88.206	0	76.534	1520400000
[truncated: 364 more rows]
[truncated: 1 more columns]
