# Supplementary material for: Interaction networks of SIM-binding groove mutants reveal alternate modes of SUMO binding and profound impact on SUMO conjugation
Source: Sci Adv. 2025 May 14;11(20):eadp2643. doi: 10.1126/sciadv.adp2643 (PMC12077520; doi:10.1126/sciadv.adp2643)
Supplement: Supplementary file 2 — Tables S1 to S4 [file sciadv.adp2643_tables_s1_to_s4.zip › adp2643_table_s2.xlsx]

## Sheet: SUMO3
				SUMO3 WT vs CTRL				SUMO3 IKR vs CTRL				SUMO3 QFI vs CTRL				SUMO3 WT vs SUMO3 IKR				SUMO3 WT vs SUMO3 QFI				Values																Misscelaneous
Protein IDs	Majority protein IDs	Protein names	Gene names	Significant	-log p value	q-value	log2 difference	Significant	-log p value	q-value	log2 difference	Significant	-log p value	q-value	log2 difference	Significant	-log p value	q-value	log2 difference	Significant	-log p value	q-value	log2 difference	Bead only_1	Bead only_2	Bead only_3	Bead only_4	SUMO3 IKR_1	SUMO3 IKR_2	SUMO3 IKR_3	SUMO3 IKR_4	SUMO3 QFI_1	SUMO3 QFI_2	SUMO3 QFI_3	SUMO3 QFI_4	SUMO3 WT_1	SUMO3 WT_2	SUMO3 WT_3	SUMO3 WT_4	Peptides	Razor + unique peptides	Unique peptides	Sequence coverage [%]	Unique + razor sequence coverage [%]	Unique sequence coverage [%]	Mol. weight [kDa]	Q-value	Score	Intensity
A0AV96;Q8TBY0;Q9NQ94	A0AV96	RNA-binding protein 47	RBM47		0.196705	0.531934	-0.404082		0.574799	0.122938	-0.890567		0.0893232	0.660701	0.194029		0.394964	0.288574	0.486485		0.427164	0.211793	-0.598111	22.3866	23.3776	20.4168	23.1004	21.9006	21.7473	20.6193	21.4519	22.9897	21.2548	22.9739	22.8391	21.3309	22.4542	22.9127	20.9673	8	8	8	15.9	15.9	15.9	64.098	0	19.433	231660000
A4D1E9	A4D1E9	GTP-binding protein 10	GTPBP10		0.681452	0.144811	0.858806	+	1.61908	0.0105125	1.38014		NaN	1	0		0.438978	0.253859	-0.521333		0.741207	0.0808265	0.943303	21.4889	21.0941	20.2426	22.0937	21.9467	22.8128	23.1121	22.5683	21.4024	20.9702	22.0865	20.1223	23.0284	22.736	21.5	21.0901	6	6	6	18.3	18.3	18.3	42.932	0	42.3	177800000
A5PLN9	A5PLN9	Trafficking protein particle complex subunit 13	TRAPPC13		NaN	1	0		0.41583	0.227028	0.453034	+	2.68214	0.000736196	1.662		0.150543	0.600092	-0.246063	+	1.53562	0.0105208	-1.45503	21.4038	20.7372	21.9512	21.6482	21.2596	22.0761	22.9642	21.2527	23.2055	23.4414	23.1937	22.5477	20.8801	22.7923	20.8544	22.0415	7	7	7	16.1	16.1	16.1	46.523	0	9.9596	371990000
A6NDU8	A6NDU8	UPF0600 protein C5orf51	C5orf51		NaN	1	0		NaN	1	0	+	1.06283	0.0221308	1.68145		NaN	1	0	+	1.33383	0.0144425	-2.08486	21.8115	21.3163	20.7659	22.2819	21.5194	21.1079	20.7007	21.0646	21.0234	23.8343	24.4283	23.6155	22.117	21.1564	20.8216	20.467	6	6	6	33	33	33	33.62	0	125.99	360880000
A6NHR9	A6NHR9	Structural maintenance of chromosomes flexible hinge domain-containing protein 1	SMCHD1		0.0266262	0.92475	0.0483265		NaN	1	0		NaN	1	0		0.459764	0.268025	-0.372716	+	1.02605	0.0439665	-0.74496	22.7333	20.8333	19.7956	21.065	21.9242	22.257	21.1743	20.7557	22.4317	21.0466	22.5266	21.5954	20.8626	21.4552	21.2395	21.0632	21	21	21	13.6	13.6	13.6	226.37	0	27.389	425100000
C9JLW8	C9JLW8	Protein FAM195B	FAM195B	+	2.64023	0.00273333	-2.47176	+	2.78581	0.00131148	-2.75607	+	2.47013	0.00075	-2.714		NaN	1	0		NaN	1	0	24.3215	22.7699	24.2009	23.9715	20.8008	21.7346	21.5504	20.1537	21.4773	21.475	21.7149	19.7406	21.862	21.4282	20.3821	21.7045	5	5	5	53.6	53.6	53.6	10.92	0	25.918	89224000
E9PRG8	E9PRG8	Uncharacterized protein C11orf98	C11orf98	+	3.58519	0.000972222	-1.47675	+	2.29792	0.00238182	-3.36253	+	5.2092	0.00115254	-3.89712	+	1.25836	0.0261946	1.88578	+	3.68408	0.00032	2.42037	26.386	26.6521	26.605	26.2869	24.5666	23.9945	22.8705	21.0483	23.0267	22.5905	21.885	22.8393	25.3842	25.1786	24.8532	24.6069	9	9	9	56.9	56.9	56.9	14.234	0	18.18	1312700000
O00115	O00115	Deoxyribonuclease-2-alpha	DNASE2	+	1.92337	0.00695238	-1.92662	+	1.21691	0.019212	-2.17134	+	2.8547	0.000176166	-3.70988		0.0902512	0.724038	0.244716	+	1.30705	0.0162899	1.78326	25.9839	25.2427	25.0179	24.4273	24.6248	24.4174	21.2616	21.6827	23.1311	20.4419	21.1526	21.1067	24.0289	22.0572	23.7323	23.1469	4	4	4	11.9	11.9	11.9	39.58	0	10.361	522180000
O00139;Q8N4N8	O00139	Kinesin-like protein KIF2A	KIF2A		NaN	1	0	+	4.21987	0.00158559	5.31513	+	4.33874	0.000596491	5.61573	+	6.53436	0	-4.45202	+	6.55025	0	-4.75262	20.9231	20.5052	21.4903	19.0707	25.8552	26.166	25.7365	25.4922	26.3752	26.3435	26.0103	25.7233	21.0505	21.3492	21.4578	21.5843	25	25	22	33.1	33.1	31.9	79.954	0	220.07	3231900000
O00148	O00148	ATP-dependent RNA helicase DDX39A	DDX39A		0.434649	0.26203	-0.924971		0.416009	0.194347	0.927729		0.589319	0.0900969	1.63675	+	1.04442	0.0400473	-1.8527	+	1.05702	0.0248594	-2.56172	21.8166	23.1065	24.7475	24.807	23.3322	26.2736	24.9679	23.6147	24.4526	28.0322	25.6914	22.8483	21.1733	24.2122	22.6489	22.7433	24	24	12	53.6	53.6	28.6	49.129	0	315.05	6172400000
O00165	O00165	HCLS1-associated protein X-1	HAX1		0.949226	0.0714721	1.11899		0.848549	0.0565503	1.00833		0.752453	0.0640363	0.962814		0.264644	0.531752	0.110655		0.239153	0.463726	0.156176	21.813	24.2246	23.9306	24.266	24.3036	24.6916	24.7798	24.4925	23.9926	25	24.7821	24.3108	24.5825	25.0468	24.6747	24.4061	9	9	9	41.2	41.2	41.2	31.62	0	74.705	1791900000
O00170	O00170	AH receptor-interacting protein	AIP		NaN	1	0		0.386682	0.227493	0.633727	+	1.96515	0.00288103	1.58018		0.915799	0.0624142	-1.28176	+	2.71609	0.00137859	-2.22821	22.2324	22.1969	21.2479	20.8098	20.8347	23.5224	23.0476	21.6173	22.6373	23.8619	23.1565	23.152	20.0119	21.3556	20.9766	21.5508	8	8	8	30.9	30.9	30.9	37.664	0	19.436	331680000
O00193	O00193	Small acidic protein	SMAP		NaN	1	0	+	1.99075	0.00419685	3.53867	+	3.91559	0.000363636	4.25284	+	1.77739	0.00713274	-3.19859	+	3.58011	0.000363636	-3.91276	21.6414	19.6109	20.0098	21.1746	21.8315	25.7932	24.4707	24.4961	24.7177	24.8924	25.077	24.7609	21.5854	21.4697	21.3003	19.4417	4	4	4	36.6	36.6	36.6	20.332	0	153.39	774190000
O00217	O00217	NADH dehydrogenase [ubiquinone] iron-sulfur protein 8, mitochondrial	NDUFS8	+	1.77943	0.00890402	2.26025	+	2.97314	0.00115528	3.04005	+	4.21108	0.000414634	3.36237		0.49825	0.19938	-0.779805	+	0.934935	0.0434766	-1.10212	21.0073	21.0055	21.5547	19.9453	22.7957	24.1635	24.614	24.0998	24.1046	24.2777	24.2884	24.2916	21.3941	24.1208	23.5722	23.4666	5	5	5	24.3	24.3	24.3	23.705	0	30.65	802710000
O00231	O00231	26S proteasome non-ATPase regulatory subunit 11	PSMD11		0.385747	0.307939	0.616186		0.20579	0.439393	-0.359213	+	2.26783	0.00125405	1.973		0.460581	0.210369	0.975399		0.845705	0.0521645	-1.35682	21.6048	22.1991	21.89	21.4373	20.6827	20.4045	23.3725	21.2346	22.8429	24.8646	23.9509	23.3648	20.9388	23.0814	23.9307	21.6451	8	8	8	22	22	22	47.463	0	44.787	649240000
O00233	O00233	26S proteasome non-ATPase regulatory subunit 9	PSMD9	+	3.74289	0.000448	1.79373	+	4.59738	0.00112	3.36247	+	5.60619	0.0015814	3.27273	+	2.51147	0.00292308	-1.56874	+	3.03988	0.00127614	-1.479	21.5305	21.2258	21.5371	21.7701	24.5083	25.5785	25.0176	24.409	24.7216	25.1754	24.8286	24.4288	23.1405	23.8722	23.1682	23.0575	12	12	12	54.3	54.3	54.3	24.682	0	94.88	1944100000
O00268	O00268	Transcription initiation factor TFIID subunit 4	TAF4	+	3.00601	0.00431304	0.892078	+	4.04265	0.000993548	1.11481	+	1.76003	0.0155398	0.526238		0.653801	0.24329	-0.222728		0.955287	0.0936721	0.365839	24.6953	24.8537	24.7938	25.0338	25.7452	26.1147	25.8427	26.1332	24.9968	25.4212	25.3603	25.7032	25.4079	25.8458	25.6681	26.0231	31	31	30	33.7	33.7	33.7	110.11	0	323.31	7690500000
O00330	O00330	Pyruvate dehydrogenase protein X component, mitochondrial	PDHX		0.0741277	0.791908	0.177646	+	1.43531	0.0145111	1.59991	+	1.24335	0.0154069	1.41281	+	1.19338	0.034675	-1.42227	+	1.00818	0.0342751	-1.23516	22.3788	20.4706	23.0003	22.9401	23.6989	23.6725	24.0234	23.7946	23.3464	23.5509	23.7349	23.8088	20.6016	22.4306	23.3547	23.1134	11	11	11	26.9	26.9	26.9	54.122	0	42.107	809740000
O00410	O00410	Importin-5	IPO5		0.187909	0.56384	0.283323	+	1.51727	0.00992616	2.56146	+	5.80842	0.00485714	7.07123	+	1.11581	0.0347582	-2.27814	+	4.24845	0	-6.78791	21.2921	20.9249	20.7022	21.2235	21.3408	24.4243	25.513	23.1106	27.2418	28.6228	28.7468	27.8163	21.9254	19.6977	22.3056	21.3474	56	56	55	49.3	49.3	49.3	123.63	0	323.31	37660000000
O00422	O00422	Histone deacetylase complex subunit SAP18	SAP18		0.225523	0.480217	0.61125	+	2.01361	0.00455744	2.16079	+	2.8276	0.000308458	3.15036		0.779726	0.0834293	-1.54954	+	1.38789	0.0110275	-2.53911	22.4658	20.9689	23.0324	23.3408	23.9801	24.6705	25.1484	24.6522	25.1354	26.1072	25.3501	25.8167	20.254	23.6363	23.8762	24.4863	8	8	8	56.9	56.9	56.9	17.561	0	20.147	2151800000
O00425;Q9Y6M1	O00425	Insulin-like growth factor 2 mRNA-binding protein 3	IGF2BP3		0.318251	0.497471	0.141457		1.05248	0.0696906	-0.404319	+	1.23276	0.0493933	-0.382784		1.19658	0.0589151	0.545776	+	1.31441	0.0351763	0.524241	25.7516	25.8918	26.1604	26.0871	25.8645	25.059	25.6414	25.7087	25.7476	25.3741	25.3484	25.8898	26.0616	25.7741	26.0602	26.561	38	34	34	61.7	56.3	56.3	63.704	0	323.31	11724000000
O00472	O00472	RNA polymerase II elongation factor ELL2	ELL2	+	2.95297	0.00425751	0.901496	+	3.13467	0.00239269	0.970958		0.763458	0.119925	0.302702		0.154803	0.687469	-0.0694623	+	1.53492	0.023567	0.598794	24.3488	24.1647	24.5441	24.57	25.1588	25.2158	25.4482	25.6887	24.5397	24.3194	25.0699	24.9094	25.4454	24.9478	25.47	25.3705	28	28	28	49.5	49.5	49.5	72.324	0	233.94	5002900000
O00505	O00505	Importin subunit alpha-4	KPNA3	+	1.72746	0.0137289	1.23293	+	1.42694	0.0164298	1.24002	+	1.31699	0.0153571	1.09351		0.00763796	0.98028	-0.00708723		0.20111	0.516546	0.139423	22.0037	23.7401	23.0717	22.6108	23.3711	24.7675	24.1975	24.0502	23.4021	24.3191	24.4119	23.6672	24.0741	24.3138	24.2093	23.7608	7	4	4	10.2	5.8	5.8	57.81	0	8.5153	823250000
O00534	O00534	von Willebrand factor A domain-containing protein 5A	VWA5A		NaN	1	0		NaN	1	0		0.592199	0.0979502	1.02195		NaN	1	0	+	1.68639	0.00666437	-1.80201	22.8365	21.1968	20.2169	22.3497	21.2702	22.1553	22.301	20.4788	23.2288	20.9879	23.2811	23.19	20.5482	20.8862	20.8391	21.2062	8	8	8	12.1	12.1	12.1	86.488	0	62.212	205610000
O00541	O00541	Pescadillo homolog	PES1		0.0804241	0.781241	-0.156959	+	1.69177	0.00762712	-2.32098	+	1.79388	0.00310345	-2.25469	+	3.06572	0.0016875	2.16402	+	4.46316	0	2.09774	21.6406	24.5626	24.4737	23.6099	22.093	20.9898	21.2123	20.7077	21.3856	21.3253	21.1999	21.3572	23.7491	23.2893	23.6783	22.9423	12	12	12	21.9	21.9	21.9	68.002	0	24.068	307920000
O00566	O00566	U3 small nucleolar ribonucleoprotein protein MPP10	MPHOSPH10	+	3.0074	0.00435088	-0.901547	+	3.18355	0.00111191	-3.62813	+	3.32574	0.000227425	-3.37524	+	2.48996	0.0021227	2.72658	+	2.55008	0.0015665	2.47369	25.6073	25.6658	25.5676	25.4114	23.5875	21.449	21.1189	21.5842	23.6446	21.54	21.7883	21.7782	25.028	24.723	24.3854	24.5095	13	13	13	26	26	26	78.863	0	104.57	1077400000
O00567	O00567	Nucleolar protein 56	NOP56		0.178402	0.553636	-0.524667	+	1.29811	0.0153605	-2.68099	+	1.68093	0.00334161	-3.49818	+	2.12768	0.00374447	2.15632	+	2.60218	0.00139314	2.97351	20.7698	24.6078	25.2544	24.9936	20.4684	21.3434	21.9592	21.1308	20.2618	19.7724	21.548	20.0507	23.7705	23.5765	24.1061	22.074	6	6	6	10.9	10.9	10.9	66.049	0	7.8231	222750000
O00571;O15523;Q9NQI0	O00571;O15523	ATP-dependent RNA helicase DDX3X;ATP-dependent RNA helicase DDX3Y	DDX3X;DDX3Y		0.386261	0.355982	0.297309	+	1.06258	0.040271	0.755024	+	1.19941	0.0243801	0.816828		1.17554	0.0713096	-0.457716	+	1.49905	0.0278088	-0.519519	24.9658	26.2935	26.3633	25.8046	26.1095	26.941	26.7781	26.6188	26.4324	27.1285	26.6516	26.4821	25.9972	26.4162	26.1903	26.0127	51	51	50	61.2	61.2	61.2	73.243	0	323.31	17546000000
O00629	O00629	Importin subunit alpha-3	KPNA4	+	1.4009	0.0198904	1.99042	+	1.31028	0.0165837	1.88119	+	1.23448	0.01399	1.78965		0.365189	0.469932	0.109236		0.668637	0.214431	0.200769	21.4613	23.5755	24.1972	21.1608	24.3566	24.5938	24.7123	24.2569	24.0412	24.4253	24.6199	24.4671	24.6877	24.5731	24.7151	24.3805	10	10	7	19	19	14.6	57.886	0	51.789	2047200000
O00743	O00743	Serine/threonine-protein phosphatase 6 catalytic subunit;Serine/threonine-protein phosphatase 6 catalytic subunit, N-terminally processed	PPP6C	+	2.43265	0.00320388	2.32249	+	1.79874	0.00653968	2.05474	+	3.69047	0.000302222	4.36969		0.287779	0.417013	0.267748	+	3.66303	0.000280702	-2.0472	21.6451	22.9692	20.9737	22.9316	23.4994	24.0367	25.243	23.9594	26.4414	27.0133	26.6547	25.8889	24.7626	24.4378	24.2979	24.3111	16	16	16	56.7	56.7	56.7	35.144	0	193.7	5005200000
O14545	O14545	TRAF-type zinc finger domain-containing protein 1	TRAFD1		0.894175	0.0831688	1.01959		0.454314	0.179127	0.7853	+	1.65424	0.0054029	1.631		0.140995	0.620886	0.234292	+	1.15948	0.0395615	-0.611412	22.9961	21.1237	21.5429	20.5668	20.6827	23.3676	22.6895	22.6309	23.1577	22.9255	23.1739	23.4966	22.5733	21.8994	22.7399	23.0953	7	7	7	13.6	13.6	13.6	64.84	0	24.532	445730000
O14579	O14579	Coatomer subunit epsilon	COPE	+	3.03945	0.00292157	1.05235	+	3.15526	0.00183206	1.34359	+	3.65309	0.00020178	1.58588		1.04019	0.128222	-0.291233	+	2.18323	0.0123193	-0.533531	23.9737	23.4751	23.3214	23.2463	25.2124	24.6518	24.6493	24.8772	25.4006	24.8383	25.0154	25.1056	24.5401	24.7193	24.4458	24.5206	7	7	7	26.9	26.9	26.9	34.482	0	50.614	2106500000
O14730	O14730	Serine/threonine-protein kinase RIO3	RIOK3		NaN	1	0		NaN	1	0	+	1.41998	0.00774352	2.07723		NaN	1	0		0.737728	0.076147	-1.13356	21.5873	21.3015	21.3697	20.4462	21.6776	21.7896	21.496	21.5204	21.134	24.5593	23.4487	23.8716	21.9743	22.2018	22.4315	21.872	11	11	11	24.7	24.7	24.7	59.092	0	18.166	515550000
O14744	O14744	Protein arginine N-methyltransferase 5;Protein arginine N-methyltransferase 5, N-terminally processed	PRMT5		0.866124	0.0772157	-1.46227		0.719838	0.0791016	-1.05425		0.372721	0.214237	-0.591537		0.286672	0.389397	-0.408019		0.76376	0.0783814	-0.870728	21.1695	23.9153	24.0523	22.9985	22.0148	21.832	22.6717	21.4002	22.295	22.9425	22.4669	22.0651	20.3289	22.5804	22.3156	21.0617	8	8	8	15.4	15.4	15.4	72.683	0	12.752	361370000
O14773	O14773	Tripeptidyl-peptidase 1	TPP1	+	3.36042	0.000482759	3.36765	+	3.66232	0.00117308	3.33403	+	3.71893	0.000300885	4.03613		0.0396481	0.893692	0.0336208		0.844626	0.0739144	-0.66848	22.4184	20.8668	22.5467	21.4233	25.0251	25.4331	25.2584	24.8747	25.7942	26.5925	25.8553	25.1577	25.2558	25.9001	24.8828	24.6871	3	3	3	7.5	7.5	7.5	61.247	0	25.824	2862000000
O14776	O14776	Transcription elongation regulator 1	TCERG1		0.819263	0.096546	0.998158	+	2.07693	0.00415595	2.36416		0.728061	0.0611161	1.3607	+	1.43204	0.0216934	-1.366		0.164733	0.506472	-0.362542	21.489	19.9925	19.4429	21.2437	21.8782	23.1346	23.0084	23.6037	20.1225	23.2331	23.1477	21.1078	20.6314	21.421	21.7674	22.341	8	8	8	9.2	9.2	9.2	123.9	0	16.151	305000000
O14818;Q8TAA3	O14818	Proteasome subunit alpha type-7	PSMA7	+	1.44739	0.0194339	1.70281	+	1.65692	0.00798664	2.24815	+	2.92326	0.000174807	2.94701		0.310331	0.352695	-0.545334	+	1.26193	0.0212308	-1.2442	21.9063	20.1139	20.0165	20.9577	21.2397	23.5305	23.6623	23.5544	23.0816	24.339	23.7967	23.5651	21.1143	22.6912	23.0764	22.9237	9	9	9	39.9	39.9	39.9	27.887	0	94.109	608180000
P19105;O14950	P19105;O14950	Myosin regulatory light chain 12A;Myosin regulatory light chain 12B	MYL12A;MYL12B		0.190499	0.513335	-1.42414		0.0701138	0.722849	0.557615		0.319364	0.22294	2.16427		0.266131	0.366755	-1.98175		0.537899	0.115512	-3.58841	26.5388	27.9746	20.2856	21.2082	27.266	28.938	21.8761	20.1575	26.4982	31.5083	25.594	21.0637	20.8119	29.2417	20.3866	19.8704	10	10	7	50.3	50.3	33.3	19.794	0	190.6	7744000000
O14979	O14979	Heterogeneous nuclear ribonucleoprotein D-like	HNRNPDL	+	2.46355	0.00469355	-1.22505	+	2.7703	0.00218605	-1.39912	+	2.64633	0.000730223	-1.71068		0.317831	0.435057	0.174068		0.758866	0.106451	0.485632	26.4846	26.285	26.8392	27.2089	25.2068	24.8939	25.6151	25.5054	24.921	24.2709	25.2972	25.4859	25.2721	25.1292	25.6922	25.8239	15	14	12	29.3	29.3	26.9	46.437	0	54.119	2909800000
O15042	O15042	U2 snRNP-associated SURP motif-containing protein	U2SURP	+	1.28144	0.0241475	-2.34381	+	1.08712	0.0219843	-3.27272	+	0.96018	0.0387177	-0.9986		0.208995	0.453632	0.928913		0.664051	0.09069	-1.34521	25.6996	27.0299	27.4368	26.8028	20.4889	26.2641	21.2053	25.9199	24.6443	25.938	26.4016	25.9909	24.7273	25.1349	25.9202	21.8115	16	16	16	18.7	18.7	18.7	118.29	0	149.09	2491900000
O15061	O15061	Synemin	SYNM		NaN	1	0		0.0988822	0.661744	0.181901		0.247344	0.342704	0.382409		0.559429	0.172534	-0.761502		0.816424	0.0661993	-0.962009	22.2389	20.6171	22.3727	20.7877	20.4162	22.5483	21.4301	22.3493	22.1565	22.5265	20.6365	22.2265	20.3889	22.1351	20.5854	20.5885	9	9	9	5.7	5.7	5.7	172.87	0.0010336	3.1828	116050000
O15067	O15067	Phosphoribosylformylglycinamidine synthase	PFAS		NaN	1	0	+	1.21355	0.0251349	1.03309		0.729245	0.073279	0.792683	+	1.24558	0.0339276	-1.21034		0.824191	0.0650645	-0.969934	21.7556	21.4909	21.7332	21.5433	21.3367	23.1876	22.9918	23.1393	20.856	22.7849	22.9185	23.1344	21.8113	21.9823	20.9621	21.0583	6	6	6	4.9	4.9	4.9	144.73	0	4.5881	159140000
O15160	O15160	DNA-directed RNA polymerases I and III subunit RPAC1	POLR1C	+	3.48112	0.00286911	0.906727	+	2.73013	0.00510623	0.71419	+	2.35574	0.00309375	0.827144		0.648542	0.270551	0.192537		0.159563	0.629033	0.0795832	24.0131	23.9833	23.8729	24.2603	24.9798	24.467	24.8224	24.7171	25.1845	24.4967	25.1016	24.6553	25.0251	24.7023	24.8946	25.1345	9	9	9	34.1	34.1	34.1	39.249	0	49.658	2164400000
O15182	O15182	Centrin-3	CETN3	+	6.87238	0	4.16973	+	8.39838	0	8.70281	+	7.50582	0	7.90156	+	6.29838	0	-4.53308	+	5.30869	0	-3.73183	21.9499	22.0911	22.1898	21.8546	30.8633	30.4003	30.545	31.088	30.437	29.4531	30.0222	29.7794	25.9409	26.2117	26.0729	26.5388	16	16	16	49.1	49.1	49.1	19.55	0	204.56	95042000000
O15212	O15212	Prefoldin subunit 6	PFDN6	+	1.3475	0.0299344	1.16035	+	1.88652	0.00561302	1.96834	+	2.24539	0.00124955	2.0462	+	1.18961	0.043763	-0.807984	+	2.18774	0.00562989	-0.885843	22.2842	23.5767	21.3984	22.32	23.7601	25.2636	24.5238	23.9052	24.4538	24.7203	24.6948	23.8953	23.4793	23.7833	23.6458	23.3124	9	9	9	82.2	82.2	82.2	14.582	0	81.298	1145700000
O15226	O15226	NF-kappa-B-repressing factor	NKRF		0.451915	0.388256	0.169649	+	3.27327	0.00136752	-1.58265	+	4.3741	0.00021519	-1.15296	+	3.2165	0.00167442	1.75229	+	3.66751	0.000607261	1.32261	25.7538	25.949	26.1338	26.0037	24.9612	23.9964	24.4843	24.0679	25.0116	24.6503	24.7999	24.7667	26.5518	25.8505	26.0485	26.0681	38	38	38	56.4	56.4	56.4	77.672	0	323.31	7673700000
O15234	O15234	Protein CASC3	CASC3	+	3.84715	0.000979021	1.23935	+	4.97885	0.00131765	2.68377	+	2.56182	0.00100184	1.38043	+	3.26923	0.00158242	-1.44442		0.18825	0.531532	-0.14108	25.5889	25.2348	25.3091	25.5278	28.175	27.7271	27.9276	28.5661	27.0481	26.0146	26.8911	27.2286	26.4234	26.5363	26.691	26.9674	26	26	26	32.7	32.7	32.7	76.277	0	278.05	14648000000
O15269	O15269	Serine palmitoyltransferase 1	SPTLC1		0.294455	0.40483	0.456522	+	0.983493	0.0313883	1.93486	+	3.06745	0.00019883	3.44987		0.735314	0.093597	-1.47834	+	2.94232	0.000797428	-2.99335	22.0545	19.9986	21.8357	20.6925	20.4358	24.036	24.1309	23.718	23.8629	25.0815	25.0055	24.4308	21.4847	22.8472	21.1295	20.9459	12	12	12	25.4	25.4	25.4	52.743	0	46.448	1614600000
O15344;Q9UJV3	O15344	E3 ubiquitin-protein ligase Midline-1	MID1		NaN	1	0	+	2.90652	0.00129377	2.97144	+	2.67371	0.000402685	2.74757	+	3.24592	0.00133333	-3.18975	+	3.00684	0.000611296	-2.96587	21.7784	20.0337	22.216	21.8664	24.2242	24.9512	24.4113	24.1936	24.5803	24.5772	23.9966	23.7306	21.6656	20.7023	20.346	22.3074	14	14	14	22.3	22.3	22.3	75.25	0	69.222	897220000
O15355	O15355	Protein phosphatase 1G	PPM1G		NaN	1	0		0.0551722	0.805272	0.0831714	+	2.56274	0.00124731	1.2125		0.0201943	0.939565	0.0351567	+	1.64083	0.0105046	-1.09418	22.0736	21.942	21.218	21.2594	20.4107	21.582	22.6183	22.2146	22.8151	22.9167	23.0584	22.5527	21.8777	22.5029	20.835	21.7506	6	6	6	11.7	11.7	11.7	59.271	0	5.1631	245910000
O15446	O15446	DNA-directed RNA polymerase I subunit RPA34	CD3EAP	+	1.37516	0.0386538	-0.742006	+	0.983514	0.0328297	-1.61708	+	3.21306	0.000219355	-3.85841		0.458897	0.216094	0.875075	+	2.65248	0.00130411	3.11641	23.8876	24.5976	24.5751	24.1854	23.7802	23.8703	22.805	20.3219	19.046	21.3887	21.3472	20.0302	23.6629	24.1288	23.4841	23.002	9	9	9	25.5	25.5	25.5	54.985	0	78.252	549370000
O15460	O15460	Prolyl 4-hydroxylase subunit alpha-2	P4HA2		0.0900695	0.768008	-0.127247		0.0437041	0.847323	-0.0659828		0.300595	0.300639	0.32624		0.0545959	0.844968	-0.0612645		0.7583	0.109546	-0.453487	22.9134	21.446	22.6156	21.1114	21.0924	22.1797	22.1962	22.3541	22.0761	22.6461	22.2462	22.4229	22.077	21.3148	21.6379	22.5476	4	4	4	8	8	8	60.901	0	5.5999	190740000
O15541	O15541	RING finger protein 113A	RNF113A		NaN	1	0		0.719854	0.0738445	1.2942		NaN	1	0		0.429465	0.240033	-0.739669		NaN	1	0	21.5157	22.223	19.9946	20.7523	20.4691	23.885	23.1008	22.2075	20.5805	20.5411	21.0078	20.8227	21.6846	22.0148	21.0441	21.9602	3	3	3	9.6	9.6	9.6	38.787	0	4.7148	116330000
O43159	O43159	Ribosomal RNA-processing protein 8	RRP8	+	1.42202	0.0237037	-1.3103	+	3.5795	0.00136283	-3.25794	+	2.6927	0.00042654	-3.46477	+	2.23895	0.00347558	1.94764	+	1.68163	0.00634843	2.15447	23.9801	25.4886	24.5015	24.9895	21.9541	21.0843	20.9233	21.9663	21.8456	22.0899	21.6162	19.5489	24.036	23.6417	23.699	22.3417	11	11	11	30.5	30.5	30.5	50.714	0	55.381	451470000
O43164	O43164	E3 ubiquitin-protein ligase Praja-2	PJA2		NaN	1	0		0.116526	0.607444	-0.256229	+	1.18215	0.016432	1.67916		0.00356433	0.989233	-0.00805759	+	1.54531	0.00844588	-1.94344	21.8796	21.9134	21.4432	20.13	19.7443	23.0469	20.9916	20.5584	24.1738	21.3528	22.8511	23.705	21.1031	21.7196	21.1065	20.3799	6	6	6	12.7	12.7	12.7	78.213	0	44.458	304940000
O43166	O43166	Signal-induced proliferation-associated 1-like protein 1	SIPA1L1		0.320654	0.364173	0.541766	+	3.17424	0.00116981	2.16772	+	2.21606	0.00236986	1.54527	+	1.22633	0.0303506	-1.62595		0.673495	0.0960562	-1.0035	22.0137	21.4701	21.8397	20.8371	23.6266	24.2895	23.2562	23.6592	23.8851	22.8789	22.808	22.7696	20.2594	23.468	22.322	22.2782	5	5	5	3.8	3.8	3.8	200.03	0	15.918	471730000
O43172	O43172	U4/U6 small nuclear ribonucleoprotein Prp4	PRPF4	+	1.23924	0.0313803	1.49071	+	2.91959	0.00139535	2.7266	+	3.35197	0.000222951	3.06039	+	1.31277	0.0290998	-1.23589	+	1.80667	0.00612676	-1.56968	21.4741	20.8667	19.5852	21.3837	23.5413	23.0404	23.7114	23.9231	23.7385	23.8041	24.0611	23.9476	22.6227	21.056	22.3263	23.2676	12	12	12	27.6	27.6	27.6	58.449	0	39.508	1051300000
O43175	O43175	D-3-phosphoglycerate dehydrogenase	PHGDH		0.800192	0.0949108	1.20278	+	0.983878	0.0342122	1.4431	+	0.830143	0.0473242	1.28159		0.634488	0.239079	-0.240318		0.118638	0.685089	-0.0788054	22.0585	25.3165	24.7309	24.8678	25.4903	25.8412	26.0142	25.4004	25.0389	26.0326	25.7383	25.2902	25.1335	25.6311	25.5232	25.4969	28	28	28	48	48	48	56.65	0	322.31	6507300000
O43237	O43237	Cytoplasmic dynein 1 light intermediate chain 2	DYNC1LI2		0.432981	0.307879	-0.37546		0.0532591	0.808401	-0.0892115		0.598686	0.141249	-0.369727		0.181296	0.539921	-0.286248		0.00558321	0.983578	-0.00573254	22.1299	22.4899	23.277	22.7543	21.0384	22.6281	23.3801	23.2477	22.1258	21.9577	22.7101	22.3785	22.5982	21.3981	22.7175	22.4355	6	6	6	12	12	12	54.099	0	15.344	292330000
O43290	O43290	U4/U6.U5 tri-snRNP-associated protein 1	SART1	+	2.78751	0.00279592	-1.51673	+	2.68889	0.0012938	-3.4307	+	3.81891	0.000304933	-3.43453	+	1.51202	0.0169373	1.91397	+	2.3302	0.00181974	1.91781	24.7734	25.3338	25.5281	25.1165	20.8361	23.1471	20.51	22.5359	22.5865	20.7691	21.8629	21.7952	24.0289	23.8569	23.0025	23.7966	15	15	15	21.4	21.4	21.4	90.254	0	68.112	778170000
O43390	O43390	Heterogeneous nuclear ribonucleoprotein R	HNRNPR		0.63003	0.230387	-0.344571	+	1.61862	0.0158957	-0.848809	+	1.99036	0.00381735	-1.15307	+	2.11184	0.0223709	0.504239	+	2.33174	0.0051	0.808502	25.5367	26.4464	26.7397	26.303	25.1806	25.2244	25.5762	25.6494	25.2099	24.6248	25.0981	25.4807	25.8405	25.9976	25.8236	25.9859	23	23	16	32.2	32.2	27.2	70.942	0	209.89	7602400000
O43396	O43396	Thioredoxin-like protein 1	TXNL1		NaN	1	0		0.909775	0.050697	0.954833		0.720266	0.069056	0.956078	+	1.57649	0.0166667	-1.61858	+	1.29372	0.0170014	-1.61983	21.8812	22.4113	22.2254	21.1907	21.8221	24.0656	22.8525	22.7878	21.9181	23.8578	23.9478	21.8092	21.3889	21.9651	21.2335	20.4662	4	4	4	14.9	14.9	14.9	32.251	0	10.121	364320000
O43447	O43447	Peptidyl-prolyl cis-trans isomerase H	PPIH		0.121003	0.710831	0.136731	+	3.58717	0.00125714	2.60436	+	4.4794	0.000402367	2.40003	+	2.73021	0.00220069	-2.46763	+	2.95545	0.00110714	-2.26329	22.579	21.6791	22.063	22.3492	23.977	25.2733	24.986	24.8513	24.5037	24.8472	24.3836	24.5358	22.4725	21.2018	22.7316	22.8113	9	9	9	65	65	65	19.208	0	101.22	1518900000
O43488;Q8NHP1;O95154	O43488	Aflatoxin B1 aldehyde reductase member 2	AKR7A2	+	2.57147	0.00318841	-1.75259	+	2.76428	0.00159375	-2.49482	+	1.681	0.00610795	-1.32066		1.07607	0.0578257	0.742239		0.686776	0.129933	-0.431921	26.4721	25.1702	26.538	26.4257	23.8048	22.7147	24.2546	23.8527	24.1321	25.391	25.0761	24.7243	24.7307	24.2152	24.1205	24.5294	14	14	14	43.5	43.5	43.5	39.589	0	185.95	2341900000
O43615	O43615	Mitochondrial import inner membrane translocase subunit TIM44	TIMM44		NaN	1	0	+	2.10746	0.00376048	2.46242	+	2.9223	0.000314721	2.72724	+	2.07208	0.00514953	-1.7679	+	4.259	0	-2.03271	21.9695	21.6361	20.4344	20.039	22.3011	23.4396	24.0447	24.1434	23.8233	23.4692	23.8836	23.8119	21.6898	21.9903	21.2191	21.9579	15	15	15	38.5	38.5	38.5	51.355	0	31.026	1243300000
O43684	O43684	Mitotic checkpoint protein BUB3	BUB3		0.0193054	0.945059	0.0419383	+	1.9831	0.00442146	2.68033	+	3.35142	0.000223684	3.06404	+	1.48059	0.0163623	-2.63839	+	2.13146	0.00179661	-3.0221	21.0453	21.6187	21.0238	22.215	22.2377	25.2415	24.9061	24.2389	23.9452	25.3056	24.9182	23.99	20.7299	23.532	21.1753	20.6334	15	15	15	55.8	55.8	55.8	37.154	0	90.771	2278400000
O43719	O43719	HIV Tat-specific factor 1	HTATSF1	+	3.89447	0.000674699	-3.5465	+	4.35555	0.00157143	-4.08345	+	3.00837	0.000183288	-2.83702		0.896798	0.0990929	0.536944		0.880822	0.066163	-0.709485	29.8888	28.4404	29.2169	28.5444	25.4416	24.9994	24.8142	24.5015	26.9365	25.3099	26.3022	26.1939	25.9862	25.0287	25.7421	25.1476	33	33	33	39.7	39.7	39.7	85.852	0	323.31	12320000000
O43805	O43805	Sjoegren syndrome nuclear autoantigen 1	SSNA1		NaN	1	0	+	0.944259	0.0381437	1.43796	+	1.35075	0.0108997	1.58166	+	1.02744	0.043873	-1.54748	+	1.44936	0.0118427	-1.69118	22.1113	21.2121	21.4367	21.2601	23.6159	24.008	23.4214	20.7268	21.7346	24.3345	23.7617	22.5161	21.3067	21.1468	22.018	21.1107	5	5	5	59.7	59.7	59.7	13.596	0	62.449	315440000
O43809	O43809	Cleavage and polyadenylation specificity factor subunit 5	NUDT21		0.274772	0.475838	-0.23694	+	1.64246	0.011824	-1.11796		0.826705	0.0618433	-0.700428	+	1.77892	0.0181673	0.881015		0.653651	0.134181	0.463488	26.5876	27.8121	27.8221	27.8329	25.8113	26.5191	26.7133	26.5393	26.2168	27.5944	26.6136	26.8283	26.8318	27.4227	27.1825	27.67	13	13	13	45.8	45.8	45.8	26.227	0	307.63	9718100000
O43813	O43813	LanC-like protein 1	LANCL1		NaN	1	0		NaN	1	0		0.534514	0.113096	1.15846		NaN	1	0		0.705675	0.0765517	-1.54936	20.8293	21.7084	21.7389	21.169	22.5225	21.4709	20.8522	21.4702	21.3455	25.3577	21.1067	22.2695	20.3092	22.2249	20.685	20.6629	11	11	11	27.1	27.1	27.1	45.283	0	194.86	778780000
O43818	O43818	U3 small nucleolar RNA-interacting protein 2	RRP9		0.261784	0.445901	-0.435734	+	2.90871	0.00132964	-2.35525	+	2.46884	0.000733198	-2.43691	+	1.71753	0.0116171	1.91952	+	1.5793	0.00762975	2.00118	22.6004	24.0281	23.976	24.1843	20.9697	21.1872	21.3779	21.833	21.9878	20.8789	21.7551	20.4192	24.2124	23.6123	23.6359	21.5852	3	3	3	7.6	7.6	7.6	51.84	0	7.6091	240040000
O43823	O43823	A-kinase anchor protein 8	AKAP8		0.648214	0.152327	0.964728		0.104982	0.631665	0.294514		0.483957	0.144318	0.770387		0.374874	0.287375	0.670214		0.338681	0.356934	0.194341	20.9419	24.0475	23.3546	23.6119	24.1737	21.038	23.6192	24.3031	24.2178	23.2911	23.6524	23.8762	23.6155	23.7979	24.141	24.2605	12	12	12	24.4	24.4	24.4	76.107	0	45.272	793500000
O43837	O43837	Isocitrate dehydrogenase [NAD] subunit beta, mitochondrial	IDH3B		NaN	1	0	+	2.05653	0.00500921	1.50935	+	2.05148	0.00272941	1.87902	+	1.11589	0.0461886	-0.934769	+	1.31512	0.0186761	-1.30444	21.6502	20.672	21.3951	21.1007	22.9003	21.8462	23.4584	22.6506	21.8383	23.9622	23.3017	23.2319	21.246	22.2008	22.3268	21.3428	7	7	7	21	21	21	42.183	0	16.098	323160000
O43865;Q96HN2	O43865;Q96HN2	Putative adenosylhomocysteinase 2;Putative adenosylhomocysteinase 3	AHCYL1;AHCYL2		0.640556	0.159656	0.85245		0.610561	0.108859	1.01738	+	2.23763	0.000806084	3.45172		0.108405	0.693663	-0.164932	+	2.27293	0.00163193	-2.59927	21.2971	23.3782	22.4916	20.718	22.4831	24.2475	23.3489	21.8749	24.9617	26.4883	26.2073	24.0346	22.4905	23.3692	22.4432	22.9918	18	18	18	36.8	36.8	36.8	58.951	0	152.23	2651200000
O60216;Q9H4I0	O60216	Double-strand-break repair protein rad21 homolog	RAD21		0.830118	0.088575	1.21955		0.628899	0.0998203	1.07994		0.098457	0.626981	-0.268225		0.126488	0.67066	0.13961	+	1.09913	0.0264764	1.48778	22.2977	23.4094	22.2969	19.9843	22.1968	24.0765	23.1348	22.9	21.3162	20.2429	23.5586	21.7977	23.2637	23.5473	23.206	22.8495	6	6	6	10.5	10.5	10.5	71.689	0	7.1096	221820000
O60220	O60220	Mitochondrial import inner membrane translocase subunit Tim8 A	TIMM8A		0.291496	0.412388	0.417294		0.810925	0.0616088	1.00089		0.469102	0.157912	0.625048		1.15911	0.0593105	-0.583597		0.386916	0.316937	-0.207754	24.2727	24.5732	23.7827	21.9971	24.4783	25.2814	24.5418	24.3277	24.5039	24.1914	24.6027	23.8277	24.2907	24.3363	24.0125	23.6553	4	4	4	55.7	55.7	55.7	10.998	0	50.022	726210000
O60232	O60232	Sjoegren syndrome/scleroderma autoantigen 1	SSSCA1	+	1.18012	0.0405693	1.13623		0.143935	0.556274	0.247386	+	2.46479	0.000759494	2.98712		0.778529	0.0981439	0.888842	+	1.82378	0.00492086	-1.8509	26.0758	24.1892	24.5625	25.4453	26.5842	24.6993	25.5941	24.3848	28.7095	26.6641	28.2146	28.633	26.5275	25.3961	26.354	26.5401	9	9	9	78.9	78.9	78.9	21.474	0	323.31	7858200000
O60239	O60239	SH3 domain-binding protein 5	SH3BP5		0.501094	0.230125	-0.752838		0.757093	0.073303	-0.980102		0.149254	0.5027	-0.297702		0.214638	0.506906	0.227263		0.326182	0.29646	-0.455136	23.4169	20.7006	22.36	22.9341	21.4994	21.989	21.0221	20.9806	21.3898	21.0783	22.9199	22.8326	21.3697	20.8635	21.6323	22.5346	7	7	7	18	18	18	50.424	0	15.247	184740000
O60313	O60313	Dynamin-like 120 kDa protein, mitochondrial;Dynamin-like 120 kDa protein, form S1	OPA1		NaN	1	0	+	0.906559	0.0399109	1.68376	+	1.51167	0.00641808	2.16527	+	1.1545	0.035355	-1.59248	+	2.30034	0.00183153	-2.07399	23.0447	20.623	20.1373	20.701	20.8155	23.0744	23.7172	23.6339	22.472	24.4239	23.2653	23.0059	20.8379	21.5871	20.7461	21.6999	16	16	16	20.5	20.5	20.5	111.63	0	35.376	517610000
O60341	O60341	Lysine-specific histone demethylase 1A	KDM1A	+	4.37733	0	5.62386		0.0577373	0.778495	-0.172068		0.132753	0.54651	-0.25211	+	3.06662	0.00136842	5.79593	+	4.42639	0	5.87597	22.3434	22.0797	20.1152	21.3365	23.1678	21.8268	18.7466	21.4454	21.2069	22.6669	20.411	20.5815	26.854	27.2435	27.5356	26.7371	52	52	52	61.3	61.3	61.3	92.902	0	323.31	26518000000
O60506	O60506	Heterogeneous nuclear ribonucleoprotein Q	SYNCRIP		0.468713	0.280882	-0.426675		0.837411	0.0694395	-0.707957	+	1.53614	0.00982872	-1.05371		0.331135	0.375545	0.281282	+	1.10035	0.0426154	0.627039	25.0221	25.3651	26.5564	25.7535	24.8419	24.2669	25.3748	25.3818	25.1017	24.3444	24.5608	24.4754	25.017	24.7006	25.4459	25.8269	21	14	14	37.9	31.5	31.5	69.602	0	235.07	2193700000
O60547	O60547	GDP-mannose 4,6 dehydratase	GMDS	+	1.53087	0.0133196	2.53756	+	1.45406	0.0109399	2.39461	+	1.62472	0.00463881	2.65975		0.387205	0.418371	0.142943		0.321105	0.427278	-0.122191	21.0171	24.6104	24.1364	24.7555	25.8797	25.9801	26.2272	26.0109	26.0738	26.3926	26.3371	26.3549	26.0463	25.849	26.2533	26.5211	22	22	22	65.6	65.6	65.6	41.949	0	112.47	7469100000
O60563	O60563	Cyclin-T1	CCNT1	+	1.65941	0.0126344	1.69076	+	1.69335	0.00849423	1.72673	+	1.32295	0.0129227	1.36354		0.0559603	0.859552	-0.0359645		0.723603	0.142893	0.327224	24.3595	26.6711	26.4415	25.4781	27.4917	27.7149	27.6499	27.0008	26.892	27.4532	27.2577	26.8014	27.0936	27.8203	27.534	27.2655	19	19	18	28.8	28.8	26.4	80.684	0	323.31	13063000000
O60684	O60684	Importin subunit alpha-7	KPNA6		0.735347	0.143374	0.643279		0.848638	0.0519819	-1.29136		0.243713	0.354921	0.328431	+	1.40457	0.0190406	1.93464		0.251744	0.390195	0.314848	23.1434	24.3558	24.4983	24.55	21.2987	23.5071	24.3918	22.1845	23.3094	24.7466	25.3839	24.4214	24.3279	24.7954	25.5309	24.4665	19	15	13	34.1	26.9	24.8	60.029	0	177.58	2525400000
O60701	O60701	UDP-glucose 6-dehydrogenase	UGDH		NaN	1	0	+	2.3948	0.00231347	2.18564	+	2.33246	0.000828125	3.03697	+	2.37904	0.00367082	-1.35833	+	2.0485	0.0024396	-2.20965	21.6007	21.5649	19.9042	19.9263	22.8828	23.0706	22.9305	22.8549	23.8751	24.9209	23.8573	22.4908	20.9373	21.5356	21.4511	22.3815	14	14	14	39.1	39.1	39.1	55.023	0	49.939	764180000
O60716	O60716	Catenin delta-1	CTNND1	+	4.57261	0	4.01998		0.127729	0.584429	0.250589	+	1.64022	0.00645288	1.31278	+	2.46361	0.00221086	3.76939	+	2.597	0.00136434	2.7072	21.567	21.4164	21.191	21.2791	20.2654	22.9944	22.7598	20.4361	23.1115	23.3102	22.8478	21.435	25.0461	25.8731	26.0265	24.5876	48	48	48	51.1	51.1	51.1	108.17	0	323.31	4025000000
P57053;O60814	P57053;O60814	Histone H2B type F-S;Histone H2B type 1-K	H2BFS;HIST1H2BK		0.310763	0.359055	-0.810511	+	1.37323	0.0117805	-3.5123	+	1.88524	0.00254975	-3.7105	+	1.57304	0.0134048	2.70179	+	3.78263	0.000372093	2.89998	22.4135	27.4582	25.8753	25.3277	20.6828	24.3569	20.9016	21.0841	21.166	21.8765	21.5275	21.6627	24.6847	24.7614	24.8683	23.5181	15	2	0	72.2	22.2	0	13.944	0	43.333	364980000
O60832	O60832	H/ACA ribonucleoprotein complex subunit 4	DKC1		0.601528	0.271503	-0.260077	+	2.64705	0.0018963	-2.13065	+	3.07304	0.000496674	-1.41105	+	2.60118	0.00207808	1.87058	+	3.84652	0.000802589	1.15097	24.7585	25.6346	25.2545	25.5236	22.0962	23.7955	23.4753	23.2815	23.9675	23.5225	24.0331	24.0038	25.215	24.9749	24.9723	24.9687	16	16	16	33.5	33.5	33.5	57.673	0	183.31	2636400000
O60884	O60884	DnaJ homolog subfamily A member 2	DNAJA2	+	1.88766	0.00736	2.06858	+	2.36943	0.00235506	2.58498	+	2.41871	0.000849699	2.58567		1.222	0.0599454	-0.516405	+	1.49726	0.0278046	-0.517096	21.0388	22.9758	23.3562	23.444	25.0236	25.1307	25.3952	25.6052	25.2634	25.1825	25.3865	25.3251	24.2429	24.9237	24.8703	25.0523	15	15	15	34.5	34.5	34.5	45.745	0	54.975	3774500000
O60925	O60925	Prefoldin subunit 1	PFDN1		NaN	1	0	+	2.807	0.0013079	2.6159	+	3.88664	0.000254682	2.08486	+	2.18926	0.00343307	-2.50765	+	2.31955	0.00182366	-1.97661	20.5995	20.6463	21.1975	20.5018	22.1955	24.3941	23.5114	23.3077	22.4714	23.0334	23.2233	22.5564	21.1931	20.6224	21.7541	19.8085	5	5	5	38.5	38.5	38.5	14.21	0	17.088	290270000
O75030;O14948	O75030	Microphthalmia-associated transcription factor	MITF	+	1.29376	0.034748	1.00575		0.631994	0.130707	0.50428	+	2.02369	0.00291382	1.5159		0.87577	0.107522	0.501467		0.793988	0.0973031	-0.510149	21.2926	22.186	22.5146	21.1087	22.4237	22.6359	22.2201	21.8392	23.785	23.3374	22.7273	23.3158	23.3629	22.7333	22.2209	22.8077	9	9	3	16.9	16.9	9.1	58.795	0	42.694	781650000
O75150	O75150	E3 ubiquitin-protein ligase BRE1B	RNF40		0.624102	0.168575	-0.802721	+	2.62313	0.00233929	1.52284	+	2.36559	0.00230637	1.27845	+	1.96347	0.00533949	-2.32556	+	1.78071	0.00510912	-2.08117	24.9909	24.5511	24.3664	24.2066	25.7466	26.5766	26.3677	25.5155	26.0447	26.0545	26.0172	25.1124	24.3182	24.6618	23.8995	22.0247	27	27	26	30.4	30.4	29.1	113.68	0	97.71	3135300000
O75152;A0A1B0GTU1	O75152	Zinc finger CCCH domain-containing protein 11A	ZC3H11A		0.740237	0.11892	0.971248		0.539335	0.133116	0.990319		0.075096	0.710876	0.154577		0.0108202	0.968923	-0.0190706	+	1.01179	0.0424212	0.816671	20.9473	23.0684	20.3715	20.5064	20.6212	23.0759	23.0419	22.1159	20.2215	21.7245	21.6325	21.9334	22.015	22.5336	22.3232	21.9068	5	5	5	8.9	8.9	8.9	89.13	0	39.814	191390000
O75165	O75165	DnaJ homolog subfamily C member 13	DNAJC13		0.28313	0.443638	0.311792	+	1.02408	0.0310852	-1.53289	+	1.76873	0.00368712	-1.99892	+	1.44418	0.0187074	1.84468	+	2.46036	0.00148946	2.31071	22.3877	24.1724	23.8892	22.9886	21.9645	23.6282	20.8608	20.8529	20.7492	22.6906	20.8291	21.1733	23.407	24.1268	23.8866	23.2646	13	13	13	9.1	9.1	9.1	254.41	0	43.492	338410000
O75177	O75177	Calcium-responsive transactivator	SS18L1	+	2.17635	0.00728713	1.12497	+	3.82324	0.00131624	2.1646	+	1.61542	0.0134426	0.691904	+	2.27667	0.00672931	-1.03962		1.03016	0.0711455	0.433069	26.0793	25.6372	25.0861	25.5335	27.6939	28.2005	27.5092	27.591	26.1279	26.0505	26.4777	26.4477	26.3591	27.2419	26.6301	26.605	7	7	7	20.5	20.5	20.5	42.99	0	152.49	6526600000
O75330	O75330	Hyaluronan mediated motility receptor	HMMR		0.28472	0.528609	0.130266	+	2.86769	0.0015814	1.96952	+	1.44005	0.0162336	0.773654	+	2.59951	0.00224478	-1.83925	+	1.07444	0.0441862	-0.643388	29.1696	28.7535	28.7775	28.7179	30.743	30.4866	30.2812	31.7857	30.3439	29.0569	29.6379	29.4743	28.6231	29.3925	28.9281	28.9959	5	5	5	8.6	8.6	8.6	84.099	0	5.709	28837000000
O75367;Q9P0M6	O75367	Core histone macro-H2A.1	H2AFY	+	1.55695	0.0306721	-0.693023	+	4.87944	0.000823529	-3.46564	+	2.90626	0.000183784	-3.64091	+	5.43237	0.000930233	2.77261	+	2.56235	0.00147423	2.94789	24.3852	25.2652	25.3868	24.9862	21.612	21.9163	21.4106	21.2218	19.6129	22.2618	21.9139	21.6711	24.549	24.2251	24.1435	24.3335	12	12	12	39.2	39.2	39.2	39.617	0	57.14	781520000
O75369	O75369	Filamin-B	FLNB		0.500624	0.24985	0.537166	+	1.4827	0.0147489	1.29904		0.605585	0.0950491	0.981116		1.12521	0.0525281	-0.761877		0.259636	0.361909	-0.443951	21.6956	19.8855	21.3361	21.4717	21.843	22.9343	22.2599	22.548	21.7562	23.9916	21.2489	21.3166	21.6707	22.3632	21.1061	21.3976	7	5	5	3	2.3	2.3	278.16	0.0010466	3.373	155210000
O75439	O75439	Mitochondrial-processing peptidase subunit beta	PMPCB		NaN	1	0		0.650435	0.105335	0.786048	+	1.23242	0.0171098	1.24518		0.590675	0.157043	-0.792439	+	1.10481	0.0278404	-1.25157	20.7725	21.3214	21.5561	22.1724	20.7426	22.7589	22.6277	22.8373	23.4328	23.3852	21.5408	22.4444	22.3905	21.0661	20.6278	21.7124	8	7	7	19.8	18.4	18.4	54.366	0	14.959	283810000
O75446	O75446	Histone deacetylase complex subunit SAP30	SAP30		0.404266	0.324769	0.37264	+	1.43658	0.0174725	1.08177	+	0.926015	0.0482815	0.73854	+	5.3737	0.00174899	-0.709129	+	3.06008	0.0128179	-0.3659	23.529	23.6227	23.3863	21.9096	24.1729	24.2066	24.2142	24.1808	23.7537	23.9225	23.8138	23.9116	23.5845	23.3911	23.4335	23.5289	7	7	7	30.9	30.9	30.9	23.306	0	14.883	783260000
O75489	O75489	NADH dehydrogenase [ubiquinone] iron-sulfur protein 3, mitochondrial	NDUFS3		1.18778	0.0624375	0.628856	+	1.98629	0.00841584	0.952526	+	1.90741	0.00525698	0.99875		1.22084	0.0963995	-0.323669		1.06132	0.0780644	-0.369894	23.4131	24.2117	24.6158	24.0408	25.0067	24.8776	25.2008	25.0065	24.9141	25.2604	25.3242	24.7778	24.73	24.7695	24.9411	24.3563	7	7	7	25.4	25.4	25.4	30.241	0	15.091	1718800000
O75494;Q8WXF0	O75494	Serine/arginine-rich splicing factor 10	SRSF10	+	2.58772	0.0115789	-0.58215	+	2.36276	0.00801993	-0.675446	+	2.01081	0.00609929	-0.771992		0.328659	0.516786	0.0932961		0.461505	0.292353	0.189842	28.03	27.7218	27.5662	27.9457	27.2469	26.8174	27.2064	27.2913	27.2024	26.5839	26.973	27.4165	27.3027	27.085	27.3066	27.2409	13	13	13	43.1	43.1	43.1	31.3	0	158.12	11338000000
O75521	O75521	Enoyl-CoA delta isomerase 2, mitochondrial	ECI2		NaN	1	0	+	2.11394	0.00418039	2.18212	+	1.55541	0.00581295	2.1604	+	2.33957	0.00295556	-2.25869	+	1.68306	0.00629072	-2.23696	21.9813	20.9257	20.6756	21.2547	22.048	24.2637	23.7932	23.4609	21.8693	25.1816	23.5124	22.9156	20.9546	21.6867	21.0523	20.8374	17	17	17	48.5	48.5	48.5	43.585	0	140.8	883220000
O75528	O75528	Transcriptional adapter 3	TADA3		NaN	1	0	+	2.19617	0.00336066	2.09918	+	2.28509	0.00126087	1.95082	+	2.22729	0.00332979	-2.39454	+	2.28133	0.00184749	-2.24618	20.5294	21.1801	21.3833	21.2994	22.0363	24.325	23.4078	23.0198	22.9346	23.9914	23.2644	22.0051	21.6725	20.831	20.5928	20.1145	4	4	3	11.8	11.8	8.6	48.902	0	5.3704	159850000
O75533	O75533	Splicing factor 3B subunit 1	SF3B1		0.973797	0.0658552	-1.1773	+	2.12781	0.00331984	-2.48093		0.339285	0.243918	-0.532119		0.825049	0.0765492	1.30362		0.333691	0.273593	-0.645185	24.4487	25.5854	25.4192	24.6757	21.2066	22.8438	23.8956	22.2594	22.7902	25.1454	25.566	24.499	22.3794	23.9797	25.0691	23.9916	37	37	37	32.4	32.4	32.4	145.83	0	323.31	4747200000
O75534	O75534	Cold shock domain-containing protein E1	CSDE1		1.07268	0.05481	1.02888	+	1.81643	0.00752577	1.65937	+	1.63376	0.00604836	1.5083	+	3.47551	0.00352882	-0.630499	+	2.33948	0.0127126	-0.479425	21.5851	23.3508	23.6714	23.5871	24.7625	24.7668	24.7045	24.5982	24.4888	24.6433	24.7203	24.3753	23.9173	24.2568	23.9879	24.1479	22	22	22	29.3	29.3	29.3	88.884	0	142.71	2908600000
O75554	O75554	WW domain-binding protein 4	WBP4		0.512227	0.254589	-0.461486		0.728386	0.110919	-0.47872		0.166464	0.474438	-0.274298		0.0153843	0.957442	0.0172338		0.103163	0.662282	-0.187188	22.0471	21.1515	22.2272	21.4053	20.7993	21.7182	21.3171	21.0816	21.8743	19.7019	21.9178	22.2398	21.5235	21.3072	20.3251	21.8294	4	4	4	9	9	9	42.506	0	6.7572	129030000
O75607	O75607	Nucleoplasmin-3	NPM3	+	2.61233	0.00281026	2.00653	+	1.10719	0.0400562	0.676307	+	2.91439	0.000770878	1.45941	+	1.80233	0.0130299	1.33022		0.772292	0.0978558	0.547122	24.5519	25.2633	24.3597	24.2559	25.6535	25.627	25.1439	24.7116	25.9977	26.2985	26.1942	25.7779	26.4142	27.5899	26.3215	26.1312	7	7	7	53.9	53.9	53.9	19.343	0	182.42	4918500000
O75616	O75616	GTPase Era, mitochondrial	ERAL1		NaN	1	0	+	1.95772	0.004413	2.92236		0.702666	0.0636117	1.57751	+	3.12283	0.00183051	-2.54131		0.69098	0.086807	-1.19645	22.7389	21.2651	19.0679	20.5606	23.3733	23.5334	23.8698	24.5453	20.1467	23.2568	23.2881	23.2508	20.8821	21.7802	21.8555	20.6387	6	6	6	16.7	16.7	16.7	48.349	0	12.647	491490000
O75643	O75643	U5 small nuclear ribonucleoprotein 200 kDa helicase	SNRNP200		0.843228	0.0877397	1.15334		0.68179	0.0813191	1.34313		0.566538	0.0994488	1.34622		0.0855346	0.743498	-0.189798		0.0697871	0.747575	-0.192884	20.7817	23.2618	22.8718	21.2566	21.5057	24.2541	24.8136	22.971	20.6096	24.3631	24.5515	24.0327	22.3551	23.7899	23.609	23.0313	20	20	20	13.1	13.1	13.1	244.5	0	163.13	1189600000
O75683	O75683	Surfeit locus protein 6	SURF6	+	2.32928	0.00418565	-1.73121	+	5.18806	0	-5.04406	+	5.53935	0.00261538	-5.30048	+	3.29452	0.00141304	3.31285	+	3.57036	0.000344086	3.56927	26.1455	26.7167	26.3959	26.1505	21.5108	21.4999	20.3832	21.8385	21.1194	20.9243	20.3885	21.7745	25.5092	24.6801	24.6043	23.6901	23	23	23	51	51	51	41.45	0	190.53	1450100000
O75694	O75694	Nuclear pore complex protein Nup155	NUP155		0.37329	0.314432	0.653414	+	1.09097	0.0241335	2.11826	+	3.06324	0.000208589	4.50379		0.636298	0.120698	-1.46485	+	2.39559	0.00154745	-3.85038	20.6705	19.9557	22.0215	21.3417	21.6561	24.9805	24.3665	21.4594	24.2814	26.5902	26.4162	24.7168	23.0008	22.1697	21.3274	20.1052	32	32	32	31.4	31.4	31.4	155.2	0	323.31	6399500000
O75794	O75794	Cell division cycle protein 123 homolog	CDC123		NaN	1	0		NaN	1	0	+	3.81132	0.000259542	2.35949		NaN	1	0	+	2.48316	0.0015	-2.26102	21.6521	20.9887	20.8878	21.2702	21.925	22.2204	21.3191	20.7051	23.3275	24.0938	23.7308	23.0848	21.5567	21.8561	21.7439	20.036	6	6	6	21.1	21.1	21.1	39.134	0	25.59	365940000
O75925	O75925	E3 SUMO-protein ligase PIAS1	PIAS1	+	2.82586	0.00277301	2.71492		NaN	1	0		NaN	1	0	+	3.87209	0.000671756	2.96975	+	3.65461	0.000335079	2.93625	22.0058	22.3754	21.3771	20.3314	21.1446	21.0717	22.0648	20.7893	21.3473	22.1639	20.8344	20.8587	24.2678	24.0373	23.847	24.7972	15	12	12	28.1	23.7	23.7	71.835	0	93.77	805080000
O75928	O75928	E3 SUMO-protein ligase PIAS2	PIAS2	+	6.42476	0	5.15223		NaN	1	0		NaN	1	0	+	3.30764	0.000878613	4.10331	+	4.68623	0	5.03379	21.4599	21.203	20.6478	20.685	22.4426	22.3566	23.0685	20.3237	21.8288	20.9632	20.0194	21.6581	25.9906	26.0058	26.3164	26.2919	19	17	14	37.5	34	29.3	68.24	0	323.31	3184200000
O75934	O75934	Pre-mRNA-splicing factor SPF27	BCAS2		1.32138	0.0693129	0.456116		0.32968	0.358018	-0.193977		0.0999881	0.683466	-0.0785241	+	1.61478	0.0291746	0.650093		1.06888	0.0540632	0.53464	26.2682	25.6009	25.6047	25.7976	26.0161	25.0833	25.696	25.7002	26.2966	25.1469	25.8952	25.6186	26.3902	25.9994	26.4173	26.289	24	24	24	84.9	84.9	84.9	26.131	0	292.96	9858900000
O75937	O75937	DnaJ homolog subfamily C member 8	DNAJC8	+	4.22226	0	-3.53345	+	3.44665	0.00118462	-2.77135	+	5.46411	0.00194286	-4.17105		NaN	1	0		NaN	1	0	24.8178	24.5163	25.0735	24.5235	22.1438	21.7542	21.1145	22.8332	20.0459	20.4271	21.086	20.688	20.7186	21.2424	20.7205	22.1159	6	6	6	24.5	24.5	24.5	29.841	0	54.96	116290000
O75940	O75940	Survival of motor neuron-related-splicing factor 30	SMNDC1	+	2.56809	0.00268852	-2.84353	+	4.44466	0.00119728	-2.47597	+	3.4352	0.000225166	-2.71049		NaN	1	0		NaN	1	0	23.5867	23.9542	24.1023	23.4232	21.5085	21.4444	20.8013	21.4082	20.9516	21.3871	20.1482	21.7374	21.0635	19.3772	22.0389	21.2126	3	3	3	20.6	20.6	20.6	26.711	0	55.674	156940000
O75947	O75947	ATP synthase subunit d, mitochondrial	ATP5H		0.433172	0.271595	0.712242	+	1.72089	0.00842975	1.60883		0.726604	0.0682004	0.950008		0.831644	0.087313	-0.896587		0.134731	0.584174	-0.237766	21.6759	20.9699	22.9289	23.0392	23.6161	23.691	23.8404	23.9018	23.3892	21.9201	23.5743	23.5304	23.4487	23.2405	23.5041	21.2696	5	5	5	28	28	28	18.491	0	13.38	414120000
O75956	O75956	Cyclin-dependent kinase 2-associated protein 2	CDK2AP2	+	1.74928	0.0105116	1.78813		NaN	1	0		NaN	1	0	+	1.40372	0.0246712	1.19447	+	1.55405	0.00906709	1.75383	21.9515	21.7962	20.6986	19.9931	22.5241	21.2672	21.0213	22.0014	20.5655	20.2465	22.636	21.1286	22.0345	23.3147	23.2842	22.9586	4	4	2	12.7	12.7	12.7	13.101	0	8.4435	163170000
O75970	O75970	Multiple PDZ domain protein	MPDZ		NaN	1	0	+	1.34591	0.0173901	1.49148	+	0.997231	0.0330991	1.11678	+	1.23869	0.0347293	-1.18517		0.829231	0.0687836	-0.81047	21.5685	21.3164	20.6943	19.8259	22.6692	23.1763	21.0876	22.4379	22.724	20.7488	22.1292	22.2702	21.3176	21.6404	21.17	20.5024	4	4	4	2.2	2.2	2.2	221.62	0	5.0464	62625000
O76021	O76021	Ribosomal L1 domain-containing protein 1	RSL1D1		0.968496	0.0777488	-0.816204	+	4.58741	0.000848485	-5.23853	+	5.01565	0.0010303	-4.42698	+	3.97457	0.00040404	4.42233	+	4.14719	0	3.61077	25.6708	26.5577	26.8949	26.7558	20.7537	21.8	20.4709	21.9004	22.3326	22.3248	21.8764	21.6375	26.0906	25.4566	26.2645	24.8026	26	26	26	39.4	39.4	39.4	54.972	0	132.14	2449000000
O76031	O76031	ATP-dependent Clp protease ATP-binding subunit clpX-like, mitochondrial	CLPX		0.486057	0.335804	0.21978	+	1.74264	0.00767622	1.80185	+	3.04723	0.000178478	2.47829	+	1.45274	0.0189611	-1.58207	+	2.6602	0.00146292	-2.25851	20.9175	21.2018	20.8178	21.0162	21.1762	23.6461	23.3226	23.0157	22.8216	24.6214	23.3374	23.0861	20.7269	21.451	21.0942	21.5603	20	20	20	32.7	32.7	32.7	69.223	0	90.231	1247800000
O76071	O76071	Probable cytosolic iron-sulfur protein assembly protein CIAO1	CIAO1	+	1.83371	0.00854088	1.966	+	3.96029	0.00115033	4.53124	+	4.14528	0.000472222	4.91009	+	3.31462	0.00152657	-2.56524	+	3.61994	0.000328205	-2.94409	21.4707	22.437	20.2611	20.7203	26.2604	25.6872	25.4496	25.6169	26.569	25.673	26.1177	26.1697	23.479	23.986	22.5797	22.7083	14	14	14	49.3	49.3	49.3	37.84	0	202.94	5752400000
O76094	O76094	Signal recognition particle subunit SRP72	SRP72		0.481343	0.232417	-0.91107	+	1.74907	0.00639292	-2.59885	+	2.43382	0.000762712	-3.38911	+	1.35277	0.0223322	1.68777	+	2.26976	0.00162115	2.47804	21.9827	24.6341	24.8845	24.6334	22.1581	21.7298	20.2292	21.6222	21.1256	19.9472	20.9928	20.5126	24.51	22.0038	22.9234	23.0532	18	18	18	28.6	28.6	28.6	74.605	0	48.42	411590000
O94842;O15405;O94900	O94842	TOX high mobility group box family member 4	TOX4		0.706817	0.142644	-0.758489	+	1.1178	0.0285081	-1.22204	+	1.87375	0.00302208	-1.8176		0.484783	0.233452	0.463555	+	1.53636	0.0138375	1.05911	28.6505	26.9055	26.5951	27.4415	27.1048	26.3187	25.6705	25.6105	26.0598	25.132	25.1118	26.0186	27.1372	26.5036	25.9689	26.9489	15	15	15	31.9	31.9	31.9	66.194	0	323.31	7795200000
O94888	O94888	UBX domain-containing protein 7	UBXN7	+	1.37304	0.0211007	1.96396		NaN	1	0		0.64631	0.0800392	1.21492		0.978021	0.0533501	1.33715		0.293615	0.304422	0.749043	21.7241	20.3475	21.3661	20.3076	21.4246	21.7619	21.0981	21.9681	20.5851	23.6322	23.5214	20.8663	20.9011	23.2812	23.6328	23.7861	5	5	5	15.7	15.7	15.7	54.862	0	25.745	311790000
O94906	O94906	Pre-mRNA-processing factor 6	PRPF6		0.859472	0.145576	-0.410375	+	2.13715	0.00588151	-1.13354	+	1.85605	0.0106632	-0.608732		1.13173	0.0535788	0.723168		0.340554	0.35323	0.198357	22.9509	23.1402	23.4879	23.0599	22.1141	21.5835	22.7259	21.6813	22.2799	22.8636	22.6782	22.3823	23.0601	22.9333	22.8743	22.1298	11	11	11	11.6	11.6	11.6	106.92	0	12.505	450960000
O94992	O94992	Protein HEXIM1	HEXIM1	+	2.51361	0.00592171	0.915946	+	3.79691	0.00117557	1.78055	+	1.12743	0.0422198	0.523156	+	2.97726	0.00341514	-0.864607		1.09401	0.0705028	0.39279	32.4286	31.6914	31.7021	31.8458	33.8618	33.7871	33.3322	33.809	32.6338	31.9438	32.5093	32.6736	32.6251	32.9266	32.7943	32.9858	47	47	46	85.2	85.2	85.2	40.623	0	323.31	1381800000000
O95232	O95232	Luc7-like protein 3	LUC7L3		0.899541	0.244	0.192075		0.0923569	0.779816	-0.0355783	+	3.5576	0.000731707	0.813754		0.785583	0.206102	0.227654	+	2.84788	0.00419331	-0.621679	25.5112	25.4525	25.5032	25.7784	25.535	25.2238	25.5349	25.8093	26.3973	26.3202	26.2044	26.5785	25.7876	25.5237	25.8859	25.8165	15	15	15	26.6	26.6	26.6	51.466	0	73.578	5641200000
O95347	O95347	Structural maintenance of chromosomes protein 2	SMC2		0.364564	0.317253	0.690397		0.296744	0.289133	0.871893		0.769604	0.05165	1.66788		0.0499015	0.834627	-0.181496		0.380036	0.223639	-0.97748	23.0113	20.8261	22.2325	20.9266	21.5775	24.4152	24.5046	19.9868	20.719	24.6181	24.6827	23.6482	20.8867	22.1824	23.8891	22.7999	19	19	19	21.1	21.1	21.1	135.65	0	30.597	882490000
O95400	O95400	CD2 antigen cytoplasmic tail-binding protein 2	CD2BP2		0.133565	0.715497	0.0944538		1.11434	0.0511464	0.510334		0.278664	0.451824	0.0971036		0.658613	0.173886	-0.41588		0.00374957	0.989247	-0.00264978	25.096	24.6629	24.7827	24.4512	25.4043	25.7348	24.8303	25.0648	25.0007	24.776	24.8071	24.7975	24.8986	25.4549	24.6389	24.3782	10	10	10	32.3	32.3	32.3	37.646	0	39.422	1435700000
O95429	O95429	BAG family molecular chaperone regulator 4	BAG4	+	2.40349	0.00576344	-1.03786	+	2.96059	0.00193451	-1.56035	+	2.48632	0.000836292	-2.11431		1.10852	0.0706525	0.522497	+	1.31308	0.0209184	1.07645	24.4159	23.6272	24.1085	23.7659	22.4781	22.7694	22.5783	21.8503	22.684	20.8539	22.3619	21.5604	23.2853	22.5809	22.9113	22.9886	8	8	8	20.1	20.1	20.1	49.593	0	29.745	301710000
O95478	O95478	Ribosome biogenesis protein NSA2 homolog	NSA2		0.342	0.418706	-0.227296	+	3.87059	0.000951351	-3.15643	+	4.37138	0.000475524	-3.44197	+	3.54449	0.000921212	2.92914	+	4.01657	0	3.21468	24.3955	24.8435	25.2581	24.7153	20.9945	22.5087	21.4031	21.6803	21.0137	22.1721	21.1916	21.0672	25.162	24.471	24.5792	24.091	9	9	9	40	40	40	30.065	0	7.436	394450000
O95551	O95551	Tyrosyl-DNA phosphodiesterase 2	TDP2	+	6.58529	0	9.08434		0.367274	0.260756	-0.433333	+	0.81011	0.0487387	-1.39466	+	6.57355	0	9.51767	+	4.95821	0	10.479	21.7469	22.3313	21.1287	20.7281	21.3485	20.3364	20.5627	21.9541	20.5552	22.0171	18.3765	19.4076	30.4267	30.6237	30.7745	30.4475	35	35	35	68.5	68.5	68.5	40.929	0	323.31	112260000000
O95721	O95721	Synaptosomal-associated protein 29	SNAP29		NaN	1	0	+	2.53158	0.00191521	3.13389	+	2.97883	0.000192635	3.78297	+	2.60817	0.0021761	-2.23605	+	3.25267	0.000498054	-2.88513	22.8316	20.4496	20.0533	20.6597	23.9987	24.581	23.7153	24.2347	24.9844	24.3952	25.0321	24.7143	22.9116	21.8372	21.9235	20.9132	13	13	13	63.2	63.2	63.2	28.97	0	136.72	1674300000
O95757	O95757	Heat shock 70 kDa protein 4L	HSPA4L		0.0181367	0.951445	-0.0185194		0.125532	0.595461	-0.213723		0.131261	0.553298	-0.231596		0.137176	0.635891	0.195203		0.142177	0.575377	0.213077	22.604	23.4105	24.0037	24.1029	23.7217	21.7155	24.0016	23.8274	23.6447	23.7124	24.2008	21.6369	23.4429	23.5364	23.6014	23.4664	22	17	17	30.9	26.7	26.7	94.511	0	38.88	878990000
O95777	O95777	U6 snRNA-associated Sm-like protein LSm8	LSM8		0.236507	0.454075	-0.7771		0.103456	0.63215	0.320783		0.00528598	0.975813	0.0211973		0.35927	0.281374	-1.09788		0.212683	0.40234	-0.798297	24.5113	23.3765	24.0196	20.8459	24.7152	21.1581	23.9827	24.1805	20.0486	23.8169	24.4964	24.4764	24.2442	20.3323	20.8721	24.1963	3	3	3	37.5	37.5	37.5	10.403	0	9.7276	727730000
O95782;O94973	O95782;O94973	AP-2 complex subunit alpha-1;AP-2 complex subunit alpha-2	AP2A1;AP2A2		0.131341	0.650888	-0.439781	+	1.09745	0.0234897	-2.17464		0.284453	0.273986	-0.854913	+	0.995619	0.0457797	1.73486		0.137835	0.556621	0.415132	20.4243	24.5679	24.3715	23.6149	22.1852	20.5952	20.6547	20.845	22.2003	23.8417	23.2895	20.2275	20.395	23.5399	23.954	23.3306	11	11	11	10.3	10.3	10.3	107.54	0	16.097	443840000
O95816	O95816	BAG family molecular chaperone regulator 2	BAG2	+	1.22319	0.041283	0.94136	+	1.60161	0.0134033	1.10389	+	1.83119	0.00515805	1.19844		0.278462	0.469985	-0.16253		0.563368	0.214636	-0.257082	26.3562	24.6519	25.5475	25.6693	26.6926	26.3081	26.9018	26.7379	26.8272	26.6428	26.8586	26.6899	26.8164	25.8909	26.6694	26.6136	23	23	23	77.3	77.3	77.3	23.772	0	323.31	14238000000
O95817	O95817	BAG family molecular chaperone regulator 3	BAG3	+	3.49443	0.00056	3.66012	+	4.10803	0.00138583	4.75775	+	3.62205	0.000284519	4.08588	+	2.72305	0.00318499	-1.09762		0.809824	0.104665	-0.425754	20.9604	22.8093	20.7542	21.979	26.4821	26.054	26.2314	26.7664	25.8306	25.0692	25.8619	26.0847	24.8909	25.3011	25.4249	25.5266	17	17	17	45.7	45.7	45.7	61.594	0	179.13	5701100000
O95831	O95831	Apoptosis-inducing factor 1, mitochondrial	AIFM1	+	2.23623	0.00818006	0.989347	+	2.81417	0.0022488	1.44582	+	3.89661	0.000251852	2.00146		1.16283	0.0732316	-0.456474	+	3.12341	0.00149296	-1.01212	24.426	25.0808	24.992	25.4047	25.9477	26.5377	26.7301	26.4713	26.6705	27.1211	27.124	26.9939	25.798	25.8002	25.9527	26.31	41	41	41	57.9	57.9	57.9	66.9	0	323.31	23104000000
O95926	O95926	Pre-mRNA-splicing factor SYF2	SYF2		0.255744	0.4673	0.343109		0.621131	0.120513	0.65806		0.103993	0.632515	0.157399		0.561178	0.232458	-0.314951		0.208478	0.482141	0.185709	21.1403	22.4925	23.2486	23.2153	23.4193	23.2799	22.9667	23.063	22.7964	21.9459	23.165	22.819	23.0985	22.2574	22.7401	23.3732	6	6	6	30.9	30.9	30.9	28.722	0	12.829	373310000
O95983	O95983	Methyl-CpG-binding domain protein 3	MBD3	+	3.44276	0.000509091	3.10641		NaN	1	0		0.391595	0.229089	0.355624	+	2.66877	0.00220382	2.1356	+	3.98333	0	2.75079	21.6821	20.9563	21.3733	20.0511	22.002	22.8613	21.2325	21.8503	21.3132	21.4845	21.7775	20.9101	23.4934	24.5284	24.4949	23.9718	11	11	10	41.2	41.2	37.1	32.844	0	71.52	1011600000
O95999	O95999	B-cell lymphoma/leukemia 10	BCL10		NaN	1	0		0.390927	0.227146	0.60778	+	1.92388	0.00344186	1.43295		0.243234	0.440957	-0.367805	+	2.31442	0.00283137	-1.19298	21.6408	20.3728	21.1197	20.1281	22.4704	22.3503	20.1062	20.7656	22.4647	22.6593	22.1452	21.724	20.8731	21.5866	20.997	20.7646	5	5	5	27.5	27.5	27.5	26.251	0	6.8496	84926000
O96013	O96013	Serine/threonine-protein kinase PAK 4	PAK4	+	2.6021	0.00282474	2.05072		0.708085	0.0791863	1.17633		NaN	1	0		0.581959	0.156324	0.87439	+	3.04571	0.000968553	2.2773	21.5118	20.2063	20.9883	22.1038	21.2359	21.0968	23.6391	23.5437	21.5113	21.5364	19.9838	20.8724	23.3572	23.1149	23.1009	23.4401	5	5	5	10.7	10.7	10.7	64.071	0	6.2589	95832000
O96019;O94805	O96019	Actin-like protein 6A	ACTL6A	+	3.13161	0.0027033	1.24566	+	2.86598	0.00203902	1.45113	+	2.92192	0.00073922	1.25628		0.362617	0.386217	-0.205469		0.0178113	0.951682	-0.0106206	26.5472	26.9043	27.1251	27.2313	27.9115	28.2082	28.8237	28.669	27.7512	28.2493	28.4253	28.4073	27.8995	28.1702	28.2013	28.5196	35	35	35	57.8	57.8	57.8	47.46	0	323.31	57480000000
P00338	P00338	L-lactate dehydrogenase A chain	LDHA	+	2.59976	0.00423529	-1.38554	+	4.72483	0.00153043	-2.6088	+	3.45455	0.000207951	-2.08424	+	2.83288	0.00280233	1.22326	+	1.26644	0.0294406	0.698691	29.7304	30.2212	29.3159	29.9796	27.3059	27.4136	27.0358	27.0566	27.5423	28.26	27.2654	27.8425	28.8972	28.4531	27.9167	28.438	33	33	29	65.4	65.4	57.2	36.688	0	323.31	39533000000
P00367	P00367	Glutamate dehydrogenase 1, mitochondrial	GLUD1	+	4.24715	0.000691358	2.47369	+	4.47156	0.001375	2.76576	+	4.87653	0.000635514	3.08868		1.21804	0.107664	-0.292067	+	3.0817	0.00341426	-0.614995	21.876	21.2638	21.3232	22.2362	24.5567	24.1515	24.5349	24.5191	24.5959	24.8455	24.7941	24.8185	24.1287	24.0282	24.0518	24.3852	24	24	10	43.4	43.4	22.2	61.397	0	209.91	2590800000
P00492	P00492	Hypoxanthine-guanine phosphoribosyltransferase	HPRT1		NaN	1	0	+	0.874799	0.0469573	1.39931	+	0.916821	0.0331435	1.96693		0.508536	0.187259	-0.964637		0.644603	0.0936478	-1.53226	20.8822	22.4387	20.7096	19.7663	21.23	23.5998	23.0882	21.476	20.1758	24.4388	23.5088	23.5411	23.1199	20.3022	20.5259	21.5874	3	3	3	11	11	11	24.579	0.0010304	3.1453	285350000
P00966	P00966	Argininosuccinate synthase	ASS1		NaN	1	0	+	2.10052	0.003768	2.52073	+	3.92399	0.000320755	3.18271	+	1.8783	0.00710132	-2.07251	+	4.32023	0	-2.73449	22.0427	21.3292	21.003	22.0643	22.4149	24.3167	24.9675	24.823	24.2106	25.3504	25.0006	24.6085	21.9618	21.9474	21.9754	22.3475	11	11	11	28.2	28.2	28.2	46.53	0	34.809	950860000
P02545	P02545	Prelamin-A/C;Lamin-A/C	LMNA	+	3.72442	0.000554455	2.50268	+	3.33814	0.00102326	2.08499	+	3.16846	0.000408163	1.39074		0.569663	0.20397	0.417693	+	2.19789	0.00353788	1.11195	23.1669	23.3423	22.6316	22.617	25.078	25.1891	24.354	25.4767	24.6064	24.2709	24.0664	24.377	25.5099	25.6309	24.7408	25.887	67	65	65	71.7	71.7	71.7	74.139	0	323.31	14109000000
P04183	P04183	Thymidine kinase, cytosolic	TK1		NaN	1	0		0.0646368	0.756137	0.188015	+	0.893295	0.0380419	1.59681		0.132047	0.626932	-0.313408	+	1.23078	0.0194558	-1.72221	23.156	20.6899	20.562	21.7242	21.717	24.0861	20.2886	20.7924	21.2167	24.3837	23.5973	23.3217	21.2758	20.6661	21.59	22.0986	4	4	4	32.9	32.9	32.9	25.468	0	62.047	403440000
P04350	P04350	Tubulin beta-4A chain	TUBB4A	+	1.39926	0.0146334	5.26678		0.613732	0.0892813	2.39356	+	5.80831	0.0068	8.25943		0.490365	0.172184	2.87322		0.74304	0.0602827	-2.99265	22.4377	20.9087	20.4919	21.2862	21.7393	22.1417	21.7431	29.0745	29.739	29.1549	29.4615	29.8067	28.4026	20.6675	28.0741	29.0475	36	5	1	63.5	12.6	4.5	49.585	0	63.293	10065000000
P04406	P04406	Glyceraldehyde-3-phosphate dehydrogenase	GAPDH		0.882614	0.0724288	1.70037	+	1.2025	0.0203481	1.87069		0.736355	0.059459	1.40325		0.0769941	0.765951	-0.170326		0.121695	0.603872	0.297116	22.4045	19.5023	22.0722	20.2488	21.7626	22.89	23.3367	23.7213	20.8319	22.8153	22.4063	23.7874	21.1491	23.4276	22.2361	24.2165	7	7	7	23.6	23.6	23.6	36.053	0	16.113	510430000
P04792	P04792	Heat shock protein beta-1	HSPB1	+	2.8257	0.00427586	0.991644	+	4.78718	0.00099435	1.67838	+	4.15855	0.000236111	1.49231	+	2.15404	0.0155496	-0.686735	+	1.43788	0.0315899	-0.500668	25.9259	26.1104	25.8967	26.3434	27.8126	27.4975	27.7816	27.8982	27.4835	27.4083	27.4517	27.9021	26.7685	26.964	27.0426	27.4679	14	14	14	75.6	75.6	75.6	22.782	0	323.31	16777000000
P04843	P04843	Dolichyl-diphosphooligosaccharide--protein glycosyltransferase subunit 1	RPN1		NaN	1	0		0.103205	0.660857	0.148174	+	2.54679	0.000833006	1.85316		0.297202	0.373049	-0.457209	+	2.18428	0.00188333	-2.1622	22.2893	21.0483	21.7019	20.5919	21.0191	22.6058	21.0102	21.5891	23.147	23.0872	23.4591	23.3507	21.908	21.2227	21.6772	19.5875	8	8	8	18	18	18	68.569	0	15.738	371960000
P05023;P13637;Q13733;P20648	P05023	Sodium/potassium-transporting ATPase subunit alpha-1	ATP1A1		NaN	1	0	+	2.35333	0.00218097	3.12299	+	3.27683	0.000226667	3.73452	+	1.9976	0.00496941	-2.2892	+	3.23166	0.000492308	-2.90073	22.2518	20.2456	20.7247	20.0515	22.46	24.3322	24.6406	24.3329	24.1704	24.117	25.1305	24.7939	21.5734	22.3665	21.9974	20.6715	24	24	16	28.5	28.5	21.4	112.89	0	323.31	1908200000
P05067;Q06481	P05067	Amyloid beta A4 protein;N-APP;Soluble APP-alpha;Soluble APP-beta;C99;Beta-amyloid protein 42;Beta-amyloid protein 40;C83;P3(42);P3(40);C80;Gamma-secretase C-terminal fragment 59;Gamma-secretase C-terminal fragment 57;Gamma-secretase C-terminal fragment 50;C31	APP		0.0293106	0.941392	0.014328	+	1.96491	0.00454887	-2.53585	+	1.34842	0.0170686	-0.874329	+	1.99848	0.00444976	2.55018	+	1.45054	0.0187062	0.888657	25.0774	24.9753	24.532	24.5555	23.3597	21.1135	23.4995	21.024	24.2485	22.9883	24.0272	24.3788	24.9759	24.812	24.5462	24.8634	12	12	12	18.7	18.7	18.7	86.942	0	73.479	1466800000
P05091	P05091	Aldehyde dehydrogenase, mitochondrial	ALDH2		NaN	1	0		NaN	1	0	+	3.63104	0.000194286	1.48375		NaN	1	0	+	3.20576	0.000792332	-1.89612	21.6339	21.516	21.7478	21.2659	21.5144	20.8052	19.8326	20.417	22.9511	23.2794	23.2654	22.6026	20.6043	21.7243	20.8963	21.2892	8	8	8	21.3	21.3	21.3	56.381	0	10.942	274510000
P05198	P05198	Eukaryotic translation initiation factor 2 subunit 1	EIF2S1		0.0298637	0.914082	0.0656796	+	1.23153	0.0210027	1.45429		0.012708	0.944996	0.0372486		0.86902	0.0687614	-1.38861		0.00858814	0.968992	0.0284309	21.9315	23.0153	21.4036	22.9544	22.3528	24.0459	24.4504	24.273	23.0847	24.3873	21.8466	20.1353	21.3456	21.2197	23.3558	23.6465	9	9	9	41	41	41	36.112	0	50.166	712240000
P05386	P05386	60S acidic ribosomal protein P1	RPLP1		1.57134	0.0684293	-0.361058	+	2.86371	0.001632	-2.183	+	1.98878	0.00335725	-1.32272	+	2.38088	0.00322826	1.82194	+	1.36161	0.0208266	0.961661	31.4428	31.484	31.5888	31.4876	30.4497	28.6914	29.1112	29.0188	31.1946	29.5396	29.8853	30.0928	31.4344	30.9807	30.9117	31.2321	3	3	3	56.1	56.1	56.1	11.514	0	323.31	51950000000
P05387	P05387	60S acidic ribosomal protein P2	RPLP2	+	1.48012	0.0328818	-0.733059	+	2.91542	0.00137536	-2.65702	+	2.02917	0.00271119	-1.90478	+	2.30561	0.00346032	1.92396	+	1.26979	0.0216416	1.17172	31.8119	30.9596	30.8995	31.1582	29.7063	27.814	28.5411	28.1398	30.5654	28.3634	29.0422	29.239	30.8023	30.0967	30.3057	30.6922	16	16	16	85.2	85.2	85.2	11.665	0	323.31	97706000000
P05388;Q8NHW5	P05388;Q8NHW5	60S acidic ribosomal protein P0;60S acidic ribosomal protein P0-like	RPLP0;RPLP0P6		0.748258	0.179795	-0.3837	+	3.34994	0.00116667	-3.09327	+	2.73264	0.000725806	-1.50607	+	2.8726	0.00163636	2.70957	+	1.80266	0.00761937	1.12238	28.1665	28.4691	28.6898	28.6971	26.0913	24.4485	26.1763	24.9333	27.6226	26.3702	26.9703	27.0352	28.037	27.5436	28.534	28.3731	26	26	26	72.9	72.9	72.9	34.273	0	323.31	12168000000
P05413	P05413	Fatty acid-binding protein, heart	FABP3		0.300264	0.378686	-0.637426		0.00445651	0.981015	0.0110636	+	0.865915	0.0380705	-2.07506		0.318221	0.337732	-0.64849		0.54284	0.126006	1.43763	26.961	24.3193	24.85	24.5489	26.8695	24.7473	24.6248	24.4818	25.6395	22.431	20.6786	23.6299	26.1005	23.0728	23.9805	24.9757	3	3	3	27.8	27.8	27.8	14.858	0	6.6176	918670000
P05455	P05455	Lupus La protein	SSB	+	2.27828	0.00446847	-2.4221	+	1.8694	0.00579137	-2.00358	+	1.61942	0.00555267	-1.77221		0.329327	0.351328	-0.418527		0.545987	0.149567	-0.649892	22.3569	23.4157	24.1767	24.1493	21.4316	21.3434	22.5937	20.7157	21.2096	21.8665	22.8608	21.0729	22.0377	21.3705	20.5354	20.4668	5	5	5	12.3	12.3	12.3	46.836	0	11.374	159310000
P05783;CON__P05784;CON__H-INV:HIT000015463	P05783	Keratin, type I cytoskeletal 18	KRT18	+	2.11416	0.0110588	0.85648	+	2.79576	0.00237447	1.07807	+	1.88507	0.00429697	1.33866		0.417091	0.346537	-0.221588		0.555818	0.162231	-0.482181	26.616	27.099	26.5322	26.7203	27.3721	27.9463	27.8938	28.0674	27.5722	29.1513	27.706	27.8925	27.1174	27.9334	27.5547	27.7877	45	45	43	80.7	80.7	78.6	48.057	0	323.31	28887000000
P06576	P06576	ATP synthase subunit beta, mitochondrial	ATP5B	+	2.02727	0.0132853	0.79294	+	3.78572	0.00108451	1.54769	+	2.9468	0.000737705	1.22397	+	2.54537	0.00728696	-0.754748		1.24033	0.0502952	-0.431032	25.3956	24.6308	25.1523	25.2378	26.6337	26.4188	26.7754	26.7794	26.2734	25.9934	26.5955	26.4501	25.6417	25.763	25.9414	26.2422	25	25	25	55.8	55.8	55.8	56.559	0	323.31	13649000000
P06703	P06703	Protein S100-A6	S100A6	+	1.96652	0.00547445	2.72473	+	5.40994	0	5.92622	+	5.07922	0.00161905	5.98505	+	2.28163	0.00296812	-3.20149	+	2.24079	0.00153499	-3.26031	20.8581	20.4561	20.575	21.6226	26.2671	27.1466	26.4474	27.3556	26.0724	27.6577	27.1021	26.6197	21.5037	24.2733	24.4018	24.2318	8	8	8	45.6	45.6	45.6	10.18	0	98.6	4872300000
P06733	P06733	Alpha-enolase	ENO1		0.878735	0.0921869	0.826748		0.607051	0.115761	0.841921		0.544359	0.119615	0.820663		0.00856497	0.973554	-0.015173		0.00316122	0.989415	0.00608492	21.0275	21.6344	20.7446	22.504	23.3955	21.9802	22.9035	20.9991	20.5721	22.6774	22.8442	23.0994	22.2101	21.6031	22.5164	22.888	9	9	9	30.2	30.2	30.2	47.168	0	26.025	276920000
P06748	P06748	Nucleophosmin	NPM1		0.0264504	0.94866	-0.0115528	+	3.80784	0.00122613	-2.88652	+	2.8311	0.000497778	-1.91621	+	3.71177	0.000594595	2.87497	+	2.73979	0.00145547	1.90466	32.7054	32.3923	32.3398	32.4116	30.5298	29.4338	29.3661	28.9732	31.5365	30.0439	30.2398	30.364	32.715	32.6119	32.247	32.2289	24	24	24	57.1	57.1	57.1	32.575	0	323.31	441210000000
P06753	P06753	Tropomyosin alpha-3 chain	TPM3		0.549872	0.170585	2.03795	+	1.45514	0.0097649	4.188	+	1.69275	0.00298555	4.86536	+	1.35638	0.0204203	-2.15004	+	1.77376	0.00408194	-2.82741	22.414	27.7596	24.764	20.7361	27.9123	28.8642	27.7598	27.8894	28.5186	29.676	28.6214	28.3192	25.3317	28.327	25.4562	24.7107	22	10	10	48.4	26.3	26.3	32.95	0	104.73	9928000000
P07195	P07195	L-lactate dehydrogenase B chain	LDHB	+	2.4093	0.00458268	-1.2685	+	4.12648	0.000977778	-2.45888	+	2.82747	0.000767591	-1.58856	+	2.69955	0.00307104	1.19038		0.57093	0.18819	0.320055	29.7819	29.9745	29.0547	29.9292	27.4821	27.4539	27.0524	26.9164	28.2006	28.4873	27.568	28.1301	28.834	28.5018	27.9711	28.3593	22	19	19	45.8	45.8	45.8	36.638	0	229.77	31119000000
P07237	P07237	Protein disulfide-isomerase	P4HB		1.0142	0.16864	0.262788	+	2.59737	0.00460952	0.906551	+	3.74343	0.000306173	1.09543	+	2.12621	0.0169686	-0.643763	+	3.65611	0.00155122	-0.832644	25.0719	24.8294	24.6669	24.562	25.9887	25.814	25.3097	25.6441	26.0664	25.9241	25.7256	25.7959	25.0004	25.2089	24.8626	25.1096	29	29	29	50	50	50	57.116	0	323.31	7423600000
P07305	P07305	Histone H1.0;Histone H1.0, N-terminally processed	H1F0	+	1.57525	0.0171576	-1.28144	+	1.19933	0.022399	-1.34988	+	2.40432	0.000902033	-1.77713		0.042529	0.868105	0.0684452		0.711734	0.115008	0.495691	21.609	23.1671	22.8184	22.7822	20.2137	21.9037	22.2277	20.6321	20.6705	20.3487	21.0106	21.2384	22.0279	20.8018	21.467	20.9543	3	3	3	12.9	12.9	12.9	20.863	0	5.8153	33436000
P07355;A6NMY6	P07355;A6NMY6	Annexin A2;Putative annexin A2-like protein	ANXA2;ANXA2P2	+	3.41849	0.000533333	3.77887	+	5.22568	0	9.00111	+	5.20432	0.00251852	9.52425	+	3.63349	0.000698413	-5.22224	+	3.73301	0	-5.74537	21.9373	22.6816	21.8104	21.129	29.3914	31.6689	31.4767	31.0258	29.74	32.0615	32.1285	31.7253	24.4893	26.4932	25.9392	25.7521	69	69	69	92	92	92	38.604	0	323.31	490280000000
P07437;A6NNZ2;CON__ENSEMBL:ENSBTAP00000025008;Q9H4B7	P07437	Tubulin beta chain	TUBB	+	1.7731	0.0135288	1.17973	+	2.53713	0.00229322	1.63085	+	4.03591	0.000293103	2.45591		0.588607	0.191687	-0.451111	+	2.30135	0.00252465	-1.27617	28.3711	27.7636	27.9655	28.8397	30.0771	29.1561	30.2021	30.028	30.8981	30.3456	30.7325	30.7872	29.5802	28.7639	29.2659	30.0488	43	8	7	66.4	22.5	19.1	49.67	0	323.31	107410000000
P07814	P07814	Bifunctional glutamate/proline--tRNA ligase;Glutamate--tRNA ligase;Proline--tRNA ligase	EPRS		NaN	1	0	+	0.971207	0.0424709	1.00788		0.0333986	0.871331	0.0471425	+	1.09056	0.0376741	-1.58485		0.373699	0.245852	-0.624112	22.3599	21.497	21.651	21.9518	21.7609	23.5729	23.8364	22.321	21.0254	21.2556	22.6858	22.6815	21.6193	22.2365	19.6264	21.6697	15	15	15	13.4	13.4	13.4	170.59	0	17.675	355590000
P07900;Q14568;Q58FG1;Q58FF6	P07900	Heat shock protein HSP 90-alpha	HSP90AA1	+	1.65424	0.0136939	1.47398	+	1.55199	0.0127553	1.33721	+	2.02207	0.00276771	1.77106		0.166996	0.612446	0.136768		0.397883	0.275645	-0.297081	21.5728	22	23.2357	23.1573	23.6134	23.358	24.1941	24.1492	23.8138	24.7225	24.557	23.9566	23.4136	23.7462	24.1953	24.5065	22	14	14	29.9	19.7	19.7	84.659	0	83.622	1268400000
P07910	P07910	Heterogeneous nuclear ribonucleoproteins C1/C2	HNRNPC		0.522688	0.317022	-0.221754		0.106624	0.700612	-0.0729589	+	1.23834	0.0345218	-0.544825		0.224982	0.532155	-0.148795		0.622061	0.171349	0.323071	30.0687	29.585	29.8338	30.1378	29.5943	29.3865	29.9712	30.3815	29.3971	28.9698	29.1908	29.8884	29.5234	29.4677	29.6225	30.1247	30	30	16	53.9	53.9	43.5	33.67	0	323.31	83708000000
P07919;A0A096LP55	P07919	Cytochrome b-c1 complex subunit 6, mitochondrial	UQCRH		0.414501	0.276967	0.831343	+	0.993638	0.0323245	1.64005		0.632316	0.0856164	1.11877		1.10964	0.0519887	-0.808708		0.331054	0.323907	-0.287423	20.9601	24.1735	23.9278	24.5611	25.2009	25.2929	24.4586	25.2303	24.8736	24.1275	24.3388	24.7576	24.11	24.7286	23.3659	24.7435	5	5	5	48.4	48.4	48.4	10.739	0	88.899	1963600000
P07992	P07992	DNA excision repair protein ERCC-1	ERCC1	+	4.81713	0	5.90108		NaN	1	0		NaN	1	0	+	8.52835	0	6.00304	+	5.55013	0	6.53157	22.1927	21.9684	21.4712	20.1421	21.4329	21.4718	21.1749	21.287	19.9066	21.756	20.8115	20.7784	27.556	27.244	27.1555	27.4232	19	19	19	53.9	53.9	53.9	32.562	0	147.6	8819400000
P08195	P08195	4F2 cell-surface antigen heavy chain	SLC3A2	+	2.18043	0.00459259	2.13437	+	2.72733	0.00161053	2.79239	+	2.77821	0.000296651	2.83198	+	2.21099	0.015457	-0.658026	+	2.55944	0.00491241	-0.697619	21.4246	22.9977	21.4445	23.3943	25.0151	25.409	25.176	24.8306	25.0086	25.227	25.3931	24.9604	24.1522	24.6048	24.4951	24.5464	12	12	12	25.9	25.9	25.9	67.993	0	147.5	3452700000
P08238	P08238	Heat shock protein HSP 90-beta	HSP90AB1	+	1.78203	0.01467	1.00041	+	2.52271	0.00307629	1.2361	+	1.82491	0.00608204	0.980475		0.690725	0.226351	-0.235682		0.0322068	0.909419	0.0199394	23.5321	24.5126	23.9832	24.6475	25.3317	25.3978	25.4473	25.4429	24.8761	25.3848	25.3864	24.9499	24.6985	25.333	25.4316	25.2139	26	26	12	33.7	33.7	18	83.263	0	323.31	5894600000
P08559;P29803	P08559	Pyruvate dehydrogenase E1 component subunit alpha, somatic form, mitochondrial	PDHA1	+	3.75628	0.000602151	3.06021	+	4.13277	0.0013037	3.99218	+	4.25702	0.0005	4.51873	+	1.95409	0.0144063	-0.931978	+	2.50543	0.00184348	-1.45852	21.4593	21.3396	20.4006	22.1008	24.7176	25.7885	25.4725	25.2902	25.1313	26.3458	26.2272	25.6708	24.1035	24.2553	24.5259	24.6563	18	18	18	45.9	45.9	45.9	43.295	0	37.766	4250700000
P08579	P08579	U2 small nuclear ribonucleoprotein B	SNRPB2	+	5.30151	0	-4.9306	+	4.22382	0.00155752	-5.03982	+	4.65605	0.000701031	-4.58293		NaN	1	0		NaN	1	0	26.3048	25.3218	26.5034	25.6889	19.959	21.4239	20.4625	21.8142	20.5835	21.8132	21.4221	21.6683	20.6594	21.1955	20.8238	21.4177	4	4	4	29.3	29.3	29.3	25.486	0	23.348	384490000
P08621	P08621	U1 small nuclear ribonucleoprotein 70 kDa	SNRNP70	+	2.80119	0.00481818	0.805402	+	4.17986	0.0011564	1.82629	+	3.09306	0.000179894	2.30779	+	2.8086	0.00319355	-1.02089	+	2.16851	0.00283694	-1.50239	25.1381	24.8985	24.6477	24.7715	27.06	26.5357	26.3548	26.8104	28.0136	26.3969	26.8094	27.4671	25.8722	25.5322	25.4523	25.8207	32	32	32	38	38	38	51.556	0	323.31	14329000000
P08651	P08651	Nuclear factor 1 C-type	NFIC		NaN	1	0	+	3.1402	0.00106207	3.34693	+	1.60747	0.00556874	1.87839	+	3.15506	0.00192857	-2.78342	+	1.25234	0.0212011	-1.31488	21.965	20.7764	21.8291	20.0606	24.0472	25.299	24.3621	24.3104	23.1912	23.7793	21.7679	23.4063	22.0449	22.3619	21.6912	20.7871	6	6	5	18.5	18.5	16.1	55.674	0	229.39	552030000
P08670;P07197;P07196	P08670	Vimentin	VIM		0.506456	0.267892	0.397488	+	1.54249	0.0180845	0.837338	+	0.900265	0.045985	0.926886		0.540115	0.211587	-0.439851		0.407115	0.230649	-0.529398	26.754	27.4934	26.7313	26.7146	27.4246	28.415	27.6151	27.588	27.3966	29.3058	27.3847	27.3139	26.704	28.165	27.2176	27.1968	70	70	59	94.8	94.8	89.1	53.651	0	323.31	66968000000
P08708	P08708	40S ribosomal protein S17	RPS17	+	1.74566	0.0162885	-0.968781	+	3.95285	0.00104142	-3.90155	+	4.01528	0.000326923	-2.84419	+	3.56209	0.000944099	2.93277	+	3.69561	0.000263374	1.87541	27.2208	28.1857	28.3953	28.0393	23.5813	23.3225	24.6973	24.6337	24.9413	25.3019	24.7206	25.5005	27.2859	27.163	26.5805	26.9366	19	19	19	87.4	87.4	87.4	15.55	0	306.38	8757300000
P09012	P09012	U1 small nuclear ribonucleoprotein A	SNRPA		0.984655	0.117025	-0.42196		1.01361	0.0670965	0.449698	+	1.64837	0.00520944	1.88409	+	1.82289	0.017348	-0.871658	+	1.97838	0.00322027	-2.30605	25.6902	25.186	25.3043	25.101	26.2641	25.6312	25.3707	25.8144	28.6559	25.7622	26.8959	27.504	25.2767	24.4192	24.947	24.9507	12	12	12	39.4	39.4	39.4	31.279	0	323.31	11194000000
P09234	P09234	U1 small nuclear ribonucleoprotein C	SNRPC		NaN	1	0	+	1.21998	0.0197669	1.85592	+	4.49217	0.000660194	5.73874	+	1.30722	0.0222552	-2.11037	+	4.23309	0	-5.99318	21.7641	22.0271	20.2426	21.2388	22.4125	21.6247	24.6686	23.9905	27.3365	26.1186	27.0866	27.6859	21.0706	22.1397	21.3049	19.7396	6	6	6	33.3	33.3	33.3	17.394	0	248.43	3717900000
P09382	P09382	Galectin-1	LGALS1		0.456479	0.266658	0.599176	+	3.71818	0.001375	2.70513	+	3.03441	0.00017801	2.52277	+	1.86616	0.00719475	-2.10595	+	1.57384	0.00794127	-1.9236	23.7514	24.6981	23.935	23.9394	26.4611	27.547	26.694	26.4422	26.3518	27.6238	26.5	25.9393	23.195	25.8612	24.7635	24.9009	10	10	10	68.9	68.9	68.9	14.716	0	323.31	6942400000
P09493	P09493	Tropomyosin alpha-1 chain	TPM1		0.0407143	0.872469	0.242345		0.427711	0.173994	1.69591		0.56509	0.0914517	2.36711		0.321722	0.307867	-1.45357		0.456169	0.15915	-2.12477	21.7407	26.7648	20.9829	21.3191	23.4495	27.7511	23.263	23.1276	23.6695	29.2801	23.8546	23.4717	21.5898	27.5997	21.1572	21.4301	21	8	8	51.1	29.2	29.2	32.708	0	79.733	2396600000
P09496	P09496	Clathrin light chain A	CLTA	+	1.8824	0.0121639	-1.07578	+	1.79949	0.0102556	-1.05071	+	1.6493	0.00685873	-1.15821		0.0514492	0.882884	-0.025064		0.112816	0.691719	0.0824313	27.2427	25.9782	26.899	26.2736	25.7706	25.7305	25.4784	25.211	25.2199	26.1165	25.4583	24.9659	25.6728	25.6011	25.626	25.1905	11	11	11	28.2	28.2	28.2	27.076	0	105	3864900000
P09497	P09497	Clathrin light chain B	CLTB	+	1.95485	0.00702341	-1.7275	+	2.03326	0.00422524	-2.70311	+	1.92141	0.00270216	-2.65152		0.614488	0.139177	0.975614		0.550391	0.135108	0.924017	25.5402	24.4043	25.7322	25.1048	23.1479	23.9846	21.1387	21.6978	21.2492	24.154	23.1961	21.5761	23.898	23.7463	23.881	22.3461	8	8	8	27.9	27.9	27.9	25.19	0	59.201	593630000
P09543	P09543	2,3-cyclic-nucleotide 3-phosphodiesterase	CNP		0.601118	0.196852	-0.57237	+	2.24689	0.00227332	3.01087	+	3.56098	0.000269841	3.87025	+	2.64099	0.00204947	-3.58324	+	3.96014	0	-4.44262	22.0352	22.2692	20.874	22.218	22.9662	25.3104	25.6999	25.4634	24.6756	26.5249	26.021	25.656	21.8469	21.769	20.7685	20.7226	24	24	24	53.4	53.4	53.4	47.578	0	275.66	6581500000
P09622	P09622	Dihydrolipoyl dehydrogenase, mitochondrial	DLD	+	1.27462	0.030645	-1.39996	+	2.25807	0.00227826	2.91482	+	2.78856	0.000309227	3.51257	+	4.05716	0.000421053	-4.31478	+	4.75622	0	-4.91252	24.0325	22.16	24.3955	22.5493	25.1139	26.9896	26.7086	25.9845	26.0989	27.6848	26.9674	26.4364	21.6467	21.6326	22.4735	21.7846	36	36	36	62.7	62.7	62.7	54.177	0	323.31	14411000000
P09651;A0A2R8Y4L2;Q32P51	P09651;A0A2R8Y4L2	Heterogeneous nuclear ribonucleoprotein A1;Heterogeneous nuclear ribonucleoprotein A1, N-terminally processed	HNRNPA1		0.53916	0.261789	-0.36699	+	1.96223	0.00744828	-1.23047	+	1.23383	0.0207028	-0.918451	+	1.32047	0.0354321	0.863476		0.659314	0.121783	0.551461	30.3182	29.7595	30.5395	30.765	29.2574	28.3479	29.5103	29.3448	29.8418	28.4453	29.6626	29.7588	30.1444	29.2956	30.3054	30.1689	28	28	27	69.4	69.4	68	38.746	0	323.31	50805000000
P09661	P09661	U2 small nuclear ribonucleoprotein A	SNRPA1	+	3.33256	0.000523364	-4.21803	+	3.93202	0.00126619	-5.87402	+	3.98152	0.000325359	-2.95939	+	1.05751	0.0400649	1.65599	+	1.15818	0.0251361	-1.25864	26.4692	26.6632	27.7323	27.1345	20.2853	20.2573	22.8275	21.133	23.5835	24.0176	24.3789	24.1817	21.508	22.4591	24.109	23.0509	31	31	31	65.1	65.1	65.1	28.415	0	275.45	3220300000
P0C1Z6	P0C1Z6	TCF3 fusion partner	TFPT	+	1.53704	0.024406	0.917135		0.509064	0.182901	-0.430254		0.666637	0.122853	-0.376762	+	2.05955	0.007117	1.34739	+	2.98445	0.00156265	1.2939	25.1234	24.4628	23.9928	24.1069	24.2536	24.6493	23.7568	23.3052	24.258	23.8474	23.9211	24.1524	25.5879	25.7578	24.9825	25.0262	5	5	5	19.8	19.8	19.8	28.278	0	27.989	1820800000
P0DMV9;P0DMV8	P0DMV9;P0DMV8	Heat shock 70 kDa protein 1B;Heat shock 70 kDa protein 1A	HSPA1B;HSPA1A		0.755558	0.159684	0.469769	+	1.81326	0.00991026	1.04292	+	2.19275	0.00297125	1.0371		0.825865	0.108675	-0.573155		0.983984	0.0616324	-0.567327	29.2056	28.431	28.996	29.2431	30.0679	29.2953	30.2907	30.3936	30.2042	29.5122	30.0474	30.2604	29.2938	28.9143	29.4718	30.075	68	62	42	71.5	71.5	56.2	70.051	0	323.31	283490000000
P0DP25;P0DP24;P0DP23;P02585	P0DP25;P0DP24;P0DP23		CALM1; CALM2; CALM3; TNNC2		0.212443	0.491945	0.795321	+	2.21623	0.00237104	4.85865	+	5.58086	0.00523077	12.0713	+	1.31697	0.0188948	-4.06333	+	3.79546	0	-11.276	22.0353	24.0327	21.0566	23.4279	25.8626	30.1816	26.3957	27.5472	34.088	35.1487	34.8361	34.7652	20.3351	26.0358	22.1352	25.2278	17	17	15	85.9	85.9	85.9	16.837	0	323.31	917100000000
P0DPB6;P0DPB5	P0DPB6;P0DPB5		RPAC2;RPCC2	+	3.97883	0.000666667	3.10855		NaN	1	0		0.395386	0.185123	0.901232	+	3.35139	0.00143646	3.05247	+	1.2349	0.0172299	2.20732	21.2367	21.5888	20.3373	21.8917	20.9784	22.3085	20.307	21.685	20.209	23.3962	24.1155	20.9387	24.3591	24.1589	24.4905	24.4802	3	3	3	15.8	15.8	15.8	15.237	0	6.8715	458320000
P10124	P10124	Serglycin	SRGN	+	2.38555	0.00441667	-1.52706	+	2.63219	0.00135211	-6.23438	+	1.86076	0.00255405	-4.50171	+	2.09032	0.00321951	4.70732	+	1.22102	0.0165896	2.97465	29.1714	28.6639	27.9456	29.1908	26.1031	21.4432	21.2908	21.197	25.9356	20.5903	24.3843	26.0547	27.5411	26.8827	26.9546	27.485	9	9	9	48.7	48.7	48.7	17.652	0	100.51	3753600000
P10412;P16402;Q02539;P22492	P10412;P16402;Q02539	Histone H1.4;Histone H1.3;Histone H1.1	HIST1H1E;HIST1H1D;HIST1H1A	+	2.5309	0.0046747	-1.11981	+	4.77796	0.000717949	-3.42481	+	5.44476	0.00141667	-3.53024	+	3.38667	0.00153398	2.305	+	3.86123	0.000351648	2.41043	29.8872	30.3783	30.0746	29.9738	27.058	27.1282	26.2345	26.1939	26.9224	26.7436	26.0444	26.4825	29.4051	29.1489	28.8306	28.45	19	19	3	41.6	41.6	16	21.865	0	323.31	25656000000
P10586;P23468	P10586	Receptor-type tyrosine-protein phosphatase F	PTPRF		0.109502	0.696522	0.403883		0.0534999	0.789308	0.210219	+	1.22411	0.0139623	1.92614		0.0433974	0.852586	0.193664		0.670859	0.0866652	-1.52226	21.6298	20.9037	24.122	24.0199	21.2103	24.8363	24.7516	20.7181	24.9204	24.4435	24.597	24.419	20.7951	21.6411	25.1242	24.7306	4	4	4	3.3	3.3	3.3	212.88	0.00052549	3.4342	946540000
P10599	P10599	Thioredoxin	TXN	+	3.18776	0.00302538	1.02791	+	6.67134	0	3.958	+	5.57275	0.002125	3.97314	+	7.30992	0	-2.93009	+	5.23001	0	-2.94523	26.0013	25.8245	25.6986	25.3279	29.7442	29.779	29.5957	29.5654	30.1464	29.6356	29.7215	29.2413	26.6085	26.9395	26.7083	26.7075	11	11	11	76.2	76.2	76.2	11.737	0	323.31	30610000000
P10644	P10644	cAMP-dependent protein kinase type I-alpha regulatory subunit;cAMP-dependent protein kinase type I-alpha regulatory subunit, N-terminally processed	PRKAR1A	+	1.89567	0.00707071	2.047	+	3.42672	0.00123695	3.33372	+	3.15236	0.000201183	3.02067	+	1.50488	0.019662	-1.28672	+	1.08037	0.0330137	-0.973672	21.854	22.8959	23.8852	23.0035	25.6394	26.3051	26.4426	26.5863	25.2488	26.1734	26.0989	26.2003	23.7775	25.5935	25.0412	25.4145	16	16	12	42.8	42.8	33.6	42.981	0	89.366	3616000000
P10809	P10809	60 kDa heat shock protein, mitochondrial	HSPD1	+	1.48205	0.0298122	0.830146	+	3.94147	0.000956522	2.87019	+	4.2727	0.000384181	2.81642	+	2.80327	0.00232997	-2.04005	+	2.99158	0.00109412	-1.98628	26.6326	27.431	27.0998	26.9241	29.2061	30.4608	30.1973	29.7041	29.3747	30.2674	30.1643	29.5467	27.2397	28.4408	27.9883	27.7392	78	78	78	80.1	80.1	80.1	61.054	0	323.31	253210000000
P10909	P10909	Clusterin;Clusterin beta chain;Clusterin alpha chain	CLU	+	2.72456	0.00270659	3.1146	+	3.35762	0.001232	3.84774	+	2.78417	0.000301703	3.05733		1.06763	0.05893	-0.733135		0.0538428	0.827146	0.0572686	21.9123	22.5526	20.124	21.5789	25.1365	26.0017	25.2231	25.1972	24.6223	25.247	24.3437	24.184	24.2241	25.4806	24.2604	24.6609	18	18	18	35.4	35.4	35.4	52.494	0	127.92	3379600000
P11021	P11021	78 kDa glucose-regulated protein	HSPA5		0.655659	0.232878	0.310172	+	2.80936	0.00237953	1.06557	+	1.36034	0.025164	0.574764	+	2.04362	0.015619	-0.755398		0.533391	0.222987	-0.264592	30.7375	30.0908	30.4966	30.7785	31.6831	31.3216	31.509	31.8519	31.3104	30.6324	31.142	31.3175	30.5757	30.6042	30.8852	31.279	79	79	78	68.8	68.8	68.8	72.332	0	323.31	537550000000
P11142	P11142	Heat shock cognate 71 kDa protein	HSPA8		0.831656	0.151587	0.418723	+	1.57106	0.0181864	0.771452		0.835694	0.0790354	0.456205		0.664841	0.187327	-0.35273		0.0497499	0.851461	-0.0374823	32.27	31.5615	32.0529	32.4032	32.8872	32.3409	32.883	33.2622	32.7153	31.9486	32.5864	32.8621	32.3463	32.205	32.4263	32.9849	77	76	58	77.2	77.2	71.5	70.897	0	323.31	1006300000000
P11172	P11172	Uridine 5-monophosphate synthase;Orotate phosphoribosyltransferase;Orotidine 5-phosphate decarboxylase	UMPS		NaN	1	0		0.812305	0.0642772	0.90732	+	1.64327	0.00519412	1.84934		0.411987	0.260394	-0.649418	+	1.12725	0.0244107	-1.59144	20.8296	21.4576	21.6124	20.8272	22.1402	21.738	23.4704	21.0076	21.3614	23.4113	23.9581	23.3934	21.7745	20.7967	20.5814	22.6059	9	9	9	22.9	22.9	22.9	52.221	0	36.573	330370000
P11177	P11177	Pyruvate dehydrogenase E1 component subunit beta, mitochondrial	PDHB		NaN	1	0	+	1.75246	0.00640426	2.64767	+	4.2959	0.000561983	5.03409	+	2.06272	0.00368	-2.81323	+	5.33093	0	-5.19965	21.1653	21.9586	20.2065	22.1015	21.9783	24.5763	25.0796	24.3884	25.9342	26.6814	26.874	26.0787	20.8539	21.9107	21.1341	20.871	8	8	8	24	24	24	39.233	0	45.642	2453300000
P11310	P11310	Medium-chain specific acyl-CoA dehydrogenase, mitochondrial	ACADM		NaN	1	0	+	1.23445	0.0197143	1.67049	+	4.32616	0.000441558	3.20118	+	1.13159	0.0359269	-1.52805	+	4.38885	0	-3.05874	21.8422	21.7106	20.9002	20.8786	22.8403	21.1762	23.9597	24.0373	24.5882	24.0365	24.7541	24.7575	20.8934	21.9769	21.6756	21.3555	14	14	14	38	38	38	46.588	0	119.24	2012800000
P11413	P11413	Glucose-6-phosphate 1-dehydrogenase	G6PD	+	2.3	0.00383256	2.91882	+	4.87334	0	6.52166	+	5.35986	0.00283333	7.70934	+	3.01963	0.00190308	-3.60285	+	3.73045	0	-4.79052	21.5824	19.8987	20.1076	19.7632	26.2154	27.5839	26.7851	26.8542	27.5815	28.7842	27.873	27.9506	21.7744	24.2902	23.4664	23.4962	39	39	39	60.4	60.4	60.4	59.256	0	323.31	31076000000
P11586	P11586	C-1-tetrahydrofolate synthase, cytoplasmic;Methylenetetrahydrofolate dehydrogenase;Methenyltetrahydrofolate cyclohydrolase;Formyltetrahydrofolate synthetase;C-1-tetrahydrofolate synthase, cytoplasmic, N-terminally processed	MTHFD1		0.200327	0.528004	0.403589	+	3.21761	0.00116226	3.97509	+	3.53564	0.000277551	4.73505	+	2.95057	0.00180753	-3.57151	+	3.30463	0.000303318	-4.33146	22.5667	21.1636	20.4027	20.0332	24.7861	25.3388	25.4672	24.4745	25.022	26.2466	26.2277	25.6101	20.2793	22.1638	22.6365	20.7008	40	40	38	45.6	45.6	44.5	101.53	0	238.73	6741900000
P11802	P11802	Cyclin-dependent kinase 4	CDK4	+	1.63849	0.0150123	1.31415	+	1.88407	0.00479406	2.79789	+	6.60151	0.0085	4.09997		0.820254	0.0745692	-1.48374	+	3.12345	0.000452297	-2.78582	21.3231	21.5122	21.0945	21.4666	21.7628	24.8802	24.8264	25.1186	25.0615	25.5029	25.6148	25.6171	21.4013	23.0071	23.0398	23.2048	14	13	13	43.9	41.3	41.3	33.729	0	45.923	1879200000
P11908	P11908	Ribose-phosphate pyrophosphokinase 2	PRPS2		NaN	1	0		0.0217926	0.916891	-0.0444059		0.464745	0.149613	0.840149		0.0731507	0.778841	-0.146227		0.579614	0.120774	-1.03078	21.7355	22.5387	22.1716	21.0609	21.0535	21.6705	23.6242	20.9809	20.4669	23.5502	23.5299	23.3203	22.4495	22.1498	20.936	21.2089	10	3	3	35.2	14.8	14.8	34.769	0	15.703	251000000
P11940;Q9H361;Q4VXU2	P11940	Polyadenylate-binding protein 1	PABPC1		0.0867839	0.793572	0.0790029		0.000834557	0.996459	-0.000961304		0.618353	0.123996	-0.449906		0.0686186	0.807365	0.0799642		0.667847	0.121657	0.528909	30.2421	29.8452	30.4683	30.8169	30.5977	29.5525	30.1438	31.0746	30.4236	29.1647	29.7645	30.2201	30.3155	29.7958	30.526	31.0512	85	85	55	89.2	89.2	70.8	70.67	0	323.31	291220000000
P12004	P12004	Proliferating cell nuclear antigen	PCNA	+	2.84363	0.00277966	1.88541	+	4.07837	0.00102326	3.17437	+	4.93701	0.000839506	4.17841	+	2.51217	0.00350259	-1.28897	+	4.11396	0	-2.293	22.4362	21.102	22.024	21.9532	24.5182	25.259	25.3787	25.0569	25.886	26.3157	26.2945	25.7328	23.3203	24.0117	24.1469	23.5781	18	18	18	82	82	82	28.768	0	194.41	5885800000
P12268	P12268	Inosine-5-monophosphate dehydrogenase 2	IMPDH2		0.0753543	0.782664	0.243012		0.462221	0.159311	1.34241		0.660578	0.0674498	2.17227		0.362388	0.278575	-1.0994		0.57104	0.110636	-1.92926	22.3365	19.6983	21.1144	23.5063	21.6508	25.9682	22.7845	21.6217	21.2249	27.5606	23.8541	22.705	22.6642	23.8256	20.2221	20.9157	30	30	28	49	49	49	55.804	0	323.31	5864800000
P12270	P12270	Nucleoprotein TPR	TPR	+	3.67536	0.0010687	1.69313	+	1.70801	0.0135389	-0.897295	+	1.62659	0.00896533	-0.924465	+	4.83251	0.000588235	2.59042	+	4.50628	0	2.61759	29.0697	28.1066	28.3487	28.5843	28.1285	27.6115	27.6111	27.1689	28.1551	27.0617	27.7111	27.4835	30.3016	30.0527	30.2649	30.2625	282	282	282	72.1	72.1	72.1	267.29	0	323.31	435460000000
P12273	P12273	Prolactin-inducible protein	PIP		0.91465	0.0760394	-1.09443		0.624868	0.108042	0.909694	+	1.23969	0.0162139	-1.31519	+	2.02496	0.00516159	-2.00413		NaN	1	0	22.1986	21.4674	21.8336	23.8728	24.2557	22.3958	23.7381	22.6214	21.3492	20.5441	21.2546	20.9635	20.6741	20.8534	21.9403	21.5267	4	4	4	26.7	26.7	26.7	16.572	0	4.4718	91598000
P12694	P12694	2-oxoisovalerate dehydrogenase subunit alpha, mitochondrial	BCKDHA		NaN	1	0	+	2.36092	0.00236036	2.65076	+	3.09879	0.000202381	3.43074	+	2.90787	0.00164885	-2.61018	+	3.8585	0	-3.39016	23.0759	21.1356	20.6821	21.6784	23.6919	24.9728	24.5772	23.9332	24.9677	25.4704	25.2465	24.6104	22.633	21.2398	21.7757	21.0858	19	19	19	46.7	46.7	46.7	50.47	0	255.46	2509900000
P12956	P12956	X-ray repair cross-complementing protein 6	XRCC6		0.837946	0.138903	0.4672	+	2.31702	0.00225376	-2.302	+	1.31789	0.0186158	-0.852302	+	2.88317	0.00166154	2.7692	+	2.48827	0.00189121	1.3195	25.3243	24.8719	25.9721	25.7525	23.8148	21.8482	23.8674	23.1824	24.2433	24.1922	25.1756	24.9005	25.9573	25.5813	26.009	26.242	21	21	21	37.4	37.4	37.4	69.842	0	178.58	3255600000
P13010	P13010	X-ray repair cross-complementing protein 5	XRCC5	+	3.71913	0.00100719	1.44717		0.344408	0.326939	-0.231029	+	1.5405	0.0158733	0.662014	+	3.02824	0.00204225	1.6782	+	1.93133	0.00931861	0.785153	24.8918	24.4435	24.7982	25.0979	25.1431	24.2001	24.8616	24.1025	25.8486	24.9592	25.591	25.4808	26.4174	25.929	26.2542	26.4197	29	29	29	45.8	45.8	45.8	82.704	0	323.31	7126000000
P13284	P13284	Gamma-interferon-inducible lysosomal thiol reductase	IFI30	+	4.63898	0	7.18382	+	6.6086	0	11.2121	+	6.70871	0	11.6416	+	3.68425	0.000666667	-4.02833	+	3.93214	0	-4.4578	22.3559	20.731	21.4626	22.3799	33.4467	32.8516	32.5022	32.9777	33.9419	33.1997	33.0727	33.2817	28.4273	30.3003	28.6235	28.3136	7	7	7	32.4	32.4	32.4	27.963	0	292.11	221850000000
P13489	P13489	Ribonuclease inhibitor	RNH1		0.569575	0.21	0.583465	+	1.98061	0.00473134	2.09991	+	3.54106	0.000261538	3.56795	+	1.25558	0.0291569	-1.51645	+	2.77162	0.00123615	-2.98449	21.5337	22.2947	21.0252	21.9269	23.4034	24.9018	24.2763	22.5987	25.0469	26.0473	25.6843	24.2738	22.3545	22.9429	22.667	21.15	23	23	23	55.7	55.7	55.7	49.973	0	323.31	4067500000
P13639	P13639	Elongation factor 2	EEF2	+	1.66228	0.0105821	2.42442	+	2.72995	0.00140351	4.84454	+	3.25638	0.000241993	5.59814	+	1.78448	0.00793118	-2.42012	+	2.60923	0.00127957	-3.17372	19.8896	22.8863	20.2586	20.4885	24.0174	26.55	26.6976	25.6361	25.1567	27.2278	27.2449	26.2861	22.1653	23.9983	23.6458	23.4112	48	48	46	52.9	52.9	51.7	95.337	0	323.31	16339000000
P13674	P13674	Prolyl 4-hydroxylase subunit alpha-1	P4HA1	+	1.59259	0.0130899	2.06942	+	1.03817	0.0297016	1.64198		0.773228	0.053176	1.4208		0.177092	0.528826	0.42744		0.261474	0.344504	0.648624	21.6875	19.8781	20.5992	20.6001	24.2852	22.5933	21.3692	21.0852	21.058	20.3456	23.4586	23.5859	23.1395	23.2156	21.0154	23.6721	6	6	6	18.5	18.5	18.5	61.049	0	18.745	325190000
P13797;Q14651	P13797	Plastin-3	PLS3		NaN	1	0		NaN	1	0	+	1.62295	0.0054186	1.83204		NaN	1	0	+	1.24472	0.0211326	-1.36591	21.2601	20.5862	22.1512	20.8129	20.8178	20.5302	21.5419	21.1772	21.8012	24.0925	23.5506	22.6943	21.1412	21.1871	22.2281	22.1186	6	6	5	11.9	11.9	9.8	70.81	0	11.094	335290000
P13804	P13804	Electron transfer flavoprotein subunit alpha, mitochondrial	ETFA		0.147079	0.63277	0.306081		0.353314	0.249665	0.665688	+	1.23739	0.0139447	1.78279		0.123171	0.640357	-0.359607		0.674937	0.0859956	-1.47671	22.1629	21.3745	21.5535	21.1478	20.3411	21.7425	24.0193	22.7986	21.2145	24.537	23.8805	23.7378	21.7456	23.8672	21.694	20.1562	9	9	9	42.6	42.6	42.6	35.079	0	41.161	522620000
P13995	P13995	Bifunctional methylenetetrahydrofolate dehydrogenase/cyclohydrolase, mitochondrial;NAD-dependent methylenetetrahydrofolate dehydrogenase;Methenyltetrahydrofolate cyclohydrolase	MTHFD2	+	2.52451	0.00260317	2.69582	+	4.93945	0	7.03723	+	4.52671	0.000666667	5.38944	+	3.43432	0.001	-4.34141	+	2.53028	0.00157816	-2.69362	22.2753	23.9167	23.1994	23.3619	29.0964	31.0158	30.539	30.251	27.7527	29.3532	28.8084	28.3968	24.8368	26.9996	25.9934	25.7068	36	36	34	66.3	66.3	66.3	37.895	0	323.31	83260000000
P14314	P14314	Glucosidase 2 subunit beta	PRKCSH		0.449481	0.305972	0.348195	+	1.10561	0.0361893	0.768292		0.190263	0.47117	-0.168006		1.39741	0.0586135	-0.420097	+	2.27428	0.0117026	0.516201	24.7221	23.2511	23.3668	23.9469	24.5268	24.8511	24.2389	24.7433	23.8863	23.493	23.5859	23.6497	23.9532	24.1174	24.2513	24.3577	10	10	10	13.1	13.1	13.1	59.425	0	11.778	969370000
P14373;Q9HCM9	P14373	Zinc finger protein RFP	TRIM27	+	2.65962	0.00276404	2.63548	+	1.86719	0.00532364	2.24994	+	2.73353	0.000422535	2.93962		0.413578	0.290982	0.385539		0.620486	0.176858	-0.304145	21.8212	23.8707	24.0558	23.4912	26.404	25.2469	26.0086	24.5791	26.6516	26.5487	26.108	25.6891	26.1631	25.8765	25.8325	25.9087	26	26	26	41.7	41.7	41.7	58.489	0	255.28	7302800000
P14618;P30613	P14618	Pyruvate kinase PKM	PKM	+	2.05822	0.0055942	1.9245	+	4.6045	0.00124444	3.63887	+	4.64975	0.000623853	3.87354	+	2.20629	0.00389216	-1.71437	+	2.41638	0.00152809	-1.94904	22.4824	21.473	21.3086	21.1587	25.1567	25.3249	25.4662	25.0305	25.2567	25.8247	25.5639	25.2716	22.3876	24.2945	23.6567	23.7821	19	19	19	46.7	46.7	46.7	57.936	0	246.13	3608300000
P14625	P14625	Endoplasmin	HSP90B1	+	1.74068	0.0145729	1.12264	+	2.0838	0.00641563	1.14065	+	1.70096	0.00736176	0.998089		0.0324637	0.926669	-0.0180149		0.222528	0.505068	0.124547	21.6184	22.6086	21.6619	21.228	22.9135	22.9969	22.8579	22.9112	22.5325	23.096	22.8179	22.6629	22.5548	23.414	22.946	22.6926	9	8	8	10.2	8.5	8.5	92.468	0	9.1529	305380000
P14866	P14866	Heterogeneous nuclear ribonucleoprotein L	HNRNPL		0.390317	0.306913	0.59562	+	2.01749	0.00442994	2.40014	+	1.1176	0.0214306	1.30305	+	2.70382	0.0021358	-1.80452	+	1.34017	0.0259685	-0.707429	23.2973	22.5143	22.4126	20.4429	24.5695	24.0528	24.5861	25.0591	23.5047	23.4685	23.5561	23.3499	22.9762	23.2301	22.8858	21.9574	13	13	13	18.5	18.5	18.5	64.132	0	40.658	830450000
P15036;P14921	P15036	Protein C-ets-2	ETS2		NaN	1	0		0.651112	0.102526	0.829691	+	3.79523	0.000272	2.66321		0.350931	0.31893	-0.51673	+	3.2105	0.000643357	-2.35024	21.6519	21.8891	21.197	20.6217	22.5078	20.8304	23.4234	21.9168	23.6434	24.3678	23.8937	24.1075	21.9931	21.1013	22.4015	21.1155	6	6	6	12.8	12.8	12.8	53.001	0	5.8397	386900000
P15170;Q8IYD1	P15170;Q8IYD1	Eukaryotic peptide chain release factor GTP-binding subunit ERF3A;Eukaryotic peptide chain release factor GTP-binding subunit ERF3B	GSPT1;GSPT2		NaN	1	0	+	1.07841	0.0274156	1.59942		0.729395	0.0623611	1.25561	+	1.46552	0.018491	-1.79914	+	1.01314	0.0324987	-1.45533	22.7671	20.7776	20.4646	22.142	23.6411	23.7029	23.6953	21.5098	20.9132	23.769	23.2002	23.2914	21.6099	21.7524	20.2201	21.77	11	11	11	22.8	22.8	22.8	55.755	0	21.499	514890000
P15880	P15880	40S ribosomal protein S2	RPS2	+	2.1813	0.00874164	-0.947443	+	3.4242	0.00112821	-2.41499	+	3.68918	0.000249084	-2.4563	+	2.8104	0.00210334	1.46755	+	3.23552	0.00109735	1.50886	26.5649	27.4018	27.4317	27.4875	24.0503	25.0696	25.1687	24.9372	24.1497	24.8584	24.9019	25.1507	26.3779	26.051	26.2859	26.3813	24	24	24	58.4	58.4	58.4	31.324	0	193.9	5314900000
P15924	P15924	Desmoplakin	DSP		0.566786	0.169536	1.51712	+	1.10089	0.0250779	1.76032	+	0.845296	0.0487589	1.06782		0.0588083	0.807845	-0.243199		0.123802	0.586379	0.449294	21.0758	21.8933	21.6759	22.2715	25.8298	22.4166	23.1402	22.571	21.3674	24.0705	22.4358	23.314	21.5804	23.2864	21.4169	26.7011	95	95	95	33.4	33.4	33.4	331.77	0	323.31	3548800000
P16401	P16401	Histone H1.5	HIST1H1B	+	2.59833	0.00457377	-1.08835	+	4.85615	0.000767123	-3.32574	+	5.05987	0.000819277	-3.42136	+	3.4225	0.00130653	2.23739	+	3.60622	0.000292237	2.33301	28.3638	28.7264	28.5614	28.3244	25.5463	25.6224	24.8216	24.6827	25.6763	25.0782	24.5746	24.9615	27.8764	27.5671	27.1971	26.982	18	11	11	40.3	27.4	27.4	22.58	0	157.03	5561700000
P16403	P16403	Histone H1.2	HIST1H1C		0.022041	0.932063	0.117634	+	1.32771	0.0133273	-3.95546	+	1.4844	0.00536058	-4.42222	+	2.20688	0.00302273	4.07309	+	2.3825	0.00158209	4.53986	27.0285	26.3787	27.4709	20.7968	21.7995	21.7912	21.7228	20.5396	20.2024	21.9877	21.0548	20.7411	26.7178	26.2973	26.3983	22.732	19	3	3	42.3	9.9	9.9	21.364	0	27.916	981910000
P16615;O14983;Q93084	P16615	Sarcoplasmic/endoplasmic reticulum calcium ATPase 2	ATP2A2		NaN	1	0		0.553227	0.125206	1.06422	+	1.83529	0.00289968	2.55235		0.653128	0.120868	-1.18109	+	2.00495	0.00245908	-2.66922	22.6697	21.3677	19.6349	21.9639	21.0538	21.8731	23.7744	23.1918	23.434	23.1907	24.7274	24.4934	20.7129	22.5839	21.9819	19.8899	25	25	25	28.1	28.1	28.1	114.76	0	323.31	1713100000
P16989	P16989	Y-box-binding protein 3	YBX3		1.07917	0.139723	-0.301651	+	1.20059	0.0391294	-0.571826	+	2.47374	0.00184127	-1.23581		0.450003	0.302536	0.270176	+	1.7975	0.00928931	0.934162	26.4499	26.1709	26.1984	26.1019	26.0454	25.8024	24.9595	25.8264	25.5624	24.4162	24.7685	25.2306	26.1058	25.6396	25.8068	26.1623	20	13	13	61.8	54	54	40.089	0	323.31	2391100000
P17066;P48741	P17066;P48741	Heat shock 70 kDa protein 6;Putative heat shock 70 kDa protein 7	HSPA6;HSPA7		0.691256	0.159463	0.611535		0.793924	0.0779636	0.701884		0.360524	0.255685	0.33413		0.0689492	0.804401	-0.0903492		0.263957	0.386245	0.277405	28.6263	27.3611	28.0825	28.4536	29.0897	27.8803	28.9068	29.4542	28.7249	27.6857	28.4334	29.0161	28.4713	27.9681	29.1223	29.408	19	4	4	20.2	7.6	7.6	71.027	0	102.75	12056000000
P17275	P17275	Transcription factor jun-B	JUNB	+	2.19825	0.00438017	2.18643		NaN	1	0		NaN	1	0	+	2.06507	0.00431731	2.11142	+	2.07794	0.002144	2.1783	21.183	21.083	21.8689	20.4789	20.6295	20.9565	22.106	21.2219	21.6529	21.7969	20.8289	20.3677	23.7841	24.0417	22.0293	23.5045	7	7	7	33.7	33.7	33.7	35.879	0	32.283	219640000
P17655	P17655	Calpain-2 catalytic subunit	CAPN2		NaN	1	0		NaN	1	0	+	2.76226	0.000410023	2.43468		NaN	1	0	+	3.23337	0.000627986	-2.19269	22.0978	21.466	20.117	21.2185	21.2903	21.1036	21.8305	21.9776	23.4837	23.6346	24.1942	23.3257	22.2715	21.1338	21.1121	21.35	9	9	9	16.6	16.6	16.6	79.994	0	32.86	445690000
P17676	P17676	CCAAT/enhancer-binding protein beta	CEBPB		1.16804	0.0504936	0.845603	+	3.04057	0.00138728	2.14541	+	2.523	0.000837945	1.9744	+	1.37163	0.0247851	-1.29981	+	1.06995	0.0316814	-1.1288	20.9265	20.5503	20.8155	20.676	23.6763	23.2436	22.225	22.4051	23.6749	22.7515	22.7376	21.702	21.8795	21.5619	20.5787	22.3306	5	5	5	18	18	18	36.105	0	11.684	180410000
P17812;Q9NRF8	P17812	CTP synthase 1	CTPS1	+	1.34614	0.0298732	1.16133	+	3.29831	0.00109609	2.73361	+	3.70185	0.000285714	3.50048	+	1.96799	0.00731878	-1.57229	+	2.63828	0.00145918	-2.33916	21.9844	21.0576	20.754	21.9061	23.5847	24.0303	24.8476	24.1739	24.1864	25.655	25.1179	24.7447	21.6546	22.4872	23.1013	23.1044	24	24	24	43	43	43	66.69	0	117.41	3234800000
P17844	P17844	Probable ATP-dependent RNA helicase DDX5	DDX5		0.407735	0.329038	-0.347183	+	1.24581	0.0261445	-0.904947	+	1.27401	0.0188605	-0.92096	+	2.07908	0.0197404	0.557765	+	2.16987	0.0106421	0.573777	25.829	26.57	27.3855	27.322	25.5606	25.9639	26.1153	25.8469	25.5678	26.0534	25.7774	26.0241	26.4425	26.2362	26.3947	26.6444	46	30	30	55	44	44	69.147	0	220.07	8597000000
P17980	P17980	26S protease regulatory subunit 6A	PSMC3		1.0461	0.0671096	0.830956	+	2.53224	0.00219114	2.02564	+	2.95514	0.00031	2.41365	+	2.80344	0.00303134	-1.19469	+	3.60549	0.000465455	-1.58269	22.8373	24.6311	24.2287	24.0433	25.621	26.3307	26.1431	25.7481	26.2113	26.7514	26.3657	26.0667	24.3928	25.0867	24.7824	24.8023	23	23	23	59.7	59.7	59.7	49.203	0	241.52	5786600000
P17987	P17987	T-complex protein 1 subunit alpha	TCP1	+	1.58708	0.024628	0.827416	+	3.03564	0.00159791	1.63413	+	3.79961	0.000243728	2.09051	+	2.20731	0.0114274	-0.806715	+	3.55808	0.000950617	-1.26309	24.0721	24.424	25.07	24.9977	26.1891	25.9924	26.5961	26.3229	26.6046	26.636	26.9357	26.7496	25.3718	25.0943	25.6447	25.7628	35	35	35	59.4	59.4	59.4	60.343	0	323.31	12410000000
P18077	P18077	60S ribosomal protein L35a	RPL35A		0.972461	0.0938824	-0.575151	+	4.85207	0.000835821	-3.57884	+	4.51262	0.000485714	-2.97135	+	4.08357	0.000830189	3.00368	+	3.62797	0.000304762	2.3962	28.1042	28.9763	28.58	28.7436	25.5303	24.9678	25.0849	24.5057	26.0284	25.2727	25.3318	25.8858	28.6638	28.1309	27.6653	27.6435	14	14	14	70.9	70.9	70.9	12.538	0	23.459	10131000000
P18124	P18124	60S ribosomal protein L7	RPL7	+	1.98009	0.0133886	-0.84505	+	5.36079	0	-4.75255	+	5.20814	0.000944444	-3.34369	+	4.60878	0.000714286	3.9075	+	4.0541	0	2.49863	29.3084	29.7123	29.8834	29.7952	25.5153	25.1684	24.7787	24.2266	26.7516	26.183	25.8865	26.5033	29.3727	28.6731	28.7932	28.48	33	33	33	75	75	75	29.225	0	246.35	18060000000
P18583	P18583	Protein SON	SON		0.761813	0.264925	0.200119		0.534814	0.237305	0.219232		0.246283	0.458645	-0.108737		0.0459053	0.903385	-0.0191121		1.23861	0.0759732	0.308856	25.027	24.6752	24.6709	25.1675	24.9222	24.9034	25.0777	25.5142	24.9697	24.4156	24.771	24.9494	25.0046	25.0893	25.0935	25.1538	28	28	28	14.4	14.4	14.4	263.83	0	75.531	3722400000
P18615	P18615	Negative elongation factor E	NELFE		NaN	1	0	+	3.02816	0.0011735	2.79465		0.717594	0.0837146	0.637977	+	3.80872	0.000661654	-3.19161	+	1.62769	0.0117204	-1.03494	22.3296	21.5984	20.909	21.0542	23.4477	24.9882	24.5773	24.0565	21.937	22.7043	22.4217	21.3801	20.6922	21.4133	20.8349	21.3629	8	8	8	32.4	32.4	32.4	43.239	0	43.791	631870000
P18621	P18621	60S ribosomal protein L17	RPL17	+	2.00819	0.0138015	-0.79003	+	4.85842	0.00121739	-2.77312	+	5.0402	0.000647619	-2.7402	+	3.322	0.00185408	1.98309	+	3.38858	0.000463768	1.95017	29.9083	30.2035	30.0515	30.1312	27.8964	27.2548	26.9743	27.0765	27.8033	27.0945	26.9705	27.4655	29.8399	29.3005	29.0923	28.9017	28	28	28	77.2	77.2	77.2	21.397	0	323.31	40966000000
P19338	P19338	Nucleolin	NCL		0.94176	0.103164	-0.545038	+	2.55215	0.00222749	-2.11436	+	2.25746	0.00145196	-1.87038	+	2.2399	0.00396107	1.56932	+	1.86582	0.00610526	1.32535	32.2558	31.0094	31.5027	31.4058	30.4377	28.8473	29.2661	29.1651	30.61	28.8702	29.5492	29.6628	31.3929	30.748	30.9681	30.8845	62	62	62	53.4	53.4	53.4	76.613	0	323.31	242420000000
P19387	P19387	DNA-directed RNA polymerase II subunit RPB3	POLR2C		0.0231605	0.95095	-0.0125518		0.369252	0.310884	0.227262	+	1.46123	0.0375211	0.386746		0.362067	0.369044	-0.239814		1.19648	0.0592761	-0.399298	25.035	24.8949	24.5237	24.7812	25.0149	25.7293	24.6379	24.7617	25.3469	25.0214	25.362	25.0514	24.7614	25.0893	24.9397	24.3941	10	10	10	50.2	50.2	50.2	31.441	0	150.86	1959300000
P19388	P19388	DNA-directed RNA polymerases I, II, and III subunit RPABC1	POLR2E		0.230425	0.647205	-0.0771093	+	1.85765	0.0296511	-0.370484	+	1.96015	0.025022	-0.345309		0.968524	0.138065	0.293375		0.931599	0.124329	0.268199	25.3393	25.5581	25.4496	25.5677	24.9764	25.382	25.0738	25.0006	24.9914	25.2698	25.269	25.0033	25.2498	25.5563	25.6617	25.1386	10	10	10	52.9	52.9	52.9	24.551	0	87.881	3199400000
P19404	P19404	NADH dehydrogenase [ubiquinone] flavoprotein 2, mitochondrial	NDUFV2		NaN	1	0	+	1.72255	0.00868627	1.4554	+	4.74951	0.000435897	2.13372	+	1.65841	0.0148781	-1.58165	+	3.58787	0.000283186	-2.25996	22.2454	21.8742	21.6509	21.5424	22.0401	23.7823	23.9235	23.3885	23.8738	24.1341	23.7928	24.0469	20.8764	22.0476	22.107	21.7768	10	10	10	52.6	52.6	52.6	27.391	0	57.805	932050000
P19623	P19623	Spermidine synthase	SRM		NaN	1	0	+	1.2774	0.0186796	1.66155	+	2.54016	0.000728745	2.05477	+	1.17765	0.034986	-1.46114	+	2.67538	0.00154369	-1.85436	21.8112	21.6556	20.8193	20.5115	21.286	24.1324	23.4458	22.5796	22.8741	24.0963	23.0614	22.9849	21.2018	21.9754	20.9375	21.4846	7	7	7	25.5	25.5	25.5	33.824	0	11.777	406100000
P19784	P19784	Casein kinase II subunit alpha	CSNK2A2	+	3.34062	0.000538462	4.71492		0.165392	0.503406	-0.325198		0.34933	0.226796	-0.62347	+	3.33766	0.000955975	5.04011	+	3.44665	0.000357542	5.33839	22.4776	21.3104	20.4063	20.307	21.2681	19.3805	20.5086	22.0431	21.157	21.7971	19.5577	19.4955	24.4903	26.3622	26.4886	26.0197	34	34	34	73.4	73.4	73.4	41.213	0	323.31	8707200000
P20674	P20674	Cytochrome c oxidase subunit 5A, mitochondrial	COX5A		0.507013	0.293775	0.293749	+	2.00074	0.00814594	0.953883		0.808717	0.0794695	0.489213	+	1.67559	0.0262387	-0.660134		0.312053	0.374922	-0.195464	26.3427	25.5747	25.5369	26.242	27.182	26.6186	26.6497	27.0616	26.8749	25.868	26.3415	26.5687	26.3665	26.1557	25.8079	26.5411	5	5	5	32.7	32.7	32.7	16.762	0	39.534	6459500000
P20700	P20700	Lamin-B1	LMNB1	+	2.21835	0.00733555	1.06755		0.179204	0.572737	0.0983257		0.229093	0.453566	-0.128441	+	3.25046	0.00209063	0.969228	+	3.48693	0.00122899	1.196	27.5184	26.7869	26.8223	26.5203	27.0088	27.0308	26.959	27.0426	26.8608	26.5963	26.938	26.7391	28.2901	28.1065	27.9074	27.6141	77	77	69	75.6	75.6	71.2	66.408	0	323.31	63162000000
P20908	P20908	Collagen alpha-1(V) chain	COL5A1	+	1.27935	0.0300576	-1.49782	+	1.78525	0.00725694	-1.93002	+	1.81272	0.00494955	-1.2742		0.219299	0.46276	0.432204		0.128868	0.599165	-0.223624	24.2142	23.6087	23.1272	23.8865	22.5226	22.8734	20.9809	20.7396	23.2593	22.1972	21.8324	22.451	23.3058	21.1084	21.3254	23.1058	4	4	4	3.5	3.5	3.5	183.56	0	8.4915	221160000
P21127;Q9UQ88;Q13882	P21127;Q9UQ88	Cyclin-dependent kinase 11B;Cyclin-dependent kinase 11A	CDK11B;CDK11A		0.567635	0.31227	0.206346		0.752371	0.122429	-0.36884	+	3.1372	0.000740741	1.05335		1.10845	0.067373	0.575186	+	2.18963	0.00613757	-0.847008	25.9997	25.8168	25.7483	25.6014	25.9253	25.5133	25.425	24.8273	27.274	26.6894	26.7579	26.6584	26.4364	25.8606	25.7817	25.9129	37	37	37	31.1	31.1	31.1	92.619	0	208.28	17250000000
P21333;Q14315	P21333	Filamin-A	FLNA	+	3.00989	0.00205128	2.24992	+	5.11707	0	3.78714	+	4.2834	0.00043871	3.33246	+	2.32231	0.00353769	-1.53722	+	1.45244	0.0157446	-1.08254	21.5156	21.4414	21.2218	20.5903	24.6393	25.1603	25.3446	24.7734	24.3253	25.1734	24.6104	23.9898	22.7789	24	23.9474	23.0424	40	40	38	19.2	19.2	18.9	280.74	0	183.27	3623200000
P21675;Q8IZX4	P21675;Q8IZX4	Transcription initiation factor TFIID subunit 1;Transcription initiation factor TFIID subunit 1-like	TAF1;TAF1L		0.11251	0.695079	0.361017		0.165114	0.488176	-0.543753		0.160256	0.475095	0.34055		0.254531	0.391905	0.90477		0.00635019	0.977244	0.0204673	22.1412	20.7045	23.1495	23.8207	21.4378	23.9845	23.1178	19.1007	21.4345	23.3178	23.085	23.3407	19.9178	24.2054	23.6366	23.5002	10	10	10	7.1	7.1	7.1	212.67	0	12.505	412430000
P21953	P21953	2-oxoisovalerate dehydrogenase subunit beta, mitochondrial	BCKDHB		NaN	1	0		NaN	1	0		0.663758	0.0707383	1.53255		NaN	1	0	+	1.11095	0.0236226	-2.02854	21.3886	21.1013	23.1218	20.2198	20.8362	21.3853	20.9883	21.2636	23.6137	24.1297	23.9976	20.2206	21.4428	20.9271	21.0574	20.4202	5	5	5	16.8	16.8	16.8	43.122	0	23.418	267280000
P22061	P22061	Protein-L-isoaspartate(D-aspartate) O-methyltransferase	PCMT1		NaN	1	0	+	3.36734	0.00120784	3.44153	+	3.12546	0.000202985	3.24894	+	4.29724	0.000430108	-3.08961	+	3.85625	0	-2.89702	21.5503	22.1599	20.489	20.3992	23.8945	24.9682	24.9177	24.5842	23.7041	25.1187	24.4723	24.299	21.3952	21.5241	21.9568	21.1299	6	6	6	52.4	52.4	52.4	24.636	0	140.29	908960000
P22102	P22102	Trifunctional purine biosynthetic protein adenosine-3;Phosphoribosylamine--glycine ligase;Phosphoribosylformylglycinamidine cyclo-ligase;Phosphoribosylglycinamide formyltransferase	GART		NaN	1	0	+	2.32651	0.00228821	2.46133	+	3.00188	0.000189415	3.21752	+	2.70594	0.00215576	-1.83135	+	3.78479	0.000345946	-2.58754	21.3156	21.1273	22.0488	19.566	23.3266	23.8239	23.8069	22.9456	23.8297	24.3699	24.4183	24.3098	21.8803	20.8069	21.9811	21.9091	23	23	23	29.4	29.4	29.4	107.77	0	115.76	1259000000
P22234	P22234	Multifunctional protein ADE2;Phosphoribosylaminoimidazole-succinocarboxamide synthase;Phosphoribosylaminoimidazole carboxylase	PAICS		0.568863	0.180129	1.04134	+	1.40781	0.0133474	2.17992	+	1.05783	0.0200142	2.30475		0.786498	0.0884203	-1.13858		0.561384	0.121655	-1.26341	22.7887	19.5332	21.5611	21.0721	22.4519	24.2498	24.252	22.7211	20.9974	24.9561	24.7286	23.4919	22.0834	23.3545	22.7868	20.8958	7	7	7	20.7	20.7	20.7	47.079	0	21.565	650950000
P22392;P15531;O60361	P22392;P15531;O60361	Nucleoside diphosphate kinase B;Nucleoside diphosphate kinase A;Putative nucleoside diphosphate kinase	NME2;NME1;NME2P1		0.484453	0.237261	0.767618	+	2.38084	0.00233408	2.32178	+	0.934216	0.0319546	1.83356	+	1.2044	0.0324515	-1.55416		0.435154	0.183868	-1.06594	21.905	21.557	20.2424	21.9706	24.2821	22.8001	23.8638	24.0161	20.6104	24.7835	23.5727	24.0427	21.3983	21.6587	21.7212	23.9673	6	6	6	40.1	40.1	40.1	17.298	0	18.402	790050000
P22626	P22626	Heterogeneous nuclear ribonucleoproteins A2/B1	HNRNPA2B1		1.47506	0.0528436	-0.47743		1.16549	0.0565554	-0.418486	+	1.67799	0.0098377	-0.793141		0.1201	0.745255	-0.0589447		0.591956	0.182119	0.315711	27.5417	27.5623	27.8036	28.0851	27.2175	26.9895	27.5907	27.5211	26.8344	26.3889	27.2026	27.3944	27.1095	27.0379	27.5427	27.393	32	32	32	68.6	68.6	68.6	37.429	0	323.31	30789000000
P22695	P22695	Cytochrome b-c1 complex subunit 2, mitochondrial	UQCRC2		0.890714	0.0743549	1.39547	+	1.26404	0.0182117	1.87981	+	1.41635	0.00802171	1.96978		0.168895	0.539356	-0.484343		0.211963	0.411077	-0.57431	21.0572	21.2496	21.3308	20.9187	21.7101	21.7389	23.7421	24.8845	23.4912	21.0081	23.4579	24.4783	23.4299	21.4023	21.0229	24.2831	9	9	9	23.4	23.4	23.4	48.442	0	77.731	691850000
P23193;Q15560	P23193	Transcription elongation factor A protein 1	TCEA1		NaN	1	0	+	1.3748	0.0169345	1.37892	+	2.00751	0.00303645	1.35387	+	1.14763	0.0362549	-1.35836	+	1.49461	0.0126246	-1.3333	21.8876	21.2636	20.6282	22.0388	21.7595	23.7907	23.1397	22.644	22.8693	23.2597	22.5292	22.5755	22.311	21.3571	20.2643	21.968	10	10	10	28.9	28.9	28.9	33.969	0	14.859	246380000
P23246	P23246	Splicing factor, proline- and glutamine-rich	SFPQ	+	1.98314	0.0213808	-0.591147	+	4.11867	0.00105119	-1.18437	+	2.61475	0.00091215	-1.35625	+	1.73228	0.0276744	0.593227	+	1.34435	0.0244368	0.765105	31.3207	31.1391	31.3206	31.4241	30.3	29.8084	30.2372	30.1214	30.4556	29.2035	30.0518	30.0686	31.0005	30.2921	30.7486	30.7986	79	79	75	58.6	58.6	57.7	76.149	0	323.31	367770000000
P23368	P23368	NAD-dependent malic enzyme, mitochondrial	ME2	+	1.45484	0.0235965	1.21344		NaN	1	0		NaN	1	0		0.851101	0.086352	0.827395	+	3.04415	0.000933333	2.06959	20.251	21.9969	20.7575	21.4791	22.7657	21.105	20.8297	21.3284	19.6637	20.8939	20.1664	20.336	21.8798	22.0811	22.911	22.4665	3	3	3	5	5	5	65.443	0.0046447	2.0121	31567000
P23381	P23381	Tryptophan--tRNA ligase, cytoplasmic;T1-TrpRS;T2-TrpRS	WARS		NaN	1	0		NaN	1	0	+	1.22574	0.0164752	1.34905		NaN	1	0	+	1.68556	0.00673973	-1.74726	21.9015	21.4417	20.866	21.396	21.3001	21.8232	21.4682	20.7433	22.8962	23.5209	23.4068	21.1775	21.4012	21.0111	20.8568	20.7431	3	3	3	9.1	9.1	9.1	53.165	0	6.3969	153320000
P23396	P23396	40S ribosomal protein S3	RPS3		0.610549	0.18736	-0.612295	+	1.61556	0.00797333	-2.67986	+	1.57143	0.00663866	-1.54246	+	1.31213	0.0222936	2.06757	+	1.14473	0.0298602	0.930162	23.8994	24.4896	25.6675	25.3463	21.3459	22.2875	24.3592	20.6907	22.4736	23.2517	24.1514	23.3562	24.2323	23.9008	24.9535	23.867	13	13	13	58.4	58.4	58.4	26.688	0	61.338	1315000000
P23497;Q9H930	P23497	Nuclear autoantigen Sp-100	SP100	+	5.58507	0	6.02399		NaN	1	0		NaN	1	0	+	5.45945	0	5.35455	+	7.64607	0	5.68531	22.1037	20.7067	21.3918	20.7014	21.2729	21.4552	22.3765	22.4767	21.7373	21.4052	21.3838	21.732	27.4854	27.2825	26.9399	27.2918	38	38	38	37.9	37.9	37.9	100.42	0	323.31	14921000000
P23526	P23526	Adenosylhomocysteinase	AHCY	+	6.06038	0	10.2546		NaN	1	0		0.240165	0.359044	-0.326307	+	5.87759	0	10.5306	+	6.16575	0	10.5809	21.6568	22.3609	21.7275	20.4782	21.8879	21.0229	22.1036	20.1048	20.3881	20.8869	22.1859	21.4573	32.3387	31.0531	32.291	31.559	45	45	45	56.9	56.9	56.9	47.716	0	323.31	102860000000
P23527	P23527	Histone H2B type 1-O	HIST1H2BO		0.410472	0.277923	0.881223		0.717993	0.0716304	-1.5058	+	0.903784	0.0331364	-2.25051	+	2.06577	0.00395146	2.38703	+	1.75327	0.00418553	3.13174	21.5014	24.5051	25.668	24.2681	21.9297	21.6203	23.9496	22.4197	24.294	21.6851	20.6568	20.3046	25.0945	24.4817	24.1621	25.7291	14	3	0	72.2	9.5	0	13.906	0	5.5085	459830000
P23528	P23528	Cofilin-1	CFL1		0.674596	0.12998	1.34147	+	2.12014	0.00277053	3.55558	+	1.81489	0.00273616	3.16637	+	2.43452	0.0028105	-2.21411	+	1.77481	0.00591489	-1.8249	20.2657	24.2482	23.5295	22.6718	25.8678	26.9135	26.2961	25.8601	25.0844	26.8171	25.9945	25.4846	23.0547	25.0691	23.9862	23.9711	16	16	9	87.3	87.3	60.8	18.502	0	279.35	7909300000
P23588	P23588	Eukaryotic translation initiation factor 4B	EIF4B		0.234292	0.491373	-0.365301	+	1.02165	0.0466728	0.708878	+	1.09174	0.0393391	-0.617569		0.826354	0.0830167	-1.07418		0.156986	0.539237	0.252268	22.8501	23.7433	23.5543	22.8965	23.5379	24.7555	23.9556	23.6307	22.3664	22.8925	23.0333	22.2816	22.6523	24.1697	23.3621	21.3988	8	8	8	15.5	15.5	15.5	69.15	0	7.8109	586580000
P23921	P23921	Ribonucleoside-diphosphate reductase large subunit	RRM1		NaN	1	0	+	1.02746	0.0322854	1.32164	+	2.60276	0.000494481	2.91364		0.669634	0.134423	-0.713206	+	2.89837	0.00109091	-2.3052	20.7284	21.2069	22.609	20.7361	21.3822	23.2843	23.5603	22.3402	23.3708	25.0244	24.6978	23.842	21.724	21.7228	22.3037	21.9637	14	14	14	18.9	18.9	18.9	90.069	0	35.442	1227600000
P24522	P24522	Growth arrest and DNA damage-inducible protein GADD45 alpha	GADD45A		NaN	1	0		NaN	1	0	+	2.20116	0.00167673	2.10634		NaN	1	0	+	1.3273	0.0164284	-1.59128	20.5519	20.7781	20.9984	21.3567	21.812	22.0114	20.8021	21.7352	23.7706	21.6071	23.3903	23.3425	20.3789	22.0445	22.1636	21.1584	3	3	3	23.6	23.6	23.6	18.336	0	10.59	271970000
P24534	P24534	Elongation factor 1-beta	EEF1B2		0.0101343	0.970128	0.0342607		0.646248	0.0876653	1.52952	+	0.813796	0.0473742	1.47394		0.739155	0.0923659	-1.49525	+	1.03958	0.030467	-1.43968	23.7112	21.825	23.4709	19.8504	24.2451	24.8575	24.1727	21.7003	23.3965	23.5298	23.8814	23.9456	21.2813	23.6498	23.2475	20.816	4	4	4	33.3	33.3	33.3	24.763	0	11.289	444410000
P24928	P24928	DNA-directed RNA polymerase II subunit RPB1	POLR2A		0.540031	0.218881	0.621076		0.846977	0.0583285	-0.953059		0.0536127	0.789036	0.100831	+	3.33712	0.00169412	1.57413		0.592507	0.144212	0.520245	22.5742	22.9329	20.5982	21.5979	20.4406	21.0511	20.9491	21.45	22.7287	22.3854	22.1142	20.8782	22.4133	22.7232	22.6962	22.3547	7	7	7	4.9	4.9	4.9	217.17	0	14.596	163710000
P24941	P24941	Cyclin-dependent kinase 2	CDK2		NaN	1	0	+	0.913212	0.0452375	1.19144	+	1.8432	0.00311321	1.93289	+	1.12198	0.0396746	-1.20898	+	2.32026	0.00181585	-1.95042	22.5885	21.8944	20.3595	21.3821	21.9536	21.9245	23.609	23.5032	22.6735	24.2086	23.6582	23.4158	21.3559	21.7081	22.2952	20.7952	5	4	3	25.2	22.5	18.8	33.929	0	16.638	256590000
P25205	P25205	DNA replication licensing factor MCM3	MCM3	+	1.73358	0.0110279	1.68992	+	2.42899	0.00220657	2.68841	+	3.09264	0.000196532	3.08906		0.904944	0.070367	-0.998492	+	1.61834	0.00929094	-1.39914	20.925	20.5162	21.974	22.1157	22.943	24.9005	24.5819	23.8592	23.9647	25.1104	24.8819	23.9301	22.7183	23.9849	23.2264	22.3611	18	18	18	24.4	24.4	24.4	90.98	0	83.668	1735100000
P25398	P25398	40S ribosomal protein S12	RPS12	+	1.99582	0.0104561	-1.06279		0.635414	0.142	-0.419635		0.841271	0.0749138	-0.486313		0.93374	0.0837128	-0.64316		0.88832	0.0738375	-0.576482	29.5093	29.3246	30.012	29.9802	29.2433	28.6336	29.3452	29.9254	29.1298	28.6347	29.3656	29.7506	28.1495	28.3574	29.0916	28.9763	18	18	18	67.4	67.4	67.4	14.515	0	323.31	42596000000
P25705	P25705	ATP synthase subunit alpha, mitochondrial	ATP5A1	+	2.7751	0.00474627	0.808991	+	3.89438	0.00128994	1.06854	+	3.40118	0.000807619	0.798261		1.05663	0.139506	-0.259544		0.0313812	0.928899	0.0107303	25.7958	26.0708	26.0857	26.3003	27.0426	26.9965	27.2172	27.2705	26.7419	26.959	26.8771	26.8676	26.6108	26.8397	26.8978	27.1403	38	38	38	54.2	54.2	54.2	59.75	0	323.31	19538000000
P26196	P26196	Probable ATP-dependent RNA helicase DDX6	DDX6		1.07998	0.0539601	1.05284	+	1.05219	0.0334558	1.05071		0.666227	0.0908704	0.702824		0.00145009	0.996147	0.00213289		0.307262	0.328206	0.350017	25.5394	26.4271	27.1229	27.139	26.9945	27.0603	28.466	27.9103	26.382	27.0711	27.8576	27.729	27.11	26.9487	28.2726	28.1085	36	36	36	78.5	78.5	78.5	54.416	0	323.31	23850000000
P26368	P26368	Splicing factor U2AF 65 kDa subunit	U2AF2	+	2.79646	0.00545455	-0.782568	+	2.60763	0.0058018	-0.720992		0.519428	0.28842	0.132258		0.121629	0.739952	-0.0615768	+	2.78072	0.002	-0.914827	26.9244	26.8494	26.6707	26.7859	26.3298	26.3075	25.8529	25.8564	27.1752	26.9467	26.6678	26.9698	26.3965	26.0157	25.7737	25.9143	18	18	18	43.2	43.2	43.2	53.5	0	217.91	11263000000
P26373	P26373	60S ribosomal protein L13	RPL13	+	2.09002	0.0134234	-0.752839	+	3.7128	0.00120792	-3.19624	+	4.32186	0.00043038	-3.07302	+	2.87472	0.0015941	2.4434	+	3.27706	0.000470588	2.32018	29.8	30.0654	29.8595	29.9304	27.819	26.6471	25.9862	26.418	27.6579	26.4434	26.401	26.8609	29.682	29.0793	29.0771	28.8055	28	28	28	68.2	68.2	68.2	24.261	0	230.22	50152000000
P26447	P26447	Protein S100-A4	S100A4	+	1.64649	0.0146096	1.39912	+	5.06939	0	5.7962	+	5.13865	0.00178947	6.26841	+	6.16282	0	-4.39707	+	5.95709	0	-4.86929	24.1745	25.0336	23.8715	23.0324	29.8233	29.735	29.7778	29.9606	30.6325	30.2374	30.3781	29.9375	25.31	26.0144	25.2652	25.1187	12	12	12	58.4	58.4	58.4	11.728	0	47.076	81222000000
P26641	P26641	Elongation factor 1-gamma	EEF1G		NaN	1	0	+	1.29875	0.0182371	1.58949	+	2.55175	0.000761099	2.40775		0.869174	0.0737083	-1.08498	+	2.19036	0.00197551	-1.90325	21.5477	21.5715	19.6425	21.359	22.3074	21.4795	23.4742	23.2175	23.1916	23.5475	23.8683	23.1444	21.2531	22.7075	20.6382	21.54	3	3	3	7.6	7.6	7.6	50.118	0	7.4078	293050000
P27348	P27348	14-3-3 protein theta	YWHAQ		0.888622	0.0733779	1.50786		0.843762	0.0506864	1.4481	+	0.825557	0.0467669	1.40405		0.0702967	0.814114	0.0597625		0.145367	0.621236	0.103812	21.3507	24.8872	24.648	24.4354	24.7348	25.6911	25.5742	25.1135	25.01	25.6355	25.4025	24.8895	25.1753	25.9518	25.2188	25.0068	13	10	10	38.8	32.2	32.2	27.764	0	143.06	1937000000
P27635;Q96L21	P27635	60S ribosomal protein L10	RPL10		0.81152	0.133086	-0.547081	+	5.29143	0	-3.56683	+	4.23212	0.000377778	-2.7833	+	4.5688	0.000526316	3.01975	+	3.48803	0.000512	2.23622	27.8831	28.7588	28.809	28.7292	25.1132	25.1053	24.8944	24.7999	26.0314	25.8498	25.2654	25.9003	28.7354	27.9152	27.6824	27.6587	29	29	29	79	79	79	24.577	0	312.34	21088000000
P27707	P27707	Deoxycytidine kinase	DCK		NaN	1	0	+	3.05075	0.00101987	3.38528	+	4.63365	0.000715789	4.84226	+	2.58436	0.00230667	-3.12931	+	3.96124	0	-4.58628	21.56	21.3899	21.2743	19.8076	23.2784	24.6149	24.6797	24.9999	25.6101	25.8657	25.9932	25.9318	21.2776	22.3803	19.9281	21.4696	8	8	8	34.2	34.2	34.2	30.518	0	70.235	1860400000
P27708	P27708	CAD protein;Glutamine-dependent carbamoyl-phosphate synthase;Aspartate carbamoyltransferase;Dihydroorotase	CAD		0.803496	0.0997693	1.0015	+	2.76934	0.00161905	2.60167	+	2.69593	0.000401786	2.52888	+	1.26829	0.0276473	-1.60017	+	1.20012	0.0217572	-1.52739	21.6791	20.5447	21.2148	20.4415	22.5747	23.3568	24.1006	24.2548	23.2996	22.4872	24.1997	24.0092	20.9713	21.1869	22.43	23.298	21	21	21	13.8	13.8	13.8	242.98	0	86.723	987170000
P27797	P27797	Calreticulin	CALR		0.587479	0.178362	0.888931	+	1.09254	0.0276446	1.43161	+	2.88717	0.000411899	1.95564		0.249059	0.417351	-0.54268		0.797041	0.0665721	-1.0667	21.1851	21.9541	21.0338	22.3015	21.3387	24.2395	23.3562	23.2664	23.5853	23.92	23.6568	23.1349	20.6214	23.4939	22.8081	23.1067	7	7	7	9.1	9.1	9.1	48.141	0	12.905	557500000
P27824;O14967	P27824	Calnexin	CANX	+	3.19157	0.000455285	4.35531		0.772231	0.0647297	1.18174	+	1.10141	0.0220117	1.35485	+	2.98835	0.00179253	3.17357	+	3.81584	0	3.00046	22.2565	20.0283	19.4391	20.4961	22.1397	21.1	22.8125	20.8948	22.1575	21.6518	22.3567	21.4734	24.659	25.0047	25.6672	24.3103	24	24	24	38.7	38.7	38.7	67.567	0	323.31	11987000000
P28066	P28066	Proteasome subunit alpha type-5	PSMA5	+	1.53959	0.0401221	0.554375	+	2.57064	0.00333333	1.12614		0.605388	0.147314	0.334524	+	2.04921	0.019775	-0.571761		0.516384	0.251683	0.219851	24.7036	24.005	24.5163	24.8472	25.9162	25.441	25.3773	25.8422	24.9197	24.3082	25.0968	25.0856	25.043	25.0643	24.9432	25.2393	8	8	8	39.4	39.4	39.4	26.411	0	92.704	1591400000
P28331	P28331	NADH-ubiquinone oxidoreductase 75 kDa subunit, mitochondrial	NDUFS1	+	2.14069	0.00460079	2.09665	+	3.14208	0.00116614	2.24996	+	4.65405	0.000607143	3.46856		0.0986945	0.718679	-0.153305	+	1.37516	0.0157674	-1.37191	21.1426	21.6218	21.5315	20.7571	22.864	23.4136	24.2928	23.4823	24.4963	25.1132	25.0776	24.2401	23.708	24.1607	23.6299	21.941	26	26	26	41	41	41	79.467	0	109.88	2777900000
P29034	P29034	Protein S100-A2	S100A2		0.959894	0.0623106	1.48182	+	3.3487	0.00138117	6.17986	+	3.56427	0.000306306	6.58719	+	4.24289	0.000512821	-4.69804	+	4.71516	0	-5.10537	24.1238	22.646	23.3978	20.536	29.7764	27.7689	28.5459	29.3319	30.3273	28.4422	29.2195	29.0634	24.5156	24.3139	23.8903	23.9111	11	11	11	39.8	39.8	39.8	11.117	0	309.33	38837000000
P29401	P29401	Transketolase	TKT		0.00399341	0.990211	-0.00734186	+	1.15313	0.0223686	1.74991	+	2.46645	0.000846307	2.27528	+	1.01435	0.0434616	-1.75725	+	1.9462	0.00320155	-2.28262	21.0146	21.3959	20.5544	22.0964	21.8579	21.7123	24.61	23.8806	22.4979	23.9213	23.6306	24.1125	22.1774	21.2584	19.8032	21.7928	16	16	16	38.8	38.8	38.8	67.877	0	103.48	961520000
P29558;Q6XE24	P29558	RNA-binding motif, single-stranded-interacting protein 1	RBMS1		0.762911	0.112411	-0.988328	+	1.44512	0.0142959	-1.56581	+	1.47578	0.00815697	-1.49995		0.288785	0.370004	0.577483		0.259183	0.356622	0.51162	23.52	23.8834	24.0201	24.287	22.8958	21.879	21.0655	23.607	21.2235	21.9247	23.0439	23.5186	21.1006	23.3369	23.5922	23.7275	8	8	8	29.1	29.1	29.1	44.505	0	34.17	377380000
P29590	P29590	Protein PML	PML	+	5.91316	0	6.99698	+	5.54992	0	-2.84108	+	0.836425	0.0417538	-1.85804	+	6.8408	0	9.83806	+	3.58997	0	8.85501	21.3107	20.9554	21.0572	20.6867	17.8686	18.1262	18.2975	18.3534	20.6911	20.3163	19.6793	15.8912	27.3797	28.9561	27.7676	27.8945	52	52	52	50.1	50.1	50.1	97.55	0	323.31	49604000000
P29692	P29692	Elongation factor 1-delta	EEF1D		0.0961665	0.737483	-0.225994		0.853051	0.0553131	1.05678		0.330308	0.252655	0.507001	+	1.08273	0.0419912	-1.28277		0.520858	0.155465	-0.732995	24.3042	21.5798	23.9542	23.6026	24.1852	24.5777	24.6633	24.2418	23.6352	23.662	24.5668	23.6049	21.5038	23.3502	24.4267	23.2562	10	10	10	47.3	47.3	47.3	31.121	0	120.65	922260000
P30041	P30041	Peroxiredoxin-6	PRDX6		NaN	1	0	+	4.66667	0.0012043	3.33083	+	5.30406	0.00117241	3.68279	+	4.67172	0.000634921	-3.22088	+	5.35115	0	-3.57284	21.686	21.0308	21.5454	20.8625	24.1388	24.8041	25.0455	24.4595	24.5676	25.0988	25.1846	25.0048	21.3195	20.9	21.64	21.705	8	8	8	32.1	32.1	32.1	25.035	0	131.39	1609000000
P30044	P30044	Peroxiredoxin-5, mitochondrial	PRDX5	+	3.15899	0.00203822	1.79343	+	5.94097	0	5.38006	+	6.62882	0.0113333	5.16357	+	4.35317	0.00047619	-3.58663	+	4.63593	0	-3.37014	21.5594	21.7022	21.5391	22.1254	26.4159	27.2891	27.2433	27.4981	26.4966	26.8867	26.9875	27.2096	22.9021	23.9205	23.9156	23.3616	10	10	10	40.2	40.2	40.2	22.086	0	58.478	5249800000
P30048	P30048	Thioredoxin-dependent peroxide reductase, mitochondrial	PRDX3		NaN	1	0	+	3.54117	0.00133333	3.31815	+	4.40948	0.000548387	4.03694	+	4.47096	0.000615385	-3.90452	+	5.59048	0	-4.6233	21.7908	21.1872	20.9982	22.5644	25.1609	24.1702	25.3507	25.1315	25.8124	25.9726	25.4281	25.4754	20.7627	21.2124	20.5838	21.6363	11	11	11	48.8	48.8	48.8	27.692	0	140.84	1726200000
P30050	P30050	60S ribosomal protein L12	RPL12		0.084037	0.825186	-0.0474892	+	4.11937	0.000941176	-2.30916	+	3.56657	0.000317136	-1.30174	+	4.24544	0.000752137	2.26167	+	3.85161	0.000636678	1.25426	28.3219	28.7743	28.6865	29.088	26.6622	25.9554	26.7494	26.267	27.4095	27.2306	27.4813	27.5423	28.6728	28.3558	28.6581	28.9939	15	15	15	78.2	78.2	78.2	17.818	0	323.31	17336000000
P30101	P30101	Protein disulfide-isomerase A3	PDIA3	+	1.62291	0.0203423	0.97215	+	2.83246	0.00204902	1.52535	+	1.61432	0.0109987	0.799297		1.09773	0.0691856	-0.553201		0.282936	0.409971	0.172853	23.3809	24.4985	23.9563	24.19	25.3595	25.9572	25.3989	25.4116	24.5377	25.0912	24.9276	24.6665	24.6737	25.6253	24.8967	24.7186	21	21	21	51.5	51.5	51.5	56.782	0	197.47	3587100000
P30153	P30153	Serine/threonine-protein phosphatase 2A 65 kDa regulatory subunit A alpha isoform	PPP2R1A		0.348936	0.335532	0.623242		0.39205	0.216863	0.765733	+	1.49206	0.0064	2.27142		0.118188	0.684138	-0.142491	+	2.35057	0.00178151	-1.64817	21.899	25.1589	24.6682	24.7588	24.0257	25.437	25.7421	24.343	25.794	26.9417	26.991	25.8439	24.3574	25.016	25.045	24.5594	27	27	22	44.7	44.7	37.2	65.308	0	323.31	11883000000
P30740;P50452;P50453;O75830	P30740	Leukocyte elastase inhibitor	SERPINB1		NaN	1	0		0.767041	0.0691672	1.05747		0.257793	0.314095	0.562161		0.342246	0.334965	-0.446787		0.0205006	0.922651	0.0485253	21.6411	21.694	20.9134	19.9865	20.6252	23.1072	22.7581	21.9744	19.7968	20.7625	22.9534	22.9709	21.4587	21.6687	21.9298	21.6205	7	7	7	22.2	22.2	22.2	42.741	0	10.348	180370000
P30837;O94788	P30837	Aldehyde dehydrogenase X, mitochondrial	ALDH1B1	+	2.27494	0.00422128	2.02782	+	3.00931	0.00117722	2.93333	+	3.46839	0.000246377	3.37572	+	1.91492	0.015387	-0.905511	+	3.29865	0.00119774	-1.3479	21.1628	20.5084	20.9826	22.5895	24.1654	23.7166	24.6075	24.4872	24.3938	24.7805	24.947	24.625	23.3794	22.9184	23.3586	23.6982	15	15	15	34	34	34	57.249	0	214.08	2149500000
P30876	P30876	DNA-directed RNA polymerase II subunit RPB2	POLR2B		0.599481	0.162621	1.2019		0.176034	0.481969	0.376467		0.78024	0.051871	1.45244		0.499306	0.195886	0.825434		0.108527	0.640137	-0.250542	21.4814	23.2667	20.181	20.3231	21.8941	21.7672	22.5753	20.5216	21.049	23.3117	23.6182	23.083	23.2064	23.0827	23.1238	20.647	14	14	14	15.6	15.6	15.6	133.9	0	17.163	400580000
P31040	P31040	Succinate dehydrogenase [ubiquinone] flavoprotein subunit, mitochondrial	SDHA	+	2.34849	0.004656	1.41231	+	6.20674	0	4.16437	+	6.58345	0.00971429	4.5593	+	4.04564	0.000739496	-2.75206	+	4.43279	0	-3.14699	20.7481	21.4837	21.3007	21.2909	25.647	25.3999	25.1346	25.2994	25.8172	25.987	25.6626	25.5938	23.2449	22.0776	22.2324	22.9177	31	31	31	45.2	45.2	45.2	72.691	0	323.31	7924400000
P31153;Q00266	P31153	S-adenosylmethionine synthase isoform type-2	MAT2A		NaN	1	0	+	2.37855	0.00221698	3.26076	+	2.94049	0.000189944	3.84088	+	2.59157	0.00218987	-2.39993	+	3.65475	0.000342246	-2.98005	22.8569	20.4303	21.2178	20.0982	23.2974	24.4973	24.8015	25.0501	24.275	25.0975	25.3133	25.2809	21.482	22.0887	21.6829	22.7929	14	14	14	35.9	35.9	35.9	43.66	0	56.782	2466800000
P31327	P31327	Carbamoyl-phosphate synthase [ammonia], mitochondrial	CPS1	+	2.52039	0.00377982	1.71008	+	3.47083	0.00119844	2.79171	+	3.85274	0.000303571	3.23134	+	3.61931	0.00155396	-1.08163	+	4.71596	0	-1.52127	23.4491	24.8047	24.6276	25.0593	27.017	27.3493	27.6366	27.1046	27.5677	27.9671	27.8871	27.4442	26.1706	26.208	26.1911	26.2113	117	117	117	69.8	69.8	69.8	164.94	0	323.31	101800000000
P31431	P31431	Syndecan-4	SDC4	+	1.02714	0.0450318	-1.98122		0.776482	0.0594089	-1.51603	+	1.28312	0.011041	-2.15262		NaN	1	0		NaN	1	0	24.6	23.2747	20.4654	23.2788	22.0072	22.0693	21.1799	20.2984	21.1853	20.2745	20.73	20.8187	19.6068	21.8413	21.4045	20.8414	3	3	3	11.1	11.1	11.1	21.641	0	6.4673	51564000
P31689	P31689	DnaJ homolog subfamily A member 1	DNAJA1	+	2.31976	0.00381481	2.7256	+	2.86376	0.0011307	3.6376	+	2.85889	0.000174359	3.44453	+	1.08951	0.049813	-0.911998		0.954252	0.054091	-0.718934	22.4461	22.7782	24.18	24.783	26.6828	26.5584	27.6154	27.881	26.6031	26.4998	27.3019	27.5606	25.8531	25.7662	26.5053	26.9651	25	25	25	50.4	50.4	50.4	44.868	0	323.31	14555000000
P31930	P31930	Cytochrome b-c1 complex subunit 1, mitochondrial	UQCRC1		0.768508	0.119912	-0.791542	+	3.25696	0.0011711	3.77763	+	4.26585	0.000535433	5.13016	+	5.16169	0.00117647	-4.56917	+	7.15742	0	-5.9217	22.5462	21.0027	20.2566	20.8181	24.4761	24.5703	25.7322	24.9555	26.0317	26.0882	26.527	26.4974	20.1874	20.6633	20.5187	20.0881	18	18	17	43.8	43.8	42.3	52.645	0	323.31	6473800000
P31943	P31943	Heterogeneous nuclear ribonucleoprotein H;Heterogeneous nuclear ribonucleoprotein H, N-terminally processed	HNRNPH1		0.442297	0.509082	0.0919247	+	2.91658	0.0180591	0.339251	+	3.07411	0.0106495	0.338762		1.2323	0.125743	-0.247326		1.25868	0.0985462	-0.246838	27.841	27.9286	27.9121	27.8582	28.0768	28.3033	28.3144	28.2024	28.2965	28.1798	28.3175	28.1011	27.7432	27.9277	28.1458	28.0908	40	40	24	65	65	54.8	49.229	0	323.31	44175000000
P31946	P31946	14-3-3 protein beta/alpha;14-3-3 protein beta/alpha, N-terminally processed	YWHAB	+	1.72538	0.0214286	0.783328	+	2.23621	0.00568953	1.01281	+	2.06338	0.00366463	1.03774		2.84837	0.0568809	-0.229486		1.02709	0.116647	-0.254409	22.6888	23.7872	23.6194	23.4308	24.3962	24.4132	24.383	24.385	24.3611	24.7258	24.4509	24.1394	24.1124	24.2782	24.1685	24.1004	15	10	9	48.4	44.3	41.5	28.082	0	323.31	2188800000
P31947	P31947	14-3-3 protein sigma	SFN	+	1.71871	0.0084875	3.14605	+	1.91176	0.00460076	3.41948	+	1.78302	0.00289499	3.20239		0.476957	0.288281	-0.273434		0.0726892	0.785952	-0.0563374	21.6598	21.9513	25.5832	21.6403	26.3192	26.2168	25.8304	26.1462	26.2011	25.9754	25.9528	25.515	25.7353	25.5175	25.611	26.5551	9	8	8	37.1	37.1	37.1	27.774	0	65.597	2120300000
P31949	P31949	Protein S100-A11;Protein S100-A11, N-terminally processed	S100A11	+	1.42947	0.0199263	1.78271	+	4.31017	0.00117895	5.70251	+	4.09132	0.000450331	5.04391	+	3.59609	0.000624113	-3.91981	+	3.25706	0.000514056	-3.2612	21.4446	21.3619	19.4522	21.5019	25.954	26.7553	26.7512	27.1102	25.8205	26.5736	25.7041	25.8381	22.9337	21.4126	23.1383	23.4069	5	5	5	56.2	56.2	56.2	11.74	0	33.469	4056700000
P32119	P32119	Peroxiredoxin-2	PRDX2	+	1.70331	0.0104868	2.13384	+	3.84165	0.00110692	5.61526	+	4.27685	0.00060177	6.51176	+	4.45357	0.000540541	-3.48141	+	5.38083	0	-4.37792	20.8156	23.3586	22.4041	20.8014	26.9149	27.5776	27.8574	27.4908	28.12	28.6866	28.3662	28.254	23.525	24.6942	23.8603	23.8356	23	22	22	62.1	62.1	62.1	21.892	0	323.31	33804000000
P32320	P32320	Cytidine deaminase	CDA		0.713843	0.104562	2.21481	+	3.93036	0.00117333	4.90669	+	4.25702	0.000527132	5.11681	+	0.93981	0.0468506	-2.69188	+	1.04108	0.0250423	-2.902	21.5683	21.6614	19.5795	21.011	25.8798	26.6458	25.4433	25.4781	26.4159	26.2877	25.7974	25.7865	25.1751	26.065	20.3678	21.0717	4	4	4	49.3	49.3	49.3	16.185	0	64.527	1610100000
P32969	P32969	60S ribosomal protein L9	RPL9		0.791756	0.121641	-0.685252	+	4.19718	0.00147899	-4.89127	+	3.82559	0.000345178	-4.42586	+	3.69747	0.000676923	4.20602	+	3.30774	0.000289593	3.74061	25.6589	26.9326	26.7106	26.5608	21.8528	22.4608	21.4849	20.4992	22.8887	21.5312	21.0597	22.6798	26.4341	25.2021	26.2471	25.2385	19	19	19	81.8	81.8	81.8	21.863	0	323.31	2125200000
P33240	P33240	Cleavage stimulation factor subunit 2	CSTF2		0.587981	0.175091	0.941551		0.863695	0.0503763	1.26866		0.416764	0.179112	0.726028		1.09618	0.109115	-0.327114		0.340781	0.343729	0.215522	23.3296	23.1275	22.4107	20.1096	23.448	23.5978	23.5158	23.4906	23.1218	23.1929	23.2623	22.3046	22.7917	23.4333	23.4191	23.0996	7	7	4	13.7	13.7	7.5	60.959	0	40.936	559340000
P33991;Q9UJA3	P33991	DNA replication licensing factor MCM4	MCM4	+	1.20566	0.0404924	1.03704	+	2.81201	0.0012973	2.53379	+	3.26471	0.000213166	3.01408	+	3.79647	0.00149763	-1.49675	+	4.97111	0	-1.97704	22.3136	21.0831	20.176	21.3628	23.5823	23.4738	24.055	23.9594	23.9556	24.3315	24.3826	24.322	22.5687	22.1129	22.097	22.305	20	20	20	28.3	28.3	28.3	96.557	0	91.196	1471500000
P33993	P33993	DNA replication licensing factor MCM7	MCM7		0.588634	0.181358	0.815489	+	1.88304	0.005125	2.38734	+	2.62761	0.00040724	3.35554	+	2.01786	0.00671429	-1.57185	+	3.22081	0.000472325	-2.54005	21.1307	22.4245	21.4622	19.54	23.5103	24.0471	23.9548	22.5946	24.1478	25.1333	24.8158	23.8827	22.2602	22.3514	21.9893	21.2185	22	22	22	39.6	39.6	39.6	81.307	0	59.627	1504300000
P34096	P34096	Ribonuclease 4	RNASE4		0.328596	0.335139	-1.06275		0.0421394	0.831729	-0.211522		0.167815	0.440983	-0.696015		0.305021	0.341464	-0.85123		0.147226	0.542371	-0.366737	25.5142	19.254	24.0262	22.9548	25.6504	21.9431	23.02	20.2896	24.851	21.8523	20.9744	21.2875	21.5088	22.8323	21.8055	21.3516	2	2	2	16.3	16.3	16.3	16.84	0	16.72	349580000
P34932	P34932	Heat shock 70 kDa protein 4	HSPA4		0.133289	0.682225	-0.167091		0.241246	0.391901	-0.356245	+	1.97595	0.00429047	1.13215		0.108799	0.687673	0.189154	+	1.81639	0.00671057	-1.29924	21.6313	21.45	22.7106	22.2702	21.0555	21.4779	23.1888	20.9149	23.0462	23.1941	23.4184	22.932	20.8236	21.8169	22.542	22.2112	14	12	12	24.8	21.8	21.8	94.33	0	142.27	551240000
P35080	P35080	Profilin-2	PFN2	+	1.22649	0.0300041	1.99178	+	3.1289	0.00113653	4.5041	+	1.41031	0.00673889	3.02805	+	1.98308	0.00483962	-2.51232		0.403573	0.204874	-1.03627	21.9889	19.499	20.5259	19.2358	24.0087	25.6976	24.8748	24.685	23.7843	24.7001	24.3774	20.5001	21.5023	23.9571	21.4191	22.3384	5	5	5	28.6	28.6	28.6	15.046	0	39.617	620730000
P35226	P35226	Polycomb complex protein BMI-1	BMI1	+	3.12318	0.000952381	2.39672	+	1.65626	0.010195	1.34198	+	2.0537	0.0027451	1.4902	+	1.76202	0.0163008	1.05474	+	1.90749	0.00786885	0.906523	24.4312	23.4916	24.8338	25.0213	25.6112	25.1084	26.0507	26.3754	25.7478	26.2261	25.4852	26.2795	26.7201	26.6581	26.6352	27.3513	13	9	9	25.8	20.2	20.2	36.949	0	249.51	8923400000
P35227	P35227	Polycomb group RING finger protein 2	PCGF2	+	2.78162	0.00267391	1.81535	+	1.8858	0.00803328	1.16189	+	2.38709	0.0024584	1.15871		1.00473	0.0714037	0.653461	+	1.34808	0.0273886	0.656645	26.4192	25.3978	26.2889	26.2956	27.1506	26.6495	27.5472	27.7017	27.3551	27.1781	27.0165	27.4867	27.9466	27.6385	27.5024	28.5755	14	14	10	27.9	27.9	22.7	37.788	0	43.623	12147000000
P35232	P35232	Prohibitin	PHB		0.438069	0.280942	0.550749		0.0821378	0.717248	0.136013		0.246008	0.330934	-0.518647		0.319031	0.359432	0.414736		0.615131	0.10871	1.0694	21.1846	22.0158	23.0961	22.8149	21.1726	22.8063	22.9301	22.7465	22.0496	19.5959	22.4862	22.9052	21.909	22.6375	23.2036	23.5643	5	5	5	20.6	20.6	20.6	29.804	0	5.9797	195450000
P35237	P35237	Serpin B6	SERPINB6		NaN	1	0		NaN	1	0	+	3.13909	0.000186301	2.33065		NaN	1	0	+	2.74872	0.00132591	-2.52828	22.0572	20.8853	21.2571	21.5376	21.4875	21.7913	20.5828	21.1809	23.2542	24.4809	23.886	23.4387	22.2161	21.3019	20.3272	21.1016	5	5	5	18.1	18.1	18.1	42.621	0	25.31	427690000
P35249	P35249	Replication factor C subunit 4	RFC4		0.696001	0.12769	1.13135	+	1.16108	0.0243636	1.35825	+	0.84442	0.0425677	1.54907		0.127714	0.647448	-0.226896		0.169223	0.493769	-0.41771	20.6151	21.8557	22.4386	20.1792	21.7119	22.8188	23.1598	22.8312	20.678	24.1033	23.5787	22.925	22.62	23.5399	22.697	20.7572	17	17	17	43.8	43.8	43.8	39.681	0	20.175	892790000
P35268	P35268	60S ribosomal protein L22	RPL22		0.957711	0.0843236	-0.740212	+	2.74462	0.00129762	-4.91187	+	2.6558	0.000495575	-2.57679	+	2.49025	0.00227632	4.17166	+	2.30636	0.00179281	1.83658	27.043	27.8077	28.7049	27.8922	21.1254	21.8593	24.6165	24.1991	24.9341	26.129	24.4409	25.6365	27.6013	26.9476	26.6671	27.271	12	12	8	48.4	48.4	35.2	14.787	0	52.665	5317700000
P35520	P35520	Cystathionine beta-synthase	CBS		NaN	1	0		0.365328	0.241687	0.643867	+	1.28955	0.0127056	1.57134	+	1.06462	0.042546	-1.387	+	2.27765	0.00185558	-2.31448	22.4271	20.9436	20.711	21.705	22.3165	23.2239	22.6165	20.2052	21.7707	24.2679	23.2267	22.8069	20.3768	20.4726	21.0448	20.92	9	9	9	18.1	18.1	18.1	60.586	0	51.076	314990000
P35579;P35580;P35749;P13535;Q9Y623;P13533;P12882;Q9UKX2;REV__Q9UKV3	P35579	Myosin-9	MYH9		0.11213	0.679721	1.26067		0.027763	0.885238	-0.348236		0.17926	0.403302	1.99795		0.163944	0.525729	1.60891		0.0685683	0.734328	-0.737277	17.5146	29.1301	21.9399	13.8882	17.1603	28.5605	17.0342	18.3248	19.2017	31.1064	20.7039	19.4526	21.2493	29.2697	17.677	19.3194	267	267	254	80.4	80.4	79.3	226.53	0	323.31	143420000000
P35613	P35613	Basigin	BSG		0.565933	0.180124	1.07461	+	1.00554	0.0324289	1.46259	+	2.00705	0.00271572	2.03094		0.171728	0.541291	-0.38798		0.644536	0.104222	-0.956323	22.5139	20.8843	22.9657	23.3295	24.2648	22.3335	24.4751	24.4704	24.3853	24.4295	24.6918	24.3106	21.4594	23.697	24.216	24.6195	5	5	5	19.2	19.2	19.2	42.2	0	22.301	816070000
P35637	P35637	RNA-binding protein FUS	FUS	+	1.51689	0.0146337	2.03849		0.44831	0.167469	1.26531	+	3.30255	0.000255639	6.56588		0.223072	0.438412	0.773175	+	2.16007	0.00152466	-4.52739	20.8615	20.188	20.9133	21.7044	25.8606	20.9889	20.8001	21.0788	28.962	24.8796	27.5643	28.5248	24.0459	21.3675	22.4011	24.0066	12	12	9	25.9	25.9	24.1	53.425	0	299.31	6184600000
P35658	P35658	Nuclear pore complex protein Nup214	NUP214		NaN	1	0	+	1.47591	0.0109737	2.13625	+	3.58673	0.000260536	3.25746	+	1.20646	0.0319936	-1.58731	+	4.53692	0	-2.70852	20.4845	21.0817	21.5889	19.699	23.4539	23.7394	23.328	20.8778	23.8832	24.217	24.1228	23.661	20.9875	20.8816	21.7759	21.4049	8	8	8	5	5	5	213.62	0	24.752	518520000
P35998	P35998	26S protease regulatory subunit 7	PSMC2		0.672816	0.135936	1.13968	+	1.75289	0.00678596	2.37485	+	2.7042	0.000300242	3.65957	+	1.16119	0.0367685	-1.23517	+	2.55876	0.00158603	-2.51989	19.9847	21.7593	21.8817	23.2414	23.258	24.0592	24.6207	24.4286	24.8104	25.827	25.5183	25.3497	22.1433	22.1842	22.9437	24.1547	25	25	25	71.4	71.4	71.4	48.633	0	280.16	3265000000
P36542	P36542	ATP synthase subunit gamma, mitochondrial	ATP5C1	+	1.66573	0.0130554	1.58352	+	2.3926	0.00234452	2.37008	+	3.02795	0.000186813	2.86659	+	1.38525	0.0348037	-0.786564	+	3.10884	0.00136788	-1.28307	22.1726	22.2211	23.9771	23.6631	24.9239	25.0613	25.8637	25.6654	25.87	25.7539	25.9077	25.9687	24.2097	24.5329	24.4705	25.155	13	13	13	40.9	40.9	40.9	32.996	0	266.82	4594800000
P36578	P36578	60S ribosomal protein L4	RPL4	+	1.60393	0.0225495	-0.897544	+	3.81926	0.00106667	-5.41928	+	4.3553	0.000503704	-3.85639	+	3.29685	0.000894118	4.52174	+	3.4487	0.000293578	2.95885	30.1872	31.01	30.7411	30.6127	26.6975	25.2319	25.2786	23.6659	27.5253	26.9222	25.9484	26.7295	30.4174	29.6412	29.6813	29.2209	49	49	49	69.3	69.3	69.3	47.697	0	323.31	52135000000
P36873	P36873	Serine/threonine-protein phosphatase PP1-gamma catalytic subunit	PPP1CC	+	3.59548	0.00106061	-1.82303	+	3.82111	0.00118919	-1.79589	+	4.15779	0.000291845	-2.12891		0.0539721	0.877188	-0.027144		0.823626	0.129002	0.305879	30.4797	29.5671	30.1059	30.0324	28.5337	28.1032	28.2562	28.1084	28.1133	27.6446	27.8091	28.1024	28.2492	28.0875	27.94	28.6163	25	5	5	66.6	14.6	14.6	36.983	0	93.958	18419000000
P36954	P36954	DNA-directed RNA polymerase II subunit RPB9	POLR2I		0.635168	0.1582	-0.919758		0.42107	0.194832	-0.824424	+	1.4546	0.0077541	-1.77163		0.0320208	0.894008	-0.0953336		0.449564	0.182913	0.851869	23.5086	22.2927	23.6272	23.1672	22.2511	23.7343	23.2498	20.0628	20.2403	22.9979	21.1575	21.1135	21.4476	22.5617	23.8357	21.0717	4	4	4	40	40	40	14.523	0	4.6103	188480000
P37108	P37108	Signal recognition particle 14 kDa protein	SRP14		1.26733	0.061324	-0.556725	+	4.23311	0.00154386	-4.92706	+	3.37289	0.000235294	-3.58718	+	4.21117	0.000465116	4.37034	+	3.21703	0.000496124	3.03045	25.6315	26.5652	26.5813	26.4428	20.1303	21.9239	22.0491	21.4093	22.4034	21.6109	23.1128	23.7451	25.7406	25.7248	25.8936	25.6349	10	10	10	69.9	69.9	69.9	14.57	0	225.09	2766200000
P37198	P37198	Nuclear pore glycoprotein p62	NUP62		0.931568	0.0663477	1.51565	+	2.15187	0.00263848	3.2463	+	2.9531	0.000193182	4.10359	+	1.36934	0.021753	-1.73065	+	2.50949	0.00153623	-2.58794	21.4682	20.211	23.1142	20.399	23.8203	25.6634	24.9376	23.7563	25.2551	25.9992	25.4347	24.9178	21.6324	24.0225	22.9751	22.625	8	8	8	19.3	19.3	19.3	53.254	0	166.28	1915800000
P38117	P38117	Electron transfer flavoprotein subunit beta	ETFB		NaN	1	0	+	2.13715	0.00354032	2.30113		0.697999	0.0658774	1.38907	+	2.07648	0.00394189	-2.23269		0.656266	0.0934494	-1.32062	22.12	21.9323	20.548	20.223	22.5385	23.8315	23.8478	23.8102	23.2781	23.8307	23.1517	20.1192	21.7695	21.6449	21.8442	19.8387	7	7	7	29	29	29	27.843	0	14.064	343020000
P38159;O75526;Q8N7X1	P38159	RNA-binding motif protein, X chromosome;RNA-binding motif protein, X chromosome, N-terminally processed	RBMX	+	2.18139	0.0300624	-0.42705	+	2.03139	0.0195847	-0.462316	+	3.38855	0.000425532	-1.24428		0.101682	0.808044	0.0352659	+	2.40608	0.00448059	0.817229	27.6658	27.4199	27.6152	27.7504	27.2145	26.9889	26.9912	27.4075	26.6581	26.007	26.183	26.626	27.3307	26.9665	27.1965	27.2493	48	48	18	74.7	74.7	32.5	42.331	0	323.31	17647000000
P38646	P38646	Stress-70 protein, mitochondrial	HSPA9		1.16061	0.209281	0.185421	+	4.23123	0.0011938	1.36861	+	3.32739	0.00183803	0.672257	+	3.82851	0.0017561	-1.18319	+	2.52138	0.00987578	-0.486835	31.4097	31.1694	31.2281	31.3625	32.6311	32.3183	32.8401	32.8546	32.1148	31.7393	32.0243	31.9803	31.3499	31.4336	31.4824	31.6456	93	93	93	81.1	81.1	81.1	73.68	0	323.31	1194500000000
P38919	P38919	Eukaryotic initiation factor 4A-III;Eukaryotic initiation factor 4A-III, N-terminally processed	EIF4A3		0.606531	0.209555	0.475605	+	1.21103	0.029775	0.813683	+	1.02128	0.0413146	0.694905		0.760694	0.164362	-0.338078		0.463388	0.272713	-0.2193	25.1974	26.0207	26.3563	26.7393	26.7946	26.6079	27.2438	26.9221	26.4454	26.7251	26.9059	27.017	26.3895	26.1596	26.7299	26.9372	26	26	24	56.4	56.4	50.4	46.871	0	304.73	7439400000
P39019	P39019	40S ribosomal protein S19	RPS19		0.144763	0.654982	0.197868		0.578286	0.134444	-0.659834		0.768447	0.0593347	-1.07844		0.994315	0.0629714	0.857702	+	1.06133	0.0304842	1.27631	25.3147	26.9237	27.1532	26.9178	24.9415	26.175	26.2326	26.3208	23.8967	25.9884	25.765	26.3453	25.9825	27.2103	26.6391	27.2688	14	14	14	71	71	71	16.06	0	102.11	5183800000
P39023;Q92901	P39023	60S ribosomal protein L3	RPL3	+	1.57392	0.0281347	-0.769128	+	4.52626	0.00127273	-4.18702	+	5.18256	0.001	-3.52074	+	3.75684	0.000651852	3.41789	+	3.99239	0	2.75162	29.5	30.1193	29.965	29.9446	26.6907	25.6573	25.1727	25.2602	26.7484	26.2922	25.8264	26.5789	29.7674	28.9889	28.9828	28.7134	60	60	60	71.5	71.5	71.5	46.108	0	323.31	56784000000
P40222;Q9NUQ3;Q8N3L3	P40222	Alpha-taxilin	TXLNA		NaN	1	0	+	2.99661	0.00139942	2.37994	+	2.94942	0.000414747	1.80535	+	2.31448	0.00293923	-2.39756	+	2.00534	0.0032973	-1.82297	21.7658	21.6852	21.2148	20.8591	23.0903	24.4463	24.2334	23.2745	22.6634	23.732	23.3163	23.0346	20.5483	21.3963	22.5618	20.948	9	9	9	21.2	21.2	21.2	61.89	0	14.682	523890000
P40227	P40227	T-complex protein 1 subunit zeta	CCT6A	+	2.11797	0.00731126	1.22929	+	2.70024	0.00188698	1.88441	+	3.51022	0.000220065	2.30638	+	1.62677	0.0286118	-0.655128	+	4.07838	0.000619529	-1.0771	23.7738	23.229	24.6615	24.117	25.5678	25.5589	26.4128	25.7796	26.1225	26.3722	26.4047	26.1075	25.0469	25.0737	25.1659	25.412	24	24	20	38.6	38.6	33.7	58.024	0	205.63	8963700000
P40429;Q6NVV1	P40429	60S ribosomal protein L13a	RPL13A	+	1.41314	0.0362588	-0.732697	+	5.4515	0	-5.38156	+	5.17849	0.000985507	-3.52839	+	4.95139	0.00097561	4.64886	+	4.36424	0	2.79569	28.5772	29.0996	29.4185	29.2376	24.2476	23.6768	23.9407	22.9415	25.9924	25.3648	25.2644	25.5977	28.9206	28.117	28.4021	27.9623	31	31	31	74.4	74.4	74.4	23.577	0	222.99	20079000000
P40939	P40939	Trifunctional enzyme subunit alpha, mitochondrial;Long-chain enoyl-CoA hydratase;Long chain 3-hydroxyacyl-CoA dehydrogenase	HADHA		0.377602	0.346755	0.356096		0.340899	0.27308	-0.488298		0.678578	0.0949817	0.57971		0.77162	0.101365	0.844394		0.322851	0.353093	-0.223614	22.0246	22.7005	23.5886	23.3871	21.6776	21.6635	23.7719	22.6345	22.8807	23.7745	23.647	23.7173	23.325	22.9175	23.0394	23.8432	28	28	28	50.7	50.7	50.7	82.999	0	216.76	2648900000
P41091;Q2VIR3	P41091;Q2VIR3	Eukaryotic translation initiation factor 2 subunit 3;Putative eukaryotic translation initiation factor 2 subunit 3-like protein	EIF2S3;EIF2S3L	+	1.25796	0.0330714	1.22208	+	1.28254	0.0197676	1.35751		0.322896	0.252078	0.587453		0.0759839	0.77513	-0.135437		0.324378	0.28241	0.634625	22.3153	20.9534	21.5519	21.2554	21.9679	22.2327	24.0529	23.2524	20.9181	20.8235	23.4235	23.2605	21.4781	23.0673	23.1228	23.296	12	12	12	33.1	33.1	33.1	51.109	0	52.986	487410000
P41208;Q12798	P41208	Centrin-2	CETN2		0.0748162	0.829081	-0.0560493	+	4.05172	0.001408	5.74546	+	4.69428	0.00104615	7.99574	+	4.16551	0.000555556	-5.80151	+	4.79099	0	-8.05179	21.1059	22.1948	21.6125	21.6881	27.4119	25.9278	27.4895	28.7539	30.9187	27.9775	29.4964	30.1917	21.3397	21.6048	22.0138	21.4188	15	15	15	61	61	61	19.738	0	323.31	50593000000
P41250	P41250	Glycine--tRNA ligase	GARS		NaN	1	0		NaN	1	0		0.0522377	0.789189	0.123917		NaN	1	0		0.188576	0.464662	-0.383093	22.7806	21.0811	22.1334	21.8511	20.3355	22.1533	21.9928	19.4384	21.9341	24.0846	21.9099	20.4132	22.0551	22.1933	21.1157	21.4455	10	10	10	19.9	19.9	19.9	83.165	0	91.359	466390000
P42166	P42166	Lamina-associated polypeptide 2, isoform alpha;Thymopoietin;Thymopentin	TMPO		0.200457	0.547346	0.274829	+	3.11574	0.00104762	3.25144	+	3.21423	0.000220779	3.98123	+	3.23097	0.00154902	-2.97661	+	3.27205	0.000277056	-3.7064	20.7066	20.3292	22.2831	21.1858	23.7897	24.9541	24.8295	23.9372	24.6969	26.2888	25.1867	24.2573	20.4814	21.304	21.8781	21.9407	30	30	24	42.2	42.2	32.1	75.491	0	308.63	3737400000
P42285	P42285	Superkiller viralicidic activity 2-like 2	SKIV2L2		0.00364373	0.989933	-0.00916481	+	0.942042	0.0434558	-1.11475		0.492049	0.141433	-0.749531		0.646037	0.124898	1.10559		0.359854	0.248639	0.740366	23.3006	21.6929	22.5764	21.3172	21.3252	22.1657	20.453	20.4842	21.2856	22.7493	21.6831	20.171	21.328	23.3465	23.4974	20.6785	31	31	31	33.2	33.2	33.2	117.8	0	186.45	1663200000
P42677	P42677	40S ribosomal protein S27	RPS27	+	1.67607	0.0100295	2.59886	+	2.08635	0.00308903	3.34478	+	2.17887	0.00090538	3.46009		0.971565	0.0705923	-0.745923	+	1.23684	0.026611	-0.861232	21.8592	24.565	21.6726	20.8698	24.6821	26.0138	25.6428	26.007	24.9061	26.2035	25.955	25.7423	24.1661	25.2347	24.8634	25.0979	4	4	1	41.7	41.7	15.5	9.461	0	18.076	2667500000
P42696	P42696	RNA-binding protein 34	RBM34	+	1.98375	0.00851411	-1.3482	+	4.40407	0.00146667	-3.46892	+	5.12348	0.000883117	-3.5142	+	2.62782	0.0021625	2.12072	+	2.99425	0.000922156	2.166	24.1066	24.9732	24.5416	24.5112	20.4938	21.2729	20.7698	21.7204	20.9333	20.8753	20.7455	21.5217	24.0501	22.9021	23.2403	22.5474	11	11	11	27.4	27.4	27.4	48.564	0	35.408	318660000
P42766	P42766	60S ribosomal protein L35	RPL35	+	2.10039	0.0110568	-0.891065	+	4.63912	0.00107692	-3.10607	+	5.12549	0.000781609	-3.14832	+	3.45632	0.00132653	2.215	+	3.80817	0.000326531	2.25726	29.5799	29.7432	29.7101	29.2203	27.0912	26.4423	25.9564	26.3393	26.5875	26.3685	25.9193	26.7849	29.219	28.6199	28.5457	28.3046	10	10	10	52	52	52	14.551	0	161.52	17498000000
P42771;P42772	P42771	Cyclin-dependent kinase inhibitor 2A	CDKN2A	+	1.63888	0.0181023	1.03954	+	5.28308	0	3.27707	+	5.41874	0.00147826	3.66321	+	3.46823	0.00134021	-2.23753	+	3.77884	0.000347826	-2.62366	24.0943	24.7706	24.0092	23.9836	27.3202	27.6471	27.7096	27.289	27.7119	27.9553	28.2166	27.6266	24.6837	25.7849	25.7103	24.8369	14	14	14	91	91	91	16.532	0	323.31	15217000000
P42898	P42898	Methylenetetrahydrofolate reductase	MTHFR		NaN	1	0	+	2.06524	0.00433269	2.30322		NaN	1	0	+	1.1493	0.034	-1.98313		NaN	1	0	21.5988	21.5132	21.5718	20.5991	22.0499	24.0149	24.6022	23.8287	20.8871	21.2165	20.9563	22.2489	22.2331	23.1551	21.4038	19.7712	6	6	6	12.8	12.8	12.8	74.596	0	37.362	120120000
P43243	P43243	Matrin-3	MATR3	+	1.72632	0.0240952	0.690547		0.943302	0.0730022	0.475678		0.969638	0.0597175	0.477333		0.388877	0.36467	0.214868		0.39592	0.309235	0.213214	26.0014	26.6326	26.722	26.6088	26.4813	26.817	27.225	27.3441	26.4614	26.9048	27.1761	27.3317	26.8498	27.0774	27.304	27.4956	48	48	48	51.9	51.9	51.9	94.622	0	323.31	28033000000
P43246	P43246	DNA mismatch repair protein Msh2	MSH2		0.92055	0.0761645	1.06131	+	1.98358	0.00474019	2.16893	+	2.97147	0.000182306	2.99994	+	1.37423	0.02752	-1.10762	+	3.09729	0.000941896	-1.93863	21.8847	20.7188	19.558	21.3833	23.0232	22.1936	23.4989	23.5047	23.7838	24.1329	23.7944	23.8334	22.0514	22.6659	21.2054	21.8672	18	18	18	23.2	23.2	23.2	104.74	0	44.075	1136100000
P43487	P43487	Ran-specific GTPase-activating protein	RANBP1	+	2.71248	0.00279545	2.51345	+	3.68786	0.000926316	4.21832	+	4.36321	0.000515152	3.9563	+	1.6784	0.0136047	-1.70487	+	1.92539	0.00486799	-1.44285	21.8021	20.3964	20.6471	21.3504	24.7526	26.5031	25.0634	24.7502	24.5463	25.4715	25.1098	24.8936	22.7591	23.4152	23.5924	24.4831	6	6	6	38.3	38.3	38.3	23.31	0	55.235	1533200000
P43686	P43686	26S protease regulatory subunit 6B	PSMC4	+	2.78538	0.00296517	1.43999	+	3.34626	0.000987179	1.83877	+	3.72731	0.000238596	2.15036	+	2.54169	0.022646	-0.398784	+	3.9598	0.0015179	-0.710367	23.0666	23.0299	22.1592	23.3624	24.6103	24.8848	24.7048	24.7734	24.9825	25.2145	25.0058	25.0168	24.2738	24.5083	24.2474	24.3486	18	18	18	44	44	44	47.366	0	74.868	3973700000
P45973	P45973	Chromobox protein homolog 5	CBX5	+	4.12355	0.000651163	2.39517	+	4.29993	0.00124823	3.03108	+	5.4361	0.00101493	2.89737		0.901049	0.0889079	-0.63591		0.949968	0.0725572	-0.502199	22.1668	22.4576	22.1814	22.597	25.1152	26.2094	25.0948	25.1078	25.1527	25.6403	25.254	24.9454	24.575	25.422	24.4374	24.5492	13	13	12	47.6	47.6	47.6	22.225	0	164.62	5034200000
P46013	P46013	Antigen KI-67	MKI67		0.12815	0.666289	-0.317671	+	1.05401	0.0273811	-1.8811	+	0.931124	0.0330619	-1.70614	+	2.95327	0.00228383	1.56343	+	2.49505	0.0018081	1.38847	20.9277	25.2498	23.5431	22.4873	21.4368	21.2778	21.3158	20.653	21.8505	21.5396	20.9466	21.0466	23.1142	22.7375	22.9113	22.1741	18	18	18	6.9	6.9	6.9	358.69	0	30.81	237100000
P46060	P46060	Ran GTPase-activating protein 1	RANGAP1	+	5.17641	0	6.83171	+	2.64902	0.00192481	2.3598	+	5.5841	0.002	3.81081	+	3.43267	0.00100662	4.47191	+	3.16245	0.000479401	3.0209	20.8221	21.4055	20.7765	21.2367	23.4483	22.1786	24.1114	23.9416	24.9941	24.3911	25.0876	25.0112	28.6105	26.6046	28.2978	28.0548	40	40	40	64.9	64.9	64.9	63.541	0	323.31	24139000000
P46087	P46087	Probable 28S rRNA (cytosine(4447)-C(5))-methyltransferase	NOP2		0.736627	0.13852	-0.687824	+	3.53812	0.00121393	-4.62641	+	2.55192	0.000409091	-4.49058	+	3.4399	0.000962025	3.93858	+	2.30794	0.00149647	3.80276	24.8273	26.3807	26.4993	25.9036	22.5425	21.0242	21.3347	20.204	20.0581	20.0694	21.984	23.5372	25.8662	25.1551	25.2087	24.6297	39	39	39	46.2	46.2	46.2	89.301	0	251.43	2714000000
P46100	P46100	Transcriptional regulator ATRX	ATRX	+	7.81301	0	4.93076		NaN	1	0		NaN	1	0	+	5.77422	0	4.86993	+	4.4217	0	4.48119	21.3939	21.4993	20.9984	21.101	22.0396	20.9864	20.8676	21.3422	21.669	22.7111	21.7317	20.679	26.2307	26.2249	26.1094	26.1507	122	122	122	43.8	43.8	43.8	282.58	0	323.31	35777000000
P46736	P46736	Lys-63-specific deubiquitinase BRCC36	BRCC3		0.668952	0.182594	-0.477966		NaN	1	0		NaN	1	0		0.248911	0.43256	-0.394718		0.939896	0.0717823	-0.520479	21.4591	20.7932	21.8749	20.7819	21.9782	21.8143	19.3494	21.4341	21.6576	21.2258	21.4006	20.7951	20.3016	20.8064	21.32	20.5691	15	15	15	43.7	43.7	43.7	36.072	0	128.85	2918000000
P46776	P46776	60S ribosomal protein L27a	RPL27A		0.55184	0.179779	1.35623		0.162225	0.496873	0.467834		0.347978	0.215806	-0.923105	+	1.25423	0.0368989	0.888391	+	2.62444	0.00161013	2.27933	21.3618	26.4508	25.3651	24.1523	25.1625	24.5163	24.4613	25.061	23.7786	24.0394	22.6504	23.1691	25.7351	26.5941	25.3125	25.1132	5	5	5	31.1	31.1	31.1	16.561	0	13.272	2473100000
P46777	P46777	60S ribosomal protein L5	RPL5	+	1.33455	0.0406464	-0.744509	+	5.24798	0	-3.99071	+	5.97743	0.0017	-2.7506	+	3.87714	0.000715447	3.2462	+	3.27729	0.000623729	2.00609	28.1227	28.3888	28.5741	28.2604	24.7432	23.8791	24.8086	23.9522	25.864	25.5761	25.3981	25.5054	28.4049	27.2254	27.5352	27.2025	27	27	27	61.3	61.3	61.3	34.362	0	323.31	14899000000
P46778	P46778	60S ribosomal protein L21	RPL21	+	1.87472	0.0162571	-0.790757	+	4.35701	0.00141935	-3.43566	+	4.64425	0.000557377	-3.04181	+	3.28957	0.00150476	2.64491	+	3.2703	0.000460432	2.25105	29.9457	30.1461	29.9676	29.8982	27.4597	26.5736	26.0687	26.1129	27.6278	26.5868	26.541	27.0349	29.8444	29.125	28.95	28.8752	25	25	25	76.9	76.9	76.9	18.565	0	252.06	48613000000
P46779	P46779	60S ribosomal protein L28	RPL28	+	1.76735	0.0201458	-0.789752	+	4.69766	0.00136585	-3.57775	+	4.78561	0.000618182	-3.26538	+	3.64772	0.000974359	2.788	+	3.56738	0.000296296	2.47563	29.4068	29.874	29.6915	29.7989	26.9519	25.8612	25.8511	25.7959	26.8803	25.8845	26.16	26.7849	29.5318	28.8581	28.672	28.5503	20	20	20	67.9	67.9	67.9	15.747	0	216.44	35019000000
P46781	P46781	40S ribosomal protein S9	RPS9		0.0504892	0.869625	-0.0605559	+	2.31273	0.00227918	-3.43392	+	3.16307	0.000198251	-2.79526	+	2.40909	0.00211621	3.37337	+	3.70693	0.000338624	2.73471	25.1067	26.7447	26.2333	25.645	21.4723	24.3772	22.7955	21.349	23.308	22.6376	23.7722	22.8308	25.2565	25.9101	26.3363	25.9847	13	13	13	44.8	44.8	44.8	22.591	0	36.548	2177800000
P46782	P46782	40S ribosomal protein S5;40S ribosomal protein S5, N-terminally processed	RPS5	+	2.09242	0.00452918	-2.26048	+	3.11529	0.0011	-4.08798	+	1.83291	0.00272483	-4.58897	+	1.66147	0.0133782	1.8275	+	0.886526	0.0390476	2.32849	27.8874	29.1157	29.9973	29.5355	24.1922	24.521	26.323	25.1476	20.7467	25.4209	26.2008	25.8115	26.0375	26.7351	27.8079	26.9134	19	19	19	56.4	56.4	56.4	22.876	0	161.48	5223400000
P46783	P46783	40S ribosomal protein S10	RPS10		0.663641	0.15839	-0.743417	+	1.95574	0.00474906	-2.38519	+	2.06366	0.00369278	-1.06214	+	1.07245	0.0390906	1.64178		0.24691	0.395517	0.318722	23.1503	23.6023	24.1692	23.8253	20.8054	22.7761	21.7501	19.8747	22.1547	22.553	22.8613	22.9295	23.0773	21.505	23.581	23.6102	5	5	5	35.8	35.8	35.8	18.898	0	12.014	403740000
P47756	P47756	F-actin-capping protein subunit beta	CAPZB		0.108795	0.704458	0.322644		0.412071	0.193889	1.03568		0.687945	0.0623391	2.16534		0.287473	0.364616	-0.713034		0.59166	0.105116	-1.8427	22.6256	23.2915	20.0698	20.1972	21.136	24.2514	23.3909	21.5486	21.0252	27.1394	23.7941	22.8868	21.8279	23.808	21.4856	20.3531	12	12	12	45.1	45.1	45.1	31.35	0	60.538	903220000
P47914	P47914	60S ribosomal protein L29	RPL29	+	2.05783	0.0100592	-1.01086	+	4.41725	0.00150427	-3.57403	+	4.11753	0.000379888	-3.23906	+	3.11625	0.00182278	2.56317	+	2.76611	0.00128302	2.2282	30.3134	30.3216	30.5082	30.1084	27.6214	26.7455	26.1047	26.4841	28.0109	26.6369	26.5862	27.0615	29.9693	29.3411	29.1277	28.7702	16	16	16	55.3	55.3	55.3	17.752	0	84.487	35509000000
P47989	P47989	Xanthine dehydrogenase/oxidase;Xanthine dehydrogenase;Xanthine oxidase	XDH		0.285794	0.386534	-0.818581		0.00659414	0.972613	0.0250082		0.27711	0.280947	-0.899996		0.298303	0.348495	-0.843589		0.0219307	0.913234	0.0814152	25.4209	21.2011	23.4576	22.2852	25.5268	21.2111	22.9364	22.7905	24.7666	22.2814	21.7892	19.9276	24.5691	21.2035	21.444	21.8738	10	10	10	4.9	4.9	4.9	146.42	0	29.886	443090000
P48444	P48444	Coatomer subunit delta	ARCN1		0.697463	0.13289	0.999853		0.322895	0.284267	0.528444	+	1.48307	0.00803261	1.51171		0.320331	0.35157	0.471409		0.518009	0.173977	-0.511858	22.8929	20.9373	21.4476	20.3901	21.9742	21.6569	23.125	21.0256	22.895	23.226	22.7147	22.879	21.1043	22.9304	22.6776	22.955	6	6	6	14.5	14.5	14.5	57.21	0	23.329	297110000
P48634	P48634	Protein PRRC2A	PRRC2A		1.66388	0.0912625	-0.271725	+	2.38196	0.0192384	-0.388902	+	4.08105	0.000191011	-1.10228		0.681368	0.358396	0.117177	+	3.44986	0.00147907	0.830552	24.5782	24.8695	24.7847	24.6593	24.4404	24.4248	24.2547	24.2162	23.6764	23.4389	23.4952	23.8722	24.5274	24.5679	24.3041	24.4055	21	21	21	13.9	13.9	13.9	228.86	0	100.24	1452100000
P48643	P48643	T-complex protein 1 subunit epsilon	CCT5	+	1.97951	0.0140508	0.804469	+	3.78872	0.00114925	1.70591	+	4.43233	0.000388571	2.41782	+	2.96846	0.00317647	-0.901444	+	4.00069	0.000294931	-1.61335	23.9912	24.1366	24.6501	24.7205	25.9301	26.0436	26.3513	25.9971	26.7506	26.764	27.14	26.515	25.0798	24.913	25.2377	25.4857	40	40	40	72.3	72.3	72.3	59.67	0	323.31	18477000000
P48960	P48960	CD97 antigen;CD97 antigen subunit alpha;CD97 antigen subunit beta	CD97	+	1.79781	0.0165674	0.856761	+	2.6913	0.0023033	1.32602	+	1.16404	0.0331061	0.650229		1.39739	0.0524544	-0.469255		0.393068	0.313645	0.206532	24.9534	23.9389	24.3713	24.7444	26.2013	25.7201	25.6767	25.7141	25.6229	24.7112	25.038	25.2368	25.2052	25.3145	25.1789	25.7366	9	9	7	17	17	13.1	91.868	0	140.13	2773800000
P49005	P49005	DNA polymerase delta subunit 2	POLD2		NaN	1	0	+	1.46604	0.010891	2.39844	+	2.11012	0.00126776	3.62186	+	3.16487	0.00181513	-2.343	+	3.60486	0.000353591	-3.56643	23.6039	20.3954	22.233	19.7911	23.7958	24.088	24.1022	23.6311	24.3277	25.6562	25.5458	24.9811	21.3775	21.4462	22.5341	20.8873	20	20	20	45.4	45.4	45.4	51.289	0	167.64	2267600000
P49207	P49207	60S ribosomal protein L34	RPL34	+	1.91471	0.0109944	-1.1589	+	4.4167	0.00162963	-3.85087	+	4.82135	0.000708333	-3.68766	+	2.98249	0.00171429	2.69197	+	3.10596	0.00061745	2.52876	30.0725	30.5533	30.0887	30.0781	27.1409	26.6012	26.0774	25.5697	27.2101	26.1184	26.0703	26.6432	29.7051	29.3001	28.8715	28.2804	18	18	18	65.8	65.8	65.8	13.293	0	66.482	23584000000
P49327	P49327	Fatty acid synthase;[Acyl-carrier-protein] S-acetyltransferase;[Acyl-carrier-protein] S-malonyltransferase;3-oxoacyl-[acyl-carrier-protein] synthase;3-oxoacyl-[acyl-carrier-protein] reductase;3-hydroxyacyl-[acyl-carrier-protein] dehydratase;Enoyl-[acyl-carrier-protein] reductase;Oleoyl-[acyl-carrier-protein] hydrolase	FASN	+	1.40895	0.0220177	1.57922	+	4.72552	0.0007	3.56088	+	5.1544	0.000809524	3.1369	+	1.75355	0.0100756	-1.98166	+	1.44326	0.0127316	-1.55768	21.4305	21.2815	21.0797	20.5591	24.6349	24.861	25.0638	24.0346	24.1467	24.3558	24.4322	23.9637	23.4094	21.6868	21.7021	23.8693	13	13	13	7	7	7	273.42	0	19.275	819960000
P49366	P49366	Deoxyhypusine synthase	DHPS		NaN	1	0	+	5.16426	0	5.15046	+	5.75828	0.00453333	7.496	+	4.6902	0.000888889	-5.14076	+	5.38264	0	-7.4863	21.9388	20.5993	20.9554	21.923	26.2042	26.6192	26.6577	26.5373	28.5031	29.5075	28.8178	28.5721	20.8083	22.3742	20.5684	21.7043	35	35	35	82.7	82.7	82.7	40.97	0	323.31	74967000000
P49368	P49368	T-complex protein 1 subunit gamma	CCT3		0.499611	0.222248	0.868848	+	0.877202	0.046679	1.39807	+	1.30473	0.0109138	1.97733		1.05954	0.0752623	-0.529221	+	2.23205	0.00356489	-1.10849	25.4915	28.9229	28.3733	28.3921	28.7358	29.1911	29.7155	29.1298	29.1902	30.1076	30.046	29.7455	28.3213	28.4961	28.7701	29.0678	25	25	25	46.2	46.2	46.2	60.533	0	211.22	31040000000
P49411	P49411	Elongation factor Tu, mitochondrial	TUFM	+	3.24614	0.000478632	4.39244	+	5.22893	0	8.78232	+	5.30682	0.00309091	8.90369	+	4.25311	0.000493827	-4.38988	+	4.39918	0	-4.51125	21.7192	23.0942	20.5545	21.0946	29.875	30.9777	30.3558	30.3832	30.2054	31.0793	30.5181	30.2744	25.2261	27.0239	25.9089	25.8733	55	55	55	79.6	79.6	79.6	49.541	0	323.31	252060000000
P49458	P49458	Signal recognition particle 9 kDa protein	SRP9	+	1.48597	0.048059	-0.4981	+	3.72513	0.00135683	-2.59505	+	2.8483	0.000418605	-2.22942	+	3.00672	0.00163019	2.09695	+	2.18225	0.0020241	1.73132	27.2425	27.554	27.2248	27.3861	25.2609	25.2777	24.013	24.4756	26.132	24.6709	24.3573	25.3295	27.2509	26.906	26.4587	26.7995	15	15	15	94.2	94.2	94.2	10.112	0	55.592	6573300000
P49750	P49750	YLP motif-containing protein 1	YLPM1	+	1.83218	0.0113778	1.28632	+	1.57034	0.0134985	1.17342	+	2.09941	0.00277228	1.49543		0.172405	0.622917	0.112901		0.418685	0.299484	-0.209102	22.159	23.007	23.8581	23.1128	24.5432	24.5699	23.926	23.7916	24.8492	24.0919	24.6558	24.5218	24.3486	23.8876	24.5869	24.4591	27	27	27	15.3	15.3	15.3	241.64	0	64.414	1287000000
P49756	P49756	RNA-binding protein 25	RBM25		0.999689	0.0958833	-0.518185	+	1.52082	0.0203209	-0.724397		0.119699	0.644628	0.0816994		0.35975	0.387057	0.206212	+	1.29827	0.0319646	-0.599884	24.4783	25.3429	24.6033	24.658	23.8165	24.3769	23.7059	24.2856	24.8891	24.8679	24.4256	25.2266	23.99	24.4285	23.9105	24.6807	27	27	27	25	25	25	100.18	0	140.08	3484500000
P49790	P49790	Nuclear pore complex protein Nup153	NUP153		0.167679	0.680833	0.0912361		0.0953928	0.713643	0.0812106		1.1131	0.0607258	-0.364857		0.0106019	0.971643	0.0100255	+	1.32244	0.0406699	0.456093	24.9869	25.4064	25.0852	24.7232	25.2593	25.7803	25.0468	24.4401	24.4878	24.9441	24.7045	24.6059	25.1261	25.544	25.1145	24.7821	38	38	38	26.4	26.4	26.4	153.94	0	301.34	5622300000
P49792;A6NKT7;Q7Z3J3;Q99666;O14715;P0DJD0;P0DJD1	P49792	E3 SUMO-protein ligase RanBP2	RANBP2	+	1.87502	0.00585915	3.12088		0.103072	0.631735	-0.344582		0.0797496	0.686477	0.213369	+	1.61656	0.0108025	3.46546	+	1.80732	0.00354459	2.90751	22.321	19.2662	20.0773	21.6434	22.4324	18.675	18.8031	22.0191	23.0176	20.4573	20.4906	20.1958	25.0678	22.3808	24.2446	24.0982	53	53	53	19	19	19	358.2	0	267.14	2482900000
P49841	P49841	Glycogen synthase kinase-3 beta	GSK3B		0.00504071	0.987361	-0.0142336		0.101579	0.636313	-0.319888		0.265937	0.292565	-0.878353		0.140678	0.610039	0.305655		0.339123	0.25837	0.86412	20.145	23.7396	23.5914	23.6671	21.0697	23.8552	23.668	21.2707	19.279	23.5049	23.6212	21.2245	21.8696	23.3352	23.2559	22.6254	6	6	5	18.6	18.6	16	46.744	0	20.235	432290000
P49848	P49848	Transcription initiation factor TFIID subunit 6	TAF6	+	1.93477	0.0125514	0.955841		0.155742	0.523626	0.300231	+	1.49677	0.010677	1.04105		0.401224	0.267946	0.65561		0.0934524	0.722599	-0.085206	22.7879	23.727	23.6771	23.6409	21.7665	24.6517	24.8471	23.7686	23.6713	24.7936	25.0502	24.482	24.0578	24.689	24.6065	24.3031	20	20	20	35.5	35.5	35.5	72.668	0	188.11	3554700000
P49915	P49915	GMP synthase [glutamine-hydrolyzing]	GMPS		NaN	1	0		0.376752	0.227276	0.773575	+	3.05638	0.000176623	2.38069		0.593459	0.141582	-1.15052	+	3.14298	0.000457143	-2.75763	21.6776	21.4426	21.2521	22.6429	23.1713	20.0211	23.5292	23.388	23.7708	24.618	24.4651	23.6841	21.2015	20.5417	22.3014	21.4629	10	10	10	24.4	24.4	24.4	76.715	0	71.611	701590000
P49959	P49959	Double-strand break repair protein MRE11A	MRE11A		1.02753	0.0748146	0.726719		0.129894	0.592806	0.190359	+	2.76153	0.000498886	2.16276		0.439042	0.251647	0.53636	+	1.95365	0.00472661	-1.43604	21.7271	22.3643	21.1925	21.3215	20.7041	21.6269	23.0442	21.9917	23.3098	24.5836	24.0283	23.3348	21.7848	22.885	22.7006	22.142	44	44	44	55.9	55.9	55.9	80.592	0	323.31	13319000000
P50402	P50402	Emerin	EMD	+	1.7454	0.0110255	1.70984	+	1.85935	0.0064385	1.83263	+	2.37063	0.00081382	2.4013		0.342872	0.463513	-0.122792	+	2.18707	0.0075814	-0.69146	22.2849	21.004	20.8787	23.0368	23.4235	23.952	23.6505	23.5088	23.813	24.3052	24.4462	24.2451	23.439	23.426	23.809	23.3697	6	6	6	20.5	20.5	20.5	28.994	0	18.399	848630000
P50454	P50454	Serpin H1	SERPINH1		0.412055	0.285454	0.665259	+	3.71155	0.000911917	3.68478	+	4.24645	0.000465753	4.00172	+	2.10902	0.00349354	-3.01952	+	2.39984	0.00152153	-3.33646	21.2184	21.4258	20.5949	21.7897	23.99	25.0119	25.8582	24.9078	24.4221	25.9152	25.4125	25.2858	21.8266	21.6319	20.5045	23.7267	9	9	9	32.3	32.3	32.3	46.44	0	67.968	1151800000
P50750;Q96Q40;O94921;Q07002;Q00536;Q00537;Q9NYV4	P50750	Cyclin-dependent kinase 9	CDK9		0.306433	0.413135	0.329554		0.170092	0.509529	-0.246563		0.290106	0.300685	-0.379937		0.544128	0.193815	0.576117		0.732363	0.0938525	0.709491	29.1751	30.9052	30.5422	30.2886	28.7385	30.3941	30.5612	30.231	28.685	30.5031	30.0861	30.1171	29.8204	30.9755	30.8121	30.6213	40	40	39	53.2	53.2	53.2	42.777	0	323.31	164820000000
P50914	P50914	60S ribosomal protein L14	RPL14		0.730539	0.165018	-0.481465	+	4.62683	0.000736842	-4.28014	+	3.86247	0.000290598	-2.94948	+	4.36489	0.0005	3.79867	+	3.47357	0.000267782	2.46802	27.9237	28.9437	28.8434	28.7101	25.0654	24.1045	24.4043	23.7263	26.1512	25.7809	24.948	25.7429	28.7871	27.9657	27.935	27.8073	20	20	20	47	47	47	23.432	0	285.54	18107000000
P50990	P50990	T-complex protein 1 subunit theta	CCT8		0.749918	0.107934	1.26478		0.124335	0.578478	0.397182	+	1.27452	0.0112481	2.16682		0.433247	0.231122	0.867602	+	1.10458	0.033	-0.902039	20.4785	23.5315	23.801	23.817	22.1947	24.5232	25.0545	21.4443	24.1467	25.7721	25.6765	24.7001	23.8924	24.078	24.6517	24.0652	26	26	26	55.8	55.8	55.8	59.62	0	305.59	5077600000
P50991	P50991	T-complex protein 1 subunit delta	CCT4		0.806142	0.0911201	1.3181		0.59074	0.107197	1.40506	+	1.45608	0.00670572	2.42215		0.0376104	0.8778	-0.0869541	+	1.38354	0.0180086	-1.10405	20.7594	23.5221	24.2259	23.9595	22.2826	25.0568	25.9481	24.7996	24.4589	25.9648	26.2812	25.4506	24.1098	24.2914	24.8143	24.5238	27	27	26	56.4	56.4	52.9	57.924	0	255.27	6254000000
P51114	P51114	Fragile X mental retardation syndrome-related protein 1	FXR1		0.344095	0.527896	0.103766	+	3.04692	0.00276471	-0.852946	+	1.84326	0.0144516	-0.508868	+	5.25822	0.000883721	0.956713	+	3.53337	0.00197955	0.612634	26.5069	27.0929	26.9751	26.81	26.1526	25.9139	26.0134	25.8932	26.5715	26.266	26.2416	26.2703	26.9406	26.9374	26.9053	27.0167	31	31	26	52.8	52.8	48.8	69.72	0	323.31	10935000000
P51116	P51116	Fragile X mental retardation syndrome-related protein 2	FXR2	+	2.37862	0.0130773	-0.613579	+	3.41079	0.00113761	-1.58908	+	3.72292	0.000210526	-1.62573	+	2.34671	0.00648649	0.975499	+	2.65955	0.00200414	1.01215	25.7717	26.2377	26.1275	26.0287	25.048	24.2816	24.1857	24.294	24.8484	24.111	24.1572	24.5462	25.6922	25.2623	25.4221	25.3348	25	20	20	44	40.3	40.3	74.222	0	240.56	3444400000
P51532	P51532	Transcription activator BRG1	SMARCA4	+	1.68079	0.016455	1.06667	+	1.20215	0.0273124	0.938329		0.314041	0.288637	-0.336189		0.184417	0.59546	0.128336	+	2.26682	0.00245418	1.40285	24.5032	25.9199	25.749	25.72	25.7016	26.8702	26.4691	26.6044	24.2742	25.7698	25.2027	25.3005	26.3039	26.7062	26.7305	26.4181	46	46	29	25.1	25.1	17.4	184.64	0	287.08	9655600000
P51570	P51570	Galactokinase	GALK1	+	3.49722	0.000543689	3.39756	+	4.88105	0	5.32606	+	4.80232	0.000871795	5.20123	+	4.00822	0.00101333	-1.92849	+	3.77751	0.000278261	-1.80367	21.4718	20.572	20.0018	21.7913	26.2937	26.2185	26.2545	26.3746	26.2824	26.2464	26.0454	26.0678	24.8564	24.2541	23.8541	24.4626	29	29	29	55.9	55.9	55.9	42.272	0	323.31	12212000000
P51571	P51571	Translocon-associated protein subunit delta	SSR4	+	1.24106	0.0363665	1.0923	+	2.81032	0.00160209	2.29434	+	3.24282	0.000197674	2.43032	+	1.58793	0.0184577	-1.20204	+	2.03176	0.00408955	-1.33802	21.5372	22.0815	22.6918	23.06	24.1113	24.3064	25.0595	25.0708	24.4287	24.7023	25.1441	24.8168	23.3806	22.5463	23.9826	23.8303	10	10	10	45.1	45.1	45.1	18.998	0	62.183	2567500000
P51610;Q9Y5Z7	P51610	Host cell factor 1;HCF N-terminal chain 1;HCF N-terminal chain 2;HCF N-terminal chain 3;HCF N-terminal chain 4;HCF N-terminal chain 5;HCF N-terminal chain 6;HCF C-terminal chain 1;HCF C-terminal chain 2;HCF C-terminal chain 3;HCF C-terminal chain 4;HCF C-terminal chain 5;HCF C-terminal chain 6	HCFC1		0.458057	0.285674	0.417686		0.917695	0.0502192	-0.938683		0.0336389	0.872342	0.0415287	+	1.23259	0.0326286	1.35637		0.318681	0.312689	0.376158	21.9078	21.2845	22.267	22.1966	20.1291	21.7723	20.1977	21.802	20.9028	22.4721	22.3902	22.057	22.8983	21.9288	22.9301	21.5695	10	10	10	6.4	6.4	6.4	208.73	0	19.945	242060000
P51948	P51948	CDK-activating kinase assembly factor MAT1	MNAT1		NaN	1	0		NaN	1	0	+	1.1872	0.0156585	1.76418		NaN	1	0	+	0.996377	0.033197	-1.4408	20.7472	19.8613	21.6528	21.2852	22.3731	22.0784	21.8885	20.908	20.6527	23.6037	23.3738	22.9731	20.7137	21.0209	22.0978	21.0077	3	3	3	13.3	13.3	13.3	35.823	0	45.372	248520000
P51970	P51970	NADH dehydrogenase [ubiquinone] 1 alpha subcomplex subunit 8	NDUFA8		NaN	1	0	+	4.15374	0.00138739	1.75409	+	4.95465	0.000393064	1.71886	+	4.00634	0.000615385	-2.10354	+	4.41365	0	-2.06832	21.4368	21.519	21.9237	21.464	23.2549	23.0474	23.3348	23.7227	23.4788	23.227	23.2157	23.2974	21.1406	21.6689	21.3402	20.7959	5	5	5	44.8	44.8	44.8	20.105	0	20.256	262480000
P51991	P51991	Heterogeneous nuclear ribonucleoprotein A3	HNRNPA3		1.28476	0.0598587	-0.555898	+	2.72053	0.00335378	-0.984297	+	2.04882	0.00427753	-1.00977		1.16664	0.0773558	0.428399		0.843837	0.09571	0.453873	27.2174	26.5816	27.2763	27.1209	26.1855	25.7699	26.1538	26.1499	26.2506	25.4045	26.3013	26.2008	26.3037	26.124	26.8008	26.7442	25	24	24	60.3	59	59	39.594	0	323.31	9417700000
P52272	P52272	Heterogeneous nuclear ribonucleoprotein M	HNRNPM		1.20798	0.0896703	-0.398663	+	4.14698	0.000902564	-2.06508	+	3.1445	0.000417633	-1.4932	+	3.225	0.00166795	1.66642	+	2.16193	0.00402243	1.09454	29.8065	29.5979	29.871	29.9599	28.2466	27.2728	27.7732	27.6824	28.7152	27.6854	28.3617	28.5002	29.712	28.9777	29.4216	29.5294	73	73	73	78.4	78.4	78.4	77.515	0	323.31	142610000000
P52292	P52292	Importin subunit alpha-1	KPNA2		0.470306	0.259681	0.612567		0.0624623	0.771788	-0.129844		0.0159959	0.932149	0.0387425		0.514486	0.194297	0.742411		0.323022	0.288376	0.573825	22.2731	23.9939	24.4859	23.6798	21.9593	23.7199	24.6821	23.5519	21.7544	24.5336	24.6414	23.6583	23.3015	24.3834	24.9878	24.2103	11	11	11	27	27	27	57.861	0	156.63	1621700000
P52294	P52294	Importin subunit alpha-5;Importin subunit alpha-5, N-terminally processed	KPNA1		0.00443285	0.99076	0.0051856		0.912471	0.0506394	-0.939541		0.00604851	0.976314	0.008605	+	1.15181	0.0429434	0.944726		0.00306241	0.989641	-0.0034194	25.2998	26.9301	26.4124	26.4894	24.5195	26.0438	25.9778	24.8325	25.491	26.7863	26.8592	26.0297	26.1303	26.5291	26.6352	25.858	19	19	12	28.4	28.4	14.7	60.221	0	252.89	7365000000
P52298	P52298	Nuclear cap-binding protein subunit 2	NCBP2		0.416728	0.424945	0.152366		0.210428	0.569114	0.0794759		0.0550083	0.853494	0.0220885		0.172536	0.665524	0.0728898		0.361361	0.395455	0.130277	25.8207	26.2218	25.9501	26.2502	25.8729	26.0794	26.2314	26.3769	26.0531	25.8357	26.1573	26.2851	25.8717	26.3224	26.2117	26.4464	16	16	16	75.6	75.6	75.6	18.001	0	167.28	7251400000
P52435;Q9H1A7;Q9GZM3	P52435;Q9H1A7;Q9GZM3	DNA-directed RNA polymerase II subunit RPB11-a;DNA-directed RNA polymerase II subunit RPB11-b2;DNA-directed RNA polymerase II subunit RPB11-b1	POLR2J;POLR2J3;POLR2J2	+	1.50449	0.0150958	2.05274	+	1.11476	0.0231295	2.05614	+	3.0549	0.00021118	4.79101		0.00170449	0.995293	-0.00340176	+	3.56971	0.000313725	-2.73827	21.9207	21.1226	23.8061	20.5118	21.9924	24.212	24.6561	24.7253	26.0669	27.4306	26.8724	26.1553	23.5751	23.9753	24.3094	23.7124	3	3	3	29.1	29.1	29.1	13.293	0	37.761	3040600000
P52597	P52597	Heterogeneous nuclear ribonucleoprotein F;Heterogeneous nuclear ribonucleoprotein F, N-terminally processed	HNRNPF		0.0435751	0.913683	0.0209255		0.0608182	0.826704	-0.03719		0.332328	0.339081	0.164693		0.104389	0.766126	0.0581155		0.302866	0.416643	-0.143767	27.9761	27.4864	27.4128	27.5114	27.9878	27.167	27.4239	27.6593	28.1887	27.3694	27.7175	27.77	27.8038	27.3076	27.6711	27.6879	38	35	35	73	73	73	45.671	0	323.31	34377000000
P52701	P52701	DNA mismatch repair protein Msh6	MSH6		0.965806	0.0611228	1.49797	+	2.23403	0.00232373	3.6913	+	2.98457	0.000203593	5.11471	+	2.77636	0.00217808	-2.19333	+	4.23388	0	-3.61674	21.1213	22.7445	18.8968	21.0629	23.5931	25.1825	25.3327	24.4824	25.1299	26.5103	26.696	25.9481	22.4102	22.5246	22.6441	22.2385	76	76	76	49.2	49.2	49.2	152.78	0	323.31	16241000000
P52756	P52756	RNA-binding protein 5	RBM5	+	4.93083	0	-2.9646	+	4.70733	0.000777778	-4.01662	+	3.98664	0.000289362	-2.45594	+	1.60563	0.0189947	1.05202		0.861058	0.0853377	-0.50866	25.5811	25.3554	25.1877	25.8055	20.8742	22.1257	21.0294	21.8339	23.4198	22.3395	23.1824	23.1643	22.2133	22.209	22.9047	22.7444	17	13	13	18.4	15.5	15.5	92.153	0	60.87	749760000
P52789;P19367;P52790;Q2TB90	P52789	Hexokinase-2	HK2		0.330215	0.362273	-0.477915	+	1.97728	0.00432432	3.04835	+	3.16134	0.000216561	4.24982	+	2.04983	0.0034578	-3.52627	+	3.03888	0.000494208	-4.72774	21.1958	21.4369	22.0217	20.4444	22.0723	25.0476	25.4561	24.7161	23.8721	26.2232	26.4194	25.5833	19.8071	21.1385	22.1136	20.1279	33	33	33	41.7	41.7	41.7	102.38	0	234.24	5726100000
P52815	P52815	39S ribosomal protein L12, mitochondrial	MRPL12	+	1.97861	0.0123052	-0.918934		0.780954	0.0992845	-0.466221	+	2.14074	0.00302686	-1.08146		1.1059	0.0807371	-0.452713		0.399682	0.342788	0.162526	25.9394	25.7239	26.7725	26.0115	25.3887	25.7839	26.11	25.2998	24.899	25.1029	25.4005	24.7191	25.1274	25.3116	25.398	24.9345	10	10	10	51	51	51	21.348	0	48.157	2400200000
P52907	P52907	F-actin-capping protein subunit alpha-1	CAPZA1		0.805461	0.0895597	1.44248	+	1.2021	0.0197943	2.0408	+	1.56147	0.00508876	2.98857		0.762696	0.118692	-0.598313	+	1.27721	0.018458	-1.54608	21.5574	24.9628	24.0543	21.7166	24.6784	25.7822	25.3702	24.6236	25.4619	27.7478	25.9096	25.1261	24.1342	25.3012	24.3703	24.2554	15	15	11	86	86	75.5	32.922	0	323.31	4070000000
P52948	P52948	Nuclear pore complex protein Nup98-Nup96;Nuclear pore complex protein Nup98;Nuclear pore complex protein Nup96	NUP98		0.280905	0.480391	-0.212423		0.0243561	0.9205	-0.0214067		0.0238113	0.915609	-0.0215082		0.289992	0.445103	-0.191017		0.279106	0.402688	-0.190915	27.5787	26.6096	27.3379	26.7	27.2443	26.7341	27.4443	26.7179	27.0383	26.6127	27.5574	26.9318	26.8946	26.5095	27.4036	26.569	34	34	34	19.4	19.4	19.4	197.58	0	323.31	21783000000
P53396	P53396	ATP-citrate synthase	ACLY	+	1.65182	0.0134583	1.5851		0.791301	0.059475	1.32654	+	2.60845	0.000403587	3.32892		0.141558	0.614986	0.25856	+	1.9513	0.00353119	-1.74382	21.4967	19.9165	19.4088	21.0971	20.9475	21.5237	23.7817	20.9723	22.7563	24.887	24.0947	23.4968	22.2317	21.8513	22.4563	21.7202	8	8	8	11	11	11	120.84	0	28.885	358400000
P53597	P53597	Succinyl-CoA ligase [ADP/GDP-forming] subunit alpha, mitochondrial	SUCLG1		NaN	1	0	+	4.11309	0.00136434	4.3372	+	4.4204	0.000586207	4.24628	+	4.10161	0.00043956	-4.92427	+	4.32174	0	-4.83335	21.759	21.6371	21.3339	20.0897	25.425	24.9422	25.6652	26.1362	25.3952	25.2143	25.5246	25.6709	19.6665	21.8647	20.4358	20.5045	16	16	16	43.6	43.6	43.6	36.249	0	253.87	4546800000
P53611	P53611	Geranylgeranyl transferase type-2 subunit beta	RABGGTB		NaN	1	0		0.512088	0.142598	1.05412	+	5.26469	0.00133333	4.11048		0.158249	0.565408	-0.41991	+	3.51232	0.000324873	-3.47627	21.3206	20.8336	21.0382	20.5514	20.8746	21.9194	20.5267	24.6395	25.4383	24.6046	25.4098	24.7329	20.5749	22.5734	21.7323	21.3999	5	5	5	16.3	16.3	16.3	36.924	0	83.139	642440000
P53618	P53618	Coatomer subunit beta	COPB1		NaN	1	0		NaN	1	0	+	2.49375	0.000826511	1.99064		NaN	1	0		0.898519	0.0518398	-0.986468	20.9221	20.833	20.035	20.232	22.9451	20.8704	21.4344	21.2126	21.7762	22.7615	23.3761	22.0708	21.2226	22.6925	20.6865	21.4371	2	2	2	2.6	2.6	2.6	107.14	0	3.9836	97394000
P53634	P53634	Dipeptidyl peptidase 1;Dipeptidyl peptidase 1 exclusion domain chain;Dipeptidyl peptidase 1 heavy chain;Dipeptidyl peptidase 1 light chain	CTSC	+	1.7224	0.00991617	2.31079	+	2.52347	0.00192965	3.29284	+	2.53488	0.000637555	3.39119	+	1.98367	0.0127726	-0.982049	+	1.89871	0.00676289	-1.0804	22.7	19.4252	21.5783	21.1088	24.4558	24.7482	24.4373	24.3424	24.6362	25.0742	24.3683	24.2983	23.5534	24.198	23.0238	23.2802	7	7	7	15.8	15.8	15.8	51.853	0	18.119	1176300000
P53803	P53803	DNA-directed RNA polymerases I, II, and III subunit RPABC4	POLR2K		0.301537	0.480251	0.180277		0.367156	0.293005	-0.274237	+	2.12894	0.00126316	-3.10797		0.867225	0.115214	0.454514	+	2.30131	0.00146207	3.28825	25.7074	25.1411	24.9144	24.6713	24.8005	25.4704	24.7353	24.3311	20.3909	24.0063	22.0278	21.5772	25.3108	25.6142	25.1191	25.1111	2	2	2	13.8	13.8	13.8	7.0041	0.0092227	1.595	765520000
P53999	P53999	Activated RNA polymerase II transcriptional coactivator p15	SUB1		0.586269	0.171588	1.03545		0.66319	0.0893684	1.10866	+	1.1722	0.0220023	1.01491		0.0228428	0.926706	-0.0732117		0.0079312	0.971664	0.0205402	22.0443	22.2701	21.1083	21.4422	24.7013	21.499	23.4069	21.6923	23.4288	21.7092	23.0396	22.747	24.5037	21.0631	21.852	23.5879	3	3	3	29.9	29.9	29.9	14.395	0	3.7828	253700000
P54105	P54105	Methylosome subunit pICln	CLNS1A		0.363883	0.307476	-0.967091		0.396328	0.202353	1.03952	+	0.819036	0.0433062	1.88819	+	3.76011	0.000873563	-2.00661	+	4.7167	0	-2.85528	20.2619	25.0755	24.6413	21.9811	24.3153	24.3232	23.8848	23.5946	24.6851	24.5631	25.3132	24.9513	22.2881	22.295	21.6018	21.9066	5	5	5	23.2	23.2	23.2	26.215	0	67.352	1035500000
P54132	P54132	Bloom syndrome protein	BLM	+	3.21894	0.00107692	3.10807		NaN	1	0		NaN	1	0	+	3.43472	0.000863636	2.9665	+	3.96219	0	2.92984	22.0744	21.04	20.6245	20.4554	20.8063	21.9889	21.1553	20.8101	21.2706	20.8811	21.3225	21.4332	24.8724	23.7008	23.602	24.4514	81	81	81	61.7	61.7	61.7	159	0	323.31	17982000000
P54136	P54136	Arginine--tRNA ligase, cytoplasmic	RARS		NaN	1	0		0.676955	0.120755	0.485325	+	1.36446	0.0200521	0.699762		0.557054	0.194757	-0.51556	+	0.998599	0.0485545	-0.729997	21.4339	20.8509	21.911	21.2838	21.1614	21.8997	22.4711	21.8888	21.6028	22.1449	22.38	22.1511	21.7137	20.8247	22.1016	20.7187	3	3	3	6.1	6.1	6.1	75.378	0.0091944	1.5862	117220000
P55001	P55001	Microfibrillar-associated protein 2	MFAP2		0.420885	0.280475	0.676415		0.769085	0.0637225	1.24828	+	2.41221	0.000812261	2.15103		0.268745	0.391545	-0.571864	+	1.32651	0.0168947	-1.47461	20.7006	21.2738	22.4815	20.5678	23.6383	23.4063	22.2746	20.6976	23.8411	23.0072	23.2436	23.536	21.9245	23.0139	22.4128	20.3781	3	3	3	16.9	16.9	16.9	20.825	0	4.3439	325060000
P55036;A2A3N6	P55036	26S proteasome non-ATPase regulatory subunit 4	PSMD4		0.644037	0.144246	1.23515	+	4.05684	0.00118121	3.89316	+	3.87176	0.000338308	3.86595	+	1.49183	0.0158409	-2.65801	+	1.45371	0.00930394	-2.6308	21.0957	21.3168	20.3704	21.3098	24.304	25.8909	24.9751	24.4955	24.3164	26.0205	24.7695	24.4502	20.8856	24.2738	23.232	20.642	12	12	12	38.7	38.7	38.7	40.736	0	167.65	1895200000
P55072	P55072	Transitional endoplasmic reticulum ATPase	VCP	+	3.71095	0.000636364	4.2026	+	1.53849	0.010211	1.98024	+	2.80815	0.000295943	2.62674	+	1.98325	0.00512558	2.22236	+	2.44933	0.00183948	1.57586	21.3473	20.22	22.2355	21.8767	21.9481	23.2659	24.3724	24.0141	23.5417	23.9926	24.1987	24.4535	25.0662	25.3275	25.7472	26.3489	44	44	44	56.1	56.1	56.1	89.321	0	323.31	5593900000
P55081	P55081	Microfibrillar-associated protein 1	MFAP1	+	2.39828	0.00317308	2.49066	+	2.7297	0.00129032	3.00854	+	3.96728	0.000409639	5.18254	+	1.55556	0.0373832	-0.517883	+	4.9182	0	-2.69188	27.6923	25.2054	27.2394	27.0024	30.2566	29.7919	29.5368	29.5882	32.2278	31.4801	31.8463	32.3154	29.3587	29.1487	29.1562	29.4385	43	43	43	67.4	67.4	67.4	51.958	0	323.31	108640000000
P55084	P55084	Trifunctional enzyme subunit beta, mitochondrial;3-ketoacyl-CoA thiolase	HADHB		0.441468	0.287915	-0.463709	+	1.52751	0.0105455	-1.91419	+	1.66984	0.00923404	-0.840295		0.984114	0.0509379	1.45048		0.374329	0.272132	0.376585	24.4535	23.8476	24.9524	24.5235	21.998	23.8277	23.2835	21.011	23.1754	23.7256	23.6545	23.8604	23.1075	23.4566	24.5868	24.7712	12	12	12	36.1	36.1	36.1	51.294	0	146.95	1210200000
P55209	P55209	Nucleosome assembly protein 1-like 1	NAP1L1		0.215289	0.614644	0.107895	+	1.43084	0.0293151	-0.562067		0.574798	0.159865	-0.316529	+	2.27706	0.014378	0.669962		1.00895	0.0746427	0.424425	27.3967	26.6036	27.2002	26.9157	26.8201	26.2816	26.4026	26.3638	27.1208	26.194	26.775	26.7603	27.3574	26.8688	27.1749	27.1467	12	12	10	31.7	31.7	29.2	45.374	0	111.63	11081000000
P55265	P55265	Double-stranded RNA-specific adenosine deaminase	ADAR		0.100721	0.726566	-0.24431		0.288228	0.298004	-0.85182		0.166382	0.452071	-0.500079		0.247942	0.414624	0.60751		0.103438	0.651305	0.255769	21.8308	25.5204	24.8558	24.5084	20.8096	24.9305	24.4875	23.0805	21.2844	25.0395	24.4954	23.8957	23.1325	24.8267	24.1993	23.5796	33	33	33	32.3	32.3	32.3	136.06	0	119.47	2940500000
P55735	P55735	Protein SEC13 homolog	SEC13	+	3.76456	0.000486957	1.98454	+	3.77107	0.00133913	2.40259	+	3.62428	0.000230508	2.1872		1.10713	0.0864623	-0.418041		0.508397	0.26297	-0.20266	26.4957	25.5107	25.649	25.6208	28.7303	27.8748	28.1435	28.1378	28.4425	27.6862	28.0663	27.8301	28.0225	27.6623	27.7259	27.8036	17	17	17	59.6	59.6	59.6	35.54	0	323.31	27333000000
P55769	P55769	NHP2-like protein 1;NHP2-like protein 1, N-terminally processed	NHP2L1		0.465255	0.345122	0.219418	+	1.83294	0.0145626	-0.706291		0.134126	0.62274	-0.0819945	+	2.73616	0.00365261	0.925709		0.735582	0.147505	0.301412	23.0548	22.8749	23.669	23.1404	22.4517	22.1997	22.4786	22.784	23.1806	23.312	22.645	23.2736	23.3177	23.3742	23.1628	23.7621	9	9	9	53.9	53.9	53.9	14.173	0	33.76	689710000
P55795	P55795	Heterogeneous nuclear ribonucleoprotein H2	HNRNPH2		1.30709	0.068157	0.471877	+	2.00913	0.0102392	0.780892	+	3.02606	0.000804554	0.976281		0.712471	0.187432	-0.309016	+	1.66086	0.0242362	-0.504405	24.4554	24.9933	24.9718	24.6016	25.1466	25.8155	25.7844	25.3991	25.6921	25.8914	25.85	25.4937	24.819	25.3802	25.3917	25.3187	36	22	22	54.6	43.9	43.9	49.263	0	323.31	5658600000
P55854;Q6EEV6	P55854	Small ubiquitin-related modifier 3	SUMO3	+	4.73119	0	5.53665	+	5.47443	0	6.74685	+	5.00098	0.00130769	5.80004	+	1.54849	0.0190284	-1.21021		0.246095	0.406522	-0.263398	21.8729	20.5416	21.8791	21.3089	27.697	28.918	27.96	28.015	27.0814	27.7766	26.4495	27.4953	27.0034	27.6001	27.1064	26.0394	10	10	4	45.6	45.6	24.3	11.637	0	49.604	8102400000
P55884	P55884	Eukaryotic translation initiation factor 3 subunit B	EIF3B		0.528393	0.221703	0.649349		0.038479	0.860037	-0.0778704		0.495753	0.140899	0.739858		0.74915	0.112875	0.72722		0.0724522	0.763458	-0.0905089	23.0217	20.646	22.3449	21.169	21.4046	21.1394	23.0445	21.2818	21.2963	22.9153	23.019	22.9105	22.3714	21.9933	22.6985	22.7158	7	7	7	9.8	9.8	9.8	92.48	0	31.27	393740000
P56277	P56277	Cx9C motif-containing protein 4	CMC4		NaN	1	0		0.54414	0.126401	1.16473		0.12043	0.58063	-0.222857		0.70302	0.100366	-1.5859		0.0865326	0.701603	-0.198309	21.8921	21.7264	21.6596	22.2443	22.5854	25.6679	23.018	20.9101	21.8174	20.0739	23.3617	21.3781	20.5643	22.8146	21.1089	21.35	6	6	6	79.4	79.4	79.4	7.7469	0	14.548	166530000
P56537	P56537	Eukaryotic translation initiation factor 6	EIF6		1.25078	0.054029	-0.64904	+	2.6776	0.00190571	-2.14698	+	2.68066	0.000774194	-2.08001	+	2.20314	0.00460143	1.49794	+	2.19906	0.00271654	1.43097	28.6036	27.4524	27.8038	27.9909	26.8286	25.3801	25.5409	25.5132	26.6853	25.1425	26.018	25.6849	27.678	27.0585	27.2089	27.3091	10	10	10	39.2	39.2	39.2	26.599	0	323.31	9594800000
P56545	P56545	C-terminal-binding protein 2	CTBP2		0.798692	0.095057	1.2175	+	1.66347	0.0077022	2.48434	+	3.31809	0.000228956	3.4725		0.595571	0.138339	-1.26684	+	1.55038	0.00760461	-2.255	20.8629	20.6426	19.4657	20.8043	20.8328	24.2526	23.5019	23.1256	22.9315	24.8011	24.0992	23.8337	20.0119	22.9868	22.5472	21.0996	7	7	4	17.1	17.1	9.7	48.944	0	63.793	809170000
P57740	P57740	Nuclear pore complex protein Nup107	NUP107		0.0646699	0.81634	0.171203	+	0.888512	0.0464167	1.31014		0.00407353	0.981215	-0.010849		0.480968	0.194715	-1.13894		0.0543065	0.796006	0.182052	22.7285	22.1728	22.2726	20.9626	21.4531	24.2204	24.0753	23.6283	20.9076	23.6413	23.1505	20.3939	21.6189	24.4194	20.307	22.4761	5	5	5	8.1	8.1	8.1	106.37	0	50.689	250400000
P60468	P60468	Protein transport protein Sec61 subunit beta	SEC61B		0.467464	0.248577	0.769128		0.00517161	0.978121	-0.0186391		0.0842153	0.676701	-0.186652		0.346032	0.302725	0.787767	+	1.33755	0.021612	0.95578	21.0527	24.179	23.3296	24.0539	20.3096	24.556	24.0975	23.5776	21.9549	23.2188	23.4825	23.2125	23.5487	24.3412	23.9774	23.8245	5	5	5	46.9	46.9	46.9	9.9743	0	58.46	558110000
P60604	P60604	Ubiquitin-conjugating enzyme E2 G2	UBE2G2	+	2.86931	0.004	1.079	+	3.39313	0.0013913	1.4405	+	4.07254	0.000206687	1.24767		0.825743	0.141689	-0.361503		0.497963	0.293985	-0.168675	26.5499	25.958	26.1847	26.1459	27.5213	27.253	27.9528	27.8734	27.5816	27.3422	27.4741	27.4313	27.0784	27.2098	27.1453	27.721	8	8	8	54.5	54.5	54.5	18.566	0	277.44	11428000000
P60660	P60660	Myosin light polypeptide 6	MYL6		0.0593231	0.826377	-0.193738		0.0769959	0.717085	0.212555		0.0564705	0.762748	0.21745		0.141577	0.598044	-0.406293		0.106034	0.632924	-0.411188	28.6003	29.6633	26.4922	26.7919	28.2079	29.8758	26.967	27.3473	27.5228	31.448	26.7468	26.7	27.5113	30.2211	26.3982	26.6422	20	20	17	78.1	78.1	78.1	16.93	0	323.31	40685000000
P60709;Q562R1;Q9BYX7	P60709	Actin, cytoplasmic 1;Actin, cytoplasmic 1, N-terminally processed	ACTB		0.0287521	0.911328	0.1817		0.500076	0.131522	2.35071		0.281207	0.26326	1.80566		0.454153	0.195654	-2.16901		0.248441	0.339451	-1.62396	22.1591	27.0139	20.6035	20.451	26.2297	27.1472	25.7806	20.4727	25.9433	29.6292	19.6567	22.2208	20.8351	27.3121	21.5341	21.273	46	2	2	79.5	7.2	7.2	41.736	0	153.21	3299500000
P60842;Q14240	P60842;Q14240	Eukaryotic initiation factor 4A-I;Eukaryotic initiation factor 4A-II;Eukaryotic initiation factor 4A-II, N-terminally processed	EIF4A1;EIF4A2	+	1.98344	0.00574286	2.23428		0.354498	0.23891	0.883069	+	2.12933	0.00184779	2.47494		0.686622	0.108807	1.35121		0.258871	0.402954	-0.240663	21.5512	23.5929	21.8013	21.0472	22.0094	24.5629	24.2397	20.7128	24.2585	25.0438	24.8235	23.7665	23.582	24.6834	24.5585	24.1057	12	10	10	33	26.8	26.8	46.153	0	45.982	1057400000
P60866	P60866	40S ribosomal protein S20	RPS20		0.985971	0.0771279	-0.781806		0.783279	0.0556726	-1.86435	+	1.46976	0.00841454	-1.46865		0.42859	0.227813	1.08255		0.853861	0.0715914	0.686844	26.1333	26.9272	27.9889	26.8974	21.8039	25.8328	26.398	26.4547	24.3915	25.7794	25.9262	25.975	25.9468	26.0279	26.2595	26.5853	10	10	10	67.2	67.2	67.2	13.373	0	34.828	3795100000
P60891;P21108	P60891;P21108	Ribose-phosphate pyrophosphokinase 1;Ribose-phosphate pyrophosphokinase 3	PRPS1;PRPS1L1		0.0602982	0.836689	0.0937748	+	2.83753	0.00137931	3.18282	+	3.7283	0.000314815	4.45354	+	2.62335	0.00216327	-3.08904	+	3.50103	0.000349727	-4.35976	21.5837	20.1539	21.4069	20.3967	22.88	24.5065	24.9608	23.9252	24.4765	26.4667	25.313	25.0992	21.2708	20.2771	22.0336	20.335	17	17	10	50.9	50.9	31.8	34.834	0	136.65	3323600000
P60903	P60903	Protein S100-A10	S100A10	+	1.7453	0.008	3.5758	+	6.8132	0	9.27125	+	6.21251	0.0136	9.18794	+	2.58456	0.00157091	-5.69545	+	2.50258	0.00130769	-5.61214	20.6481	20.5497	20.4	20.777	28.8845	30.1882	30.1277	30.2595	28.5395	30.198	30.238	30.1511	20.9619	25.9332	25.2199	24.563	11	11	11	68	68	68	11.203	0	323.31	66296000000
P60981	P60981	Destrin	DSTN		NaN	1	0		0.575005	0.114295	1.28465	+	1.75473	0.00427108	1.85767		0.741859	0.0923011	-1.46424	+	2.60066	0.00152885	-2.03725	21.7712	21.4555	22.0912	20.2111	21.6934	24.4641	24.075	20.4351	22.1578	24.0593	23.4863	23.2562	21.0306	21.211	21.4634	21.1056	9	7	7	44.8	37.6	37.6	18.506	0	33.003	469260000
P61160	P61160	Actin-related protein 2	ACTR2		0.2904	0.405674	-0.474326		0.161951	0.521211	-0.253298	+	2.22574	0.001	2.7295		0.183803	0.552154	-0.221028	+	3.00057	0.000621622	-3.20382	20.8781	23.2755	21.6335	21.0122	21.7629	20.8095	21.8902	21.3236	23.8105	25.3973	24.5291	23.9804	20.6462	22.1879	21.582	20.486	11	11	11	30.7	30.7	30.7	44.76	0	51.255	708750000
P61218	P61218	DNA-directed RNA polymerases I, II, and III subunit RPABC2	POLR2F		0.393782	0.280788	1.06901		0.307119	0.279276	0.872907		0.347857	0.215268	0.956752		0.268603	0.460321	0.196105		0.187523	0.557158	0.112261	25.9031	20.7158	25.2805	24.7851	25.3349	25.49	24.8599	24.4913	25.3778	25.0537	25.2786	24.8015	25.3751	25.7323	24.9849	24.8683	4	4	4	15.7	15.7	15.7	14.478	0	6.0209	1286000000
P61247	P61247	40S ribosomal protein S3a	RPS3A	+	1.77124	0.0171174	-0.865592	+	4.56126	0.00149153	-2.93921	+	4.05857	0.000319249	-2.64354	+	6.68338	0	2.07362	+	4.78038	0	1.77795	27.7157	28.7922	28.8039	28.443	25.5319	25.5875	25.472	25.4066	25.8717	26.0304	25.4413	25.8373	27.7223	27.6545	27.4891	27.4265	42	42	42	79.5	79.5	79.5	29.945	0	323.31	21019000000
P61254	P61254	60S ribosomal protein L26	RPL26	+	2.0945	0.0109634	-0.892916	+	4.57391	0.00145455	-2.74662	+	5.30656	0.0008	-2.76391	+	2.8817	0.00218557	1.8537	+	3.20413	0.000977778	1.87099	29.6634	29.7781	29.6984	29.6016	27.6148	26.8986	26.5377	26.7038	27.2918	26.6532	26.5863	27.1545	29.4339	28.7317	28.6268	28.3774	29	29	6	76.6	76.6	15.9	17.258	0	216.3	39083000000
P61289	P61289	Proteasome activator complex subunit 3	PSME3	+	1.99087	0.00628374	1.84349	+	1.43426	0.0140415	1.6828	+	1.99807	0.00270667	2.06627		0.14918	0.627933	0.160697		0.325987	0.352211	-0.222778	21.4858	23.6892	23.3719	22.679	23.3715	24.6405	25.2472	24.6979	24.2477	25.4745	25.1319	24.6368	24.359	24.6812	24.8717	24.688	18	18	18	62.6	62.6	62.6	29.506	0	104.72	3807900000
P61313	P61313	60S ribosomal protein L15	RPL15		0.453221	0.302546	-0.351709	+	4.0587	0.00112821	-3.71907	+	4.07052	0.000341709	-2.89676	+	3.49213	0.00095	3.36736	+	3.26079	0.000481203	2.54505	28.023	28.8889	28.4844	28.1878	25.6704	24.6205	24.3754	24.0414	26.1395	25.5619	24.9769	25.3186	28.833	27.9733	27.9517	27.4192	15	15	15	52	52	52	24.146	0	101.23	11500000000
P61353	P61353	60S ribosomal protein L27	RPL27	+	2.33141	0.0109326	-0.705546	+	3.97081	0.00104762	-3.8447	+	4.52182	0.000519084	-3.26247	+	3.33045	0.00142857	3.13915	+	3.60579	0.00031068	2.55692	29.6572	29.6458	29.6276	29.5619	27.0332	25.615	25.2448	25.2208	27.1823	26.0438	25.8762	26.3405	29.3911	28.745	28.8243	28.7101	18	18	18	72.1	72.1	72.1	15.798	0	174.77	24104000000
P61513;A6NKH3	P61513	60S ribosomal protein L37a	RPL37A	+	2.42557	0.0116584	-0.632182	+	4.83799	0.000727273	-3.29838	+	5.25616	0.000957746	-3.23309	+	4.40087	0.000416667	2.6662	+	4.8484	0	2.60091	28.2583	28.5549	28.7897	28.5889	25.952	25.0595	25.03	24.9567	24.8859	25.3945	25.2044	25.7746	28.1529	27.9015	27.8422	27.7665	7	7	7	67.4	67.4	67.4	10.275	0	142.73	7634800000
P61604	P61604	10 kDa heat shock protein, mitochondrial	HSPE1		1.34942	0.0561288	0.529971	+	2.29966	0.00523862	0.9908		1.07475	0.0574501	0.410511		1.10653	0.0792929	-0.460829		0.267165	0.47145	0.119461	23.8163	23.6984	23.1002	23.4902	24.3697	24.9249	24.6261	24.1476	24.2135	24.0598	23.787	23.6869	23.949	24.4706	23.9028	23.9026	12	12	12	77.5	77.5	77.5	10.932	0	61.844	1263500000
P61758	P61758	Prefoldin subunit 3	VBP1		NaN	1	0	+	1.02693	0.0296876	1.77284	+	1.36527	0.00928552	1.94171		0.624477	0.136718	-0.965001	+	1.03218	0.0338458	-1.13387	22.0928	20.1453	19.7611	21.2158	20.6203	24.0683	22.9349	22.6828	21.1415	23.3998	22.9757	23.4649	21.3988	21.393	21.5903	22.0643	5	5	5	23.4	23.4	23.4	22.626	0	9.0859	258180000
P61769	P61769	Beta-2-microglobulin;Beta-2-microglobulin form pI 5.3	B2M		0.322276	0.446926	-0.205095		1.03277	0.053177	0.570281		0.367636	0.324355	-0.157702	+	1.28249	0.038313	-0.775376		0.0715836	0.797253	-0.0473928	26.4615	26.4053	25.8126	25.9699	26.6392	27.4204	26.5121	26.3588	26.2636	25.9007	26.0196	25.8346	25.77	26.5675	25.932	25.5594	5	5	5	47.9	47.9	47.9	13.714	0	28.318	3842700000
P61962	P61962	DDB1- and CUL4-associated factor 7	DCAF7		1.81279	0.054693	0.353851	+	2.79846	0.00677408	0.597808	+	3.03076	0.00100369	0.899603		0.871015	0.181933	-0.243957	+	1.70186	0.0212785	-0.545752	26.4202	26.2251	26.3119	26.2923	27.1427	26.8249	26.6742	26.9988	27.6007	27.05	26.951	27.2462	26.8132	26.6759	26.3877	26.7881	17	17	17	54.7	54.7	54.7	38.926	0	323.31	15540000000
P61964;Q86VZ2	P61964	WD repeat-containing protein 5	WDR5	+	1.74604	0.02039	-0.800745	+	3.88114	0.00134498	-2.13696	+	1.39264	0.0231272	-0.586568	+	2.58496	0.00323706	1.33621		0.370766	0.324489	-0.214178	30.853	30.5131	31.0476	31.2519	28.525	28.8588	29.2849	28.449	29.8696	30.6251	30.4003	30.4242	29.8719	29.7082	30.3942	30.4882	33	33	33	97	97	97	36.588	0	323.31	59341000000
P61978	P61978	Heterogeneous nuclear ribonucleoprotein K	HNRNPK		0.670105	0.235478	-0.291655		0.775949	0.129299	0.320837	+	1.23413	0.0422476	0.440427	+	1.51474	0.0355418	-0.612492	+	1.94807	0.00989114	-0.732082	27.6683	28.2208	27.9396	27.6207	27.9506	28.4833	28.3988	27.9001	28.1299	28.6171	28.4026	28.0615	27.3529	27.9681	27.6758	27.286	37	37	37	63.3	63.3	63.3	50.976	0	323.31	46581000000
P61981	P61981	14-3-3 protein gamma;14-3-3 protein gamma, N-terminally processed	YWHAG		1.16058	0.0843935	0.459332	+	2.05204	0.00952903	0.773551	+	1.55641	0.0156239	0.654822		1.60922	0.0690549	-0.314219		0.640568	0.226046	-0.195489	26.0392	25.294	25.2011	25.3578	26.3675	26.1136	26.1463	26.359	26.4701	25.9939	26.1247	25.9228	25.9371	26.1207	25.7259	25.9457	16	13	12	54.3	53.8	47.4	28.302	0	243.47	5834900000
P62072	P62072	Mitochondrial import inner membrane translocase subunit Tim10	TIMM10		NaN	1	0	+	4.30232	0.00123077	6.06627	+	5.2424	0.00295652	10.1991	+	3.83646	0.000392157	-5.25848	+	4.94357	0	-9.39129	21.0757	21.9213	20.9934	20.1684	28.0098	26.0239	26.6266	27.7636	31.9115	29.519	31.523	32.0017	21.4005	22.9957	21.8012	21.1925	13	13	13	87.8	87.8	87.8	10.333	0	323.31	80582000000
P62081	P62081	40S ribosomal protein S7	RPS7	+	1.74314	0.0215289	-0.76076	+	3.51039	0.00102667	-1.72999	+	3.72233	0.000240283	-2.19603	+	2.46137	0.0052037	0.969229	+	2.9201	0.00159398	1.43527	28.4992	29.2594	29.2886	29.048	26.946	27.166	27.51	27.5533	27.0338	27.0353	26.228	27.014	28.6646	28.2403	27.9441	28.2031	26	26	26	93.3	93.3	93.3	22.127	0	323.31	18848000000
P62136	P62136	Serine/threonine-protein phosphatase PP1-alpha catalytic subunit	PPP1CA	+	3.77592	0.000945946	-1.22116	+	3.97826	0.00120312	-1.62315	+	2.86302	0.000820116	-1.19107	+	1.64529	0.0464708	0.401984		0.0615691	0.840826	-0.0300918	31.1903	30.6634	30.5964	30.7054	29.4211	29.2119	29.183	28.847	30.0747	29.5118	29.4699	29.3347	29.6412	29.4766	29.4625	29.6904	29	29	9	70.3	70.3	19.4	37.512	0	323.31	105360000000
P62140	P62140	Serine/threonine-protein phosphatase PP1-beta catalytic subunit	PPP1CB	+	2.65373	0.00440889	-1.23941	+	3.12676	0.00132231	-1.69177	+	2.77444	0.000751566	-1.54663		1.32977	0.0587857	0.45236		0.723015	0.148598	0.307212	30.328	29.6111	29.2755	29.6115	28.368	28.1333	27.892	27.6656	28.5178	28.4083	27.7456	27.9679	28.6727	28.5376	28.2005	28.4576	25	11	11	60.9	30.6	30.6	37.186	0	127.92	19731000000
P62191	P62191	26S protease regulatory subunit 4	PSMC1		0.741128	0.128924	0.791241	+	1.12126	0.0292969	1.1597		0.788101	0.0530487	1.25715		0.250859	0.433368	-0.368458		0.225016	0.402136	-0.465911	21.4071	20.9354	22.3802	22.0341	21.9438	23.6068	23.578	22.2671	20.9959	24.4466	23.3941	22.9488	21.4004	23.41	22.5986	22.5128	10	10	10	25.2	25.2	25.2	49.184	0	16.611	541000000
P62195	P62195	26S protease regulatory subunit 8	PSMC5	+	1.98864	0.00829206	1.407	+	2.75955	0.00174359	2.32069	+	2.80999	0.000416667	2.38439	+	2.10786	0.011299	-0.913694	+	2.21223	0.00455351	-0.977392	21.1601	22.2234	22.0833	22.982	23.7801	24.702	24.6835	24.566	23.9457	25.0398	24.5088	24.492	23.3255	23.5744	23.482	23.6949	20	20	19	59.4	59.4	59.4	45.626	0	121.83	2481900000
P62241	P62241	40S ribosomal protein S8	RPS8	+	2.61756	0.00494815	-0.90879	+	5.55247	0	-3.22153	+	4.89331	0.00062963	-3.03419	+	5.01388	0.000625	2.31274	+	4.19598	0	2.1254	29.5645	30.2584	29.9714	29.9028	26.9367	26.9103	26.4729	26.4911	27.2715	27.0167	26.3913	26.881	29.3114	29.026	28.9502	28.7744	25	25	25	66.3	66.3	66.3	24.205	0	323.31	40910000000
P62244	P62244	40S ribosomal protein S15a	RPS15A		0.178019	0.583698	-0.267008	+	1.63847	0.00794613	-2.68562	+	1.42309	0.00860134	-1.71489	+	1.75271	0.00899787	2.41861	+	1.79508	0.00645565	1.44789	25.0239	26.7266	26.9525	27.4911	21.814	24.1009	24.9946	24.5422	24.1942	24.2521	25.2164	25.672	26.0346	25.7294	26.6472	26.715	9	9	9	53.8	53.8	53.8	14.839	0	63.471	2262500000
P62249	P62249	40S ribosomal protein S16	RPS16	+	1.71547	0.0164068	-1.03983	+	2.594	0.00157326	-3.63966	+	1.87717	0.00245424	-4.3725	+	1.98772	0.00459048	2.59983	+	1.43747	0.00903205	3.33267	26.1237	27.3205	27.2108	26.9899	22.3362	21.9855	24.919	23.8455	19.8855	24.2052	25.0123	21.0518	25.4067	25.9427	26.2993	25.8369	7	7	7	43.8	43.8	43.8	16.445	0	47.714	1500200000
P62258	P62258	14-3-3 protein epsilon	YWHAE		1.73689	0.0548901	0.371305	+	3.3093	0.00287029	0.735545	+	1.52562	0.0265734	0.453722	+	2.36812	0.0316672	-0.364241		0.231278	0.554263	-0.0824175	24.8691	24.9787	24.5349	24.86	25.6791	25.4434	25.5076	25.5548	25.5111	25.055	25.4604	25.0312	25.2472	25.1303	25.3222	25.0281	11	10	10	49.4	49.4	49.4	29.174	0	87.553	3233600000
P62263	P62263	40S ribosomal protein S14	RPS14		1.21749	0.0621608	-0.600694	+	1.55551	0.0153828	-0.996914	+	2.11128	0.00274959	-1.36537		0.741067	0.154316	0.39622	+	1.55372	0.0181375	0.76468	27.5373	28.6128	28.4793	28.3851	26.6105	27.7724	27.2013	27.4426	26.301	27.4276	26.6849	27.1396	27.6466	27.864	27.4121	27.6891	13	13	13	51	51	51	16.273	0	221.51	23554000000
P62266	P62266	40S ribosomal protein S23	RPS23		1.15003	0.0625442	-0.681273	+	4.19379	0.0011	-2.95023	+	4.00016	0.000309091	-2.73059	+	3.37628	0.00149057	2.26895	+	3.13619	0.000980892	2.04932	29.3536	29.6622	29.1835	28.6941	26.9284	26.1508	26.0517	25.9615	26.9432	26.5063	25.8849	26.6366	29.1253	28.6889	28.3164	28.0377	16	16	16	65.7	65.7	65.7	15.807	0	166.77	17714000000
P62269	P62269	40S ribosomal protein S18	RPS18		0.956108	0.0670701	-1.23638	+	2.57071	0.00157732	-3.99136	+	2.22355	0.000915572	-3.22864	+	2.70528	0.00202797	2.75498	+	2.26404	0.00178526	1.99226	23.7001	25.7513	26.6055	26.1352	20.7735	20.8781	22.948	21.6272	21.1869	22.2621	22.5067	23.3218	24.1904	23.981	24.3156	24.7596	15	15	15	65.1	65.1	65.1	17.718	0	153.01	1275400000
P62277	P62277	40S ribosomal protein S13	RPS13		0.320751	0.394392	-0.352695	+	3.85496	0.00100571	-4.40617	+	2.89318	0.000188366	-4.16014	+	4.52009	0.000655738	4.05348	+	3.01885	0.000467153	3.80745	25.2467	26.6834	27.2286	26.5103	22.6135	21.282	21.7827	22.3661	23.2262	21.0815	21.3658	23.3549	26.4526	25.5974	25.8529	26.3553	16	16	16	64.2	64.2	64.2	17.222	0	95.989	2015000000
P62280	P62280	40S ribosomal protein S11	RPS11	+	1.45689	0.0446292	-0.54519	+	5.58723	0	-2.7931	+	4.41181	0.000412121	-2.657	+	5.04679	0.000597015	2.24791	+	3.85132	0.000321608	2.11181	29.37	29.9348	29.9352	29.9499	27.204	26.8312	26.9304	27.052	27.6084	26.8709	26.7405	27.3422	29.6684	29.1897	29.0533	29.0978	30	30	30	84.2	84.2	84.2	18.431	0	307.47	43629000000
P62304	P62304	Small nuclear ribonucleoprotein E	SNRPE	+	3.19578	0.000933333	-1.99818	+	2.33215	0.00397619	-1.45107		0.0848872	0.711938	0.0839329		0.884741	0.100267	-0.547111	+	3.05702	0.000944785	-2.08211	27.1519	26.843	27.4087	26.3338	25.1702	25.0888	26.1287	25.5455	26.6348	26.9673	26.6641	27.8069	24.5265	24.7388	25.01	25.4694	7	7	7	56.5	56.5	56.5	10.803	0	81.058	5293900000
P62306	P62306	Small nuclear ribonucleoprotein F	SNRPF	+	2.23692	0.00709459	-1.06217	+	1.90403	0.00853682	-1.04022	+	2.42893	0.00183158	1.28886		0.0317623	0.92239	-0.0219536	+	4.4073	0	-2.35103	28.1116	27.1945	27.7776	27.2631	26.3847	26.1722	27.1024	26.5266	29.1642	28.4544	28.712	29.1715	26.7899	26.2473	26.3631	26.6978	6	6	6	58.1	58.1	58.1	9.7251	0	204.2	17691000000
P62308;A8MWD9	P62308;A8MWD9	Small nuclear ribonucleoprotein G;Putative small nuclear ribonucleoprotein G-like protein 15	SNRPG;SNRPGP15	+	4.32359	0.000622222	-1.92228	+	3.28093	0.00146524	-1.33135		0.0876501	0.725844	-0.0609717	+	2.06178	0.0190622	-0.590927	+	3.82551	0.000297674	-1.86131	28.1122	27.6449	28.1896	27.5741	26.6433	26.5894	26.7563	26.2063	28.0754	27.2796	27.7745	28.1474	26.1748	25.9497	26.0053	25.7018	11	11	11	57.9	57.9	57.9	8.496	0	69.274	15579000000
P62310	P62310	U6 snRNA-associated Sm-like protein LSm3	LSM3		0.924401	0.281136	-0.153705		0.0629408	0.901946	-0.0107412		0.299342	0.287611	-0.422353		0.941509	0.265441	-0.142963		0.176114	0.501805	0.268648	24.4408	24.2635	24.2574	24.2223	24.2605	24.2487	24.3909	24.2408	24.6437	24.2762	22.12	24.4546	24.0641	24.196	24.0002	24.3088	3	3	3	31.4	31.4	31.4	11.845	0.0014423	2.3583	759630000
P62314	P62314	Small nuclear ribonucleoprotein Sm D1	SNRPD1	+	4.59134	0.000595745	-1.47359	+	1.4031	0.0111963	-3.19581		0.224682	0.463731	-0.120455		0.6861	0.102983	1.72222	+	3.44435	0.000939024	-1.35313	27.7471	27.4533	27.9449	27.4763	20.8197	25.5961	25.7077	25.7148	27.2199	27.3382	27.5435	28.0381	26.2515	26.0686	26.2823	26.1249	6	6	6	45.4	45.4	45.4	13.281	0	194.48	7538400000
P62316	P62316	Small nuclear ribonucleoprotein Sm D2	SNRPD2	+	4.87641	0	-2.01314	+	4.00543	0.00111416	-2.0054	+	1.26089	0.0407151	-0.442294		0.0126668	0.970672	-0.00774479	+	4.05782	0.000301887	-1.57085	29.828	29.4675	29.852	29.3708	28.0715	27.4121	27.7591	27.2539	29.1918	28.8305	29.216	29.5107	27.6312	27.5055	27.8796	27.4492	22	22	22	83.9	83.9	83.9	13.527	0	323.31	35949000000
P62318	P62318	Small nuclear ribonucleoprotein Sm D3	SNRPD3	+	5.07956	0	-2.06287	+	3.90599	0.00135088	-2.10743		0.945434	0.0531665	-0.588694		0.0826433	0.812091	0.0445518	+	2.69	0.00147222	-1.47418	29.9997	29.4409	29.9822	29.55	27.9774	27.5216	27.9032	27.1409	29.1035	28.4231	29.3045	29.787	27.7261	27.6726	27.7184	27.6043	17	17	17	65.9	65.9	65.9	13.916	0	323.31	48465000000
P62333	P62333	26S protease regulatory subunit 10B	PSMC6		0.481976	0.245902	0.686524	+	1.31901	0.0174068	1.64761	+	2.87125	0.000315522	3.06117		0.558139	0.163456	-0.961086	+	1.81885	0.00402996	-2.37465	21.6555	20.3528	21.8236	21.287	21.4415	22.5924	23.9678	23.7076	23.5091	25.4995	24.4651	23.8899	22.26	20.3799	22.2301	22.9949	21	21	21	59.1	59.1	59.1	44.172	0	130.65	1903400000
P62424	P62424	60S ribosomal protein L7a	RPL7A	+	1.61197	0.0249145	-0.783127	+	5.54247	0	-4.38401	+	5.44252	0.00138776	-3.53041	+	4.41974	0.000519481	3.60088	+	3.99948	0	2.74729	29.2604	29.6171	29.7965	29.5081	25.822	25.1226	24.9886	24.7129	26.3487	26.1647	25.4789	26.0681	29.4698	28.5399	28.5788	28.4611	38	38	38	66.2	66.2	66.2	29.995	0	323.31	42317000000
P62701;P22090;Q8TD47	P62701	40S ribosomal protein S4, X isoform	RPS4X		1.10558	0.0657993	-0.721063	+	3.92802	0.000931217	-2.84459	+	3.39837	0.000211838	-2.33011	+	5.02359	0.000547945	2.12352	+	4.1181	0.000316832	1.60905	27.1561	28.5852	28.3504	28.0447	25.0164	25.3063	25.3373	25.098	25.7376	25.7142	25.4323	25.9317	27.5836	27.3722	27.3534	26.943	23	23	23	64.3	64.3	64.3	29.597	0	221.86	11558000000
P62750	P62750	60S ribosomal protein L23a	RPL23A	+	2.19509	0.0105423	-0.827899	+	4.20145	0.00101734	-2.6839	+	3.75142	0.000265625	-2.66063	+	2.82964	0.002299	1.856	+	2.53617	0.00146544	1.83273	29.1006	28.9505	28.9791	29.0196	27.1103	25.951	25.9822	26.2707	27.2477	25.8753	25.8846	26.3996	28.7391	27.8018	28.1639	28.0333	17	17	17	64.7	64.7	64.7	17.695	0	112.49	19016000000
P62753	P62753	40S ribosomal protein S6	RPS6	+	2.27751	0.0122308	-0.688558	+	4.71949	0.00167619	-2.83359	+	5.27225	0.000790698	-2.81926	+	3.77177	0.00091018	2.14503	+	4.17823	0	2.1307	29.2329	29.618	29.3665	29.3371	27.1548	26.5635	26.1283	26.3735	26.9207	26.5345	26.1246	26.6976	29.067	28.7123	28.6239	28.397	28	28	28	69.9	69.9	69.9	28.68	0	323.31	39485000000
P62805	P62805	Histone H4	HIST1H4A		0.0964968	0.758456	0.121347	+	4.07546	0.00123944	-4.11331	+	2.69574	0.000415704	-2.97107	+	3.63938	0.000642336	4.23465	+	2.49467	0.00159799	3.09242	26.5336	26.4585	27.4932	26.7421	22.1111	22.0292	23.5238	23.11	24.5837	24.1487	22.2988	24.312	27.476	26.5182	26.0256	27.6931	15	15	15	62.1	62.1	62.1	11.367	0	117.69	6244900000
P62826	P62826	GTP-binding nuclear protein Ran	RAN	+	1.2016	0.0332695	1.5779		0.77174	0.0693013	1.01334		0.343027	0.224802	0.75763		0.261275	0.400072	0.564564		0.307361	0.289028	0.820274	22.2918	21.1574	21.8238	21.9525	21.2935	22.4244	23.914	23.6469	20.7496	24.2137	24.0679	21.2247	21.4518	23.8552	23.9592	24.2708	6	6	6	25	25	25	24.423	0	10.53	402070000
P62829	P62829	60S ribosomal protein L23	RPL23		0.24921	0.528428	-0.171935	+	1.76809	0.0097492	-1.15105	+	1.87815	0.00500148	-1.10741	+	2.00568	0.0126949	0.979114	+	2.30109	0.00392481	0.935478	27.1439	28.3171	28.0223	27.5508	26.3138	26.1068	26.8762	27.1331	26.4749	27.0003	26.2118	26.9174	27.7841	27.5534	27.2889	27.7199	14	14	14	56.4	56.4	56.4	14.865	0	231.06	13076000000
P62841	P62841	40S ribosomal protein S15	RPS15	+	2.67517	0.00478195	-0.875786	+	3.4708	0.00106574	-1.98697	+	1.58965	0.00486181	-2.72404	+	2.57227	0.00355556	1.11118	+	1.05031	0.0273411	1.84825	26.3702	26.0616	26.8448	26.4084	24.1841	23.9726	24.6327	24.9478	24.0256	24.4246	21.0778	25.261	25.6508	25.4099	25.5088	25.6125	6	6	6	49	49	49	17.04	0	51.979	1425500000
P62847	P62847	40S ribosomal protein S24	RPS24	+	2.3586	0.0099759	-0.761256	+	5.76911	0	-2.95085	+	5.08474	0.000612613	-2.47306	+	5.39337	0.000740741	2.18959	+	4.46731	0	1.71181	26.767	27.1904	27.3077	27.3599	24.1011	24.4273	24.0304	24.2629	24.8021	24.783	24.341	24.8067	26.7011	26.3302	26.3406	26.2082	16	16	16	57.1	57.1	57.1	15.423	0	102.98	7820300000
P62851	P62851	40S ribosomal protein S25	RPS25	+	2.0011	0.00887654	-1.26366	+	3.87595	0.00107317	-4.80294	+	2.27928	0.000818533	-3.53904	+	3.42485	0.000904762	3.53928	+	1.55518	0.00756882	2.27538	26.3911	27.2445	27.8539	27.2486	21.6399	22.2564	21.8965	23.7337	21.451	24.6076	23.6905	24.833	25.8397	26.1241	25.505	26.2147	12	12	12	61.6	61.6	61.6	13.742	0	25.866	2796500000
P62854;Q5JNZ5	P62854;Q5JNZ5	40S ribosomal protein S26;Putative 40S ribosomal protein S26-like 1	RPS26;RPS26P11		1.12165	0.0867281	-0.467637	+	5.06227	0.0013494	-2.54567	+	4.57081	0.000390805	-2.16741	+	4.32193	0.000733333	2.07803	+	3.75895	0.000520325	1.69977	27.4654	28.0778	27.5067	27.5663	25.0696	25.3823	25.1554	24.8261	25.276	25.6263	25.2768	25.7674	27.5156	27.4188	26.9579	26.8533	7	7	7	49.6	49.6	49.6	13.015	0	143.95	4480300000
P62857	P62857	40S ribosomal protein S28	RPS28	+	3.65951	0.00102941	-1.58097	+	2.82152	0.00183673	-2.03889	+	4.35372	0.000367568	-2.38334		0.605247	0.185281	0.457923	+	2.08849	0.00691216	0.802365	30.2833	29.5275	29.9854	29.8532	28.0822	28.5059	27.9792	26.9264	27.7969	27.2522	27.8315	27.2354	28.4553	28.2558	28.594	28.0204	11	11	11	87	87	87	7.8409	0	253.32	11556000000
P62861	P62861	40S ribosomal protein S30	FAU	+	3.40406	0.00291124	-1.22187	+	4.47802	0.00132331	-2.62674	+	4.40239	0.000447368	-3.09134	+	2.74311	0.00235777	1.40488	+	3.01991	0.00121839	1.86947	29.8472	29.9344	29.5302	29.8815	27.7906	27.166	26.9394	26.7903	27.4308	26.1642	26.4303	26.8027	29.0124	28.3969	28.4735	28.423	4	4	4	9	9	9	14.39	0	7.501	10755000000
P62873	P62873	Guanine nucleotide-binding protein G(I)/G(S)/G(T) subunit beta-1	GNB1		1.10893	0.0607746	0.801416	+	1.89747	0.0076661	1.3057	+	1.47821	0.00840323	1.42633		0.912385	0.10037	-0.504285		0.655945	0.115659	-0.624914	22.7971	23.8478	23.5962	22.5119	24.0676	24.9376	24.6716	24.2989	23.7252	25.6606	24.7778	24.2947	23.6537	24.5624	23.7547	23.9878	13	13	9	47.6	47.6	36.2	37.377	0	323.31	2549100000
P62877	P62877	E3 ubiquitin-protein ligase RBX1;E3 ubiquitin-protein ligase RBX1, N-terminally processed	RBX1	+	4.60923	0	2.27914	+	4.42551	0.00120548	2.53834	+	3.22491	0.000302439	1.54809		0.658764	0.223129	-0.259195	+	2.0775	0.00788979	0.73105	24.1172	23.3231	23.5015	23.6974	26.292	26.1306	25.7966	26.5734	25.3097	24.7497	25.2571	25.5151	26.0425	25.6693	25.932	26.112	5	5	5	34.3	34.3	34.3	12.274	0	193.53	3711300000
P62879	P62879	Guanine nucleotide-binding protein G(I)/G(S)/G(T) subunit beta-2	GNB2		0.185235	0.544091	0.5041		0.0222548	0.911204	-0.0822439		0.749363	0.05952	1.24045		0.183765	0.507171	0.586344		0.408628	0.214029	-0.736349	23.0272	24.092	24.0536	20.8369	21.0898	24.7651	24.5395	21.2862	24.3355	24.9213	24.1661	23.5485	21.3015	24.5568	24.0455	24.1222	10	6	4	36.2	24.7	20.9	37.331	0	104.75	848670000
P62888	P62888	60S ribosomal protein L30	RPL30		0.21957	0.54214	-0.21082	+	3.5315	0.00112442	-3.90488	+	2.91515	0.000299517	-2.23407	+	3.47881	0.000968153	3.69406	+	2.83116	0.00128997	2.02325	26.8506	27.352	27.8196	28.1751	23.8933	22.3623	24.0276	24.2947	24.5644	25.6423	25.346	25.7083	28.0891	27.034	27.0028	27.2281	16	16	16	74.8	74.8	74.8	12.784	0	161.78	13151000000
Q59GN2;P62891	Q59GN2;P62891	Putative 60S ribosomal protein L39-like 5;60S ribosomal protein L39	RPL39P5;RPL39		1.28194	0.0508248	-0.647621	+	2.39037	0.0022542	-3.3863	+	4.24041	0.000343434	-2.43561	+	1.8983	0.00553075	2.73868	+	2.84956	0.0013822	1.78799	27.9317	28.1462	27.8982	27.5707	25.6466	25.2145	24.8049	22.3356	26.007	25.2781	25.0062	25.5131	27.8244	27.4365	26.7928	26.9027	2	2	2	23.5	23.5	23.5	6.3225	0	8.3845	3100700000
P62899	P62899	60S ribosomal protein L31	RPL31	+	2.2581	0.00823975	-0.931935	+	5.55929	0	-2.83125	+	5.5148	0.0010625	-2.84699	+	3.39153	0.00189474	1.89932	+	3.38971	0.000455516	1.91506	29.8785	29.9832	29.7959	29.7834	27.4601	27.0669	26.7087	26.8803	27.3802	26.8383	26.6488	27.1857	29.4789	29.0594	28.6388	28.5362	20	20	20	76.8	76.8	76.8	14.463	0	152.59	23504000000
P62906	P62906	60S ribosomal protein L10a	RPL10A	+	1.68605	0.0246253	-0.710658	+	4.78481	0	-6.99212	+	5.33948	0.00121429	-3.62698	+	4.48811	0.000816327	6.28146	+	4.63464	0	2.91632	28.9499	29.6063	29.5218	29.4972	23.2611	21.4514	23.4142	21.48	26.2525	25.8224	25.4575	25.5348	29.1624	28.4428	28.7007	28.4265	28	28	28	62.2	62.2	62.2	24.831	0	323.31	25643000000
P62910	P62910	60S ribosomal protein L32	RPL32	+	1.98598	0.0126005	-0.883882	+	5.35768	0	-3.59481	+	6.79365	0.00425	-3.12868	+	3.76468	0.000611111	2.71093	+	3.86615	0.000336842	2.2448	30.3285	30.467	30.4966	30.4329	27.4618	26.8816	26.5401	26.4623	27.3184	27.3352	27.0144	27.5424	30.222	29.5314	29.261	29.1751	18	18	18	71.1	71.1	71.1	15.86	0	214.7	36584000000
P62913	P62913	60S ribosomal protein L11	RPL11		0.634334	0.25369	-0.278826	+	3.03388	0.00146917	-1.7182	+	3.69376	0.000207317	-1.6123	+	3.05121	0.00231438	1.43937	+	4.39812	0.000309179	1.33347	28.6842	29.0964	29.4001	29.5154	27.2069	26.9965	27.6855	27.9346	27.3848	27.5344	27.564	27.7639	28.881	28.675	28.8741	29.1508	18	18	18	55.1	55.1	55.1	20.252	0	186.1	28032000000
P62917	P62917	60S ribosomal protein L8	RPL8	+	1.72487	0.0222517	-0.763237	+	4.31743	0.00139683	-3.46473	+	4.44841	0.000468966	-3.08931	+	3.28683	0.00156436	2.7015	+	3.19757	0.000630137	2.32607	29.864	30.1472	30.0464	29.8749	27.4785	26.4025	26.0666	26.1259	27.5925	26.6587	26.3025	27.0217	29.8496	29.1955	29.0753	28.7592	33	33	33	70	70	70	28.024	0	323.31	63641000000
P62937;P0DN26;A0A0B4J2A2;A0A075B767;A0A075B759;Q9Y536;F5H284	P62937	Peptidyl-prolyl cis-trans isomerase A;Peptidyl-prolyl cis-trans isomerase A, N-terminally processed	PPIA	+	1.64001	0.0300661	0.660859	+	2.81501	0.00232889	1.18634	+	2.23567	0.00309859	0.934145	+	2.49502	0.0163315	-0.525481		1.15046	0.0976379	-0.273286	23.8569	22.9395	23.6536	23.2956	24.8006	24.4874	24.5039	24.699	24.2302	24.3811	24.6358	24.2351	23.9656	23.9535	24.2051	24.2648	8	8	8	51.5	51.5	51.5	18.012	0	18.539	1740800000
P62979;P0CG47;P0CG48	P62979;P0CG47;P0CG48	Ubiquitin-40S ribosomal protein S27a;Ubiquitin;40S ribosomal protein S27a;Polyubiquitin-B;Ubiquitin;Polyubiquitin-C;Ubiquitin	RPS27A;UBB;UBC		1.83425	0.0576157	-0.341115	+	2.98585	0.00420513	-0.769566	+	4.40812	0.000279835	-1.64067	+	1.73925	0.0386845	0.428451	+	3.79023	0.000634483	1.29955	28.1754	27.8919	28.0692	28.1845	27.4196	27.4897	26.991	27.3425	26.4072	26.1277	26.4268	26.7966	27.5838	27.8207	27.6488	27.9032	20	20	8	78.2	78.2	35.9	17.965	0	195.04	9519000000
P62987	P62987	Ubiquitin-60S ribosomal protein L40;Ubiquitin;60S ribosomal protein L40	UBA52		0.0601213	0.869863	0.0356078		0.831318	0.0893038	-0.469814	+	3.20928	0.000421546	-1.42045		1.01881	0.0848809	0.505422	+	3.69461	0.000462094	1.45606	25.7122	26.3509	26.1718	25.6577	25.0007	26.0965	25.46	25.4563	24.3393	24.7266	24.3059	24.8391	26.0255	26.328	25.9387	25.743	15	3	3	62.5	10.9	10.9	14.728	0	7.8214	2033500000
P62993	P62993	Growth factor receptor-bound protein 2	GRB2		NaN	1	0	+	3.8014	0.000921466	3.38231		0.720988	0.0562392	2.15963	+	4.71753	0.000689655	-3.26314		0.691001	0.075785	-2.04046	21.6606	20.9425	21.1547	19.9459	23.8011	24.6676	24.4478	24.3166	20.7567	25.365	25.7063	20.5144	21.2525	21.4123	20.5118	21.004	4	4	4	21.2	21.2	21.2	25.206	0	9.9673	547120000
P62995	P62995	Transformer-2 protein homolog beta	TRA2B		1.38797	0.0930311	0.320049	+	3.84104	0.00134078	1.02061		1.18472	0.0604454	0.33651	+	2.55031	0.00858974	-0.700561		0.0334862	0.912125	-0.0164604	27.4967	27.4413	27.3591	27.1918	28.5693	28.1467	28.3149	28.5405	27.928	27.3471	27.6656	27.8943	27.5104	27.5251	27.8053	27.9283	17	17	14	44.4	44.4	38.2	33.665	0	158.61	9548100000
P63010;Q10567	P63010	AP-2 complex subunit beta	AP2B1		0.790369	0.115727	0.78035		0.776112	0.0614867	-1.31266		0.0256835	0.890518	-0.0649223	+	1.49046	0.0169871	2.09301		0.489837	0.162728	0.845273	22.2822	24.1044	24.0961	23.5998	20.845	21.1608	23.8114	23.0147	23.4903	24.5213	24.4889	21.3222	23.9843	24.3666	24.9403	23.9127	10	10	10	9.3	9.3	9.3	104.55	0	10.063	724840000
P63104	P63104	14-3-3 protein zeta/delta	YWHAZ		1.2576	0.10472	0.326745	+	2.08977	0.0119091	0.6197	+	2.62507	0.00303165	0.694477		1.42214	0.0884602	-0.292955	+	2.54254	0.0183143	-0.367732	24.8013	25.273	24.6964	25.0023	25.7614	25.6793	25.475	25.3361	25.7181	25.7353	25.589	25.5085	25.2559	25.4055	25.1454	25.2732	17	17	13	52.2	52.2	48.2	27.745	0	262.73	5474200000
P63151;Q00005	P63151	Serine/threonine-protein phosphatase 2A 55 kDa regulatory subunit B alpha isoform	PPP2R2A		0.916639	0.085119	0.845413	+	3.26746	0.00112	3.04048	+	4.18192	0.000459459	4.39155	+	3.33827	0.00172477	-2.19507	+	4.56692	0	-3.54614	21.556	23.1717	23.2994	22.9561	25.212	26.0508	26.1437	25.7385	26.657	27.5667	27.3302	26.9954	23.1275	24.0371	23.9687	23.2315	27	27	20	58.8	58.8	50.6	51.691	0	323.31	11966000000
P63162;P14678	P63162;P14678	Small nuclear ribonucleoprotein-associated protein N;Small nuclear ribonucleoprotein-associated proteins B and B	SNRPN;SNRPB	+	3.91257	0.000459016	-1.60423	+	4.23692	0.00113488	-1.71364		0.115797	0.64478	-0.0894651		0.604452	0.38959	0.109412	+	3.07625	0.00130055	-1.51476	29.0688	28.4018	29.0746	28.6352	27.0968	27.1331	27.1317	26.9642	28.5044	28.2463	28.7302	29.3416	27.1472	27.0621	27.1439	27.4103	13	13	13	35.8	35.8	35.8	24.614	0	145.66	21406000000
P63165;G2XKQ0	P63165;G2XKQ0	Small ubiquitin-related modifier 1;Small ubiquitin-related modifier	SUMO1	+	6.23055	0	3.26118	+	0.900917	0.0393615	1.85726	+	4.35289	0.000331707	2.11802		0.648679	0.117764	1.40393	+	3.41442	0.00131492	1.14317	21.9281	21.6527	21.459	22.0668	24.2903	24.8876	24.8043	20.5534	23.8773	23.9162	24.2575	23.5278	25.0539	25.1993	24.9508	24.9474	5	5	5	37.6	37.6	37.6	11.557	0	5.4918	1162000000
P63167	P63167	Dynein light chain 1, cytoplasmic	DYNLL1	+	2.83664	0.000939597	4.43131	+	1.46729	0.011042	2.2735	+	1.79687	0.00296178	2.49586	+	2.28434	0.00320216	2.15781	+	2.8012	0.00138583	1.93545	22.1218	21.0325	24.1108	23.8798	24.6306	24.2445	25.3501	26.0137	25.1617	24.8849	25.5487	25.5331	26.6628	26.8854	27.2176	28.1043	13	13	9	78.7	78.7	48.3	10.366	0	323.31	6325300000
P63173	P63173	60S ribosomal protein L38	RPL38		1.08739	0.0770016	0.588265	+	3.27088	0.00115888	1.87685	+	1.7126	0.00776471	0.915569	+	3.83056	0.00188646	-1.28858		1.0026	0.0969762	-0.327304	25.6155	26.859	26.463	26.3464	28.0847	28.5035	28.1672	28.036	26.8804	27.4692	27.3539	27.2427	26.6539	27.1874	26.8721	26.9235	9	9	9	61.4	61.4	61.4	8.2178	0	40.685	11204000000
P63208	P63208	S-phase kinase-associated protein 1	SKP1	+	1.07709	0.0485934	-1.23061		0.289237	0.373776	0.229151	+	2.29465	0.00236177	1.33495	+	1.38004	0.0222995	-1.45976	+	2.44695	0.00150355	-2.56556	28.6864	27.9164	27.3975	27.8695	28.7037	27.7761	28.0601	28.2466	29.5467	28.837	29.407	29.4189	27.2751	27.1045	25.1555	27.4123	15	15	15	74.8	74.8	74.8	18.658	0	323.31	20047000000
P63220	P63220	40S ribosomal protein S21	RPS21	+	1.12968	0.0381085	-1.68088	+	1.53809	0.0258985	-0.543272	+	1.9895	0.0030461	-1.42936		0.688389	0.112689	-1.13761		0.106864	0.644026	-0.25152	24.6703	24.5121	24.604	24.5804	24.379	24.3385	23.8715	23.6048	23.4887	23.5299	23.6241	22.0066	23.5686	23.8122	23.6806	20.5819	8	8	8	83.1	83.1	83.1	9.1113	0	48.998	713290000
P63241;Q9GZV4;Q6IS14	P63241;Q9GZV4;Q6IS14	Eukaryotic translation initiation factor 5A-1;Eukaryotic translation initiation factor 5A-2;Eukaryotic translation initiation factor 5A-1-like	EIF5A;EIF5A2;EIF5AL1	+	1.26104	0.030125	1.67674	+	4.50126	0.000788732	5.7252	+	4.72414	0.000906667	6.2336	+	3.3323	0.000888889	-4.04846	+	3.62005	0	-4.55686	22.3474	22.6983	20.9069	21.0249	26.9192	28.0628	27.5764	27.3199	27.7826	28.5996	28.038	27.4917	22.5247	24.8555	23.6325	22.6718	12	12	12	50	50	50	16.832	0	323.31	21297000000
P63261	P63261	Actin, cytoplasmic 2;Actin, cytoplasmic 2, N-terminally processed	ACTG1		0.562956	0.187445	0.91205		0.774398	0.0670843	1.07063	+	0.80507	0.0464357	1.7908		0.100754	0.713719	-0.15858		0.364049	0.239914	-0.878748	28.2493	30.763	28.4605	28.479	29.6896	31.044	29.9364	29.5643	29.9822	33.5625	30.004	29.5662	29.4745	31.3049	29.3562	29.4643	46	46	2	79.5	79.5	7.2	41.792	0	323.31	256000000000
P63272	P63272	Transcription elongation factor SPT4	SUPT4H1		0.323738	0.348185	0.79238		0.820164	0.0519819	1.6571	+	1.00643	0.0243763	2.03376		0.375606	0.275971	-0.864717		0.559976	0.122297	-1.24138	20.9846	22.9542	20.9625	19.3424	21.4638	24.0859	23.7075	21.6149	21.0567	24.1848	24.142	22.9953	22.0283	23.7968	21.2099	20.3782	2	2	2	28.2	28.2	28.2	13.193	0	18.801	297240000
P63279	P63279	SUMO-conjugating enzyme UBC9	UBE2I	+	5.73568	0	11.1492	+	5.72767	0	11.6856	+	5.02382	0.00206061	8.58462		0.495573	0.220137	-0.536377	+	2.81746	0.00120798	2.56462	20.3933	22.906	21.2423	21.8124	32.3563	32.9944	33.6882	34.0575	29.2178	30.3748	30.2744	30.8254	32.0715	32.5387	32.7417	33.599	21	21	21	88.6	88.6	88.6	18.007	0	323.31	490420000000
P67775	P67775	Serine/threonine-protein phosphatase 2A catalytic subunit alpha isoform	PPP2CA		0.741422	0.145385	-0.602525		0.607126	0.122154	0.695886	+	4.53263	0.000386364	2.21198	+	1.07715	0.042484	-1.29841	+	3.57034	0.000318408	-2.8145	25.6774	24.9008	25.4128	25.0683	25.2246	26.917	26.7703	24.9311	27.4295	27.6153	27.624	27.2385	24.3314	25.4709	25.0005	23.8465	19	19	6	57.3	57.3	13.3	35.594	0	323.31	8375600000
P67809;Q9Y2T7	P67809	Nuclease-sensitive element-binding protein 1	YBX1		0.388999	0.378687	-0.232744	+	1.29092	0.0284726	-0.719299	+	1.5902	0.00644382	-1.49498		1.01899	0.0868484	0.486555	+	1.40839	0.0154119	1.26224	28.7969	27.8179	28.6125	28.6147	28.0816	27.4357	27.3571	28.0904	27.7521	25.7079	26.8826	27.5194	28.1646	27.8607	28.5393	28.3464	22	22	15	61.7	61.7	50.9	35.924	0	323.31	24101000000
P67870	P67870	Casein kinase II subunit beta	CSNK2B	+	6.14541	0	3.40487		0.650658	0.136222	0.42914	+	2.77548	0.00368147	0.586316	+	3.90399	0.000692913	2.97573	+	5.5546	0	2.81856	24.0197	23.9327	24.2393	23.962	23.5778	24.5342	24.939	24.8192	24.4791	24.8586	24.6276	24.5337	27.1594	27.3797	27.3863	27.8477	15	15	15	70.2	70.2	70.2	24.942	0	323.31	22012000000
P67936	P67936	Tropomyosin alpha-4 chain	TPM4		0.0443065	0.868896	0.136287	+	1.69806	0.00757607	2.40543	+	1.94041	0.00255838	2.90457	+	1.3932	0.0187071	-2.26914	+	1.64476	0.00611599	-2.76828	27.3806	28.866	26.2911	25.6794	29.1219	30.3969	29.1159	29.2041	29.789	31.1534	29.4809	29.4122	26.5228	29.6226	26.4044	26.2125	31	31	18	72.6	72.6	44.4	28.521	0	323.31	45544000000
P68133;P68032;P63267;P62736	P68133;P68032;P63267;P62736	Actin, alpha skeletal muscle;Actin, alpha cardiac muscle 1;Actin, gamma-enteric smooth muscle;Actin, aortic smooth muscle	ACTA1;ACTC1;ACTG2;ACTA2	+	1.04057	0.0410208	2.49347		0.558327	0.112876	1.90351	+	1.35547	0.0073269	4.18409		0.183388	0.506744	0.589962		0.601191	0.103692	-1.69062	21.227	25.3391	24.6263	21.0835	21.6354	26.4088	26.3878	25.4579	25.2377	30.774	26.6854	26.3151	24.3429	26.9543	25.2488	25.7037	27	5	5	37.7	9	9	42.051	0	323.31	8263800000
P68104;Q5VTE0	P68104;Q5VTE0	Elongation factor 1-alpha 1;Putative elongation factor 1-alpha-like 3	EEF1A1;EEF1A1P5	+	3.63079	0.00110236	1.78268	+	5.38436	0	4.34565	+	5.27461	0.00151111	4.29999	+	4.96296	0.000666667	-2.56297	+	4.75377	0	-2.51731	25.3129	26.0805	26.0711	26.2838	29.8182	30.2136	30.5632	30.5358	29.7833	30.7037	30.2114	30.2498	27.599	27.7627	27.5868	27.9303	30	30	15	50	50	29.7	50.14	0	323.31	128560000000
P68363;A6NHL2	P68363	Tubulin alpha-1B chain	TUBA1B	+	2.02697	0.00711864	1.49009	+	2.71599	0.00192	2.05493	+	4.40755	0.000492754	3.48153		0.813436	0.111937	-0.564841	+	3.5108	0.0005	-1.99144	24.9398	25.4735	25.6875	26.4299	27.4874	27.2829	28.383	27.597	28.9547	29.2125	29.3534	28.936	27.0734	26.4622	27.3198	27.6356	45	4	0	80.3	7.1	0	50.151	0	323.31	22524000000
P68366	P68366	Tubulin alpha-4A chain	TUBA4A	+	2.46635	0.00437004	1.55931	+	3.7149	0.00131064	2.44543	+	4.92701	0.000747253	3.56146	+	1.38065	0.0320447	-0.886123	+	3.14812	0.000971609	-2.00215	25.6823	25.4675	25.5101	26.3578	28.5596	27.5592	28.4079	28.2728	29.7526	28.8971	29.3102	29.3037	27.7314	26.7646	26.9674	27.7915	42	14	14	71.9	32.1	32.1	49.924	0	323.31	40012000000
P68371	P68371	Tubulin beta-4B chain	TUBB4B	+	1.83686	0.0121973	1.17332	+	2.74943	0.00222222	1.53442	+	4.50124	0.000417178	2.46138		0.475652	0.261718	-0.361097	+	2.35467	0.00203226	-1.28806	29.368	28.978	29.2302	29.9446	30.9478	30.3322	31.2119	31.1665	31.995	31.608	31.8387	31.9246	30.8009	29.8395	30.4338	31.1398	46	46	2	70.6	70.6	3.6	49.83	0	323.31	586780000000
P68400;Q8NEV1	P68400;Q8NEV1	Casein kinase II subunit alpha;Casein kinase II subunit alpha 3	CSNK2A1;CSNK2A3	+	3.13706	0.000470588	5.88436	+	0.849122	0.0470369	1.74269	+	0.993296	0.0259862	1.89853	+	3.73081	0.000704	4.14167	+	4.19349	0	3.98583	19.1332	21.8084	23.2845	22.6424	22.1509	23.6805	24.4363	23.5716	22.5592	23.9426	24.2049	23.7559	27.2867	27.3281	28.0339	27.7573	33	33	33	69.6	69.6	69.6	45.143	0	323.31	35349000000
Q71DI3;P84243;P68431;Q16695;Q6NXT2	Q71DI3;P84243;P68431;Q16695;Q6NXT2	Histone H3.2;Histone H3.3;Histone H3.1;Histone H3.1t;Histone H3.3C	HIST2H3A;H3F3A;HIST1H3A;HIST3H3;H3F3C		0.00764411	0.983715	-0.00895262	+	5.35185	0	-2.72799	+	2.76798	0.000636166	-1.97139	+	3.60923	0.000938272	2.71903	+	2.20333	0.0020083	1.96244	28.503	28.6509	28.589	27.8916	25.7041	25.6679	25.6645	25.686	26.6764	26.9704	25.4997	26.6024	28.9508	28.6224	27.3683	28.6572	13	13	7	38.2	38.2	20.6	15.388	0	71.363	17980000000
P78317	P78317	E3 ubiquitin-protein ligase RNF4	RNF4	+	4.71211	0	6.99557		NaN	1	0		NaN	1	0	+	4.73437	0.000952381	6.68124	+	5.05535	0	6.81262	21.4672	22.8009	21.2362	20.0638	21.773	20.2565	22.7846	22.0112	22.5871	22.1368	20.5794	20.9965	28.2891	28.0471	28.5248	28.6894	9	9	9	40	40	40	21.319	0	323.31	5317000000
P78318	P78318	Immunoglobulin-binding protein 1	IGBP1	+	1.34158	0.024681	1.58419	+	3.75298	0.00115094	2.80391	+	4.06975	0.000334975	2.82153	+	1.10422	0.0408424	-1.21972	+	1.17507	0.0245798	-1.23735	21.3214	22.1547	21.6827	20.728	24.0894	24.0558	24.2059	24.7513	24.3343	24.2515	24.2492	24.338	23.053	21.4946	23.7663	23.9097	10	10	10	33.6	33.6	33.6	39.221	0	134.7	1039600000
P78332	P78332	RNA-binding protein 6	RBM6	+	2.60565	0.0027561	5.60042	+	1.40367	0.0114495	2.95857		0.338328	0.222554	0.93535	+	3.87164	0.000637681	2.64185	+	4.23627	0	4.66507	21.548	17.7426	21.2623	17.4391	21.8124	22.4802	22.6368	22.8968	21.6025	19.593	20.2606	20.2772	25.5291	24.7371	24.7742	25.3532	131	131	130	64.6	64.6	63.9	128.64	0	323.31	46924000000
P78347;Q86UP8;Q6EKJ0	P78347	General transcription factor II-I	GTF2I	+	2.25528	0.00445378	1.98427	+	2.45249	0.00228966	2.29259	+	2.49652	0.000727273	2.25253		0.383427	0.331661	-0.308321		0.356697	0.309824	-0.268253	21.7313	20.7718	22.3838	20.6396	22.8878	23.8776	23.8135	24.1179	23.1251	24.2565	23.5199	23.6351	22.8722	23.6989	23.1032	23.7893	23	23	23	28.4	28.4	28.4	112.42	0	113.29	1692500000
P78362	P78362	SRSF protein kinase 2;SRSF protein kinase 2 N-terminal;SRSF protein kinase 2 C-terminal	SRPK2		0.0586163	0.834207	-0.12889	+	1.54173	0.00940909	-2.59003	+	1.42847	0.0079673	-1.92508	+	1.85332	0.00684187	2.46114	+	2.06849	0.00322656	1.79619	20.9326	23.6876	23.5019	23.6754	21.1669	21.5268	19.8289	18.9149	20.7327	20.7475	20.8112	21.8059	23.3357	21.7679	23.4684	22.7101	8	8	7	13.7	13.7	12.5	77.526	0	7.8607	152500000
P78364	P78364	Polyhomeotic-like protein 1	PHC1	+	4.65475	0	3.80427	+	2.13532	0.00320165	2.53952	+	1.69716	0.00470343	1.8799	+	1.11711	0.0391407	1.26475	+	1.89768	0.00364595	1.92437	20.3303	20.8066	21.5662	20.3936	24.0723	21.6251	23.5943	23.9629	23.8471	21.4385	22.2008	23.1298	24.8903	24.4522	24.2192	24.7521	14	14	14	27.4	27.4	27.4	105.53	0	323.31	814000000
P78371	P78371	T-complex protein 1 subunit beta	CCT2	+	3.77966	0.000608696	2.98679	+	4.73566	0.000875	4.52028	+	5.40404	0.00234483	5.22884	+	3.20763	0.00158824	-1.53349	+	5.0407	0	-2.24205	20.4713	20.8965	21.9885	21.3587	25.321	25.7073	26.1715	25.5964	26.3356	26.4343	26.5406	26.3199	24.153	23.7903	24.1717	24.5472	47	47	47	75.3	75.3	75.3	57.488	0	323.31	15819000000
P78406	P78406	mRNA export factor	RAE1	+	4.24034	0.000495575	1.39594	+	4.21011	0.000907216	1.97542	+	4.38964	0.00034	2.10552	+	2.00679	0.0206853	-0.579485	+	2.4422	0.00543316	-0.709586	24.5177	24.8104	25.1621	24.8841	26.5365	26.8545	27.2224	26.6626	26.8051	26.9595	27.3553	26.6765	26.1858	26.2316	26.3652	26.1755	23	23	23	68.2	68.2	68.2	40.968	0	323.31	11542000000
P82650	P82650	28S ribosomal protein S22, mitochondrial	MRPS22		0.362409	0.494209	-0.121961		1.05842	0.0804264	-0.346596		0.79794	0.127951	-0.259832		1.23726	0.13837	0.224636		0.858581	0.241949	0.137871	24.6146	24.4852	25.142	24.8078	24.6581	24.4559	24.2998	24.2495	24.6214	24.3612	24.3824	24.6454	24.722	24.629	24.606	24.6048	10	10	10	22.8	22.8	22.8	41.28	0	61.066	2140400000
P82909	P82909	28S ribosomal protein S36, mitochondrial	MRPS36	+	1.40746	0.0171897	-2.39964		0.779058	0.0593051	-1.50311	+	1.33938	0.00822672	-3.01466		0.289192	0.355293	-0.896533		0.159394	0.501117	0.615016	25.6997	25.1013	25.7046	24.9822	24.1434	25.7843	24.2475	21.3002	19.8168	24.7855	23.9104	20.9165	21.6993	24.3805	24.6288	21.1807	6	6	6	76.7	76.7	76.7	11.466	0	31.584	910950000
P82933	P82933	28S ribosomal protein S9, mitochondrial	MRPS9		NaN	1	0	+	2.21134	0.00238462	3.05343	+	0.893345	0.0431364	1.05608	+	1.14125	0.0352795	-1.74141		0.145095	0.560119	0.255949	20.8247	19.7569	21.0966	20.7058	22.8861	22.1753	24.3932	25.1432	22.5112	20.2041	22.3102	21.5829	22.2198	22.9303	21.0208	21.4613	15	15	15	40.9	40.9	40.9	45.834	0	60.795	579780000
P83731	P83731	60S ribosomal protein L24	RPL24	+	2.21602	0.0106127	-0.80198	+	4.76855	0.00133333	-3.28158	+	5.63257	0.00136	-3.04405	+	3.99887	0.000656716	2.4796	+	4.69222	0	2.24207	29.2747	29.7599	29.4823	29.1762	26.6862	26.3667	25.7283	25.7856	26.6087	26.2315	26.1255	26.5513	28.9606	28.7178	28.528	28.2787	18	18	18	61.1	61.1	61.1	17.779	0	142.52	23285000000
P83916	P83916	Chromobox protein homolog 1	CBX1	+	4.4154	0	2.60592		NaN	1	0		NaN	1	0	+	2.54949	0.00222485	1.96768	+	1.98442	0.00321401	2.14407	21.1132	20.7219	20.5447	20.9831	21.8463	22.2208	21.2043	20.6445	22.8187	21.355	20.3802	20.6563	23.2657	24.0373	23.3902	23.0933	7	6	6	34.1	34.1	34.1	21.418	0	48.753	243790000
P84090	P84090	Enhancer of rudimentary homolog	ERH	+	1.90902	0.0310887	0.479252	+	1.57431	0.0230996	0.571075	+	6.03612	0.000829268	1.97305		0.147183	0.670877	-0.0918226	+	3.97387	0.000262295	-1.4938	29.7599	29.7201	29.7337	29.7585	29.775	30.4362	30.3417	30.7036	31.7916	31.4648	31.6867	31.9214	29.8968	30.2556	30.1814	30.5555	13	13	13	62.5	62.5	62.5	12.259	0	323.31	138380000000
P84098	P84098	60S ribosomal protein L19	RPL19	+	1.49223	0.0296701	-0.846827	+	4.68684	0.00125843	-3.31609	+	4.60409	0.000523077	-3.03063	+	3.34487	0.00157214	2.46926	+	3.13683	0.000805195	2.1838	28.4175	28.8491	29.0957	28.9437	26.1816	25.1199	25.2606	25.4796	26.4211	25.5801	25.4398	25.7425	28.7473	27.7382	27.9131	27.5201	21	21	21	51	51	51	23.466	0	230.54	21312000000
P84103	P84103	Serine/arginine-rich splicing factor 3	SRSF3	+	3.10713	0.00298	-1.06881	+	3.60786	0.00100654	-1.48454	+	3.58255	0.000180371	-1.36088		1.31714	0.0674641	0.41573		0.989558	0.107852	0.292068	29.0375	29.1257	28.5147	28.7789	27.4929	27.7029	27.1259	27.1969	27.8006	27.3099	27.3485	27.5543	27.8511	28.0254	27.5367	27.7684	15	15	14	54.9	54.9	54.9	19.329	0	323.31	21028000000
P85037	P85037	Forkhead box protein K1	FOXK1	+	1.25254	0.0290818	1.90768		NaN	1	0		NaN	1	0	+	1.69129	0.0126694	1.91477	+	1.63762	0.00672821	2.05353	20.8541	21.0201	22.5919	19.9828	21.3936	20.9517	20.8024	21.2728	20.2011	20.7061	21.3107	21.6477	23.4109	21.2899	23.3534	24.0254	18	18	17	30.2	30.2	28.5	75.456	0	47.056	725010000
P98175	P98175	RNA-binding protein 10	RBM10	+	3.98126	0.00105263	-1.32229	+	4.0733	0.00093617	-2.41219	+	4.38731	0.000288136	-1.74472	+	2.40875	0.0047109	1.0899	+	1.70405	0.0278769	0.422434	26.1116	26.0159	26.3188	25.7241	24.2324	23.722	23.2453	23.322	24.3433	24.028	24.5522	24.2679	24.6979	24.9223	24.7244	24.5366	24	23	19	29.8	29	27.6	103.53	0	163.79	2388500000
Q00325	Q00325	Phosphate carrier protein, mitochondrial	SLC25A3		0.554412	0.182549	1.13057	+	1.47217	0.0110078	2.20343	+	2.51693	0.000765957	2.83466		0.510677	0.183211	-1.07286	+	1.11802	0.0242937	-1.70409	21.1108	21.1297	22.0713	23.4736	22.4133	24.7207	24.6229	24.8422	24.2283	24.8713	25.2051	24.8193	23.5906	20.7903	23.7988	24.1279	9	9	9	24.9	24.9	24.9	40.094	0	52.611	1702100000
Q00577	Q00577	Transcriptional activator protein Pur-alpha	PURA	+	1.7054	0.0431895	-0.438837	+	3.07422	0.00234978	-0.990527	+	1.97586	0.00662011	-0.737912	+	1.70841	0.0314423	0.551691		0.679346	0.162233	0.299076	26.8397	26.6481	26.7511	27.0523	26.0679	25.4552	25.818	25.9879	26.3967	25.6223	25.9647	26.3559	26.4413	26.1933	26.2325	26.6687	20	20	14	50.3	50.3	43.2	34.91	0	323.31	7310300000
Q00610;P53675	Q00610	Clathrin heavy chain 1	CLTC		0.525982	0.273144	0.334189		0.339488	0.289712	-0.369359		0.279398	0.299885	0.472824		0.736675	0.116668	0.703547		0.0704472	0.753024	-0.138635	23.8928	24.757	24.726	24.6267	23.1035	24.6232	24.9716	23.8268	23.5572	26.6146	25.4454	24.2767	24.5207	25.2049	25.1894	24.4243	32	32	32	25	25	25	191.61	0	221.68	3753100000
Q00839	Q00839	Heterogeneous nuclear ribonucleoprotein U	HNRNPU		0.882013	0.208855	-0.240071	+	2.94307	0.00231858	-1.057	+	3.48862	0.000297362	-1.19649	+	3.22505	0.00291507	0.81693	+	4.27513	0.000601307	0.956414	27.2839	27.9024	27.7482	27.7701	26.2677	26.6547	26.7367	26.8175	26.3822	26.5759	26.2801	26.6806	27.5003	27.4385	27.427	27.3786	52	52	52	49	49	49	90.583	0	323.31	38486000000
Q01081;Q8WU68	Q01081	Splicing factor U2AF 35 kDa subunit	U2AF1		0.649977	0.199947	-0.431253		0.736584	0.0985969	-0.551907		0.616642	0.121533	0.469863		0.179377	0.608014	0.120654	+	1.91116	0.00785597	-0.901116	28.2103	27.1805	26.8555	27.3614	27.4367	26.9159	26.3611	26.6866	28.4432	27.5001	27.5675	27.9764	27.227	26.6568	26.8496	27.1495	11	11	11	34.6	34.6	34.6	27.872	0	182.93	14011000000
Q01082;Q9H254	Q01082	Spectrin beta chain, non-erythrocytic 1	SPTBN1		0.0307489	0.906422	-0.138637		0.496525	0.144587	1.23655		0.0425089	0.813051	0.292792		0.40342	0.237618	-1.37519		0.0589178	0.769181	-0.431429	20.958	24.4742	22.243	20.7965	21.5136	25.2095	23.2054	23.4895	18.9304	28.988	21.0884	20.6361	20.2001	25.7222	20.2651	21.7298	56	56	51	29.6	29.6	26.9	274.61	0	323.31	3921100000
Q01130	Q01130	Serine/arginine-rich splicing factor 2	SRSF2		1.04851	0.0749488	-0.68045	+	1.16383	0.0207904	-2.33353		0.857414	0.056194	-0.730739		0.80375	0.0753878	1.65308		0.0508485	0.838534	0.0502892	26.5671	25.2327	25.402	25.6992	20.3747	24.6306	24.1552	24.4065	25.6427	24.2104	24.8384	25.2867	25.4392	25.1406	24.8866	24.7128	8	8	4	29.9	29.9	26.2	25.476	0	105.48	2240100000
Q01650	Q01650	Large neutral amino acids transporter small subunit 1	SLC7A5		0.446736	0.26101	0.800313	+	0.874182	0.0414796	2.1122	+	1.16535	0.0142935	2.65616		0.450242	0.207057	-1.31188		0.699161	0.075	-1.85584	21.3928	21.5564	20.4188	19.5953	21.1599	25.1153	24.4595	20.6775	24.0355	24.5914	24.8449	20.1161	21.1262	21.6875	23.2572	20.0935	2	2	2	6.7	6.7	6.7	55.01	0	28.975	588020000
Q01780	Q01780	Exosome component 10	EXOSC10	+	3.51395	0.00054902	3.46198		0.433081	0.201443	0.583959		0.207873	0.426158	-0.226147	+	2.81489	0.00161194	2.87802	+	4.61576	0	3.68813	20.622	21.6677	21.2466	19.8783	20.8715	20.8973	21.1874	22.7942	20.4595	20.4547	21.188	20.4079	24.5085	24.9039	24.1441	23.706	44	44	44	57.6	57.6	57.6	100.83	0	323.31	5907600000
Q01813	Q01813	ATP-dependent 6-phosphofructokinase, platelet type	PFKP		0.961149	0.0912426	0.623692	+	1.75465	0.0075	2.00245	+	1.72318	0.00361787	2.5793	+	1.07009	0.0420499	-1.37876	+	1.21461	0.0193136	-1.95561	21.2597	21.0601	21.7511	21.2709	21.6764	24.3272	24.0912	23.2568	21.668	25.1296	24.9535	23.9079	22.3373	21.4398	21.4634	22.596	14	14	14	25.6	25.6	25.6	85.595	0	61.392	1285600000
Q02218;Q9ULD0	Q02218	2-oxoglutarate dehydrogenase, mitochondrial	OGDH		0.534344	0.214334	-0.718678		0.132812	0.57508	0.261527		0.148046	0.512771	0.2591		0.641179	0.130141	-0.980205		0.730403	0.0820883	-0.977777	22.1191	22.2528	22.9585	20.8043	21.3265	23.3955	23.236	21.2229	21.9327	23.5477	22.4832	21.2074	20.785	20.9391	22.6032	20.9326	6	6	6	7.3	7.3	7.3	115.93	0	5.6451	243120000
Q02543	Q02543	60S ribosomal protein L18a	RPL18A		1.14915	0.072431	-0.576825	+	4.62425	0.00128736	-3.73708	+	4.61935	0.000544	-3.09203	+	4.0466	0.000838095	3.16025	+	3.88098	0.000369942	2.51521	28.4973	29.2382	29.1035	29.1059	25.9347	25.4325	24.9066	24.7229	26.3496	25.5193	25.5689	26.1391	28.9864	28.2457	28.3695	28.0361	30	30	30	85.8	85.8	85.8	20.762	0	203.87	19033000000
Q02818	Q02818	Nucleobindin-1	NUCB1		0.197938	0.528436	-0.441032		0.153011	0.516378	-0.423758		0.276834	0.28828	-0.674411		0.00570826	0.982236	-0.0172744		0.0883677	0.693526	0.233379	24.7311	22.7461	21.9866	21.8844	24.491	23.0083	21.0351	21.1189	23.9113	20.189	22.3308	22.2195	24.0964	21.4893	21.8768	22.1215	7	7	6	19.3	19.3	17.6	53.879	0	12.682	334040000
Q02878	Q02878	60S ribosomal protein L6	RPL6		1.00466	0.0843955	-0.640083	+	4.98912	0	-5.00573	+	4.51757	0.000552846	-3.49591	+	4.35844	0.00056338	4.36564	+	3.64129	0.000329897	2.85583	28.94	29.7859	29.5839	29.6779	25.2353	24.7193	24.268	23.7422	26.5865	26.1207	25.3925	25.9043	29.6102	28.7173	28.7528	28.3471	31	31	31	56.2	56.2	56.2	32.728	0	248.72	31162000000
Q03111	Q03111	Protein ENL	MLLT1		0.873677	0.159867	0.346447	+	1.44179	0.0223394	0.712709		0.133647	0.603334	0.104119		0.570801	0.215352	-0.366261		0.313953	0.352842	0.242329	25.3092	24.878	25.0629	25.2702	26.1939	25.1957	25.728	26.2537	25.7935	24.5801	24.9897	25.5735	25.7229	25.0585	25.3283	25.7963	15	15	15	30.9	30.9	30.9	62.055	0	72.86	5155900000
Q03252	Q03252	Lamin-B2	LMNB2	+	1.94348	0.0122385	0.95366		0.0794782	0.762864	0.0591769		0.0980125	0.701613	-0.0669212	+	2.04727	0.013056	0.894484	+	2.50536	0.00244444	1.02058	24.3084	23.7033	23.9548	23.3193	23.4545	24.2396	24.0374	23.7911	23.9108	23.9218	23.8427	23.343	25.0949	24.8435	24.8454	24.3168	40	32	32	49	44	44	69.948	0	97.379	3313800000
Q04837	Q04837	Single-stranded DNA-binding protein, mitochondrial	SSBP1	+	1.57822	0.0281941	0.765266		0.534675	0.196062	0.318152		0.202243	0.49896	0.110144		0.792685	0.130417	0.447114	+	1.59819	0.0199385	0.655122	25.9495	25.1872	25.2238	25.2672	26.1037	26.034	25.5218	25.2408	25.8432	25.4059	25.5103	25.3088	26.535	26.4421	25.9565	25.7551	22	22	22	81.1	81.1	81.1	17.259	0	323.31	49806000000
Q05048	Q05048	Cleavage stimulation factor subunit 1	CSTF1		0.0584669	0.828874	-0.173194		0.267652	0.332193	0.629612		0.551771	0.109414	1.08333		0.287316	0.360884	-0.802807		0.51704	0.139261	-1.25653	22.6215	21.7804	23.4269	20.7013	21.0863	24.2025	23.9456	21.8142	21.136	24.0465	24.1051	23.5758	20.7046	20.2382	23.674	23.2204	11	11	11	32.9	32.9	32.9	48.357	0	60.474	767770000
Q05519	Q05519	Serine/arginine-rich splicing factor 11	SRSF11		0.269582	0.510329	-0.172475		0.141511	0.582157	0.157783	+	2.31077	0.00236581	1.31386		0.334195	0.361977	-0.330257	+	2.58286	0.00153153	-1.48634	25.5497	24.7556	24.816	24.8291	26.228	24.8044	25.0561	24.4928	26.92	25.9043	25.9542	26.4272	25.1918	24.5222	24.4733	25.0731	10	10	10	21.9	21.9	21.9	53.542	0	239.93	5476800000
Q05682	Q05682	Caldesmon	CALD1		0.361816	0.34163	0.458409	+	1.40662	0.0117626	2.68689	+	1.69011	0.00524158	1.56577	+	1.0803	0.0360735	-2.22848	+	0.946906	0.0417108	-1.10736	21.8147	20.5131	20.8038	21.6013	21.1353	25.7422	24.4226	24.1803	21.9469	23.707	23.038	22.3039	22.3185	22.2507	20.3752	21.6221	11	11	11	17.2	17.2	17.2	93.23	0	53.484	572540000
Q05932	Q05932	Folylpolyglutamate synthase, mitochondrial	FPGS		NaN	1	0	+	1.56184	0.00954443	2.14332	+	1.60109	0.00486905	2.62185	+	1.20226	0.0310947	-1.72917	+	1.30579	0.0147566	-2.20769	21.5958	20.1077	20.4875	21.4742	21.3916	23.7845	24.3068	22.7555	21.4918	25.0714	24.5329	23.0565	20.6598	22.4584	21.3443	20.8592	9	9	9	26.4	26.4	26.4	64.608	0	80.706	661510000
Q06203	Q06203	Amidophosphoribosyltransferase	PPAT		NaN	1	0		NaN	1	0	+	1.36148	0.00979003	1.84933		NaN	1	0		0.477235	0.173722	-0.759718	20.3245	22.2374	20.3997	19.9494	21.2894	21.1546	20.2506	21.2783	21.0537	23.2891	22.996	22.9696	22.3217	22.9736	21.2412	20.733	5	5	5	13.2	13.2	13.2	57.398	0	9.1362	136470000
Q06265	Q06265	Exosome complex component RRP45	EXOSC9	+	3.29721	0.000451613	3.29538		0.488951	0.190895	-0.437256		0.627104	0.0889718	1.03765	+	4.40079	0.000533333	3.73264	+	1.60374	0.00684941	2.25773	21.5641	22.4285	20.6082	21.3568	20.9119	21.4271	21.1819	20.6877	23.2099	23.4239	23.0126	20.4619	24.5846	25.3303	25.2279	23.9964	25	25	25	41	41	41	48.948	0	323.31	10684000000
Q06587	Q06587	E3 ubiquitin-protein ligase RING1	RING1	+	1.45188	0.0368794	0.668287		0.71132	0.121635	0.421996		0.187339	0.480937	-0.156434		0.433814	0.323572	0.246291	+	1.4968	0.0185057	0.824721	31.1833	30.524	30.2468	30.8122	31.6192	31.0801	30.6027	31.1524	31.2043	30.0046	30.286	30.6456	31.539	31.4502	30.9306	31.5197	28	28	22	61.1	61.1	52	42.429	0	323.31	274050000000
Q06787	Q06787	Fragile X mental retardation protein 1	FMR1		0.0357193	0.925508	-0.0191302	+	2.36148	0.00509689	-0.950212	+	1.62288	0.0139725	-0.659534	+	3.19819	0.00263158	0.931082	+	2.25592	0.00780263	0.640404	24.5082	25.0404	25.3305	25.0662	24.4033	23.9521	23.9646	23.8243	24.4	23.9423	24.383	24.5817	24.8125	24.9779	24.9384	25.1398	20	17	17	38	35.3	35.3	71.174	0	60.885	1661700000
Q06830	Q06830	Peroxiredoxin-1	PRDX1	+	1.65758	0.0163277	1.14846	+	5.03119	0	4.18244	+	5.16263	0.00123636	4.43587	+	4.45323	0.000454545	-3.03398	+	4.63289	0	-3.28741	26.9412	28.0915	27.4047	26.8859	31.1534	31.679	31.6598	31.5609	31.776	32.0771	31.7634	31.4503	28.0093	29.1789	28.4384	28.2905	32	32	28	82.4	82.4	82.4	22.11	0	323.31	349470000000
Q07020	Q07020	60S ribosomal protein L18	RPL18	+	1.3656	0.0378563	-0.763665	+	3.59738	0.00098324	-6.75812	+	3.4262	0.00025	-3.95115	+	3.32077	0.000993464	5.99445	+	2.94797	0.000599349	3.18748	28.3099	29.1624	29.2071	29.1619	24.3374	21.8013	22.447	20.2232	25.8604	25.3327	23.5356	25.3079	28.6911	28.1953	28.2138	27.6865	21	21	21	61.7	61.7	61.7	21.634	0	323.31	12471000000
Q07021	Q07021	Complement component 1 Q subcomponent-binding protein, mitochondrial	C1QBP		0.394324	0.350803	0.298655		0.00953662	0.968235	0.00930977		0.121114	0.644734	0.0799422		0.36923	0.348166	0.289345		0.360645	0.328498	0.218713	27.1133	26.542	26.2044	26.1132	27.001	26.7589	25.9281	26.322	26.8152	26.3384	26.5806	26.5583	26.2908	27.4279	26.5739	26.8748	9	9	9	39	39	39	31.362	0	323.31	4095300000
Q07666;Q5VWX1	Q07666	KH domain-containing, RNA-binding, signal transduction-associated protein 1	KHDRBS1		0.382024	0.363494	-0.276255		0.892161	0.060337	0.705952	+	1.24755	0.0219766	0.815365	+	1.30533	0.0343736	-0.982207	+	1.70565	0.00927473	-1.09162	25.2787	26.3512	25.9057	25.6964	25.7873	27.3876	26.5467	26.3343	26.0339	27.2975	26.7115	26.4507	25.1859	26.084	25.7037	25.1534	10	10	10	26.6	26.6	26.6	48.227	0	50.804	8503900000
Q07955	Q07955	Serine/arginine-rich splicing factor 1	SRSF1	+	4.35241	0.00103704	-1.06069	+	4.94435	0.00134351	-1.87958	+	4.81923	0.000382022	-1.80764	+	3.2996	0.00298039	0.818887	+	3.0533	0.00197149	0.746945	28.2601	28.0095	27.9276	28.2806	26.5213	26.29	26.0042	26.144	26.3604	26.0781	26.2076	26.6012	26.9209	27.1049	27.0655	27.1437	27	27	26	67.7	67.7	67.7	27.744	0	224.72	10846000000
Q08170	Q08170	Serine/arginine-rich splicing factor 4	SRSF4		0.867949	0.0996591	-0.726586	+	2.13834	0.00416406	-2.0102	+	2.86028	0.000312343	-3.01191	+	1.64335	0.0168848	1.28362	+	2.59335	0.00157037	2.28533	23.3047	25.0496	24.261	24.2316	22.2888	21.896	23.1493	21.472	19.9937	21.5711	21.6423	21.5921	23.2933	24.0071	23.6671	22.973	11	7	7	16.4	12.6	12.6	56.678	0	23.241	347650000
Q08211	Q08211	ATP-dependent RNA helicase A	DHX9		0.86716	0.099921	-0.724564	+	2.61405	0.00158549	-3.55796	+	2.20913	0.0018348	-1.89725	+	2.38387	0.00221176	2.8334	+	1.95967	0.00598938	1.17268	26.2305	27.8437	27.7471	26.9748	22.1007	24.1514	24.9268	23.3853	24.5318	25.4403	25.7229	25.5121	26.2424	26.3798	27.0271	26.2485	68	68	68	45.7	45.7	45.7	140.96	0	323.31	17296000000
Q08378	Q08378	Golgin subfamily A member 3	GOLGA3		0.337515	0.317851	1.42127	+	1.05634	0.0239177	3.05632	+	0.838113	0.039289	2.51176		0.810732	0.0745987	-1.63505		0.495916	0.152829	-1.0905	21.7986	20.1854	25.8387	26.2458	26.7044	26.7826	26.4824	26.3245	26.3349	25.974	25.9395	25.8672	21.9446	25.9473	25.8295	26.0322	17	17	17	13.6	13.6	13.6	167.35	0	38.793	2054600000
Q08379	Q08379	Golgin subfamily A member 2	GOLGA2		NaN	1	0	+	1.11966	0.0330813	0.841209		0.882052	0.0581152	0.631716	+	1.94928	0.0145933	-0.936561	+	1.87692	0.0110549	-0.727067	21.6949	21.2654	20.9953	22.6145	22.0061	22.7998	22.5835	22.5455	22.1067	22.2216	22.3337	22.4349	21.6665	22.053	21.2173	21.2519	10	10	10	12.4	12.4	12.4	113.08	0	10.986	345550000
Q08380	Q08380	Galectin-3-binding protein	LGALS3BP		0.134839	0.737092	0.0688553		1.04311	0.0879704	0.320578	+	1.81801	0.017765	0.459435		0.723198	0.206948	-0.251723	+	1.40119	0.043914	-0.39058	24.6836	24.5315	24.8495	25.1365	25.2565	25.2008	25.1781	24.8481	25.3017	25.1345	25.3323	25.2703	24.6618	24.7292	24.7964	25.2892	17	17	17	37.3	37.3	37.3	65.33	0	151.95	3155300000
Q08945	Q08945	FACT complex subunit SSRP1	SSRP1		0.343611	0.360788	0.410775		NaN	1	0	+	2.30064	0.00112294	2.12891		0.675389	0.136733	0.661741	+	1.55544	0.00932057	-1.71813	22.254	21.6714	21.1793	21.0383	21.7157	21.1196	21.4622	20.8416	23.746	22.4827	24.2447	24.1851	21.9876	21.4067	23.1509	21.2408	8	8	8	15.7	15.7	15.7	81.074	0	40.448	535010000
Q08AF3	Q08AF3	Schlafen family member 5	SLFN5		NaN	1	0	+	1.80948	0.00743546	1.70376		0.623287	0.0938266	0.873275	+	1.56403	0.0189751	-1.17064		0.232823	0.405674	-0.340156	21.8905	21.0967	20.9005	20.2262	21.7209	23.1524	23.4343	22.6213	20.64	22.7184	23.0091	21.2394	21.2191	21.8989	21.4693	21.6589	9	9	9	13.1	13.1	13.1	101.05	0	38.246	229830000
Q09028	Q09028	Histone-binding protein RBBP4	RBBP4	+	4.29321	0	5.09886	+	3.25268	0.00113235	3.28031	+	3.28465	0.000217949	3.27272	+	4.4544	0.000709677	1.81855	+	4.87054	0	1.82614	23.3285	21.1045	21.6513	22.3907	25.6248	25.5097	25.3205	25.1412	25.4523	25.352	25.5194	25.2422	26.9717	27.3053	27.5382	27.0552	20	12	12	55.8	47.8	47.8	47.655	0	323.31	6378700000
Q09161	Q09161	Nuclear cap-binding protein subunit 1	NCBP1	+	1.20882	0.0301909	2.27895		0.610644	0.096587	1.54024	+	1.22607	0.0122395	2.48635		0.354124	0.297503	0.738713		0.105379	0.653636	-0.2074	21.8548	24.3996	23.3823	20.2943	21.8309	24.688	25.519	24.0542	23.2924	25.5275	25.9539	25.1027	23.6361	24.6758	25.6794	25.0555	12	12	12	18.2	18.2	18.2	91.838	0	196.72	2371400000
Q09666	Q09666	Neuroblast differentiation-associated protein AHNAK	AHNAK	+	4.90006	0	3.37914	+	4.50258	0.00110891	3.72413	+	4.93359	0.000755556	3.55417		0.728698	0.170917	-0.344985		0.722421	0.223281	-0.175032	20.8098	21.9984	21.6376	21.6057	24.6282	25.681	25.2521	25.3868	24.7931	25.2073	25.2099	25.058	24.7625	24.7941	24.9895	25.0221	34	34	34	13.2	13.2	13.2	629.09	0	106.67	4440000000
Q10570	Q10570	Cleavage and polyadenylation specificity factor subunit 1	CPSF1	+	2.3344	0.00471255	1.49156	+	1.84202	0.00633571	1.97749	+	3.33146	0.000206061	2.36339		0.353955	0.320501	-0.485934	+	1.28006	0.0247437	-0.871832	21.6861	20.7105	21.2518	20.7842	21.6068	23.9365	23.7989	23.0003	22.8941	23.1813	23.9578	23.8528	21.8537	22.7234	22.9532	22.8685	4	4	4	4.1	4.1	4.1	160.88	0	8.0776	356800000
Q12769	Q12769	Nuclear pore complex protein Nup160	NUP160		0.0606148	0.828791	0.131083		0.165995	0.512107	-0.265726	+	1.42979	0.00842588	1.70998		0.196313	0.500736	0.396809	+	0.996453	0.0324662	-1.57889	20.6424	22.4216	20.8377	21.6592	20.4672	21.2005	22.41	20.4203	22.0311	23.4157	24.3153	22.6387	19.592	22.0217	22.3858	22.0857	10	10	10	7	7	7	162.12	0	37.277	446870000
Q12805	Q12805	EGF-containing fibulin-like extracellular matrix protein 1	EFEMP1		NaN	1	0	+	3.01669	0.0011885	3.02132	+	3.10391	0.000197101	3.14226	+	3.22155	0.00170136	-2.59311	+	3.3237	0.000505929	-2.71405	22.7225	21.6939	21.1084	20.479	24.5308	24.3456	24.2412	24.9716	24.5679	24.2173	24.837	24.9506	22.8488	21.5856	22.1062	21.176	11	11	11	19.3	19.3	19.3	54.64	0	48.59	1230700000
Q12815	Q12815	Tastin	TROAP		0.971199	0.0709356	1.01611	+	1.27186	0.0197178	1.44541		0.174174	0.461144	0.273678		0.349613	0.331765	-0.429297		0.666393	0.106798	0.742435	25.9368	24.0345	24.7997	25.6551	27.0741	25.7004	25.9832	27.45	25.9693	24.2716	25.1272	26.1527	26.4086	25.4431	25.7743	26.8646	35	35	35	45.1	45.1	45.1	83.856	0	323.31	12498000000
Q12824	Q12824	SWI/SNF-related matrix-associated actin-dependent regulator of chromatin subfamily B member 1	SMARCB1	+	1.38112	0.0197407	2.29954	+	1.50208	0.0102595	2.5106	+	1.13983	0.0170481	1.96868		0.21393	0.513226	-0.211058		0.349925	0.298307	0.330862	21.5763	25.1292	25.1555	24.4651	25.8557	26.5236	27.272	26.7173	25.1423	26.1777	26.3951	26.4857	25.6111	26.5487	26.5571	26.8073	20	20	20	63.6	63.6	63.6	44.141	0	323.31	5001600000
Q12849	Q12849	G-rich sequence factor 1	GRSF1		1.1469	0.0725531	-0.579715	+	2.88854	0.00127859	-3.02312	+	2.65271	0.000756303	-1.89482	+	2.32609	0.00297207	2.4434	+	1.74197	0.00738255	1.3151	26.0226	25.3566	25.7743	25.8938	23.838	22.5805	23.1292	21.4072	24.6164	22.9652	23.8406	24.0459	25.6949	24.6208	25.2888	25.124	14	14	14	26.5	26.5	26.5	53.126	0	70.414	1480600000
Q12874	Q12874	Splicing factor 3A subunit 3	SF3A3	+	2.87305	0.00283938	-1.38975	+	3.29532	0.00131868	-1.40772	+	1.21515	0.0374795	-0.521886		0.025447	0.937186	0.0179696	+	1.82054	0.00953271	-0.867859	27.7936	27.1542	27.3011	27.157	26.1571	25.9037	26.1586	25.5557	27.2544	26.428	26.8236	26.8124	26.4383	25.5	26.0415	25.8671	32	32	32	47.1	47.1	47.1	58.848	0	323.31	13893000000
Q12904	Q12904	Aminoacyl tRNA synthase complex-interacting multifunctional protein 1;Endothelial monocyte-activating polypeptide 2	AIMP1	+	1.87668	0.00876829	1.6071	+	3.04163	0.00130931	2.39825		NaN	1	0		0.625382	0.143683	-0.791154	+	0.998152	0.0380833	1.08055	20.8142	20.6956	20.5914	20.8728	21.9714	23.5426	23.5418	23.5111	22.0463	21.4058	20.5309	21.0971	21.5495	23.2372	21.5684	23.0473	5	5	5	18.6	18.6	18.6	34.352	0	3.9201	157870000
Q12905	Q12905	Interleukin enhancer-binding factor 2	ILF2		0.384856	0.360388	-0.282604	+	1.5283	0.0148053	-1.14138	+	1.13982	0.027589	-0.824251	+	1.54588	0.0247131	0.858779		1.05063	0.054752	0.541647	26.3888	27.7104	27.3879	27.5286	25.377	26.6298	26.3917	26.0516	25.889	26.5861	26.9968	26.2468	26.8025	27.1835	27.1844	26.7148	8	8	8	30.5	30.5	30.5	43.062	0	145.96	4289900000
Q12906	Q12906	Interleukin enhancer-binding factor 3	ILF3		0.00124731	0.997301	0.00136137	+	1.37414	0.018674	-1.14147	+	1.23345	0.0197957	-0.971691	+	2.00005	0.0101181	1.14283	+	1.96505	0.00675129	0.973052	25.2065	26.5665	26.6211	26.5311	24.2952	25.091	25.5702	25.4031	24.5692	25.6568	25.3969	25.4156	26.0102	26.2058	26.5795	26.1353	17	17	17	26.4	26.4	26.4	95.337	0	323.31	6687200000
Q12962	Q12962	Transcription initiation factor TFIID subunit 10	TAF10		0.835032	0.171223	0.334823	+	1.80585	0.0186537	0.567725		0.149062	0.590747	0.0916667		0.834342	0.194413	-0.232902		0.525261	0.235665	0.243156	29.1114	28.4872	28.8185	29.1763	29.5874	29.2877	29.4744	29.5148	29.0167	28.5339	29.0296	29.3799	29.0551	29.2031	29.0814	29.593	12	12	12	59.2	59.2	59.2	21.711	0	323.31	38288000000
Q13015	Q13015	Protein AF1q	MLLT11		0.531093	0.207784	0.864223	+	2.95255	0.00114462	3.13885	+	3.14266	0.000204204	3.28112	+	2.11002	0.00375369	-2.27463	+	2.29824	0.00162832	-2.4169	22.3025	22.2259	20.57	22.9643	25.2802	24.6426	25.3889	25.3063	25.4313	25.0325	25.3634	25.3599	22.4734	23.5311	21.5214	23.9937	4	4	4	100	100	100	10.061	0	261.06	1556000000
Q13045	Q13045	Protein flightless-1 homolog	FLII		NaN	1	0	+	1.21725	0.0216693	1.35383	+	1.30279	0.0124168	1.52924	+	1.13881	0.0357665	-1.57929	+	1.22535	0.0196359	-1.7547	21.5296	21.1337	22.354	21.3548	21.6741	23.839	23.769	22.5053	21.7812	24.498	23.3629	22.847	20.7516	22.8524	21.1369	20.7294	16	16	16	17.3	17.3	17.3	144.75	0	100.83	660170000
Q13111	Q13111	Chromatin assembly factor 1 subunit A	CHAF1A	+	4.02235	0.00057732	2.05161		NaN	1	0		NaN	1	0	+	2.97286	0.00160595	2.09836	+	3.18525	0.000468864	2.68241	21.6931	21.9749	21.5014	21.3022	22.333	20.8102	21.5013	21.6403	20.3963	21.4944	21.7721	20.2857	24.1319	23.6006	23.301	23.6446	34	34	34	42.4	42.4	42.4	106.91	0	323.31	3007300000
Q13123	Q13123	Protein Red	IK	+	1.60566	0.0134935	1.85337	+	3.14341	0.00111594	4.04501	+	2.77479	0.000305419	3.48357	+	3.50883	0.00136126	-2.19164	+	2.69323	0.00150711	-1.6302	19.9913	22.6576	20.9113	20.3109	24.5564	25.6166	24.778	25.1002	24.0532	25.1931	24.3025	24.2566	22.5075	23.3124	22.5622	22.9023	18	18	18	37.5	37.5	37.5	65.601	0	54.021	2766300000
Q13136;O75334;O75335	Q13136	Liprin-alpha-1	PPFIA1		0.550375	0.218956	-0.56852	+	3.18812	0.00107317	3.11676	+	4.02068	0.000357895	3.4377	+	3.26627	0.00144444	-3.68528	+	3.8938	0	-4.00622	21.3366	20.7724	21.0508	22.0852	24.5772	25.438	24.0884	23.6085	25.2389	25.0053	24.6483	24.1033	19.6197	21.4016	21.0492	20.9005	38	38	33	36.4	36.4	32.3	135.78	0	323.31	4418500000
Q13148	Q13148	TAR DNA-binding protein 43	TARDBP		0.655739	0.283224	0.206517		1.13082	0.0836557	0.303896		0.997146	0.0892454	0.292958		0.775234	0.381883	-0.0973792		0.470253	0.424177	-0.086441	23.9971	24.5669	24.4273	24.6043	24.721	24.7349	24.7095	24.6458	24.5608	24.7088	24.6557	24.8422	24.5319	24.5017	24.6242	24.7638	13	13	13	30.7	30.7	30.7	44.739	0	182.72	2503400000
Q13151	Q13151	Heterogeneous nuclear ribonucleoprotein A0	HNRNPA0		1.25265	0.126598	-0.27825	+	3.49838	0.000990354	-1.58681	+	2.25653	0.00304127	-0.955809	+	2.97388	0.00214907	1.30856	+	1.56717	0.0200669	0.677559	27.0494	27.3	27.2435	27.3969	25.7033	25.0896	26.0318	25.8178	26.0971	25.8067	26.479	26.7837	26.8124	26.8096	27.1557	27.0992	17	17	17	56.7	56.7	56.7	30.84	0	323.31	6252800000
Q13185	Q13185	Chromobox protein homolog 3	CBX3	+	4.41175	0.000583333	1.55095	+	4.79342	0.00128467	2.00503	+	5.39448	0.000539683	1.81494		1.22927	0.0684839	-0.454083		0.825679	0.144072	-0.263992	24.8322	24.8348	24.5596	24.7009	26.6663	27.1458	26.6871	26.4484	26.6406	26.49	26.7448	26.3118	26.0658	26.657	26.2001	26.2084	11	10	9	59.6	59.6	59.6	20.811	0	175.08	10955000000
Q13188	Q13188	Serine/threonine-protein kinase 3;Serine/threonine-protein kinase 3 36kDa subunit;Serine/threonine-protein kinase 3 20kDa subunit	STK3		0.22585	0.494038	0.423574		NaN	1	0		0.697018	0.0691868	1.15766	+	1.73469	0.0150366	1.27694		0.584874	0.131054	-0.734089	23.5634	21.5903	20.5733	21.0206	21.2122	20.4417	20.8109	20.8694	21.5044	22.9662	23.3388	23.5688	21.5195	23.0498	22.3304	21.5422	4	3	3	9	6.3	6.3	56.3	0	4.5229	117140000
Q13200	Q13200	26S proteasome non-ATPase regulatory subunit 2	PSMD2		0.305168	0.359424	0.933538		0.38904	0.203167	1.22428	+	1.04498	0.0206139	2.41096		0.0764034	0.756262	-0.290742		0.587669	0.109368	-1.47742	20.5958	24.6422	24.0746	23.909	21.573	26.0909	25.7402	24.7147	24.022	27.0163	27.0105	24.8168	21.5768	25.2049	25.478	24.6961	12	12	12	17.3	17.3	17.3	100.2	0	98.388	2673700000
Q13206	Q13206	Probable ATP-dependent RNA helicase DDX10	DDX10		0.913182	0.0742429	-1.21329	+	1.58415	0.0102229	-1.7747	+	1.41223	0.00969617	-1.52579		0.594659	0.17447	0.561412		0.323511	0.323389	0.312505	21.4595	23.5874	23.9385	23.4129	21.7395	20.7835	21.6874	21.0891	21.382	22.0351	21.4727	21.4052	21.7141	21.8036	22.9246	21.1028	10	10	10	15.4	15.4	15.4	100.89	0	9.4008	83857000
Q13242	Q13242	Serine/arginine-rich splicing factor 9	SRSF9	+	2.84991	0.00473171	-0.865613	+	3.68896	0.00114815	-1.28367	+	3.63411	0.000187328	-1.38224	+	2.29951	0.0258047	0.41806	+	2.26055	0.0119033	0.516631	26.1877	25.7525	25.9123	26.3923	24.8099	24.8965	24.5606	24.843	24.6628	24.5087	24.5647	24.9795	25.0778	25.2895	25.0998	25.3152	19	18	18	81.9	78.7	78.7	25.542	0	57.747	3147100000
Q13243	Q13243	Serine/arginine-rich splicing factor 5	SRSF5	+	2.96774	0.00376256	-1.02056	+	5.3907	0.000903226	-2.58257	+	4.25439	0.000282158	-1.84045	+	3.48153	0.00177778	1.56201	+	1.93941	0.00850323	0.819887	26.7145	26.9742	26.6155	26.772	24.0592	24.6073	24.1273	23.9522	25.3508	24.8553	24.5447	24.9636	26.0969	25.8904	25.6293	25.3774	13	12	12	39.7	39.7	39.7	31.263	0	35.804	2835200000
Q13247	Q13247	Serine/arginine-rich splicing factor 6	SRSF6	+	3.23937	0.00314286	-0.905395	+	4.26269	0.00122709	-1.39609	+	3.60826	0.000195402	-1.53841	+	2.63083	0.0162702	0.490696	+	1.9731	0.0119698	0.633011	28.7937	28.5045	28.21	28.5076	27.1607	27.2644	26.934	27.0724	27.2243	26.5499	26.881	27.207	27.7574	27.6632	27.4995	27.4742	18	18	14	33.7	33.7	28.2	39.586	0	137.38	14741000000
Q13263	Q13263	Transcription intermediary factor 1-beta	TRIM28	+	2.43237	0.0163671	0.513604		0.87184	0.1066	-0.346125		0.0374279	0.913529	0.0109115	+	2.30755	0.00841202	0.859729	+	2.66913	0.00788177	0.502692	24.543	24.3491	24.5845	24.2421	23.5665	24.1987	24.4267	24.1423	24.3415	24.6023	24.4632	24.3553	24.9247	24.7674	25.143	24.938	23	23	23	32.9	32.9	32.9	88.549	0	323.31	4332900000
Q13283	Q13283	Ras GTPase-activating protein-binding protein 1	G3BP1	+	1.27641	0.0385048	0.926023	+	0.98638	0.0448167	0.854106		0.832556	0.0641169	0.635868		0.0656888	0.815348	0.0719171		0.404414	0.273496	0.290155	26.928	27.8736	28.3069	28.18	27.8897	28.4331	29.1994	29.1827	28.0269	28.1373	28.7489	28.9188	28.2186	28.5537	28.9813	29.2389	36	30	30	60.7	56.4	56.4	52.164	0	323.31	67821000000
Q13310	Q13310	Polyadenylate-binding protein 4	PABPC4		0.195131	0.610395	0.138105		0.181483	0.534848	0.137934		0.575226	0.15189	-0.349988		0.000179193	0.999228	0.000170708		0.790667	0.0998841	0.488093	29.611	29.3472	29.9111	30.1814	30.0032	29.3471	29.7761	30.4761	29.7595	28.8451	29.2811	29.7652	29.9045	29.3323	30.0132	30.3531	74	49	45	85.7	66.8	66.8	70.782	0	323.31	172930000000
Q13330	Q13330	Metastasis-associated protein MTA1	MTA1		1.10066	0.0659689	0.727701		NaN	1	0		NaN	1	0	+	1.19514	0.0457479	0.752154		0.433172	0.208731	0.587294	21.1036	20.7344	21.8975	21.5373	21.2432	21.4816	21.7801	20.6701	20.965	22.9731	20.3688	21.5275	21.5497	22.4744	22.4144	21.7452	13	13	8	21.1	21.1	13.8	80.785	0	59.774	410280000
Q13347	Q13347	Eukaryotic translation initiation factor 3 subunit I	EIF3I	+	2.70675	0.00449421	0.895966	+	4.66141	0.00108642	1.9338	+	4.75314	0.000397661	1.93701	+	3.6642	0.00184286	-1.03783	+	3.80428	0.00110386	-1.04104	23.3535	23.3815	23.7823	23.1096	25.51	25.2318	25.1614	25.459	25.4134	25.1287	25.4583	25.3745	24.1863	24.5628	24.1116	24.3501	18	18	18	58.2	58.2	58.2	36.501	0	301.39	4825600000
Q13363	Q13363	C-terminal-binding protein 1	CTBP1		NaN	1	0		0.740671	0.074127	1.0482	+	1.74677	0.00430349	1.96673		0.0995287	0.714739	-0.163811	+	1.12407	0.0288041	-1.08234	21.5861	19.5969	21.1573	19.5358	21.4931	22.7738	20.6922	21.1098	22.4208	23.1727	22.4572	21.6923	22.1637	20.3657	21.0561	21.8281	5	2	2	12.7	5.2	5.2	47.535	0	3.6424	81092000
Q13426	Q13426	DNA repair protein XRCC4	XRCC4	+	4.42069	0	4.41803		0.0137705	0.946485	0.0268121		0.0309491	0.879955	-0.0413871	+	3.54998	0.000628571	4.39122	+	4.88689	0	4.45941	21.4138	21.6115	21.2868	22.8589	21.937	23.3292	21.002	21.01	22.3409	20.9837	21.9296	21.7513	26.5174	26.5748	25.8842	25.8667	20	20	20	50.6	50.6	50.6	38.286	0	150.23	5007800000
Q13428	Q13428	Treacle protein	TCOF1		0.0361647	0.896604	0.0943098		0.230736	0.394322	0.437134		0.435917	0.164814	0.788751		0.209615	0.48653	-0.342824		0.443009	0.194535	-0.694441	20.8831	24.1494	23.3791	22.7112	23.0586	24.0291	23.2564	22.5274	22.5232	24.4111	23.9611	23.3826	23.3495	24.088	22.6629	21.3998	16	16	16	12.3	12.3	12.3	152.1	0	38.974	844020000
Q13435	Q13435	Splicing factor 3B subunit 2	SF3B2	+	3.18528	0.000965517	-2.20126	+	3.43459	0.00112409	-2.34768	+	3.08627	0.000177546	-2.28722		0.454186	0.384654	0.146427		0.144985	0.639038	0.0859661	29.5266	28.0572	28.3474	28.6313	26.3221	26.26	26.1104	26.4792	26.8658	26.2286	25.9663	26.3528	26.794	26.3548	26.3842	26.2244	51	51	51	56.3	56.3	56.3	100.23	0	323.31	19568000000
Q13438	Q13438	Protein OS-9	OS9		0.575788	0.198964	0.662163	+	1.16572	0.0260784	1.1663	+	0.939528	0.0407273	0.958896	+	1.55054	0.0390979	-0.50414		0.954193	0.110893	-0.296733	23.7763	21.3925	23.335	22.7791	24.1276	24.0641	23.7262	24.0301	23.77	23.6744	23.9164	23.7576	23.0539	23.753	23.6022	23.5224	12	12	12	19.5	19.5	19.5	75.561	0	48.395	1101100000
Q13501	Q13501	Sequestosome-1	SQSTM1		0.602045	0.210602	0.477185		0.0709693	0.753254	-0.10827		0.374523	0.216079	-0.547682		0.402285	0.272761	0.585455		0.690402	0.0907176	1.02487	23.7734	23.3144	23.5667	23.8351	24.5071	22.0882	23.3483	24.1131	23.4591	21.2305	23.615	23.9942	24.9006	23.287	23.7758	24.435	7	7	7	24.5	24.5	24.5	47.687	0	98.303	876100000
Q13503	Q13503	Mediator of RNA polymerase II transcription subunit 21	MED21		0.816289	0.0845299	1.69912	+	1.00137	0.0302103	1.98674	+	1.17394	0.0145432	2.28192		0.539507	0.252415	-0.287626	+	1.23161	0.0360197	-0.582809	20.1365	23.964	23.9318	20.792	24.1647	24.4415	24.278	23.8871	24.436	24.5138	24.7991	24.2031	23.7701	24.5504	23.5997	23.7006	2	2	2	17.4	17.4	17.4	15.564	0	23.389	648020000
Q13509	Q13509	Tubulin beta-3 chain	TUBB3	+	1.62977	0.0154412	1.32231	+	2.98549	0.00133333	2.08825	+	3.86618	0.000294372	3.04851	+	1.31494	0.0368541	-0.765935	+	2.83176	0.00147044	-1.7262	23.3721	23.8685	24.5123	24.8612	26.2392	25.905	26.3997	26.4232	27.2328	26.9392	27.1058	27.5304	25.4867	24.9017	25.2607	26.2543	32	14	9	58.9	38.9	30.4	50.432	0	299.84	8969300000
Q13541	Q13541	Eukaryotic translation initiation factor 4E-binding protein 1	EIF4EBP1		0.331261	0.345201	0.695413	+	3.06531	0.0010922	4.73305	+	0.845921	0.0432326	1.45566	+	3.0965	0.00151923	-4.03764		0.452092	0.186357	-0.760252	22.5892	20.2716	22.058	19.6752	25.2927	26.8257	25.6486	25.7592	21.5562	23.4837	23.4651	21.9116	22.5779	23.0189	20.8037	20.9751	4	4	4	56.8	56.8	56.8	12.58	0	71.669	737050000
Q13547	Q13547	Histone deacetylase 1	HDAC1	+	2.0515	0.00614634	1.64497		NaN	1	0		0.36501	0.213064	0.703218	+	2.86621	0.00182979	2.19564		0.517113	0.146942	0.941751	21.8462	20.9896	21.775	20.621	20.2831	21.2964	20.443	21.0065	19.8219	22.6301	23.4517	22.1409	22.3184	23.2664	23.6636	22.5631	27	12	12	52.5	32.8	32.8	55.102	0	323.31	1532000000
Q13569	Q13569	G/T mismatch-specific thymine DNA glycosylase	TDG	+	7.78064	0	7.81103	+	6.79173	0	7.11524		NaN	1	0	+	1.57672	0.028977	0.695785	+	5.67953	0	8.57481	21.7559	21.3614	21.8756	21.2104	28.335	28.2812	28.9744	29.0737	21.3653	20.1539	21.7944	19.8346	29.2922	29.0912	29.4212	29.6428	32	32	32	53.4	53.4	53.4	46.053	0	323.31	39419000000
Q13573	Q13573	SNW domain-containing protein 1	SNW1	+	3.5437	0.00288421	0.881735	+	4.5702	0.00101149	1.9397	+	4.83341	0.000276423	1.31262	+	2.87992	0.00296379	-1.05796	+	1.78981	0.0255863	-0.430887	23.7944	23.9863	24.0867	23.9882	25.6045	26.3506	25.8457	25.8137	25.0722	25.4362	25.2116	25.3861	24.6578	25.1243	24.7619	24.8386	27	27	27	58.6	58.6	58.6	61.494	0	263.59	5856200000
Q13595	Q13595	Transformer-2 protein homolog alpha	TRA2A	+	1.74479	0.0300937	0.570773	+	3.23398	0.00134831	1.58327		0.55476	0.160183	0.339622	+	2.11458	0.00952017	-1.0125		0.32766	0.345907	0.23115	23.6092	23.4317	23.3259	23.0997	25.2281	24.4444	24.7501	25.3771	24.1607	22.9998	23.6054	24.0593	23.9093	23.6281	23.8985	24.3138	10	7	7	25.2	18.8	18.8	32.688	0	18.732	1134400000
Q13610	Q13610	Periodic tryptophan protein 1 homolog	PWP1		0.566804	0.261454	-0.327527	+	3.01736	0.00137143	-2.20371	+	1.94499	0.002976	-1.58704	+	2.79384	0.00225407	1.87618	+	1.60854	0.0099289	1.25952	29.0669	28.0574	28.6034	28.7441	27.314	26.1585	26.1254	26.0591	27.9518	26.07	26.9356	27.1662	28.7013	27.8872	28.2053	28.3679	21	21	21	35.5	35.5	35.5	55.827	0	323.31	25792000000
Q13617	Q13617	Cullin-2	CUL2	+	2.68305	0.00272289	3.79785	+	1.61047	0.00802685	2.91502	+	1.25003	0.0102798	3.41691		0.371595	0.278244	0.882833		0.0936104	0.665709	0.38094	21.6131	21.1865	19.5422	20.2812	21.3928	24.3149	25.417	23.1584	20.0564	24.9054	26.2434	25.0856	22.8599	24.6196	25.5616	24.7734	36	36	36	52.1	52.1	52.1	86.982	0	232.04	6166500000
Q13625	Q13625	Apoptosis-stimulating of p53 protein 2	TP53BP2		0.18214	0.564008	-0.342022		0.427652	0.199503	-0.657665	+	1.3852	0.0100026	1.5733		0.177958	0.53991	0.315643	+	1.68382	0.00672222	-1.91532	23.334	21.075	22.2374	23.1252	21.793	20.5224	22.5881	22.2375	24.8403	23.2831	24.0987	23.8428	23.2319	20.9311	21.5572	22.6834	18	18	17	20.5	20.5	19.8	125.61	0	82.463	1078200000
Q13685	Q13685	Angio-associated migratory cell protein	AAMP		NaN	1	0	+	2.62254	0.00224893	1.34101	+	4.47792	0.000352332	2.08754	+	2.06832	0.00692444	-1.38312	+	3.3498	0.000474074	-2.12965	22.1723	21.9637	21.5586	21.9867	23.403	22.6214	23.7332	23.2876	24.0689	23.6008	24.2036	24.1581	22.3933	21.9965	22.0212	21.1017	6	6	6	21.9	21.9	21.9	46.75	0	48.991	654950000
Q13813	Q13813	Spectrin alpha chain, non-erythrocytic 1	SPTAN1	+	1.36951	0.0204933	2.07571	+	1.64894	0.0080134	2.35611	+	1.3706	0.00771507	2.87732		0.263439	0.436553	-0.280395		0.37787	0.231736	-0.801607	22.4336	24.3391	21.1946	21.3179	24.5463	25.4171	24.5137	24.2325	24.3568	27.7581	24.3476	24.3319	24.1438	25.4055	24.2846	23.7541	52	52	52	21.4	21.4	21.4	284.54	0	323.31	5538600000
Q13823	Q13823	Nucleolar GTP-binding protein 2	GNL2		0.369683	0.345034	-0.400457	+	1.78265	0.00660563	-2.15399	+	3.45118	0.000241135	-3.30166	+	1.78419	0.0103816	1.75353	+	4.58428	0	2.9012	23.2179	25.0194	24.5883	25.0262	21.2197	22.4075	22.0151	23.5937	20.7755	21.2592	21.0746	21.536	24.269	24.2604	24.2441	23.4765	14	14	14	19	19	19	83.654	0	30.629	779670000
Q13868	Q13868	Exosome complex component RRP4	EXOSC2	+	3.33665	0.00046281	3.32572		0.564653	0.120296	-1.13452		0.661718	0.0902459	0.745261	+	2.81089	0.00174194	4.46024	+	4.10574	0	2.58045	21.2184	23.0118	23.2479	23.0684	19.1956	21.9046	22.9914	21.9169	22.8443	23.8288	23.8235	23.031	25.9018	25.8227	26.2015	25.9234	32	32	32	62.5	62.5	62.5	32.789	0	323.31	26485000000
Q13885	Q13885	Tubulin beta-2A chain	TUBB2A	+	1.39279	0.0161718	3.32079	+	0.927801	0.0328691	2.85782	+	1.00609	0.0213286	3.20786		0.160455	0.556597	0.462974		0.0320414	0.874641	0.112928	22.2133	21.1388	21.1372	26.1642	26.1389	22.5241	26.4145	27.0072	27.1816	26.8424	26.9655	22.4954	26.1468	24.7616	26.1077	26.9206	39	7	1	66.3	21.6	3.6	49.906	0	168.95	4103200000
Q14011	Q14011	Cold-inducible RNA-binding protein	CIRBP	+	1.73915	0.010119	-2.08581	+	1.30195	0.0172045	-1.8427	+	2.09413	0.00192696	-2.41817		NaN	1	0		NaN	1	0	21.6263	23.6623	23.8731	24.2185	20.9654	22.5407	22.0288	20.4744	20.5743	20.9349	21.5178	20.6804	21.9337	20.842	20.7499	21.5111	4	4	4	36.6	36.6	36.6	18.648	0	10.712	71432000
Q14103	Q14103	Heterogeneous nuclear ribonucleoprotein D0	HNRNPD		1.13998	0.0607452	-0.734414	+	2.14193	0.00607885	-1.10276	+	2.15356	0.00298077	-1.0976		0.421988	0.289894	0.368346		0.417545	0.248739	0.36319	25.2435	25.3707	25.8505	25.7085	24.5382	23.7669	24.5758	24.8813	24.1345	23.9618	24.7736	24.9129	24.3237	24.2365	25.2985	25.3769	10	8	8	23.7	20.8	20.8	38.434	0	42.176	2012600000
Q14126	Q14126	Desmoglein-2	DSG2		NaN	1	0		NaN	1	0	+	1.39325	0.0102257	1.46358		NaN	1	0	+	1.3665	0.0145979	-1.70966	22.4829	20.9628	22.1392	21.2331	22.3606	21.8735	21.7659	19.8964	21.9405	23.2213	23.864	23.6466	22.297	20.9717	20.2496	22.3154	7	7	7	10.4	10.4	10.4	122.29	0	68.44	231650000
Q14137	Q14137	Ribosome biogenesis protein BOP1	BOP1		0.369573	0.329443	0.50327	+	1.19572	0.020043	-2.04548	+	1.00041	0.0260207	-1.76068	+	1.65009	0.0114041	2.54875	+	1.44753	0.0098452	2.26395	22.9406	24.7368	24.8312	23.3358	23.9013	21.4751	22.0448	20.2411	23.9579	20.8549	23.0116	20.9772	25.3908	23.8042	24.5157	24.1467	17	17	17	23.5	23.5	23.5	83.629	0	24.663	747780000
Q14141	Q14141	Septin-6	2006-09-01		NaN	1	0		NaN	1	0	+	3.85176	0.000274194	2.4906		NaN	1	0	+	4.79059	0	-3.05233	21.2405	21.009	21.5102	22.0229	21.9356	21.0867	21.6185	20.8858	24.4293	23.5587	24.0464	23.7105	21.1014	20.7306	20.5383	21.1652	11	6	6	28.3	18.7	18.7	49.716	0	93.255	390910000
Q14149	Q14149	MORC family CW-type zinc finger protein 3	MORC3	+	6.06588	0	7.25904		NaN	1	0	+	2.85	0.000313131	3.14391	+	6.54323	0	7.74523	+	3.96993	0	4.11513	22.5357	21.5478	20.9521	21.2901	20.296	21.6166	20.9851	21.4833	24.725	25.8452	24.6862	23.6449	29.0226	28.973	28.7119	28.6544	74	74	74	72.7	72.7	72.7	107.11	0	323.31	41554000000
Q14152	Q14152	Eukaryotic translation initiation factor 3 subunit A	EIF3A		0.835088	0.0726757	3.29717		0.356992	0.218767	2.2043		0.0361982	0.838003	-0.274496		0.242106	0.404528	1.09287	+	1.0441	0.0241714	3.57166	21.1988	20.7752	27.8693	27.6283	28.899	28.1708	21.1737	28.0453	27.3022	21.0378	21.101	26.9326	28.1831	28.1154	27.3547	27.0071	2	2	2	2	2	2	166.57	0.0014699	2.5314	4839100000
Q14157	Q14157	Ubiquitin-associated protein 2-like	UBAP2L		0.825954	0.0996214	-0.894003	+	2.21783	0.00700873	0.90618	+	0.923989	0.0462431	-0.821249	+	1.74581	0.0112526	-1.80018		0.0368138	0.865041	-0.0727539	22.9038	22.3723	22.8595	22.7444	23.1011	23.6823	23.9327	23.7886	20.8782	22.613	22.6343	21.4695	21.0209	21.7719	23.3309	21.1802	5	5	5	5.1	5.1	5.1	114.53	0	7.6411	251140000
Q14168	Q14168	MAGUK p55 subfamily member 2	MPP2		NaN	1	0	+	1.12931	0.0279501	1.19202		0.731375	0.0760079	0.735198	+	1.04525	0.0442133	-1.36358		0.702529	0.0915207	-0.906765	21.3631	20.7454	20.8175	21.6543	20.9558	23.3956	22.4442	22.5527	20.7079	21.7412	22.7308	22.3411	19.9211	20.7812	21.1102	22.0815	10	6	6	15.5	13	13	64.58	0	6.6354	201640000
Q14181	Q14181	DNA polymerase alpha subunit B	POLA2		NaN	1	0		0.176345	0.497261	0.262152	+	3.04026	0.000175711	2.40979		0.15529	0.586198	0.276425	+	1.88252	0.00417778	-1.87121	20.8453	21.8242	20.8059	20.0372	21.4571	20.9103	22.1572	20.0367	23.2296	23.7229	23.2058	22.9936	22.5974	21.7776	21.1291	20.1629	7	7	7	13.2	13.2	13.2	65.947	0	7.3854	260860000
Q14195;Q14194;Q14117	Q14195	Dihydropyrimidinase-related protein 3	DPYSL3		NaN	1	0	+	1.8166	0.00683217	1.88127		0.677679	0.077574	0.990681	+	2.74367	0.0021931	-2.37985	+	1.27335	0.0189563	-1.48925	22.8373	21.7914	21.5914	20.8724	22.6878	24.5241	23.9176	23.4881	21.0886	23.5105	23.5497	22.9064	20.6424	21.652	21.5502	21.2536	14	11	11	30.4	24.6	24.6	61.963	0	83.013	664840000
Q14244	Q14244	Ensconsin	MAP7		1.04568	0.111025	0.404603	+	1.93294	0.0101743	0.847205		1.04343	0.0656499	-0.371659		0.778597	0.134579	-0.442602	+	1.75867	0.0128371	0.776261	25.0462	25.4009	25.0483	25.3271	26.5231	26.0518	25.4729	26.1635	25.2008	24.5633	24.5707	25.0011	26.0194	25.7362	25.1809	25.5044	27	27	25	34.8	34.8	33.8	84.051	0	315.14	6218500000
Q14247	Q14247	Src substrate cortactin	CTTN	+	1.81797	0.00970393	1.76377	+	4.04365	0.00122222	4.22382	+	3.78202	0.000296943	3.50191	+	3.00153	0.00170079	-2.46005	+	2.45883	0.00151111	-1.73814	20.6837	21.7918	22.5892	21.4259	25.8511	26.4375	25.7664	25.331	25.4672	24.9815	25.2397	24.8098	23.1498	24.2626	23.5098	22.6235	26	26	26	51.6	51.6	51.6	61.585	0	129.2	2967200000
Q14257	Q14257	Reticulocalbin-2	RCN2		0.892667	0.0672247	2.05016		NaN	1	0	+	5.06648	0.00165854	6.37012		0.916944	0.0537994	2.04579	+	1.99196	0.00201247	-4.31996	21.0801	20.4694	21.7928	20.5237	20.621	20.7354	21.3241	21.203	26.482	27.1238	27.7469	27.9938	21.9788	22.6004	21.2191	26.2683	5	5	5	24	24	24	36.876	0	123.59	2678100000
Q14258	Q14258	E3 ubiquitin/ISG15 ligase TRIM25	TRIM25		NaN	1	0		NaN	1	0		0.442024	0.157005	0.919051		NaN	1	0		0.781382	0.0681277	-1.11783	22.5453	19.6243	22.4336	21.6188	21.3764	22.0133	21.3205	20.8851	20.5853	23.084	23.3827	22.8462	21.8562	21.8915	20.9825	20.6966	5	5	5	10.8	10.8	10.8	70.973	0	7.2244	158760000
Q14444	Q14444	Caprin-1	CAPRIN1		0.0209107	0.950357	0.0144477		0.49198	0.266392	-0.196671		1.09575	0.0619472	-0.367271		0.456654	0.330958	0.211119		0.971006	0.0881311	0.381719	25.2797	25.9551	25.8707	25.6792	25.6502	25.4651	25.6615	25.2212	25.4375	25.0653	25.4353	25.3775	25.22	25.8086	26.0866	25.7271	17	17	17	18.9	18.9	18.9	78.365	0	323.31	4617900000
Q14498;Q86U06	Q14498	RNA-binding protein 39	RBM39	+	1.57598	0.0271045	-0.794868	+	3.88893	0.00127273	-1.96926	+	3.05248	0.000775862	-1.32091	+	2.95656	0.0022381	1.17439	+	1.49496	0.0276223	0.526042	26.6897	27.5419	27.2047	27.5808	25.372	25.3376	25.424	25.0065	26.0658	25.9933	25.7568	25.9176	26.9775	26.1746	26.3565	26.3291	23	23	23	48.3	48.3	48.3	59.379	0	295.3	4753200000
Q14566	Q14566	DNA replication licensing factor MCM6	MCM6		NaN	1	0		NaN	1	0		0.722709	0.0655106	1.14222		NaN	1	0		0.317546	0.292774	-0.57654	21.6004	20.5762	21.7896	19.8876	22.3143	21.927	21.3472	21.0845	22.8304	22.5435	22.8203	20.2285	21.8642	21.0741	22.5901	20.5882	8	8	8	8.9	8.9	8.9	92.888	0	15.791	106100000
Q14683	Q14683	Structural maintenance of chromosomes protein 1A	SMC1A		1.10533	0.0542094	0.939811	+	1.64167	0.0102271	1.40647	+	1.32571	0.0124326	1.39621		0.5462	0.204286	-0.466655		0.39398	0.24794	-0.456398	22.0223	23.0966	21.8363	23.2088	23.1405	24.3414	24.4348	23.8731	22.7405	24.8027	24.0023	24.2033	22.7245	23.5326	23.93	23.7361	29	29	29	26.4	26.4	26.4	143.23	0	146.54	1695100000
Q14684	Q14684	Ribosomal RNA processing protein 1 homolog B	RRP1B		0.673447	0.156904	-0.717512	+	3.47221	0.00129412	-3.49757	+	3.50394	0.000253731	-3.45501	+	3.4929	0.000868571	2.78006	+	3.55595	0.000307692	2.73749	23.5018	25.3148	25.2241	24.8413	21.6805	21.4231	21.1964	20.5918	20.7578	21.6586	21.1082	21.5374	24.6076	23.8466	24.3136	23.2442	17	17	17	34.6	34.6	34.6	84.427	0	122.33	476320000
Q14692	Q14692	Ribosome biogenesis protein BMS1 homolog	BMS1		0.2201	0.510364	-0.341789	+	1.67524	0.00856486	-1.76722	+	1.61723	0.00579627	-1.67798	+	1.77974	0.012747	1.42543	+	1.72037	0.00760667	1.33619	21.2802	23.7042	22.7787	23.0375	21.1236	20.5107	21.5559	20.5415	20.3818	21.4571	21.1354	21.1143	22.2641	22.9824	22.7853	21.4015	8	8	8	6.9	6.9	6.9	145.81	0	12.1	99644000
Q14694	Q14694	Ubiquitin carboxyl-terminal hydrolase 10	USP10		0.0722327	0.804084	0.130589		0.10234	0.64848	-0.20524		0.201444	0.396116	-0.465518		0.233352	0.456684	0.33583		0.317738	0.291167	0.596107	22.6654	23.819	21.3928	23.6608	21.3735	22.8125	23.6916	22.8395	21.2895	23.6013	23.736	21.0491	23.1695	23.4555	23.3823	22.053	7	7	7	12.7	12.7	12.7	87.133	0	50.305	410210000
Q14697	Q14697	Neutral alpha-glucosidase AB	GANAB		0.0919188	0.759426	0.147653	+	1.32985	0.0174314	1.58032	+	2.29697	0.00125859	1.88968	+	1.22776	0.0319427	-1.43266	+	2.24678	0.00198768	-1.74203	23.0065	21.2895	21.1327	21.6555	21.9964	23.479	24.0799	23.8502	23.5059	23.9165	23.7427	23.4778	20.801	22.6459	21.9173	22.3106	15	15	15	19.9	19.9	19.9	106.87	0	58.766	1047400000
Q14781	Q14781	Chromobox protein homolog 2	CBX2	+	1.19513	0.0347298	1.4443	+	0.980806	0.0370012	1.21478		0.107542	0.616491	0.195027		0.222147	0.497449	0.229524	+	1.44188	0.0147783	1.24928	22.1492	21.9196	21.0065	19.6602	22.5793	22.7548	21.5312	22.7293	22.2391	21.6973	20.8838	20.6954	22.9682	21.7471	22.9006	22.8968	2	2	2	4.9	4.9	4.9	56.08	0.0032772	2.1148	116510000
Q14839;Q8TDI0	Q14839	Chromodomain-helicase-DNA-binding protein 4	CHD4		0.883061	0.0846699	1.00769		NaN	1	0		0.206386	0.417981	0.263515		0.473315	0.219499	0.670829		0.498711	0.163061	0.744174	21.0907	21.52	20.4089	21.3956	21.8104	21.84	21.8011	20.3111	22.4063	20.4219	21.7469	20.894	20.5646	22.4629	22.7858	22.6327	12	12	9	8.3	8.3	6.1	218	0	55.839	279750000
Q14966	Q14966	Zinc finger protein 638	ZNF638	+	2.45599	0.00420339	-1.44511	+	2.71429	0.00130081	-3.20576	+	3.0556	0.000311558	-2.08044	+	1.64421	0.0145078	1.76066	+	1.20804	0.0348988	0.635332	23.7965	24.0042	24.7762	24.8044	21.0973	22.7055	20.544	20.2114	22.3159	22.5329	21.629	22.5817	23.4012	22.7295	22.8049	22.6652	16	16	16	9.2	9.2	9.2	220.62	0	29.201	421830000
Q14974	Q14974	Importin subunit beta-1	KPNB1		0.272091	0.413493	0.630902		0.211492	0.404731	-0.70068		0.265816	0.300257	0.646852		0.528534	0.16612	1.33158		0.00680754	0.97714	-0.0159492	22.634	26.1601	25.9315	24.6876	21.3585	25.6179	25.8738	23.7603	24.1329	26.3294	26.6381	24.9002	24.2763	26.2776	26.4009	24.9819	24	24	24	23.2	23.2	23.2	97.169	0	148.89	6660800000
Q14978	Q14978	Nucleolar and coiled-body phosphoprotein 1	NOLC1		1.11878	0.0733489	-0.593235	+	3.06005	0.00158961	-1.57097	+	2.71602	0.000851406	-1.49664	+	2.52029	0.00457957	0.977734	+	2.0397	0.00669896	0.903403	24.4992	23.3995	23.9038	23.968	22.7016	22.4232	22.1867	22.175	22.9496	22.4074	22.1597	22.2672	23.7442	23.4733	23.0234	23.1566	8	8	8	13.2	13.2	13.2	73.602	0	4.7329	360390000
Q14980	Q14980	Nuclear mitotic apparatus protein 1	NUMA1		0.224436	0.492736	-0.459572		0.574152	0.1238	-0.872816	+	0.83144	0.0478059	-1.2485		0.245829	0.433565	0.413244		0.498421	0.161876	0.788926	21.448	23.9229	23.6589	23.9073	22.1449	23.5014	22.0096	21.7899	23.1483	22.2026	21.0538	21.5384	23.5422	23.6822	22.6442	21.2304	16	16	16	10.1	10.1	10.1	238.26	0	26.087	269590000
Q15007	Q15007	Pre-mRNA-splicing regulator WTAP	WTAP	+	3.76862	0.000518519	-2.08038	+	3.86662	0.00119608	-2.52322	+	3.97699	0.000278689	-2.3155		1.1621	0.0748921	0.44284		0.826825	0.157737	0.235119	29.6584	28.823	28.7235	28.6525	26.6722	26.8071	26.2152	26.07	26.9384	26.6249	26.6112	26.4209	27.099	26.9666	26.7943	26.676	35	35	35	62.4	62.4	62.4	44.243	0	323.31	19782000000
Q15008	Q15008	26S proteasome non-ATPase regulatory subunit 6	PSMD6		NaN	1	0		NaN	1	0	+	3.26042	0.000209231	2.84276		NaN	1	0	+	2.48878	0.00153995	-2.73729	20.6857	20.9505	20.8546	21.1341	21.0797	21.2451	21.0396	21.8316	22.5551	24.4187	24.1877	23.8344	19.9483	21.0243	21.9062	21.168	4	4	4	10.8	10.8	10.8	45.531	0	17.869	258110000
Q15019	Q15019	Septin-2	2002-09-01		NaN	1	0		0.303424	0.324256	-0.355132	+	5.79499	0.0034	4.73582		0.412773	0.262847	0.610921	+	3.95699	0	-4.48003	20.7299	21.104	21.307	20.4768	21.6734	19.5226	20.7859	20.2154	25.9757	25.1454	25.7118	25.7281	20.422	20.4015	22.363	21.4544	22	22	22	73.7	73.7	73.7	41.487	0	323.31	3720300000
Q15020	Q15020	Squamous cell carcinoma antigen recognized by T-cells 3	SART3		0.0932541	0.785862	-0.0740185	+	1.1434	0.0310012	-0.908321		0.636286	0.120139	-0.441105	+	1.30753	0.0359634	0.834302		0.804621	0.115587	0.367087	23.0343	24.0291	24.2577	23.6892	21.973	23.1411	23.4601	22.8028	22.9159	23.1539	23.8421	23.334	23.7476	23.6929	23.9071	23.3668	17	17	17	23.6	23.6	23.6	109.93	0	115.82	1319200000
Q15024	Q15024	Exosome complex component RRP42	EXOSC7	+	2.69168	0.00279012	4.02577		0.299767	0.289847	-0.744987	+	1.06252	0.0218848	1.73145	+	3.15313	0.00140541	4.77076	+	2.71838	0.00140053	2.29432	21.2267	24.4717	23.8443	22.1271	22.1501	21.5802	24.1723	20.7874	24.4134	25.3553	25.1756	23.6513	27.284	27.1429	26.9553	26.3908	29	29	29	71.1	71.1	71.1	31.821	0	323.31	16423000000
Q15027	Q15027	Arf-GAP with coiled-coil, ANK repeat and PH domain-containing protein 1	ACAP1		0.0288191	0.913279	0.108192		0.0213959	0.91185	-0.117147	+	1.74802	0.00296651	3.18104		0.0403972	0.859542	0.22534	+	1.47941	0.00791545	-3.07284	24.5772	26.4747	23.3147	22.7127	21.0311	27.7855	26.1692	21.6248	26.8324	29.0247	27.0605	26.8856	23.6411	27.3113	23.4519	23.1077	1	1	1	2.2	2.2	2.2	81.535	0	3.998	4302500000
Q15029	Q15029	116 kDa U5 small nuclear ribonucleoprotein component	EFTUD2		0.49317	0.215349	1.18405		0.0133378	0.944173	0.0577245		0.616687	0.0843633	1.44561		0.505185	0.183902	1.12633		0.280679	0.374712	-0.261555	20.6598	25.0912	24.8102	24.8973	21.0119	24.9889	25.3701	24.3186	24.5078	25.4933	25.9825	25.2573	24.4085	25.2495	25.5087	25.0281	40	38	38	39	39	39	109.43	0	323.31	7062400000
Q15047	Q15047	Histone-lysine N-methyltransferase SETDB1	SETDB1	+	3.83726	0	7.1603		0.411761	0.198717	0.865834	+	0.80344	0.0467767	1.73166	+	5.36522	0	6.29446	+	3.72878	0	5.42864	20.327	20.3919	17.8307	21.885	21.4927	20.9546	21.5909	19.8596	19.9098	22.9365	22.3823	22.1325	27.4367	27.2544	27.2614	27.1232	102	102	102	58.8	58.8	58.8	143.16	0	323.31	110460000000
Q15050	Q15050	Ribosome biogenesis regulatory protein homolog	RRS1	+	2.31356	0.006125	-1.0709	+	3.41637	0.00114554	-5.57038	+	2.85653	0.000187845	-4.6949	+	2.85809	0.00177049	4.49949	+	2.24991	0.00154897	3.62401	26.9807	27.3309	27.0435	26.7951	23.5951	20.0887	21.5764	20.6084	24.4112	21.9114	20.4046	22.6435	26.5558	25.7282	26.0322	25.5505	28	28	28	58.9	58.9	58.9	41.193	0	323.31	5139500000
Q15084	Q15084	Protein disulfide-isomerase A6	PDIA6		NaN	1	0		NaN	1	0	+	0.977518	0.0347128	1.13784		NaN	1	0	+	1.15181	0.0277371	-1.03605	22.5376	21.8515	20.4643	20.8605	21.8697	20.5499	20.0562	21.2392	21.4982	22.9802	22.6813	23.1054	20.9184	22.1729	21.8805	21.1492	8	8	8	18.6	18.6	18.6	48.121	0	15.464	160440000
Q15149	Q15149	Plectin	PLEC		0.199478	0.502067	1.21173		0.415875	0.179791	1.743		0.507909	0.110186	2.6805		0.101002	0.6827	-0.531271		0.240194	0.352713	-1.46877	22.6178	27.1226	19.5402	20.8531	22.5652	26.5104	24.4687	23.5614	22.5688	30.4116	23.6337	24.2417	19.3689	27.8233	23.4081	24.3803	262	262	257	52.5	52.5	51.7	531.78	0	323.31	16301000000
Q15154	Q15154	Pericentriolar material 1 protein	PCM1	+	2.23284	0.00321951	4.81286	+	2.13209	0.00224411	4.61451	+	2.59161	0.000298795	5.70526		0.241199	0.486379	0.198343	+	1.66102	0.0129955	-0.892407	25.4324	20.9389	21.1623	20.6513	26.3041	27.4272	26.4078	26.5039	27.8647	28.0828	27.8881	27.1703	27.3124	26.6877	26.3593	27.0769	39	39	39	17.6	17.6	17.6	228.54	0	323.31	15437000000
Q15165	Q15165	Serum paraoxonase/arylesterase 2	PON2		NaN	1	0	+	1.71311	0.00723183	2.5162	+	4.3745	0.00048227	3.49275	+	1.66472	0.010825	-2.62066	+	3.69198	0	-3.5972	22.3686	20.9439	21.423	21.0671	24.6398	21.8111	24.4616	24.955	24.9453	24.7547	24.9652	25.1085	20.3986	21.5012	22.4928	20.9923	5	5	5	26.3	26.3	26.3	39.38	0	121.36	1280600000
Q15233	Q15233	Non-POU domain-containing octamer-binding protein	NONO	+	3.2319	0.00282759	-1.32101	+	4.79414	0.00135385	-2.07065	+	3.61038	0.000214511	-1.90767	+	1.93745	0.0175109	0.749635	+	1.10239	0.0455685	0.586655	30.0831	29.8433	30.3484	30.2381	28.1665	27.6968	28.2612	28.1056	28.5538	27.5721	28.328	28.4283	28.9677	28.3125	28.8968	29.0518	63	59	59	79.6	77.3	77.3	54.231	0	323.31	84064000000
Q15287	Q15287	RNA-binding protein with serine-rich domain 1	RNPS1		0.874843	0.151667	-0.377758	+	1.83656	0.010529	0.898957	+	2.34995	0.00192361	1.38147	+	3.42362	0.0016	-1.27671	+	3.44465	0.000645614	-1.75923	26.2155	25.9235	25.2334	25.8716	27.0782	26.7406	26.2747	26.7464	27.6915	26.5742	27.1526	27.3516	25.525	25.2331	25.5076	25.4673	11	11	11	32.5	32.5	32.5	34.208	0	226.26	8843100000
Q15291	Q15291	Retinoblastoma-binding protein 5	RBBP5		1.30072	0.0622021	-0.521068	+	1.70712	0.00857895	-1.62228	+	1.60329	0.0147734	-0.638133	+	1.2293	0.0354515	1.10121		0.717099	0.299134	0.117064	26.816	25.8507	26.1386	26.1061	25.2687	25.0538	24.8861	23.2137	25.6686	25.6042	25.6693	25.4168	25.8111	25.5643	25.7531	25.6987	28	28	28	46.7	46.7	46.7	59.152	0	240.09	6692500000
Q15365	Q15365	Poly(rC)-binding protein 1	PCBP1		0.349961	0.488517	0.132241	+	1.3791	0.0273467	0.635045	+	2.63612	0.00193368	1.00049		1.03163	0.0836662	-0.502804	+	2.26314	0.00511828	-0.868248	25.3427	25.4585	25.7311	25.797	25.6169	26.3484	26.6736	26.2306	26.1877	26.9489	26.7344	26.4602	25.5229	25.5344	25.7639	26.0371	21	21	16	72.5	72.5	61.5	37.497	0	323.31	13503000000
Q15366;P57721;P57723	Q15366	Poly(rC)-binding protein 2	PCBP2		0.28305	0.50235	0.166781	+	1.03806	0.0484174	0.639966	+	2.01476	0.00450975	1.02628		0.966977	0.096265	-0.473185	+	2.38604	0.00391745	-0.859496	23.9709	24.3179	24.6967	24.9915	24.5893	25.0884	25.7071	25.1521	25.1372	25.5634	25.9203	25.4612	24.4305	24.5577	24.7713	24.8846	16	11	11	51.5	40.8	40.8	38.58	0	294.66	3648500000
Q15369	Q15369	Transcription elongation factor B polypeptide 1	TCEB1		0.611624	0.2127	0.444412	+	1.36948	0.0189752	1.12897	+	1.07246	0.0345548	0.788305		0.887855	0.0882846	-0.684562		0.485658	0.216973	-0.343893	29.3393	28.1794	28.1067	28.6473	30.3418	28.8289	29.519	30.099	29.9521	28.7364	29.216	29.5214	29.3113	28.7082	28.643	29.388	13	13	13	73.2	73.2	73.2	12.473	0	323.31	62994000000
Q15370	Q15370	Transcription elongation factor B polypeptide 2	TCEB2		0.340316	0.439522	0.193707	+	1.36676	0.0226875	0.809028		0.202676	0.458259	0.16176		1.06892	0.0681779	-0.615321		0.0369811	0.884311	0.0319467	28.6472	27.7893	27.9813	28.2752	29.2604	28.3037	28.8976	29.4674	28.8202	27.634	28.3216	28.5642	28.5639	27.9833	28.249	28.6716	14	14	14	67.8	67.8	67.8	13.133	0	174.31	26493000000
Q15393	Q15393	Splicing factor 3B subunit 3	SF3B3	+	2.02088	0.00879511	-1.21348	+	2.04598	0.00418861	-2.77065	+	1.03274	0.0357419	-0.843954	+	1.11221	0.0367915	1.55717		0.378714	0.270167	-0.369528	26.4476	27.3753	27.4278	26.9828	22.6259	24.9206	25.8223	23.7823	25.3678	26.4674	27.0448	25.9778	25.6305	25.688	26.5319	25.5292	73	73	73	49.3	49.3	49.3	135.58	0	323.31	23837000000
Q15417	Q15417	Calponin-3	CNN3		NaN	1	0	+	1.68544	0.00767918	2.47647	+	3.03887	0.000184783	2.73661	+	1.82615	0.00730283	-2.38451	+	4.20431	0	-2.64465	21.358	22.5075	20.7816	20.6913	21.7895	24.5557	24.3586	24.5405	23.6463	24.0728	24.483	24.0828	21.4406	21.5843	21.8264	20.855	5	5	5	25.2	25.2	25.2	36.413	0	33.722	631840000
Q15459	Q15459	Splicing factor 3A subunit 1	SF3A1	+	2.43197	0.00299497	-2.79782	+	2.64804	0.00181818	-2.72608	+	3.36906	0.000209877	-2.39274		0.0310342	0.90039	-0.0717392		0.241816	0.387251	-0.405077	24.8476	25.3348	25.2677	25.2785	21.3448	21.993	22.6932	23.7932	21.9637	22.725	22.9403	23.5286	21.6141	21.1419	23.1371	23.6442	16	16	16	21.3	21.3	21.3	88.885	0	109.42	1030400000
Q15528	Q15528	Mediator of RNA polymerase II transcription subunit 22	MED22		0.625141	0.148665	-1.35497		0.0986419	0.651351	-0.246735		0.444945	0.152128	-1.04158		0.474115	0.199254	-1.10823		0.0976434	0.660101	-0.313387	21.9271	24.6718	24.4811	23.7401	23.8909	24.6022	23.8201	21.5199	21.0667	24.0517	24.1819	21.3535	21.6893	24.7944	21.6481	21.2684	4	4	4	23.5	23.5	23.5	22.22	0	14.015	544370000
Q15532	Q15532	Protein SSXT	SS18	+	2.72403	0.00340187	1.37452	+	4.38685	0.00111392	2.43209	+	2.18318	0.00288567	1.09124	+	3.37441	0.00224675	-1.05757		0.663574	0.17238	0.283274	27.8313	26.9247	27.0119	26.9174	29.5402	29.6843	29.4678	29.7214	28.1822	27.8736	28.4363	28.5582	28.1412	28.665	28.6111	28.7662	6	6	6	10	10	10	45.929	0	157.18	31644000000
Q15542	Q15542	Transcription initiation factor TFIID subunit 5	TAF5	+	4.08534	0	3.98832	+	4.35975	0.00108738	4.53001	+	4.37207	0.000566667	4.40866	+	1.86307	0.0262446	-0.541696	+	1.97815	0.0224803	-0.420346	22.1359	20.1992	20.7892	20.7241	25.6644	25.1518	25.6875	25.4648	25.1973	25.4171	25.4862	25.3825	24.9492	24.7721	24.861	25.2194	26	26	26	40.9	40.9	40.9	86.829	0	323.31	7714400000
Q15543	Q15543	Transcription initiation factor TFIID subunit 13	TAF13	+	2.67769	0.0029505	1.5687		0.119764	0.604332	-0.230466	+	0.968722	0.0341256	1.24734	+	1.23548	0.0284092	1.79917		0.174289	0.495541	0.321362	21.8734	21.6509	21.4652	21.7263	20.9333	20.2891	23.5271	21.0444	21.0559	24.0464	23.5241	23.0787	22.6616	23.9034	22.8607	23.5648	2	2	2	19.4	19.4	19.4	14.287	0	5.7812	330000000
Q15545	Q15545	Transcription initiation factor TFIID subunit 7	TAF7	+	1.85143	0.010089	1.48143	+	2.57833	0.00225962	2.0839	+	2.50979	0.000834646	2.0111	+	1.95718	0.0206492	-0.602472	+	1.76408	0.0207167	-0.529672	23.4758	23.7276	23.7223	22.0131	25.4565	25.5138	25.11	25.1941	25.34	24.9823	25.2655	25.3955	24.4064	25.0261	24.8243	24.6079	18	18	18	47	47	47	40.259	0	60.59	4487900000
Q15554	Q15554	Telomeric repeat-binding factor 2	TERF2	+	2.05283	0.00823301	-1.29092	+	4.98277	0	-5.86089	+	3.8948	0.000348718	-4.05481	+	4.82359	0.000909091	4.56996	+	3.35436	0.000522449	2.76389	26.5195	27.6365	27.7717	27.6686	22.3377	21.7746	20.9995	21.041	24.2016	22.8394	23.6745	22.6614	26.5575	25.8711	26.1678	25.8363	34	34	34	53.5	53.5	53.5	59.593	0	323.31	6696900000
Q15645	Q15645	Pachytene checkpoint protein 2 homolog	TRIP13		0.624973	0.170398	0.754956	+	1.25815	0.0181569	2.04634	+	4.23502	0.000456376	3.90658		0.701639	0.105363	-1.29138	+	3.33393	0.000273504	-3.15163	21.473	20.7512	22.4473	21.0483	21.1929	24.2911	24.6067	23.8144	25.042	25.4838	25.5999	25.2205	21.3131	22.389	21.7128	23.3247	10	10	10	26.6	26.6	26.6	48.55	0	214.71	1929100000
Q15654	Q15654	Thyroid receptor-interacting protein 6	TRIP6	+	1.43043	0.0203883	1.6507	+	3.83632	0.001	4.54806	+	3.8403	0.000354167	4.77842	+	3.98609	0.000727273	-2.89736	+	3.87217	0	-3.12773	21.637	22.0724	21.5019	19.6646	25.7214	25.8615	25.8639	25.6213	26.4198	25.5671	26.1086	25.894	22.5761	23.4034	23.3795	22.1197	17	17	17	50	50	50	50.287	0	323.31	4614800000
Q15714	Q15714	TSC22 domain family protein 1	TSC22D1	+	2.531	0.00261702	-2.67747	+	2.38475	0.00236569	-2.51462	+	2.44055	0.000745342	-2.83317		NaN	1	0		NaN	1	0	22.369	23.8018	24.2101	24.8093	21.228	21.8849	20.9603	21.0584	20.0246	21.1117	21.5404	21.1809	20.7102	21.6316	20.9359	21.2026	2	2	2	5.3	5.3	5.3	109.68	0	23.861	159770000
Q15717;Q12926;P26378	Q15717	ELAV-like protein 1	ELAVL1	+	2.215	0.00882209	0.93101	+	2.36533	0.00524818	0.930755		0.710385	0.0949577	0.503671		0.00029322	0.999658	0.000255585		0.487109	0.200077	0.427339	24.5406	24.5784	24.4391	24.781	25.8049	25.1805	25.1741	25.9027	25.6854	24.2539	24.8285	25.586	25.2796	25.1195	25.5741	26.09	17	17	17	52.8	52.8	52.8	36.091	0	210.53	3095200000
Q15773	Q15773	Myeloid leukemia factor 2	MLF2	+	1.64745	0.0122717	1.82623		0.444792	0.17396	1.06932	+	1.79109	0.00352469	2.00838		0.358158	0.293146	0.756909		0.401302	0.325829	-0.18215	22.9946	22.0189	22.5958	20.334	20.3537	23.7624	24.1305	23.974	23.8597	23.7246	23.9486	24.4439	23.4438	23.9774	23.92	23.907	10	10	10	46.4	46.4	46.4	28.147	0	83.479	930150000
Q15796	Q15796	Mothers against decapentaplegic homolog 2	SMAD2		NaN	1	0	+	4.0102	0.00122	2.23695		0.737103	0.0631498	1.13444	+	3.22663	0.0019115	-2.43453		0.828472	0.0552233	-1.33202	21.1939	20.9033	21.4936	21.3299	22.9602	23.7792	23.8484	23.2807	20.9049	24.0179	23.2042	21.3314	21.4296	21.16	21.4025	20.1383	10	10	5	26.3	26.3	19.3	52.306	0	142.02	375330000
Q15834	Q15834	Coiled-coil domain-containing protein 85B	CCDC85B		NaN	1	0		NaN	1	0	+	0.945851	0.0358889	1.24853		NaN	1	0	+	0.956374	0.0380761	-1.3694	21.7509	20.8932	21.1665	21.2843	22.0643	20.9647	20.5544	21.0627	23.8425	22.8025	22.7119	20.7321	21.5504	21.8843	20.4515	20.7251	3	3	3	12.9	12.9	12.9	22.091	0.0010178	2.9525	232520000
Q16181;Q6ZU15	Q16181	Septin-7	2007-09-01		NaN	1	0		0.171832	0.503735	0.260239	+	3.50862	0.000258555	3.77824		0.0452732	0.859112	-0.078475	+	3.30112	0.000281938	-3.59647	20.0066	22.1391	20.9394	20.2771	21.3008	21.9509	20.3343	20.8171	24.6309	24.098	24.9377	24.8085	21.9248	20.6226	21.7348	19.807	14	14	14	37.1	37.1	37.1	50.679	0	104.16	1347000000
Q16204	Q16204	Coiled-coil domain-containing protein 6	CCDC6		0.0588299	0.841128	0.0886574	+	3.9483	0.000972376	3.00489	+	4.17668	0.000395349	3.27074	+	3.16538	0.00173272	-2.91623	+	3.37962	0.000288288	-3.18208	21.9019	21.3909	21.9648	20.6293	24.3523	24.8847	24.292	24.3776	24.7681	24.9476	24.8864	24.3679	22.1074	21.4444	22.3084	20.3813	12	12	12	31.2	31.2	31.2	53.29	0	32.913	1402500000
Q16401	Q16401	26S proteasome non-ATPase regulatory subunit 5	PSMD5		NaN	1	0	+	1.36779	0.0196185	1.08234	+	3.02355	0.000181333	2.63021		0.508943	0.224647	-0.457242	+	2.4776	0.00145538	-2.00511	21.3805	20.5506	20.4093	20.2063	21.5829	21.4782	22.6817	21.1333	22.7432	24.1862	23.4531	22.6851	21.9693	20.8986	21.0688	21.1104	14	14	14	29.6	29.6	29.6	56.195	0	51.047	509690000
Q16514	Q16514	Transcription initiation factor TFIID subunit 12	TAF12	+	1.28405	0.0306016	1.34947	+	1.81058	0.00739206	1.74481	+	1.41069	0.0102665	1.36466		0.54998	0.216801	-0.395332		0.0155931	0.952193	-0.0151849	22.2887	24.1655	24.1441	24.354	25.0081	25.9376	25.4954	25.4904	24.5735	25.3861	25.1913	25.2599	24.279	25.4919	25.2169	25.3624	8	8	8	39.8	39.8	39.8	17.924	0	75.606	2884600000
Q16531	Q16531	DNA damage-binding protein 1	DDB1		0.55457	0.19253	0.889744		0.668428	0.0836178	1.39694	+	2.47556	0.000757895	2.86478		0.189589	0.501627	-0.507192	+	1.56641	0.00792834	-1.97504	21.8951	24.0289	23.7204	23.6688	22.1258	25.6614	25.9627	25.1511	25.1961	26.6253	26.8717	26.0791	22.5504	24.7249	25.0974	24.4995	45	45	45	44	44	44	126.97	0	323.31	17141000000
Q16543	Q16543	Hsp90 co-chaperone Cdc37;Hsp90 co-chaperone Cdc37, N-terminally processed	CDC37		0.4432	0.262289	0.790532		0.261607	0.341811	0.601174		0.766309	0.0528806	1.56122		0.0843177	0.74434	0.189357		0.380341	0.231603	-0.770692	22.4849	21.4174	20.0212	19.615	23.3551	20.5681	20.4229	21.5969	23.4767	22.9158	20.1944	23.1964	22.7292	20.5225	21.7754	21.6734	5	5	5	18.5	18.5	18.5	44.468	0	7.8955	237490000
Q16555	Q16555	Dihydropyrimidinase-related protein 2	DPYSL2		NaN	1	0	+	3.37244	0.00121739	3.57261	+	3.88687	0.000330097	3.52873	+	2.5655	0.00222508	-2.81269	+	2.90472	0.00095356	-2.76882	21.9533	21.2061	20.466	21.581	23.9434	25.7688	25.2461	24.5385	24.3446	25.4875	24.9621	24.5271	21.8122	21.3866	23.2642	21.7831	19	19	16	47	47	42.8	62.293	0	180.82	1596100000
Q16576	Q16576	Histone-binding protein RBBP7	RBBP7	+	2.76265	0.00207792	4.18912	+	2.40418	0.00215459	3.54741	+	2.26124	0.00080916	3.31451	+	3.40036	0.00364356	0.641707	+	3.90051	0.001297	0.874606	23.4367	23.7844	24.2438	20.7766	26.7128	26.712	26.439	26.5673	26.563	26.2526	26.446	26.2378	27.3374	27.3715	27.1749	27.1141	23	23	15	61.6	61.6	53.6	47.82	0	323.31	17080000000
Q16594	Q16594	Transcription initiation factor TFIID subunit 9	TAF9		0.818157	0.105424	0.832028	+	1.44569	0.0171323	1.10287	+	0.900789	0.0493417	0.778749		0.333106	0.37738	-0.270838		0.0490991	0.840253	0.0532789	23.0228	24.504	24.6644	24.5656	24.9542	25.3393	25.548	25.3267	24.3768	25.2295	25.1031	25.1623	24.1091	25.2989	25.0655	25.6114	16	16	10	83.7	83.7	60.6	28.974	0	323.31	2983600000
Q16629	Q16629	Serine/arginine-rich splicing factor 7	SRSF7		1.0768	0.0849551	-0.526513		0.872031	0.0790855	-0.511306	+	1.48487	0.0138287	-0.834552		0.0282543	0.936741	-0.0152068		0.781877	0.136648	0.308039	28.5873	27.4439	27.7352	27.9611	27.7394	26.9534	27.4263	27.5633	27.5441	26.6742	27.0185	27.1526	27.4979	27.2021	27.382	27.5395	15	14	14	41.2	41.2	41.2	27.366	0	196.87	13078000000
Q16630	Q16630	Cleavage and polyadenylation specificity factor subunit 6	CPSF6	+	1.77308	0.0157659	0.977773	+	2.29897	0.00459203	1.24686		0.584487	0.138017	0.416491		0.768552	0.188871	-0.269086	+	1.22533	0.0383696	0.561282	24.6665	24.5494	23.5972	23.7974	25.6976	25.4362	25.214	25.2502	25.1543	24.2681	24.3318	24.5223	25.3721	25.2262	24.7533	25.1699	15	15	15	24.5	24.5	24.5	59.209	0	115.22	2357700000
Q16718	Q16718	NADH dehydrogenase [ubiquinone] 1 alpha subcomplex subunit 5	NDUFA5		0.7301	0.112815	1.26455	+	1.0705	0.0268802	1.75023	+	0.886284	0.0393819	1.46255		0.849026	0.114108	-0.485677		0.362151	0.338746	-0.198005	21.7799	25.0656	25.0544	25.1036	25.4125	26.3745	26.1719	26.0454	25.3623	25.9033	25.9095	25.6786	25.0074	25.9643	25.4735	25.6165	10	10	10	50.9	50.9	50.9	13.459	0	109.98	4020900000
Q16891	Q16891	MICOS complex subunit MIC60	IMMT		0.13503	0.650359	0.350407	+	1.41247	0.0111091	2.9969	+	1.30049	0.0097772	2.67032	+	1.04089	0.0368434	-2.6465	+	0.923375	0.0348331	-2.31992	23.0531	22.7214	21.0204	21.2745	22.0192	26.4949	25.5798	25.963	21.8572	26.0598	25.7561	25.0775	20.9838	22.0015	21.6909	24.7948	6	6	6	10.4	10.4	10.4	83.677	0	9.0658	994030000
Q1ED39	Q1ED39	Lysine-rich nucleolar protein 1	KNOP1	+	1.78786	0.0112312	-1.43236	+	3.91315	0.000988764	-3.32758	+	3.98457	0.000359788	-3.66218	+	2.23262	0.00342278	1.89521	+	2.47046	0.00148252	2.22981	24.0474	24.72	25.1601	24.2323	20.393	21.3756	21.3647	21.7162	20.1856	20.7823	21.7315	20.8118	23.9066	23.1838	23.1558	22.1842	18	18	18	52	52	52	51.588	0	59.154	611480000
Q1KMD3	Q1KMD3	Heterogeneous nuclear ribonucleoprotein U-like protein 2	HNRNPUL2	+	3.2378	0.00994595	-0.48663	+	3.33579	0.00422178	-0.65575	+	4.05154	0.000194842	-1.15233		0.823468	0.248924	0.16912	+	2.66292	0.00454512	0.6657	26.1198	26.3322	26.1841	26.2005	25.3337	25.5101	25.6748	25.6949	24.7607	25.0619	25.0771	25.3275	25.5909	25.8369	25.8043	25.6579	22	22	22	33.7	33.7	33.7	85.104	0	323.31	6122000000
Q2NL98	Q2NL98	Vimentin-type intermediate filament-associated coiled-coil protein	VMAC		0.376363	0.345318	0.371234	+	1.31497	0.0215105	0.991319		0.0682094	0.749253	-0.0895448		0.783351	0.113011	-0.620085		0.44924	0.214234	0.460779	26.5504	25.9358	25.0469	25.7451	27.2935	27.0003	26.0959	26.8538	26.5992	25.2589	25.0703	25.9917	26.3651	26.6883	25.3269	26.3828	11	11	11	92.9	92.9	92.9	18.347	0	48.446	3605300000
Q2T9J0	Q2T9J0	Peroxisomal leader peptide-processing protease;Peroxisomal leader peptide-processing protease, 15 kDa form;Peroxisomal leader peptide-processing protease, 45 kDa form	TYSND1		0.000997815	0.99625	-0.000685692	+	4.82064	0.00114286	2.73183	+	4.92236	0.00068	3.23068	+	5.93974	0	-2.73251	+	5.6906	0	-3.23136	25.1935	26.1415	25.5056	25.4922	28.3231	28.2889	28.5276	28.1205	28.9594	29.0666	28.8178	28.4116	25.4383	25.9157	25.4979	25.4781	20	20	20	36.4	36.4	36.4	59.308	0	323.31	28916000000
Q2TAY7	Q2TAY7	WD40 repeat-containing protein SMU1;WD40 repeat-containing protein SMU1, N-terminally processed	SMU1		0.113495	0.695533	0.309956	+	3.35757	0.00124194	3.91944	+	3.4908	0.000268775	4.53445	+	2.13634	0.00321081	-3.60949	+	2.38148	0.00155501	-4.2245	23.1833	21.3721	20.8976	21.282	25.3075	26.2996	25.5342	25.2715	26.317	27.1346	25.8966	25.5247	23.5991	23.3712	20.8714	20.1331	19	19	19	51.9	51.9	51.9	57.543	0	323.31	3730600000
Q3KQU3	Q3KQU3	MAP7 domain-containing protein 1	MAP7D1		0.642897	0.155457	-0.919156	+	1.43063	0.0181315	-1.04705	+	5.10614	0.000731183	-2.8911		0.0599023	0.813566	0.127897	+	1.5695	0.00784314	1.97195	23.8238	23.08	23.5631	23.6497	23.3115	21.5694	22.4263	22.621	20.4848	20.8975	20.81	20.3598	23.6842	20.674	23.1744	22.9073	12	10	10	15.8	14.9	14.9	92.819	0	25.575	295070000
Q3MHD2	Q3MHD2	Protein LSM12 homolog	LSM12	+	2.23968	0.0145418	0.625438	+	3.44144	0.00130149	1.43806	+	1.25315	0.0331357	0.549757	+	2.33753	0.00909787	-0.812618		0.129322	0.670422	0.0756807	31.9506	31.6136	31.8551	32.1846	33.3254	32.9085	33.4467	33.6756	32.4222	31.9058	32.6422	32.8327	32.3462	32.3928	32.6983	32.6682	25	25	25	96.4	96.4	96.4	21.701	0	323.31	538350000000
Q3ZCM7	Q3ZCM7	Tubulin beta-8 chain	TUBB8	+	1.20821	0.0276433	3.0994	+	1.40111	0.0110248	3.5396	+	1.92779	0.0020069	4.71735		0.395913	0.293216	-0.440204	+	2.18489	0.0024493	-1.61795	20.7195	21.5461	25.7541	25.4896	26.9133	25.9491	27.3588	27.4465	28.2915	27.5216	28.3404	28.2251	26.4568	25.7131	26.3412	27.3957	13	2	2	25.9	7.4	7.4	49.775	0	323.31	6978900000
Q3ZCQ8	Q3ZCQ8	Mitochondrial import inner membrane translocase subunit TIM50	TIMM50	+	1.18816	0.0406324	1.11667	+	1.9881	0.004939	1.80924	+	2.00473	0.00278146	1.96452	+	2.17692	0.0153231	-0.692568	+	1.767	0.0109587	-0.847856	21.7355	23.5254	23.5647	23.8041	24.7143	24.8398	25.1757	25.1368	24.5261	25.4574	25.4865	25.0177	24.0303	24.0963	24.5768	24.393	15	15	15	38.8	38.8	38.8	39.646	0	163.16	2988300000
Q4G0J3	Q4G0J3	La-related protein 7	LARP7	+	2.52375	0.00846106	0.723099	+	2.06566	0.00751286	1.02717		0.0421132	0.868442	-0.0260172		0.638462	0.208752	-0.304074	+	2.4431	0.00488566	0.749116	30.8306	30.3745	30.632	31.061	31.1677	31.854	31.7306	32.2545	30.3305	30.6382	30.7285	31.0968	31.4317	31.4594	31.3598	31.5395	94	94	94	82	82	82	66.898	0	323.31	406690000000
Q4VC05	Q4VC05	B-cell CLL/lymphoma 7 protein family member A	BCL7A	+	1.67508	0.0198805	0.919542	+	3.12094	0.0016063	1.49363		0.55519	0.171318	0.303694	+	1.38579	0.0425581	-0.574085	+	1.37194	0.0277729	0.615848	25.6002	24.6616	25.1286	25.5501	26.6703	26.99	26.5457	26.7089	25.3306	25.323	25.8672	25.6344	25.5698	26.4843	26.2862	26.2783	8	4	4	21	11.4	11.4	22.81	0	27.081	2363400000
Q53F19	Q53F19	Uncharacterized protein C17orf85	C17orf85		0.653519	0.306049	-0.180861		0.355748	0.477913	-0.0809774	+	1.63029	0.0143292	-0.638858		0.269191	0.543889	-0.0998836		0.969587	0.0746308	0.457997	25.9808	25.9043	25.9178	26.0967	25.9056	25.7364	25.7983	26.1354	25.2422	24.7896	25.6253	25.687	25.5001	25.7186	25.86	26.0974	26	26	26	33.7	33.7	33.7	70.592	0	130.39	6045400000
Q53H96	Q53H96	Pyrroline-5-carboxylate reductase 3	PYCRL	+	2.26224	0.00472862	-1.36768	+	3.27276	0.00118471	-1.94558		0.205845	0.472151	-0.135129		1.00092	0.0789406	0.577895	+	2.42954	0.00195951	-1.23255	29.985	29.5743	30.2718	30.6316	28.2813	28.0818	28.5994	27.7177	30.3269	29.695	29.8783	30.0218	29.0815	28.0928	28.7381	29.0795	23	23	23	61.7	61.7	61.7	28.663	0	323.31	149750000000
Q53S33	Q53S33	BolA-like protein 3	BOLA3		0.484734	0.221777	1.11809	+	3.45822	0.00119024	5.50055	+	3.75223	0.000333333	4.84119	+	2.27735	0.00221829	-4.38246	+	2.19203	0.00151448	-3.7231	20.9458	19.6343	20.3653	22.2675	25.3459	27.6943	26.4252	25.7498	25.2003	25.9511	25.992	25.4343	22.5074	24.1423	20.8849	20.1507	4	4	4	48.6	48.6	48.6	12.114	0	15.882	1620600000
Q5BKZ1	Q5BKZ1	DBIRD complex subunit ZNF326	ZNF326		0.916882	0.153691	-0.340986	+	1.12805	0.0477379	-0.535495	+	1.82455	0.00564265	-1.06126		0.388777	0.375089	0.194509	+	1.31302	0.0268005	0.720278	26.5774	25.9109	26.1381	26.5075	25.9638	25.1806	25.8423	26.0054	25.3832	24.4497	25.3265	25.7296	25.8862	25.7024	25.9748	26.2067	19	19	19	36.6	36.6	36.6	65.653	0	271.49	6266600000
Q5HYI8	Q5HYI8	Rab-like protein 3	RABL3	+	2.0431	0.0107471	0.971694	+	3.04417	0.00182278	1.49249	+	2.49468	0.00237801	1.07086		1.23688	0.0584628	-0.520799		0.194449	0.562546	-0.0991697	25.7172	26.2669	26.3105	26.6637	27.4081	27.5867	27.8454	28.0881	27.0871	27.1972	27.3457	27.6117	26.79	27.5268	27.1109	27.4173	22	22	22	79.7	79.7	79.7	26.422	0	323.31	16175000000
Q5HYJ3	Q5HYJ3	Protein FAM76B	FAM76B		0.373379	0.403847	0.209688	+	1.42614	0.0228817	0.718042	+	1.04564	0.0461496	-0.569377		1.08278	0.0748594	-0.508355	+	1.63284	0.0153927	0.779065	28.2278	27.8142	27.3572	27.5241	28.7708	28.7879	28.1368	28.1001	27.7251	26.8532	27.2244	26.8431	27.8897	28.3819	27.7951	27.6954	20	17	17	32.7	28	28	38.708	0	167.01	13502000000
Q5JRX3	Q5JRX3	Presequence protease, mitochondrial	PITRM1		0.429972	0.269993	0.76944	+	6.14023	0	3.84652	+	2.42188	0.000908752	1.80366	+	2.07256	0.00343147	-3.07708		0.551811	0.131135	-1.03422	21.2119	20.8557	20.6493	21.0391	24.6792	24.5425	25.1717	24.7487	22.9155	23.3809	21.6579	23.0164	23.0154	23.1044	20.6175	20.0965	19	19	19	27.4	27.4	27.4	117.41	0	48.5	948300000
Q5JTD0	Q5JTD0	Tight junction-associated protein 1	TJAP1		0.359433	0.308695	1.02147		0.700225	0.0738205	1.65668	+	0.872055	0.0386096	1.84288		0.20662	0.466077	-0.635208		0.301938	0.293929	-0.821411	24.8957	21.1807	21.8795	23.1966	26.3197	22.5026	23.9621	24.9949	26.3319	23.119	24.093	24.9802	25.5612	21.3811	23.4923	24.8039	32	32	32	48.8	48.8	48.8	61.82	0	174.62	4353900000
Q93079;Q5QNW6	Q93079;Q5QNW6	Histone H2B type 1-H;Histone H2B type 2-F	HIST1H2BH;HIST2H2BF		0.656498	0.202695	-0.408477	+	3.0294	0.00135977	-2.09581	+	2.40163	0.000910448	-1.88698	+	2.2506	0.00366169	1.68733	+	1.73103	0.00678231	1.4785	29.8427	29.9709	30.3693	29.6217	27.4314	27.2295	28.4999	28.2605	28.6075	28.6183	26.9768	28.054	30.0359	29.5271	28.8467	29.7609	15	15	0	72.2	72.2	0	13.892	0	135.02	20659000000
Q5RKV6	Q5RKV6	Exosome complex component MTR3	EXOSC6	+	2.64361	0.00284393	3.33222		0.0169425	0.935194	0.0354557		0.337621	0.244551	-0.531748	+	3.98417	0.0008	3.29677	+	4.96042	0	3.86397	22.4239	22.3771	19.7195	21.41	21.8429	20.7327	22.1978	21.2988	20.635	20.5941	21.5901	20.9843	25.1236	24.699	25.0661	24.3707	17	17	17	51.1	51.1	51.1	28.235	0	323.31	4355900000
Q5SSJ5	Q5SSJ5	Heterochromatin protein 1-binding protein 3	HP1BP3	+	1.53727	0.015133	-1.79711	+	3.16114	0.00105479	-3.08218	+	2.52105	0.00063895	-3.60816	+	1.30882	0.0285535	1.28507	+	1.2293	0.0191775	1.81105	23.9348	25.5091	25.3818	24.0423	21.2238	22.1969	21.8397	21.279	20.2418	22.2568	22.0967	19.8401	23.5498	23.4959	23.0802	21.5537	17	17	17	32.7	32.7	32.7	61.206	0	52.209	374520000
Q5SY16	Q5SY16	Polynucleotide 5-hydroxyl-kinase NOL9	NOL9	+	4.38153	0	6.51024		0.160031	0.506141	-0.387244		0.175151	0.454216	0.307194	+	4.01707	0.000470588	6.89749	+	5.28266	0	6.20305	22.4307	19.6719	20.4911	21.0716	21.9479	21.0873	18.5243	20.5569	20.9052	21.0252	20.6892	22.2745	27.0213	27.9744	27.4118	27.2989	24	24	24	42.2	42.2	42.2	79.322	0	323.31	9525600000
Q5T3I0	Q5T3I0	G patch domain-containing protein 4	GPATCH4	+	1.45254	0.033224	-0.757495	+	3.35715	0.00118008	-3.24576	+	5.70103	0.00188889	-3.39454	+	2.45487	0.0022515	2.48827	+	3.73567	0.000340426	2.63705	24.528	24.7492	24.5079	24.4208	21.8436	20.6699	20.3907	22.3186	21.375	20.8141	21.5377	20.901	24.322	23.8448	23.9696	23.0395	12	12	12	27.6	27.6	27.6	50.381	0	61.975	410810000
Q5T749	Q5T749	Keratinocyte proline-rich protein	KPRP		0.369054	0.302784	-0.998203		0.0730326	0.729174	-0.197352		0.385638	0.191423	-0.905359		0.273245	0.374771	-0.800851		0.0252301	0.90316	-0.0928445	24.0002	23.8849	23.4353	21.2168	22.016	21.4785	24.5517	23.7016	20.3719	21.774	22.6032	24.1667	20.5547	23.6798	20.3449	23.9649	5	5	5	8.5	8.5	8.5	64.135	0	7.5194	309670000
Q5T9A4	Q5T9A4	ATPase family AAA domain-containing protein 3B	ATAD3B		0.260626	0.412297	1.04368		0.0727748	0.720213	0.337188		0.636548	0.077083	1.64426		0.174206	0.517392	0.706494		0.214425	0.406021	-0.600574	25.8157	21.8419	25.2307	20.9043	25.6899	22.2003	21.5009	25.7502	25.4474	24.5673	25.2424	25.1125	25.1704	21.2378	25.4647	26.0944	21	3	1	30.7	7.1	2.6	72.572	0	41.854	1617000000
Q5TEC6	Q5TEC6	Histone H3	HIST2H3PS2		0.340644	0.331448	0.812182	+	1.47978	0.010179	-2.65778	+	0.897598	0.0340112	-2.26158	+	3.35152	0.000858757	3.46996	+	1.70892	0.00490346	3.07376	21.779	25.7218	25.6823	24.7092	22.5297	21.3839	21.9046	21.4428	20.5386	24.0712	23.3251	20.9111	25.6436	26.1096	24.1226	25.2652	8	2	2	27.9	10.3	10.3	15.43	0.0010235	3.0436	658140000
Q5VTR2	Q5VTR2	E3 ubiquitin-protein ligase BRE1A	RNF20		NaN	1	0	+	2.35312	0.00263291	1.82035	+	1.75786	0.00520177	1.35653	+	1.75077	0.0167551	-1.04806		0.890742	0.0730712	-0.58424	21.9941	21.7656	21.4726	20.4809	22.8084	23.9122	23.2713	23.0027	23.5037	22.5536	22.7253	22.3567	21.7538	22.2582	22.7721	22.0184	10	9	9	10.8	9.4	9.4	113.66	0	11.044	263080000
Q5VYV7	Q5VYV7	Protein SLX4IP	SLX4IP	+	4.7812	0	2.25462		NaN	1	0		NaN	1	0	+	4.12275	0.000682171	2.29353	+	2.89336	0.000947692	2.81276	21.6539	22.1559	21.8285	21.6443	21.9225	21.5055	21.4229	22.2759	20.7622	21.4913	22.4881	20.3085	24.4296	23.7696	24.0912	24.0107	18	18	18	57.1	57.1	57.1	45.551	0	210.78	1184800000
Q5W0B1	Q5W0B1	RING finger protein 219	RNF219		NaN	1	0		NaN	1	0		0.693412	0.0829002	0.739395		NaN	1	0		0.856371	0.0607778	-0.921314	22.1316	22.0127	20.1483	20.6539	22.5613	21.4329	21.7381	21.6302	22.2909	21.669	21.7647	22.1795	21.3787	22.1188	21.077	19.6443	6	6	6	11	11	11	81.116	0	5.5855	84645000
Q63ZY3	Q63ZY3	KN motif and ankyrin repeat domain-containing protein 2	KANK2	+	2.8925	0.00264516	1.50692	+	2.28428	0.00399203	1.58053	+	4.57598	0.000404762	2.24874		0.0602372	0.827193	-0.0736074	+	1.321	0.025929	-0.741817	20.9966	20.9213	21.2836	20.8261	22.5493	21.5947	23.1083	23.0975	23.4253	23.534	22.768	23.2953	22.924	21.799	22.6366	22.6957	12	12	12	20	20	20	91.173	0	17.835	630970000
Q66K74	Q66K74	Microtubule-associated protein 1S;MAP1S heavy chain;MAP1S light chain	MAP1S		NaN	1	0	+	4.02345	0.00127536	4.7259	+	4.05507	0.000444444	5.43446	+	3.63557	0.000647059	-4.31023	+	3.73131	0	-5.01879	22.0109	20.7465	20.3514	20.7788	24.9683	26.5049	26.1324	25.1856	25.5213	27.6134	26.6081	25.8827	21.467	21.584	22.2324	20.2669	38	38	38	43.2	43.2	43.2	112.21	0	323.31	13108000000
Q66PJ3	Q66PJ3	ADP-ribosylation factor-like protein 6-interacting protein 4	ARL6IP4		0.799688	0.099811	1.03699	+	1.02611	0.0296406	1.91405	+	3.02584	0.00019209	3.22541		0.445503	0.224703	-0.877062	+	2.98809	0.000924925	-2.18842	22.3621	21.8055	19.973	21.9755	24.5592	24.3088	23.8287	21.0756	24.8302	24.8886	24.6605	24.6384	21.7638	23.5207	22.5968	22.3827	8	8	8	38.8	38.8	38.8	26.374	0	100.55	1103800000
Q68CZ6	Q68CZ6	HAUS augmin-like complex subunit 3	HAUS3		NaN	1	0		NaN	1	0	+	2.5036	0.000815385	1.88242		NaN	1	0	+	2.34837	0.00198361	-1.44654	20.989	19.7804	21.219	21.0085	21.3598	21.5405	20.8161	20.3419	22.0368	23.1031	22.7682	22.6185	21.7976	20.8901	20.727	21.3257	5	5	5	11.9	11.9	11.9	69.65	0	9.4498	99103000
Q68D10	Q68D10	Protein SPT2 homolog	SPTY2D1	+	1.36925	0.036274	-0.797091	+	2.84446	0.00132121	-3.83427	+	2.31615	0.000829746	-3.30806	+	2.28206	0.00304	3.03718	+	1.7421	0.00492973	2.51097	26.1487	25.3034	25.96	25.6745	23.598	21.7012	20.368	22.0823	23.6953	22.5578	20.3632	23.2381	25.716	24.7052	24.6374	24.8396	13	13	13	25.7	25.7	25.7	75.598	0	44.613	985530000
Q6DKI1	Q6DKI1	60S ribosomal protein L7-like 1	RPL7L1		0.186703	0.563844	-0.30181	+	1.07959	0.0280648	-1.52297	+	1.61744	0.00535277	-1.93112		0.99319	0.0534154	1.22116	+	1.6744	0.00690051	1.62931	21.3102	23.3995	23.5279	23.1787	22.0409	22.0687	19.8572	21.3576	20.6756	21.2004	21.8041	20.0117	23.4521	21.6784	22.5345	22.5441	6	6	6	20.8	20.8	20.8	29.669	0	8.9728	97512000
Q6FI13;Q99878;Q96KK5;Q16777;P0C0S8;Q9BTM1;P20671;Q96QV6;P16104;Q8IUE6;Q71UI9;P0C0S5	Q6FI13;Q99878;Q96KK5;Q16777;P0C0S8;Q9BTM1;P20671	Histone H2A type 2-A;Histone H2A type 1-J;Histone H2A type 1-H;Histone H2A type 2-C;Histone H2A type 1;Histone H2A.J;Histone H2A type 1-D	HIST2H2AA3;HIST1H2AJ;HIST1H2AH;HIST2H2AC;HIST1H2AG;H2AFJ;HIST1H2AD		0.0562471	0.8524	0.0726786	+	2.24743	0.00217593	-4.88445	+	1.79295	0.00426466	-1.65554	+	2.44737	0.00226144	4.95713	+	3.73119	0.00050996	1.72822	26.9569	28.9964	28.7151	28.4181	21.3532	24.389	25.9094	21.897	26.529	27.1975	26.2051	26.5327	28.4275	28.2421	28.3914	28.3162	11	11	3	75.4	75.4	50.8	14.095	0	175.53	6622600000
Q6I9Y2	Q6I9Y2	THO complex subunit 7 homolog	THOC7		1.00857	0.0547914	1.42907	+	1.73612	0.00726957	2.31365	+	0.967048	0.0319319	1.43117		0.476458	0.204447	-0.884581		0.000800694	0.996052	-0.00210285	21.3953	21.6017	22.1779	20.2048	21.9049	24.2674	24.4173	24.0447	20.8746	23.4811	23.4017	23.3469	21.0482	23.8361	23.1658	23.0458	6	6	6	27.5	27.5	27.5	23.743	0	9.8559	413780000
Q6IBW4	Q6IBW4	Condensin-2 complex subunit H2	NCAPH2		NaN	1	0		0.633896	0.112091	-0.756286	+	2.14248	0.00353014	0.995425		0.0797482	0.767847	0.128525	+	2.97838	0.00128649	-1.62319	21.7367	22.4699	22.54	22.0663	23.0463	21.0436	20.9767	20.7213	23.3968	22.8129	23.5379	23.0471	20.9898	21.7632	21.5255	22.0234	5	5	5	7.9	7.9	7.9	68.226	0	6.2984	235810000
Q6NZI2	Q6NZI2	Polymerase I and transcript release factor	PTRF	+	3.859	0	5.05661		0.11013	0.634343	0.185618		0.675118	0.0799176	0.934463	+	5.0712	0.00114286	4.87099	+	4.17117	0	4.12215	19.7411	21.6997	21.9285	20.092	21.385	21.5088	21.0696	20.2404	21.8382	22.8396	21.2446	21.2767	26.3911	26.1235	25.5674	25.6058	38	38	38	55.1	55.1	55.1	43.476	0	323.31	80156000000
Q6NZY4	Q6NZY4	Zinc finger CCHC domain-containing protein 8	ZCCHC8		0.24135	0.601496	-0.100463		0.87305	0.120099	-0.296069	+	1.18464	0.043279	-0.460946		1.17389	0.170142	0.195606		1.34635	0.054	0.360482	24.8127	24.0744	24.3162	24.2505	24.2492	23.9839	24.0701	23.9664	24.1049	23.5821	24.1233	23.7998	24.2059	24.4278	24.2623	24.1559	17	17	17	28.1	28.1	28.1	78.576	0	164.94	1899100000
Q6P1J9	Q6P1J9	Parafibromin	CDC73		0.515881	0.210328	0.967013		0.118112	0.593267	-0.376072		0.0897228	0.650242	0.269032		0.703912	0.103323	1.34309		0.379305	0.236199	0.697981	20.8372	24.0755	24.3269	23.5414	20.5554	24.088	24.2936	22.3397	21.3667	24.2038	24.7196	23.5671	23.3504	24.383	24.8457	24.07	17	17	16	28.1	28.1	27.9	60.576	0	70.888	1869200000
Q6P2E9	Q6P2E9	Enhancer of mRNA-decapping protein 4	EDC4		NaN	1	0		0.317191	0.288954	0.525098	+	1.23339	0.0151636	1.51244		0.0542612	0.831734	-0.106819		0.858853	0.0544242	-1.09416	22.6259	20.7778	20.7363	21.0797	21.67	21.2271	23.3965	21.0265	23.1267	23.2577	23.4616	21.4234	22.774	21.7101	21.7662	20.6426	9	9	9	7.1	7.1	7.1	151.66	0	16.703	320530000
Q6P4R8	Q6P4R8	Nuclear factor related to kappa-B-binding protein	NFRKB	+	2.54264	0.00265946	2.9148	+	1.12298	0.0261114	-1.41803	+	0.953179	0.035706	1.21813	+	5.07073	0.00108108	4.33283	+	2.91836	0.00141176	1.69667	21.0308	23.5275	23.5355	22.9241	21.7262	21.7295	20.4919	21.3983	23.16	24.2145	24.1398	24.3762	25.5966	25.5001	25.5994	25.9811	52	52	52	43.1	43.1	43.1	139	0	323.31	5864100000
Q6PD62	Q6PD62	RNA polymerase-associated protein CTR9 homolog	CTR9	+	1.79009	0.00893168	2.17184		0.750483	0.068	1.26234	+	1.52901	0.00640903	1.92671		0.740489	0.106401	0.909504		0.27068	0.388478	0.24513	21.5119	24.047	23.5063	21.9007	24.0275	24.5022	25.0288	22.4567	24.1552	25.1802	25.164	24.1733	24.5952	25.3931	25.2295	24.4354	37	37	37	32.4	32.4	32.4	133.5	0	230.79	4679300000
Q6PI98	Q6PI98	INO80 complex subunit C	INO80C	+	2.82791	0.00438938	1.03286	+	1.43845	0.0156575	-1.29923	+	1.64636	0.0167932	-0.559766	+	2.58513	0.00216928	2.33208	+	4.4269	0.000367816	1.59262	25.6688	25.6038	25.0394	25.2002	24.9066	24.3671	24.2767	22.7648	24.9589	24.5221	24.8546	24.9375	26.439	26.6143	26.109	26.4813	16	16	16	79.7	79.7	79.7	20.642	0	93.268	4536400000
Q6PID8	Q6PID8	Kelch domain-containing protein 10	KLHDC10	+	4.82723	0	4.63507	+	2.96421	0.00103356	4.62976	+	3.46657	0.000257576	4.13324		0.00216958	0.993866	0.00531292		0.358431	0.265166	0.501828	20.7221	20.9787	20.3173	20.0158	22.8691	25.7066	26.0653	25.9119	23.1761	24.6586	25.1188	25.6134	24.3889	25.0068	25.3932	25.7853	13	13	13	34.6	34.6	34.6	49.097	0	323.31	3273100000
Q6PJI9	Q6PJI9	WD repeat-containing protein 59	WDR59	+	6.16539	0	4.59407	+	5.52711	0	5.17822	+	4.97274	0.00111475	4.83752		1.06895	0.0696511	-0.584149		0.302364	0.360901	-0.243452	21.4038	21.2532	21.0255	21.8597	25.8502	26.5712	27.0321	26.8016	25.3419	26.8367	26.3728	26.3409	25.6855	26.1657	25.868	26.1993	58	58	58	58	58	58	109.79	0	323.31	14166000000
Q6PJT7	Q6PJT7	Zinc finger CCCH domain-containing protein 14	ZC3H14		0.0707735	0.810469	0.115628		0.218426	0.412073	0.425649		0.382389	0.201939	0.702363		0.206388	0.498046	-0.310021		0.415769	0.2195	-0.586735	21.3882	22.1475	22.7422	20.2168	22.3827	21.3823	20.967	23.4653	20.6194	22.5258	22.9036	23.2552	21.5056	21.4865	21.5967	22.3683	7	7	7	10.9	10.9	10.9	82.875	0	8.389	263640000
Q6PK04	Q6PK04	Coiled-coil domain-containing protein 137	CCDC137	+	1.32859	0.0347984	-0.925011	+	3.65003	0.0012887	-2.5913	+	4.50723	0.000571429	-3.6505	+	1.91734	0.00748052	1.66629	+	2.94711	0.000965517	2.72549	23.8621	24.2431	23.9827	24.3522	21.3071	22.1578	21.8548	20.7552	19.9421	20.2156	21.3482	20.3321	24.2255	22.6958	23.0173	22.8014	9	9	9	38.8	38.8	38.8	33.231	0	25.442	315290000
Q6PKG0;Q659C4	Q6PKG0	La-related protein 1	LARP1		1.15555	0.0865159	-0.445169	+	3.47042	0.00132597	-1.24008	+	2.77539	0.000816956	-1.29468	+	2.05707	0.0146977	0.794915	+	1.71084	0.0124932	0.849509	28.0501	27.9484	28.0657	28.4695	26.9956	26.5265	26.9619	27.0894	26.9946	26.2397	26.8992	27.2215	27.9554	27.2025	27.8116	27.7836	55	55	55	52.6	52.6	52.6	123.51	0	323.31	31968000000
Q6STE5	Q6STE5	SWI/SNF-related matrix-associated actin-dependent regulator of chromatin subfamily D member 3	SMARCD3		0.641135	0.149356	1.09672		0.166963	0.501409	0.320568		NaN	1	0		0.446864	0.228072	0.776154	+	1.54747	0.00854662	1.89048	22.0641	22.712	20.1596	21.1851	21.5045	21.7139	23.2484	20.9363	20.4163	20.1711	21.0441	21.3142	20.8656	22.8932	23.5446	23.2042	15	4	4	29.2	10.8	10.8	55.015	0	7.9373	120930000
Q6UB35	Q6UB35	Monofunctional C1-tetrahydrofolate synthase, mitochondrial	MTHFD1L		NaN	1	0		0.325024	0.285827	0.492383	+	1.33656	0.00980289	2.12476		0.948575	0.0620464	-1.06911	+	1.83296	0.0035581	-2.70149	21.5592	22.2069	20.9657	22.7386	21.6583	22.8818	23.5464	21.3534	22.1986	25.5011	24.9415	23.3283	21.0431	21.7282	20.6871	21.7051	26	24	24	27	26	26	105.79	0	192.34	1853500000
Q6UN15	Q6UN15	Pre-mRNA 3-end-processing factor FIP1	FIP1L1	+	1.45855	0.0176542	1.78119	+	2.47801	0.00189163	3.13362	+	1.74194	0.00367023	2.14812	+	4.09676	0.00137566	-1.35243		1.3605	0.0518447	-0.366933	21.6558	23.6172	22.2188	20.4696	25.3931	24.8528	24.9443	25.3057	24.3456	23.771	24.1105	24.3268	23.8348	23.8889	23.6985	23.6639	11	11	11	27.4	27.4	27.4	66.526	0	146.97	1752500000
Q6UUV7	Q6UUV7	CREB-regulated transcription coactivator 3	CRTC3		NaN	1	0	+	4.09206	0.00116556	3.59476	+	3.53145	0.000245487	3.00214	+	3.99846	0.000814815	-3.34677	+	3.39815	0.00026556	-2.75416	21.3833	21.2714	20.339	21.087	24.8778	25.062	23.731	24.7888	24.3886	24.7485	23.4077	23.5443	20.9816	21.8251	21.3798	20.886	10	10	10	18.7	18.7	18.7	66.958	0	22.895	513760000
Q6UXN9	Q6UXN9	WD repeat-containing protein 82	WDR82		1.05373	0.0849823	0.554185		0.151838	0.576823	-0.137159		0.151789	0.551194	0.131877	+	1.28273	0.0419298	0.691344		0.772268	0.112142	0.422308	29.8945	30.4938	30.623	31.0376	29.7105	30.3126	30.8979	30.5794	29.9581	30.7776	30.9987	30.8421	30.8199	30.8433	31.277	31.3254	39	39	39	88.2	88.2	88.2	35.079	0	323.31	300650000000
Q6VMQ6	Q6VMQ6	Activating transcription factor 7-interacting protein 1	ATF7IP	+	1.27982	0.0199817	5.93246		0.436214	0.163384	-2.40735		0.532648	0.100574	-2.84488	+	7.37205	0	8.33982	+	6.93137	0	8.77734	21.6978	21.7334	31.0576	20.4774	20.8177	21.7575	21.4225	21.3393	21.4324	20.4348	21.2784	20.4412	29.682	29.4373	29.4865	30.0903	59	59	59	46.4	46.4	46.4	136.39	0	323.31	65621000000
Q6Y7W6	Q6Y7W6	PERQ amino acid-rich with GYF domain-containing protein 2	GIGYF2		0.0200335	0.95101	-0.0163059		NaN	1	0		0.10644	0.629435	-0.150441		0.475556	0.230539	-0.528143		0.0825611	0.723673	0.134135	20.6834	20.8761	20.7498	20.7076	22.459	21.1097	21.0303	20.4652	22.0397	20.0096	20.668	19.6978	20.304	21.099	20.2381	21.3107	22	22	22	20.7	20.7	20.7	150.07	0	284.21	1068900000
Q6YN16	Q6YN16	Hydroxysteroid dehydrogenase-like protein 2	HSDL2		NaN	1	0		0.55664	0.124722	1.0353	+	0.814825	0.0465536	1.56681		0.422969	0.23049	-1.0862		0.63815	0.0944659	-1.61772	21.1655	22.403	21.7248	21.0455	20.2505	23.8349	23.4322	22.9623	20.4442	24.2521	24.0826	23.8273	22.5379	19.562	23.1067	20.9287	8	8	8	26.8	26.8	26.8	45.394	0	37.19	497930000
Q6ZNA4	Q6ZNA4	E3 ubiquitin-protein ligase Arkadia	RNF111	+	5.90889	0	5.80567		NaN	1	0		NaN	1	0	+	4.10931	0.00045977	5.31568	+	6.88343	0	5.26813	20.9487	20.3546	20.0993	21.3731	22.5592	21.6013	20.3258	20.2494	20.8356	21.5047	21.0763	21.5092	26.6185	26.5553	26.2497	26.5749	23	23	23	18.4	18.4	18.4	108.86	0	323.31	4117200000
Q71RC2	Q71RC2	La-related protein 4	LARP4		0.753906	0.181694	0.364803	+	1.40181	0.0238147	0.708739		0.279215	0.350601	0.215903		0.917151	0.128819	-0.343936		0.23446	0.47356	0.1489	23.4581	24.0542	24.1389	24.5016	24.2739	25.0169	24.8471	24.8499	23.5593	24.3738	24.4732	24.6101	24.1922	24.6715	24.3752	24.3731	16	16	15	21.4	21.4	20.4	80.595	0	104.99	2346100000
Q71U36;P0DPH8;P0DPH7;Q6PEY2;Q9NY65	Q71U36;P0DPH8;P0DPH7;Q6PEY2	Tubulin alpha-1A chain;Tubulin alpha-3E chain	TUBA1A;TUBA3E	+	2.51715	0.00429437	1.38303	+	3.38976	0.00103704	2.03876	+	4.93163	0.000673267	3.14712	+	1.32478	0.0407824	-0.655737	+	3.84717	0.000286996	-1.7641	28.8012	28.5808	28.8667	29.5986	30.8173	30.6147	31.4771	31.0932	32.0025	31.9885	32.3733	32.0714	30.527	29.8595	30.2714	30.7214	46	46	1	83.4	83.4	3.1	50.135	0	323.31	526760000000
Q7KZ85	Q7KZ85	Transcription elongation factor SPT6	SUPT6H		0.562129	0.208651	-0.635452	+	0.98958	0.049373	-0.727911		0.65791	0.101836	-0.560128		0.0552924	0.831953	0.0924582		0.0430214	0.846402	-0.0753245	22.7946	23.3116	23.0433	22.4039	21.6002	22.657	22.7861	21.5986	21.2525	22.5803	22.7283	22.7519	22.272	22.9393	22.9438	20.8566	11	11	11	9	9	9	199.07	0	27.999	353950000
Q7L014	Q7L014	Probable ATP-dependent RNA helicase DDX46	DDX46	+	2.3009	0.00456471	-1.48734	+	1.525	0.0160115	-0.994408	+	2.04562	0.00672954	0.668036		0.48086	0.231836	-0.492936	+	3.05663	0.000959502	-2.15538	25.046	24.9396	25.256	24.7167	24.6727	23.9084	24.2857	23.1138	26.0428	25.4984	25.6474	25.4418	24.4167	22.9245	23.4868	23.1808	48	48	48	48	48	48	117.36	0	323.31	8210500000
Q7L2E3	Q7L2E3	Putative ATP-dependent RNA helicase DHX30	DHX30		0.116585	0.735015	-0.0995574	+	2.1006	0.0039841	-2.44455	+	2.62757	0.000844622	-1.67918	+	2.2394	0.00333867	2.34499	+	3.90151	0.000264463	1.57962	24.5253	25.9189	25.6124	25.2988	21.3704	23.4298	23.9027	22.8742	23.2501	23.6613	23.9204	23.8068	25.4438	25.009	25.3951	25.1092	42	42	42	36.9	36.9	36.9	133.94	0	94.854	3241800000
Q7L2J0	Q7L2J0	7SK snRNA methylphosphate capping enzyme	MEPCE	+	3.42021	0.000466667	2.8513	+	4.1078	0.00131343	4.22434	+	2.63425	0.000779221	2.41484	+	1.61695	0.0168534	-1.37304		0.389944	0.252755	0.436457	25.1797	26.2361	26.3724	25.7216	29.0607	30.5798	30.278	30.4887	27.1251	28.7074	28.8028	28.5339	27.9971	29.3271	29.0467	28.5441	57	57	57	76.1	76.1	76.1	74.354	0	323.31	97894000000
Q7L4I2	Q7L4I2	Arginine/serine-rich coiled-coil protein 2	RSRC2		0.0371446	0.900539	0.0549703	+	2.46021	0.0022844	2.23936	+	3.20529	0.000213836	3.50765	+	3.4201	0.00151196	-2.18438	+	3.93388	0	-3.45268	22.2756	21.5458	22.3614	20.4296	23.5638	24.3553	23.681	23.9698	25.9945	24.8119	24.6481	25.1887	22.091	22.1723	21.1639	21.4051	14	14	14	26.7	26.7	26.7	50.559	0	232.22	1558200000
Q7RTV0	Q7RTV0	PHD finger-like domain-containing protein 5A	PHF5A	+	4.2076	0.0007	-2.63975	+	4.22641	0.00113548	-2.955	+	3.69184	0.000242857	-2.34539		0.557338	0.233697	0.315255		0.522593	0.215396	-0.294361	30.105	29.1442	29.4394	29.2926	27.0089	26.6039	26.5503	25.9981	27.6889	26.7081	27.0748	27.1278	27.1958	26.698	27.0469	26.4814	14	14	14	71.8	71.8	71.8	12.405	0	89.098	12432000000
Q7Z2W4	Q7Z2W4	Zinc finger CCCH-type antiviral protein 1	ZC3HAV1	+	1.43699	0.0398697	-0.640729	+	3.60898	0.00124696	-2.50517	+	3.72531	0.000244604	-2.26949	+	2.86193	0.00233784	1.86444	+	2.86956	0.00146667	1.62876	26.0774	25.7601	26.1667	26.5407	24.3432	22.9781	23.513	23.69	24.396	23.468	23.4998	24.1031	25.989	25.1651	25.3406	25.4874	35	35	35	40.7	40.7	40.7	101.43	0	323.31	4472300000
Q7Z333	Q7Z333	Probable helicase senataxin	SETX	+	2.05717	0.0048	2.15678		NaN	1	0		NaN	1	0	+	2.11794	0.00397073	2.08351	+	1.76416	0.00561989	1.92751	21.4448	20.9045	21.6242	20.5059	21.5278	21.38	20.8119	21.0528	20.4881	21.6411	21.9157	21.3518	24.1835	22.3999	24.1135	22.4097	68	68	68	27	27	27	302.88	0	323.31	5303300000
Q7Z417	Q7Z417	Nuclear fragile X mental retardation-interacting protein 2	NUFIP2		0.590804	0.269216	0.274367	+	1.41939	0.0351829	0.455346	+	2.69891	0.00361231	-0.62233		0.335431	0.417862	-0.180979	+	2.43849	0.00357854	0.896697	25.3824	25.6761	25.1443	25.4769	25.6302	26.2472	25.7819	25.8417	24.7116	24.732	24.8422	24.9045	25.2548	26.158	25.7818	25.5825	18	18	18	30.9	30.9	30.9	76.12	0	254.03	5046900000
Q7Z569	Q7Z569	BRCA1-associated protein	BRAP		NaN	1	0	+	1.4564	0.0154052	1.30046		0.0966534	0.650312	0.15484	+	2.50979	0.00469976	-0.97967		0.161837	0.55674	0.165955	21.3848	21.5709	21.5473	19.6613	22.2654	22.6825	22.3523	22.066	21.3529	22.1536	20.6383	20.6389	21.1382	21.7888	21.0944	21.426	13	13	13	22.6	22.6	22.6	67.304	0	58.796	711360000
Q7Z7C8	Q7Z7C8	Transcription initiation factor TFIID subunit 8	TAF8	+	3.62172	0.00281143	1.00453	+	4.28623	0.00136889	1.58355	+	2.06516	0.00556069	0.779665	+	1.85694	0.0243605	-0.579022		0.477378	0.263057	0.224866	28.062	27.9044	27.9903	28.2728	29.4944	29.5521	29.4776	30.0396	28.7058	28.4443	28.8614	29.3366	28.8823	28.9744	29.0364	29.3545	13	13	13	51.9	51.9	51.9	34.262	0	319.31	46010000000
Q86T24	Q86T24	Transcriptional regulator Kaiso	ZBTB33	+	5.25455	0	7.13232		NaN	1	0	+	1.10412	0.0219812	-1.34543	+	5.67941	0	7.05264	+	5.72517	0	8.47774	21.7389	20.4983	22.5227	20.8828	21.7917	22.1665	21.557	20.4461	20.1372	19.0984	21.2387	19.7866	28.5628	28.1814	28.5216	28.9061	41	41	41	51.8	51.8	51.8	74.484	0	323.31	22740000000
Q86TC9	Q86TC9	Myopalladin	MYPN		0.0979966	0.748525	0.143229	+	2.91079	0.00130539	3.06938	+	2.97555	0.000185792	3.18962	+	9.0598	0	-2.92615	+	7.423	0	-3.04639	21.8023	22.7946	21.5222	20.201	24.5787	24.7089	24.5977	24.7123	24.6272	24.6237	24.9116	24.9161	21.7816	21.6496	21.7336	21.7283	32	32	31	29.5	29.5	28.6	145.26	0	135.01	3620900000
Q86TG7	Q86TG7	Retrotransposon-derived protein PEG10	PEG10	+	1.43888	0.0199359	1.68699	+	3.96956	0.00121379	4.86976	+	3.85814	0.000361702	4.74529	+	3.8973	0.000721311	-3.18278	+	3.69724	0.000355556	-3.05831	23.3225	21.471	21.0434	21.2115	26.8099	26.2513	26.7239	26.7424	26.9025	26.0803	26.5437	26.503	23.4505	22.5535	23.577	24.2153	27	27	27	43.8	43.8	43.8	80.172	0	269.93	7890700000
Q86U42;A6NDY0	Q86U42	Polyadenylate-binding protein 2	PABPN1		0.112468	0.751891	-0.0828166	+	1.42175	0.0181038	1.08155		0.476129	0.151901	-0.670256	+	1.43784	0.0229402	-1.16437		0.392812	0.234601	0.587439	24.2125	23.7467	24.251	24.5244	24.8385	24.461	25.6627	26.0987	23.4584	21.7864	24.3696	24.4392	23.8098	23.6783	24.2787	24.6366	7	7	7	28.8	28.8	28.8	32.749	0	192.25	1680900000
Q86UE4	Q86UE4	Protein LYRIC	MTDH	+	2.10549	0.00447692	-2.05507	+	1.57811	0.0102067	-1.8117	+	2.14013	0.00192028	-2.09802		NaN	1	0		NaN	1	0	22.2967	24.2246	23.564	23.2581	22.2633	20.3605	21.1525	22.3202	20.4562	21.6939	20.8874	21.9137	21.2534	22.0625	21.3943	20.4128	7	7	7	18.2	18.2	18.2	63.836	0	14.826	96614000
Q86UP2	Q86UP2	Kinectin	KTN1		0.570777	0.237091	0.40414		0.0949655	0.683861	0.141005		0.0313793	0.887831	0.0291476		0.224852	0.48274	0.263135		1.15937	0.0671223	0.374992	21.7222	22.4707	23.1819	22.6711	23.1559	21.3495	22.7691	23.3354	22.6587	22.7681	22.386	22.3498	22.7603	22.6916	22.9134	23.2973	8	8	8	7.3	7.3	7.3	156.27	0	19.059	301690000
Q86V48	Q86V48	Leucine zipper protein 1	LUZP1		0.661491	0.152433	0.85412	+	2.30106	0.0022635	2.49402	+	1.402	0.00879679	1.77858	+	2.49335	0.00293113	-1.6399	+	0.949249	0.046319	-0.924461	21.7722	20.1001	20.3528	22.3626	23.5922	24.1759	23.4391	23.3565	22.3576	24.0964	22.8014	22.4465	21.9514	22.7629	21.9557	21.3341	28	28	28	27.8	27.8	27.8	120.27	0	59.068	899940000
Q86V81	Q86V81	THO complex subunit 4	ALYREF	+	4.14722	0.00255696	-0.915297	+	4.51013	0.00133333	-2.55748	+	2.98332	0.000313924	-2.38493	+	3.33567	0.00173494	1.64218	+	1.94327	0.00473529	1.46963	27.3689	27.4923	27.451	27.6024	25.4046	24.3212	24.9516	25.0074	25.8462	24.0628	24.8762	25.5898	26.7792	26.404	26.4793	26.5911	10	10	10	42	42	42	26.888	0	299.91	3748100000
Q86VM9;REV__Q86VM9	Q86VM9	Zinc finger CCCH domain-containing protein 18	ZC3H18		1.37081	0.0888644	-0.338992		1.01869	0.0740473	-0.398416	+	3.59815	0.000303178	-1.16713		0.11942	0.744855	0.0594234	+	3.16736	0.00173684	0.82814	25.064	24.6273	24.7517	24.5795	23.886	24.695	24.4013	24.4464	23.4116	23.4362	23.6417	23.8644	24.2375	24.5815	24.485	24.3625	20	20	20	24	24	24	106.38	0	53.554	2169700000
Q86VQ1	Q86VQ1	Glucocorticoid-induced transcript 1 protein	GLCCI1	+	1.14746	0.0466494	0.987921	+	1.96258	0.00492989	1.89773		0.736992	0.0701854	0.818933		1.08792	0.0503423	-0.909813		0.138404	0.596272	0.168987	26.7796	25.0203	25.5667	26.1515	28.506	26.9241	27.4627	28.2162	27.3422	25.6037	26.6767	27.1712	27.0847	26.2415	26.7537	27.3899	18	18	18	44.1	44.1	44.1	58.023	0	318.85	14636000000
Q86WB0	Q86WB0	Nuclear-interacting partner of ALK	ZC3HC1		0.155403	0.611703	0.340792		0.443597	0.179614	0.9045		0.381452	0.194394	0.880777		0.239825	0.427263	-0.563708		0.205304	0.423854	-0.539985	22.1547	20.4658	20.1501	22.3234	22.3312	23.9841	21.907	20.4897	23.2413	23.2202	22.446	19.7095	21.6449	23.3596	20.5536	20.899	4	4	4	13.3	13.3	13.3	55.261	0	66.501	187410000
Q86WR7	Q86WR7	Proline and serine-rich protein 2	PROSER2		NaN	1	0	+	3.38506	0.00122222	3.49478	+	3.59761	0.000280992	4.11966	+	6.61592	0	-3.58221	+	5.60755	0	-4.2071	21.777	22.4513	20.2919	22.2981	25.0846	25.1502	25.3843	25.1783	26.3707	25.3609	25.701	25.8643	21.9014	21.3927	21.4221	21.7522	19	19	19	48.5	48.5	48.5	45.801	0	116.53	3208100000
Q86X02	Q86X02	Cerebellar degeneration-related protein 2-like	CDR2L		NaN	1	0		NaN	1	0	+	2.97164	0.000427553	1.94483		NaN	1	0	+	2.68504	0.00140426	-2.45928	22.3144	21.4559	20.8363	21.0866	21.8553	21.0391	21.4591	20.5533	23.3074	23.2137	23.5346	23.4167	21.772	19.6752	21.4925	20.6956	11	11	11	28.8	28.8	28.8	53.01	0	49.656	362800000
Q86X55	Q86X55	Histone-arginine methyltransferase CARM1	CARM1		NaN	1	0		NaN	1	0	+	1.01274	0.0236876	2.0924		NaN	1	0		0.725495	0.0725475	-1.57573	21.6676	20.469	20.3979	20.932	21.6056	20.9401	22.193	21.5086	20.0246	24.1497	24.553	23.1089	21.1936	21.7816	21.8738	20.6841	6	6	6	17.6	17.6	17.6	65.853	0	51.319	310990000
Q86XZ4	Q86XZ4	Spermatogenesis-associated serine-rich protein 2	SPATS2		0.402309	0.293332	0.674743	+	0.857197	0.0494446	-1.41576		0.258579	0.321379	-0.460881	+	2.27051	0.0034695	2.09051	+	2.08017	0.00482633	1.13562	21.3446	24.3852	23.9539	24.0768	22.8772	21.1359	22.6729	21.4116	23.1875	22.6023	22.7105	23.4167	24.483	23.502	24.0858	24.3887	9	9	9	24.4	24.4	24.4	59.544	0	36.424	708600000
Q86Y79	Q86Y79	Probable peptidyl-tRNA hydrolase	PTRH1		NaN	1	0	+	2.21891	0.00230837	3.85805	+	0.905974	0.0366615	1.60225	+	2.5091	0.00223226	-3.44094	+	0.884031	0.0493853	-1.18514	23.1325	20.2765	20.4183	21.3018	23.6568	24.4137	26.1038	26.387	21.2034	23.8973	22.7768	23.6606	22.4044	21.9208	21.0634	21.4088	10	10	10	62.1	62.1	62.1	22.936	0	78.075	804980000
Q86YH2	Q86YH2	Zinc finger protein 280B	ZNF280B	+	1.19176	0.0350963	1.4372		NaN	1	0		NaN	1	0	+	1.29247	0.0267312	1.51445	+	1.64593	0.00764238	1.59771	22.2348	22.1676	20.834	21.022	22.3938	21.5607	21.2665	20.7285	21.6389	21.2282	21.4505	21.2988	23.0587	23.9305	21.5476	23.4705	2	2	2	7	7	7	61.583	0	20.354	143320000
Q86YP4	Q86YP4	Transcriptional repressor p66-alpha	GATAD2A	+	3.04626	0.0010219	3.67224		0.768844	0.0721694	0.948358		0.378308	0.211072	0.600857	+	5.10287	0.000784314	2.72389	+	3.70901	0.000361582	3.07139	20.1346	23.0071	21.8189	21.8227	22.3751	22.9187	22.4058	22.8771	21.2299	22.5643	22.8108	22.5816	25.1689	25.4294	25.6969	25.1771	30	30	27	50.7	50.7	47.1	68.062	0	323.31	3021400000
Q86Z02;Q9H422	Q86Z02	Homeodomain-interacting protein kinase 1	HIPK1	+	4.51339	0	2.26929		NaN	1	0		NaN	1	0	+	1.86022	0.0095	1.60273	+	2.77857	0.001375	1.958	21.3437	20.8843	20.824	21.1046	22.3997	22.4712	21.2443	20.7076	20.6712	20.9655	21.6894	22.0756	23.4886	23.5095	22.816	23.4196	19	19	14	23	23	19.3	130.84	0	193.92	617220000
Q8IUF1	Q8IUF1	COBW domain-containing protein 2	CBWD2	+	1.40094	0.0321687	0.864849	+	5.19856	0	4.43585	+	5.64029	0.00272	5.00131	+	4.17211	0.000425532	-3.571	+	4.62673	0	-4.13646	21.2992	21.3372	21.0633	21.9203	26.1689	25.1615	25.8294	26.2036	26.814	25.7911	26.4004	26.6197	22.0763	22.5381	21.6001	22.8649	26	26	2	66.8	66.8	5.1	44.034	0	323.31	12346000000
Q8IVT2	Q8IVT2	Mitotic interactor and substrate of PLK1	MISP	+	1.63781	0.010963	2.62015	+	2.41169	0.00204401	3.65343	+	2.19152	0.000917293	3.71175	+	1.47989	0.0232696	-1.03329	+	0.990004	0.0386161	-1.0916	21.5615	23.8334	19.9985	21.5164	25.2135	25.7428	25.127	25.4402	25.2271	26.7548	24.9388	24.8361	23.8337	25.3772	24.039	24.1403	46	46	46	73.2	73.2	73.2	75.356	0	323.31	8481700000
Q8IWA0	Q8IWA0	WD repeat-containing protein 75	WDR75		NaN	1	0	+	1.39946	0.0160346	1.4085	+	3.40735	0.000222222	2.76865	+	1.33267	0.0289327	-1.17214	+	3.94166	0	-2.53229	21.8621	20.4431	21.034	21.6158	21.3481	22.9937	23.2085	23.0387	23.4183	24.5231	24.0766	24.0115	21.7187	21.4265	21.0035	21.7517	8	8	8	12.9	12.9	12.9	94.498	0	19.821	663150000
Q8IX90	Q8IX90	Spindle and kinetochore-associated protein 3	SKA3		NaN	1	0	+	1.44405	0.0130317	1.94846	+	4.2535	0.000356021	2.56573	+	1.73734	0.00987738	-2.30925	+	4.73074	0	-2.92652	21.9238	21.6813	21.1404	20.8296	24.2033	24.1436	23.6892	21.3328	23.913	23.9442	23.8697	24.1112	20.3975	21.4116	21.3597	20.9632	9	9	9	29.6	29.6	29.6	46.359	0	75.082	612590000
Q8IXB1	Q8IXB1	DnaJ homolog subfamily C member 10	DNAJC10		0.198595	0.544652	0.309874	+	2.52432	0.00219626	2.0827	+	1.41761	0.00924634	1.56081	+	1.54751	0.0167239	-1.77283		0.854257	0.0522907	-1.25093	21.9634	20.9562	21.0027	20.5123	22.6747	22.6663	23.5538	23.8705	21.1732	23.0446	23.0775	23.3825	20.1974	21.4188	21.2542	22.8036	9	9	9	13	13	13	91.079	0	21.198	431390000
Q8IXK0	Q8IXK0	Polyhomeotic-like protein 2	PHC2	+	3.58824	0.00181579	1.29013	+	3.3327	0.00238724	0.861127	+	2.21292	0.0112337	0.453436		1.38877	0.0581215	0.429002	+	2.79454	0.00202817	0.836693	27.1786	27.1461	26.7757	27.0393	27.9482	28.0247	27.6442	27.967	27.5892	27.4572	27.3298	27.5772	28.486	28.5081	27.9068	28.3993	24	24	22	26.7	26.7	26.7	90.712	0	323.31	34045000000
Q8IY57	Q8IY57	YY1-associated factor 2	YAF2	+	1.26972	0.0301284	-1.58924	+	1.19421	0.020735	-1.87115	+	2.11967	0.00290438	-1.24558		0.108219	0.67819	0.281906		0.236906	0.402607	-0.343659	24.0529	24.6907	25.5795	24.7826	21.4717	24.0068	24.4272	21.7154	23.5241	23.6264	23.5503	23.4225	23.6125	24.095	23.574	21.4672	5	5	5	38.9	38.9	38.9	19.901	0	122.32	542050000
Q8IY81	Q8IY81	pre-rRNA processing protein FTSJ3	FTSJ3	+	1.78082	0.0147065	-1.00789	+	4.34551	0.00143089	-3.50956	+	4.88993	0.000918919	-4.71028	+	3.35745	0.00131313	2.50167	+	4.14003	0	3.70239	25.1412	26.0725	25.6501	25.4282	21.3324	22.0191	22.6164	22.2859	21.2865	20.0219	21.3398	20.8027	25.0877	24.7053	24.507	23.9605	20	20	20	24.1	24.1	24.1	96.557	0	58.051	1412500000
Q8IY92	Q8IY92	Structure-specific endonuclease subunit SLX4	SLX4	+	2.00322	0.00451163	3.03168		NaN	1	0		NaN	1	0	+	2.7882	0.00165517	3.49354	+	3.70929	0	4.10713	23.1111	21.7264	21.656	19.9865	21.9129	21.7085	20.7914	20.2199	20.5003	20.569	20.6564	20.4525	25.515	24.909	23.1821	25.0007	56	56	56	35.9	35.9	35.9	200.01	0	323.31	6120100000
Q8IYB3	Q8IYB3	Serine/arginine repetitive matrix protein 1	SRRM1		0.00271222	0.992189	-0.00642157		0.00364199	0.984215	-0.008605	+	1.02145	0.0259517	1.55766		0.00712904	0.987965	0.00218344	+	5.63807	0	-1.56409	21.6805	24.807	25.098	24.4154	23.8183	23.9477	24.0964	24.104	25.5546	25.465	25.5262	25.6857	23.9395	24.0663	24.1615	23.8079	25	25	25	20.1	20.1	20.1	102.33	0	111.51	4082800000
Q8IYS1	Q8IYS1	Peptidase M20 domain-containing protein 2	PM20D2		0.243181	0.546435	0.151931		0.499602	0.24076	-0.238033	+	1.28559	0.0385674	0.456494		0.707607	0.164506	0.389965		0.584958	0.18824	-0.304563	29.0728	28.4888	29.1011	28.8537	28.7163	28.2742	29.058	28.5157	29.4758	28.9629	29.426	29.4776	29.0828	28.4451	29.1496	29.4467	31	31	31	57.6	57.6	57.6	47.776	0	323.31	101310000000
Q8IZ40	Q8IZ40	REST corepressor 2	RCOR2		0.167934	0.614544	0.207428		NaN	1	0		NaN	1	0		0.697786	0.140535	0.544507		0.781571	0.0791185	0.769682	22.3002	21.4001	22.447	21.0688	21.5453	21.908	21.1345	21.2799	20.2713	21.914	21.5273	21.2543	21.1801	22.8377	22.0373	21.9906	20	19	18	47.2	47.2	45.9	58.011	0	240.62	1501700000
Q8IZL8	Q8IZL8	Proline-, glutamic acid- and leucine-rich protein 1	PELP1	+	7.66987	0	7.83926		0.264875	0.347332	-0.489155	+	0.831162	0.0464153	-1.40096	+	4.42999	0.000833333	8.32841	+	4.43657	0	9.24022	21.5437	21.6204	21.1547	21.2544	21.2909	22.7049	19.1074	20.5135	20.8157	17.6629	19.9922	21.4986	29.5868	29.4307	29.0921	28.8206	30	30	30	27.1	27.1	27.1	119.7	0	323.31	38383000000
Q8N0T1	Q8N0T1	Uncharacterized protein C8orf59	C8orf59		NaN	1	0		0.204765	0.461049	-0.248395	+	3.49605	0.000250923	3.42349		0.210006	0.524029	-0.196458	+	4.48357	0	-3.86834	21.2562	22.58	20.5333	21.9618	21.2254	21.4556	21.7778	20.8788	25.2562	24.6044	25.0293	25.1353	21.1758	21.988	20.9325	20.4555	8	8	8	69	69	69	11.456	0	31.751	1514800000
Q8N163	Q8N163	Cell cycle and apoptosis regulator protein 2	CCAR2	+	1.37898	0.0237739	1.51595	+	1.22975	0.020193	1.62938	+	1.23772	0.0152924	1.4711		0.0564604	0.824183	-0.113428		0.0240002	0.911987	0.0448513	21.3805	21.8805	20.1306	20.4221	21.458	22.2907	24.1659	22.4166	21.0845	22.868	23.2895	22.456	22.6405	21.2955	23.3117	22.6297	10	10	10	14.8	14.8	14.8	102.9	0	33.64	443460000
Q8N1F7	Q8N1F7	Nuclear pore complex protein Nup93	NUP93	+	1.81235	0.0108309	1.45818	+	1.18364	0.0216084	1.61937	+	2.01831	0.00235374	2.44842		0.0740733	0.775644	-0.161189		0.661141	0.0988228	-0.990234	21.7315	21.053	21.3461	20.6831	20.8626	23.7338	23.7976	22.8972	21.9831	24.2364	24.8372	23.5506	22.1726	23.2985	23.3033	21.872	18	18	18	23.3	23.3	23.3	93.487	0	59.1	1084300000
Q8N1G2	Q8N1G2	Cap-specific mRNA (nucleoside-2-O-)-methyltransferase 1	CMTR1		0.0308137	0.914631	-0.0477858		0.0365054	0.867686	0.0701084		0.488207	0.139201	0.852328		0.0776402	0.77483	-0.117894		0.609702	0.115482	-0.900114	21.0188	22.6582	22.3275	20.8134	20.9477	22.9936	22.0712	21.0858	21.0808	24.0206	23.1555	21.9704	21.5874	21.5498	22.3843	21.1053	17	17	17	23.5	23.5	23.5	95.32	0	28.08	603290000
Q8N2M8	Q8N2M8	CLK4-associating serine/arginine rich protein	CLASRP	+	2.34046	0.00293596	3.18969	+	2.99756	0.00104407	4.4003	+	4.04936	0.000489209	6.7128	+	2.39299	0.00403865	-1.21062	+	5.37757	0	-3.52312	23.095	21.7656	20.7962	19.7767	26.2297	26.0192	25.3724	25.4135	28.3726	27.753	27.8506	28.3086	24.9114	24.4873	24.148	24.6456	25	25	25	35.9	35.9	35.9	77.16	0	323.31	22890000000
Q8N2W9	Q8N2W9	E3 SUMO-protein ligase PIAS4	PIAS4	+	2.14404	0.00445977	1.82741		NaN	1	0		NaN	1	0	+	2.11681	0.0075594	1.12546	+	2.69948	0.00151429	1.62693	22.055	21.596	20.1508	21.0343	21.6357	22.4752	21.6143	21.9187	22.1124	21.248	21.194	21.0836	22.867	22.5448	23.434	23.2999	13	13	13	30.6	30.6	30.6	56.503	0	39.233	811930000
Q8N3Z6	Q8N3Z6	Zinc finger CCHC domain-containing protein 7	ZCCHC7	+	4.16186	0	3.61269		NaN	1	0		NaN	1	0	+	3.90569	0.000765217	3.46652	+	5.17927	0	3.58762	21.9391	20.4949	20.7448	21.5769	20.376	22.1598	21.3438	21.4609	21.4795	21.1584	20.6837	21.5344	25.1621	24.5336	24.5734	24.9374	9	9	9	18.2	18.2	18.2	63.052	0	65.746	1292600000
Q8N4C6	Q8N4C6	Ninein	NIN		NaN	1	0		NaN	1	0	+	0.837976	0.0464851	1.31402		NaN	1	0	+	1.21948	0.0217275	-1.38857	20.8423	22.8501	21.639	20.3357	21.3145	22.459	20.9739	21.5996	23.2051	21.0589	23.1609	23.4983	21.0051	21.8504	20.9756	21.5378	14	13	13	8.3	7.8	7.8	243.25	0	66.915	387660000
Q8N4Q1	Q8N4Q1	Mitochondrial intermembrane space import and assembly protein 40	CHCHD4		0.77224	0.0895433	2.13969	+	1.45896	0.0102433	3.30273	+	1.12381	0.0147127	3.65971		0.307321	0.330569	-1.16304		0.324297	0.258113	-1.52003	23.181	20.0588	21.6515	21.6428	21.8348	25.8751	25.944	26.091	20.7002	25.7306	27.3623	27.3799	25.9228	21.4911	25.8092	21.8697	2	2	2	23.2	23.2	23.2	15.996	0	314.67	1931900000
Q8N567	Q8N567	Zinc finger CCHC domain-containing protein 9	ZCCHC9	+	2.08685	0.00454687	-2.34425	+	3.18689	0.00131722	-1.94965	+	3.84973	0.000266667	-2.37192		NaN	1	0		NaN	1	0	23.6382	23.6762	23.9284	23.1626	21.8232	22.0406	20.8984	21.8447	20.5889	21.291	21.6561	21.3817	19.5574	22.0807	21.4433	21.9471	2	2	2	11.1	11.1	11.1	30.477	0	3.7935	43672000
Q8N5A5	Q8N5A5	Zinc finger CCCH-type with G patch domain-containing protein	ZGPAT	+	3.49676	0.000528302	-3.09509	+	2.46282	0.00236943	-1.58998	+	1.32493	0.0180934	-0.859772	+	2.41308	0.00340625	-1.5051	+	3.25853	0.000453901	-2.23531	26.2413	24.8524	25.9367	25.8863	23.9358	24.5915	24.1084	23.9212	24.8498	24.5919	25.3445	24.6914	22.5146	23.3188	22.7826	21.9203	21	21	21	40.3	40.3	40.3	57.358	0	101.47	2772200000
Q8N5P1	Q8N5P1	Zinc finger CCCH domain-containing protein 8	ZC3H8	+	2.10739	0.00492989	-1.83642	+	1.75552	0.008	-1.61153	+	4.43109	0.000313364	-1.8821		NaN	1	0		NaN	1	0	23.2866	22.9331	23.267	23.0057	22.7175	21.5785	20.3311	21.4192	20.9398	21.6147	21.0755	21.334	20.6779	21.0398	22.6472	20.7819	3	3	3	15.8	15.8	15.8	33.575	0	13.285	36668000
Q8N7C3	Q8N7C3	Probable E3 ubiquitin-protein ligase TRIML2	TRIML2	+	5.71847	0	5.70756		NaN	1	0		NaN	1	0	+	5.72369	0	5.10857	+	7.07185	0	5.67068	20.1913	21.4324	21.2235	20.8559	22.1519	21.0656	21.556	21.3256	20.8295	21.1706	21.0544	20.796	26.7361	26.2855	26.4731	27.0386	34	34	34	62.5	62.5	62.5	49.892	0	323.31	11397000000
Q8N7H5	Q8N7H5	RNA polymerase II-associated factor 1 homolog	PAF1		0.35514	0.404162	0.234606		0.422187	0.250748	0.310294		0.143934	0.608847	-0.0833435		0.0780971	0.791825	-0.0756879		0.594466	0.180903	0.317949	27.6707	28.1025	27.7655	27.2224	28.1008	28.5986	28.0195	27.2834	27.6203	27.7183	27.8325	27.2566	27.592	28.4938	28.0472	27.5666	42	42	42	70.2	70.2	70.2	59.975	0	323.31	27063000000
Q8N806	Q8N806	Putative E3 ubiquitin-protein ligase UBR7	UBR7		NaN	1	0	+	4.23252	0.00106024	2.71232	+	1.23446	0.0140075	1.79752	+	3.13376	0.0018	-2.39308	+	0.923513	0.0400973	-1.47828	20.6139	21.5841	20.4572	21.2189	23.5737	23.7464	23.5589	23.8443	23.3129	23.4995	23.6474	20.6045	20.3748	22.0495	21.7095	21.0173	6	6	6	20.5	20.5	20.5	47.998	0	50.246	346880000
Q8N8R7	Q8N8R7	ARL14 effector protein	ARL14EP	+	5.08134	0	6.28291	+	1.26249	0.0213017	-1.19484	+	2.30718	0.000913858	2.41668	+	5.79287	0	7.47776	+	3.74561	0	3.86624	22.7479	21.0686	22.6053	22.0658	21.0994	21.1316	19.9838	21.4934	23.5669	25.4276	24.942	24.2179	27.8495	29.0127	28.3637	28.3934	29	29	29	75.4	75.4	75.4	29.337	0	323.31	52189000000
Q8N954	Q8N954	G patch domain-containing protein 11	GPATCH11	+	4.22758	0	-3.57571	+	4.48229	0.00116667	-4.09376	+	2.99837	0.000184282	-2.97063		0.773819	0.124966	0.518048		0.610541	0.131479	-0.60508	25.976	24.9072	25.8024	24.9461	20.7325	21.6079	21.1096	21.8067	23.2071	21.5955	23.0817	21.8648	22.3912	21.9343	21.3249	21.6784	10	10	10	33.7	33.7	33.7	33.277	0	34.91	621650000
Q8N9N2	Q8N9N2	Activating signal cointegrator 1 complex subunit 1	ASCC1		1.00477	0.0542278	1.53155		NaN	1	0	+	1.71838	0.00334681	3.04755		0.207458	0.476524	0.454357		0.610843	0.102852	-1.516	20.9882	20.7077	19.7099	20.5682	21.5616	22.8764	20.7587	21.0861	20.8219	24.3974	24.835	24.1099	20.0345	23.4767	21.9276	22.6615	3	3	3	7.5	7.5	7.5	45.509	0.00052466	3.3999	356830000
Q8N9T8	Q8N9T8	Protein KRI1 homolog	KRI1	+	3.75791	0.00289412	-0.980222	+	1.72207	0.0104961	-1.08049	+	2.11055	0.00201036	-2.18782		0.110201	0.718599	0.100269	+	1.13804	0.0266458	1.20759	25.7596	25.4785	25.7132	25.3913	24.0022	25.4583	24.3866	24.1735	21.766	23.7921	23.8621	24.171	24.6987	24.69	24.3698	24.6631	10	10	10	13.1	13.1	13.1	82.597	0	14.169	743390000
Q8NB37	Q8NB37	Parkinson disease 7 domain-containing protein 1	PDDC1		NaN	1	0	+	4.54678	0.00164486	3.29611	+	0.912349	0.039722	1.19244	+	8.14599	0	-3.53284	+	1.2602	0.0200056	-1.42916	21.6214	21.8884	20.5909	21.2213	24.5918	24.7995	24.6607	24.4544	24.3209	21.9759	21.8226	21.9723	21.0397	21.1686	21.0971	21.0696	3	3	3	23.6	23.6	23.6	23.297	0	58.586	424090000
Q8NB90	Q8NB90	Spermatogenesis-associated protein 5	SPATA5		0.00107782	0.996472	-0.00257778		0.493017	0.164643	-0.685501	+	1.10248	0.024348	1.13644		0.427464	0.244576	0.682923	+	0.925588	0.0439186	-1.13902	22.2513	21.1998	22.9713	23.6007	22.1101	21.4536	22.7017	21.0158	23.8689	23.1919	23.8003	23.7079	21.0116	22.018	23.4449	23.5384	8	7	7	10.5	9.2	9.2	97.903	0	16.859	555950000
Q8NBJ5	Q8NBJ5	Procollagen galactosyltransferase 1	COLGALT1	+	2.13159	0.00884923	1.03437	+	1.45765	0.014317	1.50434	+	2.669	0.000903704	1.24091		0.388324	0.293913	-0.46997		0.536401	0.251736	-0.206537	22.2356	21.4395	21.4138	22.1135	21.8781	24.037	24.0416	23.2631	22.8007	22.9979	23.3119	23.0556	22.8778	22.6165	23.2256	22.6199	11	11	11	21.9	21.9	21.9	71.635	0	13.167	548740000
Q8NBK3	Q8NBK3	Sulfatase-modifying factor 1	SUMF1	+	1.94819	0.00590071	-2.42595		0.673302	0.0881691	-1.07456	+	1.31713	0.0110269	-1.77786	+	1.12402	0.0374393	-1.35139		0.530264	0.156733	-0.648091	23.4073	23.3757	24.0074	21.3927	21.419	23.4608	21.856	21.1491	20.4314	22.4873	21.2158	20.9371	21.4679	19.828	20.8937	20.2896	3	3	3	10.2	10.2	10.2	40.556	0	5.3208	98945000
Q8NBS9	Q8NBS9	Thioredoxin domain-containing protein 5	TXNDC5	+	2.10701	0.00442586	1.98632	+	5.9455	0	5.89331	+	5.98372	0.00755556	6.63401	+	3.85704	0.000785714	-3.90699	+	4.16618	0	-4.64768	19.7853	20.9049	20.5095	19.8968	26.2303	25.8052	26.1336	26.5007	27.2512	26.32	26.9946	27.0666	21.0053	22.3775	22.7513	22.9077	26	26	26	53.5	53.5	53.5	47.628	0	323.31	11823000000
Q8NBT2	Q8NBT2	Kinetochore protein Spc24	SPC24		NaN	1	0		0.302345	0.299099	0.553041	+	1.66026	0.00457997	2.29752		0.123638	0.648625	-0.267239	+	1.36068	0.0134637	-2.01172	20.8449	20.9998	21.0022	21.3501	21.5927	20.257	23.7309	20.8287	23.5671	21.2013	24.4925	24.1263	21.2601	21.312	22.0531	20.7151	5	5	5	31.5	31.5	31.5	22.443	0	18.863	378580000
Q8NBZ0	Q8NBZ0	INO80 complex subunit E	INO80E	+	1.84485	0.0132513	1.00835	+	1.38471	0.0186999	-1.11132		0.662834	0.108286	-0.489458	+	3.18213	0.00176327	2.11966	+	3.27114	0.00110059	1.49781	27.3512	26.0619	26.2749	26.3764	26.2123	25.4792	25.2656	24.662	26.3454	25.4584	26.3471	25.9557	27.6628	27.6237	27.3356	27.4757	15	15	15	50.4	50.4	50.4	26.478	0	139	6411100000
Q8NC51	Q8NC51	Plasminogen activator inhibitor 1 RNA-binding protein	SERBP1		0.0242422	0.937675	-0.0269718	+	2.01793	0.0051156	1.6122		0.14859	0.555741	0.132394	+	1.93123	0.0074013	-1.63917		0.164222	0.556497	-0.159366	24.2663	25.2042	24.6966	24.1144	25.425	27.1218	26.2266	25.9569	24.3111	25.3362	24.7862	24.3776	24.2801	25.2065	24.8044	23.8825	9	9	9	23.5	23.5	23.5	44.965	0	204.02	3852700000
Q8NCF5	Q8NCF5	NFATC2-interacting protein	NFATC2IP		0.295867	0.453912	-0.238005		NaN	1	0		NaN	1	0		0.508432	0.214127	0.529244		0.396181	0.298193	-0.23639	21.3043	21.2472	21.5484	20.1167	20.133	21.1812	20.7834	19.05	20.8342	20.529	21.6359	21.2111	20.651	20.6821	20.8137	21.1179	33	33	33	61.3	61.3	61.3	45.816	0	323.31	14422000000
Q8NCN4	Q8NCN4	E3 ubiquitin-protein ligase RNF169	RNF169		0.703062	0.156955	0.611217	+	1.51172	0.0135187	1.38199		0.115025	0.610827	0.156527		0.930974	0.0747379	-0.770769		0.47036	0.203457	0.45469	26.9132	25.3538	25.8089	26.5024	28.0652	26.8242	27.0383	28.1786	26.9228	25.3802	26.0441	26.8574	27.282	26.3108	26.3936	27.037	53	53	53	64.7	64.7	64.7	77.193	0	323.31	24290000000
Q8NDF8;Q5XG87	Q8NDF8	Non-canonical poly(A) RNA polymerase PAPD5	PAPD5	+	1.66391	0.0145051	1.34277		NaN	1	0		NaN	1	0	+	1.20182	0.0358723	1.1196	+	1.56817	0.00954758	1.47414	21.3238	21.4051	21.9085	21.0781	22.2757	21.6918	20.892	21.7487	20.642	21.5857	22.022	20.9402	23.6504	21.7096	22.8638	22.8628	22	22	22	52.6	52.6	52.6	63.266	0	246.81	1325500000
Q8NDV7;Q9HCJ0	Q8NDV7	Trinucleotide repeat-containing gene 6A protein	TNRC6A		0.8468	0.116947	-0.598817	+	1.88478	0.00793277	-1.23572	+	1.54894	0.00759396	-1.35586		0.85549	0.0972354	0.636908		0.767721	0.0835154	0.757041	24.0825	23.5766	24.1645	24.7297	23.5483	22.4407	22.5015	23.1199	23.0827	21.6618	22.7941	23.5913	23.5238	22.8623	23.6201	24.1518	15	15	15	11.6	11.6	11.6	210.29	0	96.639	797670000
Q8NDX5	Q8NDX5	Polyhomeotic-like protein 3	PHC3	+	2.138	0.0050989	1.67744	+	2.19708	0.00365462	1.93949		0.797937	0.0604531	0.837484		0.280127	0.426352	-0.262044	+	0.964882	0.0479478	0.839959	27.4948	26.1369	25.8817	26.483	29.2513	28.0984	27.8199	28.5847	28.3042	26.6514	26.8012	27.5895	28.6101	28.007	27.6113	28.4777	20	18	18	26.1	23.7	23.7	106.16	0	323.31	22243000000
Q8NEM2	Q8NEM2	SHC SH2 domain-binding protein 1	SHCBP1		NaN	1	0		NaN	1	0	+	1.22226	0.0145	1.70676		NaN	1	0		0.472459	0.173767	-0.805835	20.7266	20.7628	20.2775	21.4785	22.8337	21.9254	22.1238	20.9328	23.3273	22.7532	23.5015	20.4904	22.1823	22.3262	21.472	20.8685	7	7	7	10.3	10.3	10.3	75.69	0	5.8022	234490000
Q8NEY8	Q8NEY8	Periphilin-1	PPHLN1	+	3.05294	0.00433188	0.866103	+	3.85889	0.00101316	1.25783	+	2.31186	0.00311811	0.874697	+	1.77455	0.0426201	-0.391728		0.0159258	0.958932	-0.00859404	23.6228	23.865	23.6367	24.1207	24.9754	25.2536	24.8708	25.1767	25.0929	24.3304	24.5388	24.7818	24.8522	24.7514	24.4809	24.6251	11	11	11	20.5	20.5	20.5	52.736	0	12.911	1597800000
Q8NF37	Q8NF37	Lysophosphatidylcholine acyltransferase 1	LPCAT1		NaN	1	0		NaN	1	0		0.681765	0.0740833	1.10917		NaN	1	0		0.625662	0.107504	-1.0158	21.7395	20.874	21.3725	20.2158	21.0089	22.6252	20.7805	21.4571	20.1402	23.3535	22.94	22.2048	20.8162	21.6239	20.4738	21.6614	4	4	4	9.4	9.4	9.4	59.151	0	4.3598	104590000
Q8NG68	Q8NG68	Tubulin--tyrosine ligase	TTL		NaN	1	0	+	1.7599	0.00844371	1.4668	+	3.02038	0.000191549	3.25992	+	1.87942	0.0107801	-1.32642	+	3.16991	0.000483019	-3.11954	22.0994	20.8302	21.4047	20.6477	22.48	22.2322	23.6234	22.5136	23.2925	24.7408	25.3399	24.6486	21.4634	21.7799	21.5504	20.7499	6	6	6	20.4	20.4	20.4	43.212	0	26.681	770840000
Q8NHZ8	Q8NHZ8	Anaphase-promoting complex subunit CDC26	CDC26		0.794801	0.0928149	1.37741	+	0.981611	0.0312807	2.05169	+	1.34792	0.00891856	2.30282		0.223707	0.440662	-0.674276		0.376677	0.228076	-0.925403	21.0011	19.4177	21.4127	19.9342	21.0166	24.3562	23.9612	20.6384	23.6417	23.4467	23.4978	20.3906	20.3771	21.2838	23.8065	21.8078	2	2	2	24.7	24.7	24.7	9.7769	0	3.7812	316620000
Q8NI35	Q8NI35	InaD-like protein	INADL		NaN	1	0	+	1.0559	0.031039	1.29644	+	3.39327	0.000228188	2.98045		0.806951	0.088404	-0.981633	+	3.42191	0.000266667	-2.66565	21.2964	21.7975	20.2461	20.0636	21.5547	23.4913	22.1871	21.3561	24.0048	23.7951	23.6686	23.8568	21.5699	21.9645	20.7716	20.3568	5	5	5	2.6	2.6	2.6	196.37	0	36.131	251670000
Q8NI36	Q8NI36	WD repeat-containing protein 36	WDR36		0.128644	0.690008	0.170216	+	1.1956	0.0309451	-0.789525		0.497341	0.163134	-0.443085		NaN	1	0		NaN	1	0	20.8111	22.2912	21.8237	22.0356	20.6906	21.0994	21.2253	20.7881	21.0857	20.7906	21.3668	21.9462	22.8679	22.0433	21.6607	21.0705	4	4	4	4.8	4.8	4.8	105.32	0	3.8767	19119000
Q8TAE8	Q8TAE8	Growth arrest and DNA damage-inducible proteins-interacting protein 1	GADD45GIP1		0.145098	0.643802	0.257201	+	0.913631	0.0392056	1.68513		0.362149	0.217519	0.637594		0.857912	0.069168	-1.42793		0.243556	0.388464	-0.380393	20.3656	21.5606	22.9519	22.3902	21.6312	25.1132	24.1809	23.0834	22.6848	21.8395	21.494	23.8004	22.748	21.0641	22.502	21.983	8	8	8	38.7	38.7	38.7	25.384	0	14.365	318310000
Q8TAF3	Q8TAF3	WD repeat-containing protein 48	WDR48		0.923289	0.0810554	0.939934	+	2.96903	0.00131507	2.02976	+	2.81415	0.000410959	2.20628	+	1.49374	0.0224097	-1.08983	+	1.53924	0.0118606	-1.26634	21.7139	20.2442	20.7383	21.511	23.2325	23.0179	23.0232	23.0528	22.8981	23.8328	22.9808	23.3209	21.7421	22.4357	21.0179	22.7715	7	7	7	12	12	12	76.21	0	8.5922	338910000
Q8TAQ2	Q8TAQ2	SWI/SNF complex subunit SMARCC2	SMARCC2	+	4.11854	0	3.59298	+	5.28353	0	4.99186	+	5.02522	0.00085	3.77487	+	2.20844	0.00495775	-1.39888		0.259525	0.426117	-0.181888	21.4086	22.1577	20.8976	21.3731	26.0369	26.3904	26.3719	27.0053	25.0213	25.2776	25.1818	25.4558	24.4654	25.3532	24.7389	25.6514	52	33	33	34.5	27.7	27.7	132.88	0	323.31	8053300000
Q8TAV0	Q8TAV0	Protein FAM76A	FAM76A	+	2.66027	0.00461905	0.971346	+	3.53681	0.0011517	1.44106		0.835677	0.0913237	0.370911	+	1.92051	0.0306667	-0.469709	+	1.87773	0.0148713	0.600436	28.8214	28.2119	28.1626	28.1072	29.9404	29.7328	29.5114	29.8828	29.0276	28.3318	28.6248	28.8027	29.5314	29.3484	29.1799	29.1289	28	28	25	62.2	62.2	57	35.049	0	323.31	69899000000
Q8TDD1	Q8TDD1	ATP-dependent RNA helicase DDX54	DDX54		0.831664	0.0969188	-0.910433	+	4.05888	0.00129412	-4.53494	+	2.89603	0.00017942	-3.46141	+	4.40143	0.000506329	3.62451	+	2.66562	0.00139683	2.55098	24.0759	26.1598	25.8438	25.2422	20.3829	21.1726	20.8647	20.7618	21.9986	21.9787	20.788	22.7107	24.9952	24.611	24.4851	23.5886	25	25	25	25	25	25	98.594	0	50.407	1163000000
Q8TDN6	Q8TDN6	Ribosome biogenesis protein BRX1 homolog	BRIX1	+	1.57299	0.0223524	-0.963478	+	5.15451	0	-6.83129	+	3.93455	0.000373626	-4.17323	+	4.61611	0.000869565	5.86781	+	3.16195	0.000486692	3.20976	27.5811	28.4893	28.3513	28.1232	20.9053	21.9493	22.0809	20.2842	24.8232	24.5426	23.4442	23.0419	27.7809	27.2593	27.1503	26.5005	19	19	19	54.4	54.4	54.4	41.401	0	205.27	6666400000
Q8TE76	Q8TE76	MORC family CW-type zinc finger protein 4	MORC4	+	1.31544	0.0204344	3.26768		NaN	1	0		NaN	1	0	+	1.62298	0.0100968	3.97424	+	1.48842	0.00759401	3.56474	21.4304	20.5115	22.2038	21.3823	20.4286	19.8482	20.9775	21.4474	20.5939	21.3453	21.1204	21.2801	26.1193	25.492	20.8478	26.1396	1	1	1	1.1	1.1	1.1	106.35	0.0009995	2.7525	888780000
Q8TEW0	Q8TEW0	Partitioning defective 3 homolog	PARD3		NaN	1	0		0.132436	0.57617	-0.254375		0.329887	0.254315	0.495616		0.054907	0.844656	0.0594864	+	2.09922	0.00856039	-0.690505	21.9491	23.4921	22.2743	20.4467	21.118	22.2426	21.2236	22.5606	22.5714	22.8358	22.5298	22.2076	21.5861	21.6998	22.1019	21.9949	7	7	7	7.2	7.2	7.2	151.42	0	7.0814	124970000
Q8TF01	Q8TF01	Arginine/serine-rich protein PNISR	PNISR		NaN	1	0		NaN	1	0	+	1.24628	0.0129063	1.93631		NaN	1	0	+	1.1644	0.0235351	-1.49481	22.8693	20.4852	20.021	20.7177	21.8348	21.3507	20.5152	22.9353	23.5177	23.4089	21.3834	23.5285	21.5404	22.5416	21.279	20.4982	8	8	8	8.9	8.9	8.9	92.576	0	33.867	425940000
Q8WTT2	Q8WTT2	Nucleolar complex protein 3 homolog	NOC3L		0.762628	0.109697	-1.08489		0.727022	0.0804047	-0.934315	+	1.46467	0.00709392	-2.07567		0.105212	0.706033	-0.150574		0.708869	0.0878423	0.990778	21.4589	23.8784	23.5442	23.4898	22.9411	22.2501	21.5161	21.9267	20.5361	21.6117	22.1246	19.7962	23.1202	22.1867	21.0905	21.6343	6	6	6	12.1	12.1	12.1	92.547	0	10.11	106430000
Q8WU58	Q8WU58	Protein FAM222B	FAM222B	+	2.11971	0.0106435	0.887378	+	2.57415	0.0028643	1.24541		0.567624	0.150296	0.370595		1.17474	0.0914013	-0.358037	+	1.15856	0.0466302	0.516783	24.1053	23.5924	23.0724	23.5485	25.1561	24.8713	24.4746	24.7983	24.5402	23.4778	23.8331	23.9499	24.5935	24.6099	24.3235	24.3412	12	12	12	20.3	20.3	20.3	59.651	0	23.911	1308900000
Q8WUA2	Q8WUA2	Peptidyl-prolyl cis-trans isomerase-like 4	PPIL4		0.0651271	0.821024	0.128447	+	2.92027	0.00113415	3.26212	+	2.84543	0.000316327	3.39394	+	3.15933	0.00176526	-3.13367	+	3.03508	0.000641115	-3.26549	23.2476	20.7735	21.8185	21.2611	25.4363	24.9748	25.1865	24.5517	25.8853	24.9067	25.3561	24.5284	23.0314	21.0737	22.2354	21.274	20	20	20	38.2	38.2	38.2	57.224	0	168.62	3222700000
Q8WUB8	Q8WUB8	PHD finger protein 10	PHF10		0.738615	0.109706	-1.3413		0.17498	0.49145	-0.305556	+	0.992261	0.0276522	-1.60342		0.456666	0.210483	-1.03575		0.0841273	0.701678	0.262114	24.6352	23.4063	23.1562	23.8619	21.684	23.9482	23.9547	24.2504	23.3294	21.9451	20.081	23.2904	24.3187	21.0512	23.309	21.0155	10	10	10	16.1	16.1	16.1	56.05	0	15.412	374020000
Q8WUD4	Q8WUD4	Coiled-coil domain-containing protein 12	CCDC12		0.633532	0.152248	-1.11122		0.431486	0.188462	-0.840067		0.540695	0.12175	0.793656		0.131422	0.632579	-0.271152	+	1.83868	0.00483516	-1.90487	20.83	23.5349	22.9207	23.6273	23.557	21.1956	21.0914	21.7087	23.9525	23.0722	23.3389	23.724	20.4606	21.3497	21.6646	22.9932	4	4	4	30.7	30.7	30.7	19.181	0	36.027	362690000
Q8WUM0	Q8WUM0	Nuclear pore complex protein Nup133	NUP133		0.108872	0.715473	0.201288		0.772606	0.0741078	0.852276	+	0.945531	0.0381846	1.10224		0.375758	0.287629	-0.650988		0.525833	0.144468	-0.90095	22.5456	21.5496	21.1168	21.3709	22.1201	23.3158	23.1383	21.4179	21.3502	23.4487	23.5353	22.6577	21.5273	22.3785	23.1593	20.3229	9	9	9	8.6	8.6	8.6	128.98	0	19.757	411640000
Q8WUZ0	Q8WUZ0	B-cell CLL/lymphoma 7 protein family member C	BCL7C	+	2.58583	0.00444275	0.970684	+	5.32375	0.00144262	1.69686	+	2.40313	0.00668707	0.524287	+	2.01285	0.0169162	-0.726174		1.18917	0.0522254	0.446397	27.9021	27.7427	27.619	27.9762	29.4818	29.7268	29.4276	29.3912	28.3337	28.1049	28.4952	28.4032	28.296	29.1088	28.7351	28.9828	13	13	11	34.1	34.1	34.1	23.468	0	170.32	14150000000
Q8WVC0	Q8WVC0	RNA polymerase-associated protein LEO1	LEO1		0.707226	0.167758	0.509577		0.907464	0.060333	0.669184		0.517198	0.188338	0.29112		0.146851	0.632401	-0.159607		0.290246	0.381474	0.218457	26.4664	26.7992	26.4829	25.7846	26.849	27.8258	27.1726	26.3625	26.4581	26.8073	27.0233	26.4088	26.5233	27.6492	26.9664	26.4324	30	30	30	35	35	35	75.403	0	323.31	18398000000
Q8WVK7	Q8WVK7	Spindle and kinetochore-associated protein 2	SKA2		0.0283562	0.91752	-0.0624013	+	3.24393	0.00108834	2.98877	+	3.68311	0.000273092	3.14842	+	2.26327	0.00300565	-3.05117	+	2.46871	0.00157426	-3.21082	22.24	22.451	20.8656	21.6045	24.4156	25.4843	24.9446	24.2716	24.6957	25.3807	25.0251	24.6533	22.3431	23.0943	21.4779	19.9962	6	6	6	62.8	62.8	62.8	14.188	0	17.244	1331600000
Q8WVM0	Q8WVM0	Dimethyladenosine transferase 1, mitochondrial	TFB1M		0.118204	0.694573	0.235814	+	0.960485	0.0328431	-1.93786		0.603485	0.0951977	-0.990974	+	1.58971	0.0144795	2.17368	+	2.28332	0.00306849	1.22679	21.3865	24.6107	24.1509	24.0722	21.0807	21.3148	23.7119	20.3615	23.0332	22.0316	22.2119	22.9797	23.726	24.1517	23.7048	23.5811	8	8	8	29.5	29.5	29.5	39.542	0	23.213	534570000
Q8WWC4	Q8WWC4	Uncharacterized protein C2orf47, mitochondrial	C2orf47		0.516059	0.211194	0.948181		0.260626	0.344698	0.580853	+	1.99462	0.00273401	2.2482		0.150759	0.58303	0.367328	+	1.06813	0.0298214	-1.30002	23.4299	21.0056	22.1521	20.9499	23.615	20.9727	23.7138	21.5594	23.8197	24.3791	24.4581	23.8734	24.0407	21.798	23.7254	21.7662	6	6	6	17.2	17.2	17.2	32.544	0	12.077	612350000
Q8WWI1	Q8WWI1	LIM domain only protein 7	LMO7		0.162178	0.586771	0.467993		0.0542038	0.794417	-0.135685		0.304854	0.249437	1.05356		0.246018	0.417587	0.603679		0.145981	0.530012	-0.585567	22.9593	23.438	21.5142	20.3035	20.8922	23.3592	21.7837	21.6372	22.9089	26.4198	22.8493	20.2513	22.4171	24.9623	21.2172	21.4903	37	37	37	22.8	22.8	22.8	192.69	0	233.08	1409800000
Q8WWM7	Q8WWM7	Ataxin-2-like protein	ATXN2L		1.35541	0.051133	0.570173	+	2.53574	0.00287631	1.32896		0.162638	0.537668	0.126276	+	2.00737	0.0162722	-0.758791		0.966317	0.0770089	0.443897	32.1051	31.1881	31.5123	31.9181	33.0731	32.6775	32.7905	33.4985	32.0671	31.2027	31.7871	32.1719	32.1955	32.1056	32.1888	32.5145	90	90	90	55.4	55.4	55.4	113.37	0	323.31	1469100000000
Q8WX93	Q8WX93	Palladin	PALLD		NaN	1	0	+	1.31319	0.0168857	1.79827	+	1.23092	0.0144821	1.6236	+	2.70869	0.00232215	-2.38825	+	2.80899	0.00131129	-2.21358	23.9323	21.1084	21.1423	21.6393	23.9351	24.3425	23.7629	22.9747	23.287	23.9371	23.8866	23.2058	20.6557	21.5657	22.269	20.9719	20	19	19	17.9	17.1	17.1	150.56	0	45.427	617280000
Q8WXD5	Q8WXD5	Gem-associated protein 6	GEMIN6		0.738832	0.110557	1.30564	+	2.14646	0.00336756	2.43329		0.408743	0.178874	0.842907		0.876435	0.0709894	-1.12765		0.194368	0.447371	0.462737	22.2094	20.1301	20.0403	22.0509	23.9401	23.5256	23.4325	23.2656	20.3136	21.2933	23.118	23.0774	20.5209	22.989	22.9575	23.1858	4	4	4	26.9	26.9	26.9	18.824	0	11.397	258270000
Q8WXF1	Q8WXF1	Paraspeckle component 1	PSPC1	+	4.57246	0.000629213	-1.63758	+	4.82085	0.00166038	-2.58918	+	4.80419	0.000419753	-1.98505	+	2.36782	0.00647191	0.9516		1.06829	0.0831665	0.347463	31.5257	31.762	31.6959	31.9714	29.2828	29.1539	29.514	28.6476	29.9024	29.3789	29.9389	29.7948	30.0052	29.8373	30.2931	30.2693	66	64	63	69.4	68.3	68.3	58.743	0	323.31	266920000000
Q8WXI9	Q8WXI9	Transcriptional repressor p66-beta	GATAD2B	+	5.00808	0	4.08807		0.358406	0.282132	0.343661		0.618296	0.0954784	-0.841645	+	4.76074	0.000754717	3.74441	+	3.82834	0	4.92972	20.3744	21.6487	21.5149	20.9607	21.3641	21.5492	22.1946	20.7656	19.3747	21.1733	19.2004	21.3838	25.1908	25.204	25.4109	25.0454	25	22	22	42.8	39	39	65.26	0	276.13	3109000000
Q92499	Q92499	ATP-dependent RNA helicase DDX1	DDX1	+	2.0584	0.00670345	1.53398	+	2.58377	0.00229493	1.78381	+	3.09316	0.000175258	2.20567		0.383107	0.352646	-0.249835	+	1.28679	0.0294783	-0.671689	26.429	27.6726	27.3067	26.3647	28.3507	28.9062	29.0594	28.592	28.9887	29.5772	29.0751	28.9547	27.9502	29.0983	28.3976	28.4628	70	70	70	71.2	71.2	71.2	82.431	0	323.31	89436000000
Q92522	Q92522	Histone H1x	H1FX	+	1.68432	0.0154034	-1.16203	+	3.52526	0.00128333	-3.12858	+	4.14282	0.000365591	-2.98405	+	2.28459	0.00344211	1.96655	+	2.62253	0.00151069	1.82202	27.3908	28.0341	27.5769	26.9334	24.7927	25.0626	24.0456	23.52	25.0581	24.4183	24.0398	24.4828	26.8083	26.7833	26.1183	25.5772	21	21	21	56.3	56.3	56.3	22.487	0	241.34	6264300000
Q92552	Q92552	28S ribosomal protein S27, mitochondrial	MRPS27		NaN	1	0		NaN	1	0	+	2.495	0.000848	2.14569		NaN	1	0	+	3.07084	0.000956522	-2.10881	22.128	21.3793	21.6265	20.2747	21.3496	21.2743	20.6584	20.468	23.707	23.8236	23.6362	22.8245	20.6489	21.6321	21.8104	21.4647	3	3	3	11.6	11.6	11.6	47.611	0	14.915	299090000
Q92598	Q92598	Heat shock protein 105 kDa	HSPH1		0.482944	0.315626	0.260449		0.765184	0.110785	0.425474		0.736993	0.1035	0.400224		0.434651	0.373896	-0.165024		0.393092	0.367854	-0.139774	24.276	24.4472	25.0557	25.2292	24.988	24.9046	25.5595	25.2579	25.0799	24.8712	25.507	25.1509	24.8885	24.8646	25.2092	25.0876	32	32	27	41.1	41.1	37.1	96.864	0	231.13	5391800000
Q92599	Q92599	Septin-8	2008-09-01		NaN	1	0		NaN	1	0		0.47952	0.138104	1.02978		NaN	1	0		0.516547	0.14613	-0.974347	22.6418	22.3012	21.3447	20.6016	22.0226	22.3274	20.9494	20.3869	23.9459	20.2059	23.3876	23.4689	21.93	21.4093	21.769	22.0026	13	7	7	29.2	18.4	18.4	55.756	0	29.61	162040000
Q92626	Q92626	Peroxidasin homolog	PXDN		NaN	1	0	+	8.03001	0	5.6123	+	7.4559	0	5.30442	+	4.40625	0.000701754	-5.35595	+	4.22799	0	-5.04807	21.2988	21.5315	21.127	21.058	27.0377	26.9141	26.8138	26.6988	26.4278	26.6931	26.7837	26.3284	22.2083	20.9561	22.4719	20.4044	73	73	73	53.4	53.4	53.4	165.27	0	323.31	17027000000
Q92628	Q92628	Uncharacterized protein KIAA0232	KIAA0232		0.249308	0.453426	0.501034	+	2.05787	0.00461832	2.01171		0.0516084	0.787437	-0.149372		0.91877	0.0583669	-1.51068		0.215405	0.40268	0.650406	21.7361	22.6256	20.9659	22.1799	24.3207	23.1539	23.3145	24.7652	23.4702	20.2818	19.888	23.27	23.5469	20.3955	22.105	23.4643	9	9	9	7.4	7.4	7.4	154.79	0	21.176	404690000
Q92769	Q92769	Histone deacetylase 2	HDAC2	+	2.6801	0.00271823	2.22784		0.033099	0.885495	-0.0464649	+	1.47875	0.00963709	1.23574	+	3.33271	0.00174074	2.27431	+	1.93369	0.0067708	0.992098	25.5637	24.7176	26.1911	26.5058	25.2635	25.9319	26.3812	25.2157	26.4644	26.8803	27.4977	27.0788	27.8849	27.5813	28.4274	27.996	31	31	16	53.9	53.9	34.4	55.364	0	323.31	19951000000
Q92782	Q92782	Zinc finger protein neuro-d4	DPF1	+	2.59878	0.0027486	2.9523	+	3.39503	0.00127801	4.09574	+	2.32049	0.00080303	2.56863	+	3.40571	0.00202091	-1.14344		1.02608	0.0793628	0.383663	21.7452	20.8329	22.694	20.028	25.5165	25.5273	25.2286	25.4106	23.9829	23.5213	23.9759	24.0945	23.9075	24.5658	24.1943	24.4418	10	9	9	27.9	25.3	25.3	44.128	0	44.263	960170000
Q92785	Q92785	Zinc finger protein ubi-d4	DPF2	+	2.77745	0.00379724	1.23436	+	5.63123	0.000888889	2.1917	+	2.89275	0.000824903	1.16237	+	2.3598	0.0064574	-0.957336		0.0980216	0.723402	0.0719886	27.6652	27.3033	27.1746	27.3385	29.5153	29.5314	29.4361	29.7655	28.1278	28.3772	28.6992	28.9269	28.0056	28.8497	28.6943	28.8694	29	29	28	66.5	66.5	63.9	44.155	0	323.31	46284000000
Q92804	Q92804	TATA-binding protein-associated factor 2N	TAF15	+	2.58376	0.00285417	-2.23268		0.44326	0.18162	-0.849396	+	1.69877	0.0058046	1.34099		0.845723	0.0712708	-1.38328	+	4.32709	0	-3.57367	25.0349	24.0776	23.5835	23.4015	20.8618	23.7516	24.175	23.9113	25.501	24.7217	25.5259	25.7127	21.4602	22.2206	22.2663	21.2196	9	6	6	20.1	16	16	61.829	0	19.868	1225200000
Q92841	Q92841	Probable ATP-dependent RNA helicase DDX17	DDX17		0.249433	0.611744	-0.0892582		0.854663	0.126752	-0.283048		0.96447	0.0848273	-0.322774		0.930394	0.204235	0.19379		1.06702	0.122383	0.233516	25.8765	26.482	26.3865	26.1103	25.696	26.146	25.9862	25.8949	25.7968	26.1951	25.7506	25.8217	26.0329	26.2488	26.0595	26.1571	50	49	34	54.7	53.2	43.8	80.272	0	323.31	13424000000
Q92878	Q92878	DNA repair protein RAD50	RAD50		0.389503	0.296459	-0.768756		0.0776778	0.718578	-0.183541		0.509499	0.136384	0.731648		0.240401	0.42565	-0.585215	+	0.9209	0.0400486	-1.5004	22.2823	21.9562	20.5217	20.314	20.1733	22.3969	22.124	19.6457	21.3491	23.1165	22.2487	21.2864	20.1401	21.7574	21.4426	18.659	120	120	120	69.9	69.9	69.9	153.89	0	323.31	25627000000
Q92879;O95319	Q92879	CUGBP Elav-like family member 1	CELF1		NaN	1	0		NaN	1	0	+	1.42112	0.00964987	1.49836		NaN	1	0	+	1.02578	0.0325069	-1.31626	20.6503	21.7758	20.9685	19.962	21.2833	20.6141	21.1378	22.0641	21.0976	22.9532	22.7493	22.5499	21.8815	21.9278	20.2305	20.0451	3	3	3	6.6	6.6	6.6	52.063	0	5.1277	144650000
Q92889	Q92889	DNA repair endonuclease XPF	ERCC4	+	2.87483	0.00137748	3.47797		NaN	1	0		NaN	1	0	+	5.12021	0.001	3.89622	+	4.66087	0	3.61374	22.6379	21.1003	21.7718	19.7594	21.6369	20.782	20.6542	20.5233	20.6506	21.5851	21.7555	20.7351	24.7693	24.5154	24.857	25.0395	28	28	28	28.3	28.3	28.3	104.48	0	195.7	2657700000
Q92900	Q92900	Regulator of nonsense transcripts 1	UPF1		0.997542	0.111552	0.436666		0.351916	0.351602	-0.180452	+	2.59111	0.00235775	0.944523	+	1.68559	0.0283113	0.617119	+	1.6765	0.0236545	-0.507856	25.7158	26.1817	26.0404	26.5535	26.2033	25.5587	26.0056	26.002	27.2153	26.9235	26.939	27.1918	26.6167	26.2202	26.4898	26.9115	68	68	68	58.7	58.7	58.7	124.34	0	323.31	36526000000
Q92922	Q92922	SWI/SNF complex subunit SMARCC1	SMARCC1	+	3.55175	0.000571429	3.4294	+	4.58975	0.000811594	5.04627	+	3.83557	0.000317757	3.61946	+	2.86625	0.00221795	-1.61687		0.2947	0.39124	-0.190059	22.1948	23.6946	23.8262	23.816	28.458	27.9634	28.4275	28.8675	26.966	26.6256	27.0367	27.381	26.423	26.7974	26.5952	27.4335	59	59	40	40	40	32.7	122.87	0	323.31	37734000000
Q92925	Q92925	SWI/SNF-related matrix-associated actin-dependent regulator of chromatin subfamily D member 2	SMARCD2	+	1.36909	0.0220665	1.88111	+	1.47963	0.0109568	2.09766		0.691776	0.0716103	1.08707		0.279229	0.44126	-0.216548	+	1.31779	0.0248265	0.794037	21.0667	24.1925	23.7038	23.7538	24.498	25.5553	25.7013	25.3529	23.5975	24.7429	24.655	24.0696	24.6583	25.4962	25.1394	24.9474	18	15	12	29.6	24.7	20.5	58.92	0	85.895	2525700000
Q92945	Q92945	Far upstream element-binding protein 2	KHSRP		0.0635013	0.868087	-0.0346994	+	1.60772	0.0234477	0.541548		0.566162	0.194667	0.23139	+	1.52089	0.0359817	-0.576247		0.59057	0.200964	-0.266089	24.9811	25.2814	24.9623	24.6909	25.3232	25.9118	25.4978	25.3491	25.0587	25.4783	25.4368	24.8674	24.7352	25.3358	25.0312	24.6748	30	30	26	50.1	50.1	45.3	73.114	0	323.31	5418600000
Q92947	Q92947	Glutaryl-CoA dehydrogenase, mitochondrial	GCDH		0.320659	0.35874	0.639891		0.376428	0.230159	0.699112	+	2.48249	0.000754717	2.69736		0.0228978	0.927378	-0.0592213	+	1.65262	0.00668739	-2.05747	22.0682	20.7825	20.0059	22.3062	21.2487	21.1097	23.7107	21.8901	23.4866	24.3357	24.1242	24.0056	20.5039	21.8075	21.7606	23.6504	8	8	8	28.5	28.5	28.5	48.127	0	61.733	831230000
Q92989	Q92989	Polyribonucleotide 5-hydroxyl-kinase Clp1	CLP1		NaN	1	0		NaN	1	0	+	1.89428	0.00391489	1.3599		NaN	1	0		0.965324	0.0523091	-0.72423	20.7007	21.2914	21.6738	20.882	20.9864	22.3163	20.2078	22.2415	21.6487	22.7908	23.1483	22.3996	21.777	21.6923	22.3211	21.3	2	2	2	3.8	3.8	3.8	47.645	0.0093209	1.656	127660000
Q93009	Q93009	Ubiquitin carboxyl-terminal hydrolase 7	USP7	+	4.82022	0	4.32275	+	1.36031	0.0213298	0.902676		0.199666	0.416531	0.317493	+	4.41422	0.000487805	3.42008	+	3.22712	0.00027234	4.00526	20.6413	20.6943	21.7946	21.0358	22.0078	22.0914	22.3912	21.2863	20.074	21.3589	22.8426	21.1604	25.2075	25.784	25.635	24.8306	28	28	28	26.3	26.3	26.3	128.3	0	282.98	2393700000
Q969G3	Q969G3	SWI/SNF-related matrix-associated actin-dependent regulator of chromatin subfamily E member 1	SMARCE1	+	2.3175	0.00834505	0.891456	+	4.80896	0.00112102	1.80574	+	2.64861	0.00335202	0.664579	+	2.34199	0.00707018	-0.914285		0.526875	0.244263	0.226876	28.2922	28.0872	28.3359	28.5686	29.8548	30.1885	30.1077	30.3559	28.7844	28.9169	29.0655	29.1755	28.6979	29.4949	29.2417	29.4153	29	29	29	66.9	66.9	66.9	46.649	0	323.31	72902000000
Q969Q0	Q969Q0	60S ribosomal protein L36a-like	RPL36AL	+	2.04026	0.0147068	-0.732259	+	3.78199	0.00117874	-2.77827	+	5.12672	0.000723404	-2.84336	+	3.14914	0.00172112	2.04601	+	4.67317	0	2.1111	27.5134	28.0427	27.6598	27.3297	25.2842	25.4352	24.5153	24.1978	25.127	24.6584	24.5298	24.8569	27.1258	27.0384	26.8736	26.5786	9	9	3	37.7	37.7	10.4	12.469	0	49.682	3591800000
Q96A72	Q96A72	Protein mago nashi homolog 2	MAGOHB		0.315035	0.360911	0.66016		0.128346	0.572248	0.387643		0.0239844	0.892783	-0.097744		0.113689	0.66631	0.272516		0.258824	0.342531	0.757904	21.4324	23.6981	24.8776	24.7701	21.745	24.4005	25.3726	24.8104	20.2298	24.1909	24.888	25.0784	23.4401	24.0395	25.118	24.8211	6	6	1	37.2	37.2	6.1	17.276	0	48.52	1199100000
Q96B23	Q96B23	Uncharacterized protein C18orf25	C18orf25	+	6.46654	0	9.90399		NaN	1	0		NaN	1	0	+	6.41013	0	9.74863	+	6.60111	0	9.97585	21.4014	21.7948	21.0039	20.103	22.1647	21.2354	20.3828	21.1416	20.1168	21.7642	20.9521	21.1825	31.0703	30.4317	31.048	31.369	12	12	12	37.9	37.9	37.9	43.395	0	323.31	60265000000
Q96B26	Q96B26	Exosome complex component RRP43	EXOSC8	+	4.49307	0.000658824	1.79889	+	2.33492	0.00457467	-1.16489		0.919081	0.0799451	-0.371248	+	4.188	0.00039604	2.96378	+	3.87824	0.000331606	2.17014	24.5291	24.7638	24.6439	24.7259	24.1669	23.5923	23.3142	22.9297	24.7663	24.1361	24.4345	23.8408	26.8476	26.3618	26.5333	26.1156	20	20	20	48.6	48.6	48.6	30.039	0	323.31	11224000000
Q96BD8	Q96BD8	Spindle and kinetochore-associated protein 1	SKA1		NaN	1	0	+	1.12009	0.0251122	1.55044	+	3.46941	0.000234483	2.9747		0.942455	0.0551099	-1.48961	+	2.77187	0.0012149	-2.91387	22.0934	21.7997	21.1405	20.8574	21.0649	23.7212	23.9567	23.35	23.739	25.0905	24.7026	24.2577	20.2735	21.8515	22.433	21.5763	10	10	10	42.7	42.7	42.7	29.484	0	124.58	1233400000
Q96BR5	Q96BR5	Cytochrome c oxidase assembly factor 7	COA7		NaN	1	0	+	1.42734	0.0145841	1.63986	+	4.16048	0.000328502	2.45562	+	1.02634	0.0479603	-1.24725	+	3.48612	0.000501961	-2.06301	21.5797	21.8317	20.9215	21.6417	21.4063	23.9582	23.5169	23.6527	23.8893	24.3917	23.8731	23.6431	21.8582	21.2845	21.9924	22.41	6	6	6	33.3	33.3	33.3	25.709	0	59.685	551400000
Q96C01	Q96C01	Protein FAM136A	FAM136A		NaN	1	0	+	3.10025	0.0010165	3.02471	+	2.52103	0.000742268	2.25877	+	3.07994	0.00184615	-2.88627	+	2.47285	0.00147564	-2.12033	22.3219	20.329	21.7474	20.6692	23.9075	24.5462	24.2325	24.4802	23.4427	23.3728	23.7498	23.5373	21.8252	21.3794	22.2377	20.179	9	9	9	58	58	58	15.641	0	17.948	731410000
Q96C57	Q96C57	Uncharacterized protein C12orf43	C12orf43		0.490493	0.218687	-1.09886	+	3.00865	0.0011625	-2.85664	+	2.63778	0.000405405	-3.1453		0.860998	0.0658753	1.75778	+	0.949295	0.0333748	2.04644	23.7681	24.7388	23.4225	24.6776	22.021	21.5767	20.3894	21.1933	21.2141	22.3599	19.882	20.5698	23.4886	25.0152	23.3196	20.3882	7	7	7	50.8	50.8	50.8	28.17	0	71.887	276370000
Q96C92	Q96C92	Serologically defined colon cancer antigen 3	SDCCAG3		NaN	1	0		NaN	1	0	+	2.90232	0.000181818	3.4695		NaN	1	0	+	4.86725	0	-3.1456	20.5925	22.1461	21.167	19.3511	22.0986	21.5254	20.2584	21.6468	24.5806	23.7967	24.3383	24.4192	21.1389	21.631	20.8352	20.9473	8	8	8	25.1	25.1	25.1	47.961	0	20.055	432450000
Q96CJ1	Q96CJ1	ELL-associated factor 2	EAF2		0.621407	0.154794	-1.16572		0.271692	0.335707	-0.520412	+	0.904145	0.0477555	-0.825747		0.218457	0.449698	-0.645312		0.128637	0.583622	-0.339977	23.7094	23.5285	23.6684	24.0522	24.0383	24.0763	23.889	20.8732	23.6273	21.6015	23.2915	23.1351	23.7872	21.0237	24.3958	21.0889	5	4	4	13.5	13.5	13.5	28.791	0	6.6278	319430000
Q96CP2	Q96CP2	FLYWCH family member 2	FLYWCH2		NaN	1	0	+	0.995784	0.0325343	1.53837		NaN	1	0	+	1.12404	0.0355754	-1.76223		NaN	1	0	22.4331	21.7093	20.8575	21.3369	21.0592	24.4252	23.5595	23.4462	21.4642	20.5862	20.574	21.5415	20.7428	20.852	22.4437	21.4027	2	2	2	17.1	17.1	17.1	14.563	0.0010363	3.2208	160100000
Q96CS2	Q96CS2	HAUS augmin-like complex subunit 1	HAUS1		NaN	1	0	+	1.05318	0.0269141	1.99868	+	4.76365	0.00073913	4.16155		0.601851	0.136624	-1.24047	+	4.4798	0	-3.40334	20.6111	20.2619	20.8233	19.9134	20.4615	24.5926	23.4018	21.1485	23.9925	25.0282	25.0277	24.2076	21.2113	21.5569	20.9339	20.9405	13	13	13	47.5	47.5	47.5	31.863	0	60.456	1767900000
Q96DI7	Q96DI7	U5 small nuclear ribonucleoprotein 40 kDa protein	SNRNP40	+	2.31129	0.00825974	0.922969	+	2.66366	0.00309544	1.09998	+	3.82021	0.000217252	1.64094		0.577958	0.305176	-0.177011	+	3.18005	0.00199588	-0.717968	23.9085	24.7242	24.6845	24.4028	25.2289	25.5571	25.6697	25.6642	26.0478	25.9797	26.043	26.2132	25.1495	25.2362	25.4334	25.5928	19	19	19	63.3	63.3	63.3	39.31	0	323.31	8774400000
Q96DZ1	Q96DZ1	Endoplasmic reticulum lectin 1	ERLEC1		0.267532	0.427247	0.530916	+	1.14231	0.0220131	1.97544		0.569009	0.101173	1.19752		0.744786	0.0920452	-1.44453		0.26722	0.337725	-0.666601	22.1827	20.3269	20.4078	22.2881	23.2342	24.5298	21.2485	24.0948	21.866	20.4573	23.8575	23.8148	21.1491	21.3425	23.669	21.1685	3	3	3	7.5	7.5	7.5	54.858	0	18.771	292430000
Q96E39	Q96E39	RNA binding motif protein, X-linked-like-1	RBMXL1	+	1.62467	0.0458806	-0.447608	+	0.971245	0.0351153	-1.44344	+	2.67624	0.00126545	-1.11751		0.609309	0.139968	0.995832	+	1.38632	0.0255526	0.669906	24.7328	24.6502	24.816	24.7089	21.0094	24.2159	23.9995	23.9093	23.5581	23.0267	23.8685	23.9844	24.4285	24.4233	24.4204	23.8452	37	7	7	71.5	22.1	22.1	42.141	0	12.145	608780000
Q96EE3	Q96EE3	Nucleoporin SEH1	SEH1L	+	5.1158	0	6.03252	+	5.41879	0	6.92394	+	5.24023	0.00219355	6.54243	+	3.39228	0.00208434	-0.891428	+	1.90006	0.0184794	-0.509915	22.6331	21.9014	20.6032	21.6682	28.4173	28.4742	28.7472	28.8629	27.8861	28.3709	28.4768	28.2417	27.6753	27.7588	27.5937	27.9081	31	31	31	83.3	83.3	83.3	39.648	0	323.31	60699000000
Q96EI5;Q9H3H9	Q96EI5;Q9H3H9	Transcription elongation factor A protein-like 4;Transcription elongation factor A protein-like 2	TCEAL4;TCEAL2		NaN	1	0	+	1.03634	0.029665	1.66111		0.0517589	0.789923	0.120874	+	1.11835	0.0360675	-1.72017		0.0817889	0.717143	-0.179942	21.0982	20.7956	22.0948	21.7274	20.799	24.1853	23.8328	23.5434	20.469	23.3782	22.2337	20.1186	21.7526	21.6712	21.2235	20.8325	4	4	4	16.7	16.7	16.7	24.647	0	3.6422	210720000
Q96EP5	Q96EP5	DAZ-associated protein 1	DAZAP1		NaN	1	0	+	1.35886	0.0147836	2.11683		0.124866	0.561229	0.271591	+	1.4448	0.0184245	-1.91491		0.0348172	0.872399	-0.0696688	22.169	20.7587	21.7688	20.1645	23.4064	24.7714	23.7041	21.4464	23.4968	20.6645	20.9638	20.8223	21.2276	21.1972	21.8748	21.3691	5	5	5	21.9	21.9	21.9	43.383	0	22.116	263780000
Q96EY1	Q96EY1	DnaJ homolog subfamily A member 3, mitochondrial	DNAJA3	+	4.07102	0.0005	1.56074	+	4.06088	0.00139367	1.89273	+	4.02312	0.000239437	1.66206		0.884369	0.138461	-0.331996		0.249101	0.50686	-0.101323	23.8467	24.399	24.0623	23.8591	25.7355	25.6251	26.315	26.0624	25.3889	25.8758	25.6081	25.9425	25.5197	25.5044	25.4671	25.9189	11	11	11	21.5	21.5	21.5	52.488	0	56.642	2933100000
Q96EY4	Q96EY4	Translation machinery-associated protein 16	TMA16		0.407918	0.280735	0.833018		0.467354	0.167354	0.885927		0.243	0.334942	0.506301		0.0189976	0.938991	-0.0529084		0.131346	0.579134	0.326717	22.6977	23.6701	21.0326	21.7828	21.9635	24.4631	24.0906	22.2097	21.1603	23.9197	23.6122	22.5162	21.1527	24.4139	23.3337	23.6149	5	5	5	31	31	31	23.864	0	24.672	598790000
Q96EZ8	Q96EZ8	Microspherule protein 1	MCRS1		0.671168	0.145164	0.922333		NaN	1	0		NaN	1	0	+	1.34891	0.0230189	1.59135	+	1.52793	0.0090816	1.94605	21.6824	21.5578	23.008	21.7415	21.6491	21.9168	20.8229	20.9247	21.0987	20.6704	21.9666	20.1591	23.73	23.0696	23.6114	21.2679	7	7	7	22.7	22.7	22.7	51.803	0	46.517	371250000
Q96F63	Q96F63	Coiled-coil domain-containing protein 97	CCDC97	+	3.32732	0.00108527	-2.55833	+	4.23794	0.00103529	-2.63444	+	3.11871	0.000190476	-2.58308		NaN	1	0		NaN	1	0	24.2898	23.7027	23.7747	23.8401	20.8704	20.8793	21.7134	21.6066	21.3309	22.3185	21.2074	20.4184	20.7568	21.8245	20.7348	22.0579	7	7	7	28.3	28.3	28.3	38.946	0	96.491	72587000
Q96FW1	Q96FW1	Ubiquitin thioesterase OTUB1	OTUB1		NaN	1	0		0.088267	0.701722	-0.135308		0.846438	0.051562	0.930908		0.010206	0.969884	0.0197825		0.803698	0.0661422	-1.04643	21.5334	21.8712	21.5775	21.4851	22.3761	22.4799	20.392	20.6781	22.9082	23.4389	22.8844	20.9595	21.6622	21.3713	22.3304	20.6414	5	5	5	18.1	18.1	18.1	31.284	0	51.773	252050000
Q96GA3	Q96GA3	Protein LTV1 homolog	LTV1		0.930893	0.0864498	-0.759611	+	1.75203	0.00699652	-2.28372	+	1.87698	0.00274062	-2.41359	+	1.22755	0.0311447	1.52411	+	1.36854	0.0148	1.65398	24.8279	23.6773	24.7675	23.5329	23.6136	20.6723	21.6703	21.7145	20.493	21.5963	23.4105	21.6515	23.231	23.0413	24.0975	23.3974	10	10	10	20	20	20	54.854	0	18.891	420890000
Q96GM5	Q96GM5	SWI/SNF-related matrix-associated actin-dependent regulator of chromatin subfamily D member 1	SMARCD1	+	2.04539	0.00668041	1.52246	+	2.17306	0.00434109	1.7532	+	1.0194	0.0332764	1.00308		0.33292	0.391828	-0.230737		0.621427	0.136567	0.519379	23.8566	25.2402	25.4768	25.0669	26.0019	26.7575	27.1408	26.753	24.8518	26.1795	26.4005	26.221	25.9185	26.5754	26.6956	26.5407	33	33	25	61	61	47.8	58.232	0	323.31	10286000000
Q96GQ7	Q96GQ7	Probable ATP-dependent RNA helicase DDX27	DDX27		0.131619	0.682598	-0.177012	+	2.68378	0.00182741	-2.61852	+	2.77145	0.00041958	-2.62083	+	3.84238	0.000606897	2.44151	+	4.17115	0	2.44382	22.4752	24.3129	24.5427	23.6381	21.0056	21.6775	20.7083	21.1035	21.1278	20.9345	21.537	20.8864	24.1622	23.4743	23.3233	23.301	14	14	14	20.2	20.2	20.2	89.834	0	25.553	415720000
Q96H79	Q96H79	Zinc finger CCCH-type antiviral protein 1-like	ZC3HAV1L	+	2.969	0.000958904	3.30196	+	2.65175	0.00184143	2.93294	+	3.0888	0.00020059	3.44216		0.601729	0.202331	0.369016		0.227266	0.486953	-0.140209	22.4725	21.0203	21.0643	19.8813	23.9561	23.5321	24.0654	24.6168	24.7029	24.6717	24.0595	24.7732	24.2056	24.1341	24.3582	24.9484	10	10	10	44.7	44.7	44.7	32.962	0	106.65	1435300000
Q96HI0	Q96HI0	Sentrin-specific protease 5	SENP5	+	4.21241	0	4.59707	+	4.25109	0.00151724	4.7217	+	3.43031	0.000248175	3.75666		0.603229	0.363774	-0.124635	+	1.80386	0.0104383	0.840403	22.0695	21.4708	20.2752	20.1825	25.6448	25.6042	25.6628	25.9731	24.16	24.557	25.2597	25.0481	25.5226	25.7212	25.5169	25.6256	9	9	9	13.6	13.6	13.6	86.692	0	91.639	1623600000
Q96HS1	Q96HS1	Serine/threonine-protein phosphatase PGAM5, mitochondrial	PGAM5	+	1.91901	0.00587986	2.70594	+	1.77643	0.00655124	2.23961	+	1.82855	0.00290909	2.70045		0.181711	0.516627	0.466333		0.00168474	0.992707	0.00548792	20.6809	20.136	20.7922	20.5722	23.7676	21.6614	21.6114	24.0992	23.5849	20.9619	23.9134	24.5229	21.0256	24.2207	23.7449	24.0138	6	6	6	30.1	30.1	30.1	32.004	0	79.132	641080000
Q96I24	Q96I24	Far upstream element-binding protein 3	FUBP3		0.122261	0.82571	0.0298371		0.0238771	0.956359	0.00501108		1.00694	0.191533	-0.136321		0.0796764	0.85202	0.024826		0.731824	0.230239	0.166158	25.0713	25.1656	25.0967	25.0931	24.9988	25.2645	25.1908	24.9925	25.1057	25.0533	24.9076	24.8147	24.9079	25.269	25.0836	25.2855	29	28	27	61.5	59.6	58	61.64	0	305.84	4429800000
Q96I25	Q96I25	Splicing factor 45	RBM17	+	2.27939	0.00463745	-1.57661	+	2.49395	0.0022684	-1.6633	+	1.48095	0.00989556	-1.16249		0.179781	0.641014	0.0866914		0.66446	0.138629	-0.414128	27.713	26.412	26.2362	26.5446	25.3549	25.0371	25.0134	24.8471	26.2645	25.0727	25.3255	25.5932	25.5763	24.831	25.0933	25.0987	19	19	19	40.6	40.6	40.6	44.961	0	310.23	4886300000
Q96II8	Q96II8	Leucine-rich repeat and calponin homology domain-containing protein 3	LRCH3	+	1.15739	0.0364375	1.56176	+	2.76456	0.00133705	3.39375	+	3.70587	0.000316279	4.70166	+	1.5057	0.0173163	-1.83199	+	2.68082	0.00132961	-3.1399	20.2475	20.1673	20.219	22.1559	25.0192	24.1902	24.1084	23.0469	26.355	25.1993	25.112	24.9299	23.3717	20.9696	21.9852	22.7102	35	35	33	52.8	52.8	51.5	86.082	0	323.31	3884800000
Q96IK1;Q8NFC6;Q8IYS8	Q96IK1	Biorientation of chromosomes in cell division protein 1	BOD1	+	2.04593	0.01467	-0.725396	+	2.60005	0.00229825	-1.48868	+	2.84849	0.000922495	-1.1103	+	1.60305	0.0252973	0.763284	+	1.63115	0.0340943	0.384902	26.9566	26.1686	26.2949	26.519	25.5079	25.1434	24.9931	24.3399	25.6213	25.1391	25.3816	25.3559	25.9479	25.8379	25.6065	25.6453	10	10	10	51.9	51.9	51.9	19.196	0	58.161	5325100000
Q96IR7	Q96IR7	4-hydroxyphenylpyruvate dioxygenase-like protein	HPDL		1.04079	0.0584991	1.08002		0.677389	0.0868123	1.10441	+	2.50282	0.000823301	1.92831		0.010717	0.968585	-0.0243902	+	1.2387	0.027	-0.848295	22.109	22.0173	22.078	20.4658	20.792	23.2135	23.8631	23.2194	23.4575	23.7504	23.5993	23.5762	21.6857	23.2185	22.9821	23.1041	13	13	13	48.2	48.2	48.2	39.385	0	79.552	1073700000
Q96IT1	Q96IT1	Zinc finger protein 496	ZNF496	+	4.05048	0	5.94791		NaN	1	0		NaN	1	0	+	5.77039	0	5.12473	+	4.77005	0	4.99016	18.8821	20.1733	21.9548	20.5891	21.1798	21.1965	21.8912	20.6246	20.2649	21.3901	22.0658	21.7095	26.5915	26.4496	26.1965	26.1534	20	20	20	36.6	36.6	36.6	66.907	0	320.17	3145700000
Q96IZ7	Q96IZ7	Serine/Arginine-related protein 53	RSRC1		NaN	1	0		NaN	1	0	+	6.49239	0.004	3.59334		NaN	1	0	+	3.0109	0.000638889	-3.45076	21.2762	21.0028	21.3705	21.1155	21.8658	21.6049	22.4513	20.87	24.9999	24.5655	24.5765	24.9964	21.2928	22.8602	20.1618	21.0205	6	6	6	20.1	20.1	20.1	38.677	0	50.429	695020000
Q96J01	Q96J01	THO complex subunit 3	THOC3	+	1.2207	0.0331372	1.42203	+	2.69833	0.00162766	3.12058	+	2.91697	0.000182796	3.4637	+	4.2424	0.000598639	-1.69856	+	4.52692	0	-2.04168	20.5135	22.1599	22.9596	23.1124	25.1112	25.3987	25.3096	25.4082	25.7152	25.8502	25.638	25.3968	23.15	23.8241	23.7006	23.7588	12	12	12	45	45	45	38.771	0	96.06	3481100000
Q96JC9	Q96JC9	ELL-associated factor 1	EAF1		0.173639	0.670593	-0.0949783		0.443607	0.272624	0.223019		0.734708	0.109343	-0.371907		1.49273	0.0746265	-0.317997		0.908707	0.124399	0.276928	26.5129	25.6878	25.6624	25.7621	26.233	26.3344	26.051	25.8989	25.7625	25.1428	25.5098	25.7224	25.6856	25.9481	25.8793	25.7323	7	7	6	26.9	26.9	26.9	29.042	0	38.964	3665100000
Q96JJ7	Q96JJ7	Protein disulfide-isomerase TMX3	TMX3		0.995661	0.071056	0.913449	+	1.32351	0.0195918	1.23657	+	1.85174	0.0035356	1.70062		0.533675	0.240974	-0.323124	+	1.52183	0.0185382	-0.787173	21.7932	23.7145	22.8104	23.5914	24.2348	24.7719	24.1906	23.6585	24.4651	25.2158	24.8487	24.1825	23.8714	24.356	23.6178	23.7182	6	6	6	18.1	18.1	18.1	51.871	0	30.298	1496700000
Q96KB5	Q96KB5	Lymphokine-activated killer T-cell-originated protein kinase	PBK		NaN	1	0	+	2.58687	0.00190099	2.42343	+	4.89666	0.000764045	3.73787	+	1.26686	0.0284562	-1.53843	+	2.87053	0.00093617	-2.85287	21.3059	21.5104	20.8086	20.6297	22.19	23.8698	24.1919	23.6968	24.2204	25.1202	24.9816	24.884	22.9388	21.6542	22.4062	20.7955	14	14	14	34.5	34.5	34.5	36.085	0	32.297	1468200000
Q96KR1	Q96KR1	Zinc finger RNA-binding protein	ZFR		0.0716364	0.791696	-0.256144		0.701789	0.0746223	-1.48137		0.462166	0.142339	-1.14439		0.554908	0.156265	1.22523		0.339253	0.25797	0.888245	20.3124	24.0369	23.8052	23.9137	22.4896	21.7467	20.1766	21.7298	20.4572	23.4865	22.3014	21.2454	20.0855	23.5217	24.1014	23.335	15	15	15	14.2	14.2	14.2	117.01	0	82.768	382440000
Q96L58	Q96L58	Beta-1,3-galactosyltransferase 6	B3GALT6	+	1.6108	0.0131247	1.93556	+	1.56419	0.00888091	2.60677		NaN	1	0		0.262432	0.392202	-0.671209	+	1.63827	0.00686102	1.96935	21.7013	21.794	20.942	20.8381	21.3617	24.8105	24.4702	25.0601	21.106	22.0337	20.986	21.0145	21.4643	23.8055	23.7577	23.9902	6	6	6	22.2	22.2	22.2	37.137	0	31.774	481670000
Q96L92	Q96L92	Sorting nexin-27	SNX27		NaN	1	0	+	1.56153	0.00913821	2.43608	+	2.29696	0.000821705	3.32361	+	2.12422	0.00376296	-2.18689	+	3.36617	0.000279476	-3.07442	22.3696	21.2192	21.298	18.9788	23.0079	24.6234	23.4392	22.5393	23.9734	25.1332	24.2489	23.8045	20.3719	21.9372	21.4181	21.1352	13	13	13	33.5	33.5	33.5	61.264	0	115.09	1111300000
Q96LD4	Q96LD4	Tripartite motif-containing protein 47	TRIM47		NaN	1	0		NaN	1	0	+	3.58176	0.000225914	2.2246		NaN	1	0	+	2.97035	0.000927711	-2.26876	20.7379	21.4682	20.9561	21.7706	21.5806	21.1494	21.2917	21.1768	22.9566	23.5557	23.7247	23.5942	20.9292	20.5935	21.0481	22.1855	8	8	8	17.1	17.1	17.1	69.531	0	39.268	318270000
Q96MH2	Q96MH2	Protein HEXIM2	HEXIM2	+	1.78342	0.0205393	0.748545	+	3.22277	0.00135593	1.63305		0.329825	0.313588	0.211259	+	2.70248	0.00416386	-0.884501	+	1.41761	0.0297834	0.537286	28.8574	28.0307	27.9608	28.4017	29.9133	30.1523	29.5622	30.155	28.592	28.0556	28.5236	28.9244	28.9851	29.2026	28.8254	29.2316	28	27	27	55.9	55.9	55.9	32.418	0	323.31	64925000000
Q96MX3	Q96MX3	Zinc finger protein 48	ZNF48	+	1.35995	0.0275574	-1.31797	+	1.07363	0.0322036	-1.06512	+	0.972127	0.0384061	-0.959989		NaN	1	0		NaN	1	0	23.6049	22.9961	23.435	21.4617	21.7575	22.1873	21.3877	21.9048	21.7589	21.9153	21.6927	22.2909	21.5075	21.8973	21.7214	21.0997	2	2	2	4.4	4.4	4.4	67.819	0.00098522	2.5818	27673000
Q96N67;Q8NF50	Q96N67	Dedicator of cytokinesis protein 7	DOCK7	+	1.59323	0.0134488	1.96623	+	2.11799	0.002975	3.18216	+	3.54077	0.000267717	3.93774		0.692617	0.109317	-1.21592	+	1.81119	0.00489455	-1.97151	21.3001	21.2101	19.4369	20.8158	21.9827	24.9516	24.7942	23.7631	24.0006	25.0848	25.1891	24.2394	21.4872	23.8584	23.0147	22.2676	36	36	36	19.6	19.6	19.6	242.56	0	207.24	2846900000
Q96PK6	Q96PK6	RNA-binding protein 14	RBM14	+	2.06212	0.00704698	-1.37217	+	4.91039	0	-4.91969	+	3.3934	0.000233677	-3.35379	+	3.59217	0.00060274	3.54752	+	1.96049	0.00351538	1.98162	30.3591	30.2489	30.5928	31.0064	26.5316	24.992	25.7335	25.2712	27.9367	25.9806	27.0996	27.7751	29.4757	28.2352	29.4206	29.5871	47	47	47	54.1	54.1	54.1	69.491	0	323.31	60619000000
Q96QR8;Q9UJV8	Q96QR8	Transcriptional activator protein Pur-beta	PURB		1.44626	0.095142	-0.300722	+	3.05049	0.00223278	-1.1374	+	2.56277	0.00278607	-0.871798	+	2.59826	0.00540961	0.836679	+	1.9416	0.014735	0.571075	25.8341	25.812	25.9874	26.2349	24.9961	24.3534	24.9545	25.0147	25.0278	24.7273	25.1853	25.4407	25.7859	25.5635	25.5857	25.7303	20	14	14	57.4	50	50	33.24	0	84.7	4824900000
Q96RE7	Q96RE7	Nucleus accumbens-associated protein 1	NACC1		NaN	1	0		0.743642	0.0729231	1.09555	+	1.16431	0.0155208	2.15696		0.755181	0.100927	-0.951635	+	1.17744	0.0208587	-2.01304	20.8635	21.9352	21.1156	19.8814	21.316	21.8257	23.7625	21.2737	20.4814	24.0932	23.9978	23.8511	20.8525	21.3497	21.5116	20.6575	7	7	7	20.1	20.1	20.1	57.258	0	58.518	470650000
Q96RL1	Q96RL1	BRCA1-A complex subunit RAP80	UIMC1	+	1.94002	0.00831847	1.56949		0.465449	0.179408	-0.674262		NaN	1	0	+	1.67415	0.0115935	2.24375	+	1.72588	0.00667586	1.59585	20.8509	21.8378	21.085	21.0459	20.7395	20.722	18.8457	21.8153	20.6117	21.7978	20.6193	21.6853	23.6144	23.2162	22.0911	22.1758	40	40	40	62.7	62.7	62.7	79.727	0	323.31	8264500000
Q96RS6	Q96RS6	NudC domain-containing protein 1	NUDCD1		0.492779	0.227126	-0.877446	+	2.50553	0.0022381	2.39479	+	4.74496	0.000860759	5.69147	+	2.06579	0.00344898	-3.27223	+	3.66325	0	-6.56892	21.4608	22.0865	21.0132	20.6793	23.4887	24.4377	24.223	22.6695	27.2856	27.5644	27.1782	25.9776	21.3958	21.5818	18.2979	20.4546	21	21	21	38.3	38.3	38.3	66.755	0	323.31	11254000000
Q96S15	Q96S15	WD repeat-containing protein 24	WDR24		0.356883	0.317834	0.788231	+	4.48593	0.00115464	4.05834	+	0.824569	0.046603	1.43288	+	1.87626	0.00532719	-3.27011		0.208864	0.412218	-0.644651	20.9501	22.3092	21.5623	21.5864	25.8358	25.5277	25.0724	26.2056	25.098	23.5431	22.1288	21.3697	23.9847	23.9472	20.6888	20.9403	17	17	17	28.1	28.1	28.1	88.206	0	76.534	1520400000
Q96SI1;REV__Q14999	Q96SI1	BTB/POZ domain-containing protein KCTD15	KCTD15		0.699616	0.130655	1.02727		0.128153	0.592221	-0.208546	+	1.28697	0.0131631	1.54585	+	1.55534	0.0187406	1.23581		0.510961	0.175785	-0.518582	21.1897	23.4331	21.0296	21.0069	21.8263	21.0667	21.4452	21.487	23.902	23.0843	23.0725	22.784	23.3502	21.5851	22.6414	23.1918	9	9	9	38.9	38.9	38.9	31.942	0	52.515	528810000
Q96SZ6	Q96SZ6	CDK5 regulatory subunit-associated protein 1	CDK5RAP1	+	2.04235	0.00820645	1.31308	+	4.50246	0.0016	3.40193	+	4.12135	0.000369565	3.07351	+	4.67899	0.000412371	-2.08885	+	3.89728	0.000300469	-1.76042	21.3463	20.2416	21.6401	20.9607	24.3838	24.4223	24.4072	24.5831	23.7964	24.1659	24.2868	24.2337	21.909	22.7071	22.3307	22.4944	12	12	12	23.1	23.1	23.1	67.688	0	26.02	1209400000
Q96T37;Q8NDT2	Q96T37	Putative RNA-binding protein 15	RBM15		0.469548	0.35932	0.192676		0.385618	0.298099	0.231451		0.889716	0.128093	-0.227458		0.0449516	0.878363	-0.0387754		1.12007	0.0634371	0.420133	23.96	23.9189	23.67	23.6599	23.394	23.8931	24.3342	24.5133	23.5367	23.5865	23.3407	23.8352	24.2022	24.2963	23.5484	23.9326	16	16	16	24.8	24.8	24.8	107.19	0	163.9	1280100000
Q96T68	Q96T68	Histone-lysine N-methyltransferase SETDB2	SETDB2	+	2.40078	0.00312796	2.4224		NaN	1	0		NaN	1	0	+	3.43558	0.00158	2.19291	+	3.05919	0.0008	2.40283	22.0663	21.852	19.953	21.0689	21.7636	20.9228	21.4951	21.6767	20.7274	21.3483	20.8454	22.0974	24.2122	23.5537	23.0659	23.7981	12	12	12	22.5	22.5	22.5	81.893	0	34.184	556650000
Q99417	Q99417	C-Myc-binding protein	MYCBP		0.492125	0.308969	0.267168	+	1.60347	0.0160459	0.853442	+	1.29324	0.0492691	0.358958		0.811797	0.109799	-0.586274		0.131927	0.651356	-0.0917897	23.8174	23.4545	23.4948	23.4895	24.7023	25.04	24.0719	23.8559	23.831	23.7051	23.8901	24.2658	23.7172	24.4831	23.7447	23.3799	3	3	3	26.2	26.2	26.2	11.967	0	20.582	482560000
Q99439	Q99439	Calponin-2	CNN2		NaN	1	0		NaN	1	0	+	1.10775	0.0274685	0.919109		NaN	1	0		0.313749	0.331783	-0.30898	21.5313	20.6261	21.367	21.7106	21.2674	21.2837	21.1574	20.7952	21.1488	22.6871	22.5748	22.5008	21.7484	22.2756	22.2331	21.4185	4	4	4	20.1	20.1	20.1	33.697	0	15.1	146210000
Q99459	Q99459	Cell division cycle 5-like protein	CDC5L		0.253995	0.511883	-0.194408	+	2.96186	0.00134454	-2.25372	+	3.30313	0.000193732	-2.06419	+	3.54906	0.00134715	2.05931	+	5.00311	0	1.86978	24.5759	25.8566	25.769	25.4673	23.8836	22.8646	22.7926	23.1131	23.4239	23.3415	23.1316	23.515	25.4868	25.1922	25.2633	24.9488	27	27	27	46	46	46	92.25	0	297.52	2501100000
Q99496	Q99496	E3 ubiquitin-protein ligase RING2	RNF2	+	1.77954	0.0160485	0.944323		0.733464	0.0954076	0.592957		0.467968	0.183818	0.400587		0.427065	0.290437	0.351366		0.749829	0.102294	0.543736	29.1902	28.3818	28.1257	28.699	30.073	28.6505	28.7754	29.2696	29.845	28.5008	28.5596	29.0937	29.888	29.2383	29.2542	29.7935	24	18	18	63.7	51.2	51.2	37.655	0	323.31	28707000000
Q99497	Q99497	Protein deglycase DJ-1	PARK7		0.518182	0.409017	0.129633	+	3.0777	0.00228322	0.921471		1.14107	0.0673821	0.316907	+	2.81545	0.00430695	-0.791838		0.638536	0.233442	-0.187274	24.4211	24.4491	24.0722	24.2866	25.4328	24.878	25.3461	25.2579	24.4288	24.4176	24.7822	24.8681	24.5523	24.2285	24.4153	24.5515	6	6	6	35.4	35.4	35.4	19.891	0	45.741	1167700000
Q99538	Q99538	Legumain	LGMN		0.803506	0.0910658	1.36117	+	6.60044	0	4.58126	+	5.29052	0.00125926	3.86296	+	2.08925	0.00348454	-3.2201	+	1.59117	0.00679387	-2.50179	21.008	21.0402	21.0161	20.3615	25.5102	25.4981	25.2156	25.5269	25.2846	24.6302	24.4204	24.5424	24.1697	21.2779	22.9322	20.4908	5	5	5	15.9	15.9	15.9	49.411	0	29.601	1222000000
Q99547	Q99547	M-phase phosphoprotein 6	MPHOSPH6	+	3.45588	0.000992908	1.72676	+	2.4538	0.00221176	-2.55802	+	1.91879	0.00275862	-2.22538	+	3.69269	0.0006875	4.28478	+	3.17957	0.000516129	3.95214	25.5666	25.0105	24.6522	24.9351	23.3331	23.2388	21.1257	22.2349	23.9786	21.1458	23.1116	23.0269	26.9822	27.0182	26.6469	26.4242	19	19	19	84.4	84.4	84.4	19.024	0	323.31	8511900000
Q99567	Q99567	Nuclear pore complex protein Nup88	NUP88		0.520221	0.236486	-0.56011		0.0250159	0.907133	0.0475769	+	3.68831	0.000262548	2.82795		0.346213	0.313948	-0.607687	+	3.20607	0.000503937	-3.38806	20.9782	21.9309	21.6983	21.9232	20.7004	22.5204	22.9306	20.5694	24.3005	25.0417	24.722	23.7781	20.1892	22.2239	21.2574	20.6196	14	14	14	26.7	26.7	26.7	83.541	0	104.92	937850000
Q99575	Q99575	Ribonucleases P/MRP protein subunit POP1	POP1		0.573454	0.189788	-0.773499	+	1.99173	0.0046379	-2.30832	+	2.09544	0.00194046	-2.54587	+	2.07935	0.00579592	1.53482	+	2.15969	0.0021483	1.77237	22.1154	24.6765	24.2392	23.9191	21.8674	21.9356	20.9417	20.9722	20.3011	21.8731	21.1395	21.453	23.3022	22.6547	23.5776	22.3218	12	12	12	16.6	16.6	16.6	114.71	0	39.021	275940000
Q99584	Q99584	Protein S100-A13	S100A13		0.0446473	0.871744	0.0961933	+	3.54619	0.00120197	4.38281	+	4.12548	0.000425	3.9976	+	2.52785	0.00217065	-4.28662	+	2.57382	0.00129348	-3.9014	22.1227	21.1888	22.041	22.1876	25.5132	27.8128	26.1372	25.6083	25.5424	26.9125	25.6558	25.4198	20.93	24.0896	21.3923	21.513	5	5	5	55.1	55.1	55.1	11.471	0	84.686	2366400000
Q99590	Q99590	Protein SCAF11	SCAF11		0.176578	0.655144	-0.107067	+	1.2735	0.0211995	-1.20025	+	1.23959	0.014518	-1.57533	+	1.21287	0.0360183	1.09318	+	1.18037	0.0231003	1.46826	22.6804	23.4446	23.4668	23.5148	22.7466	20.7994	22.0193	22.7402	22.7179	19.889	21.7036	22.4948	23.414	23.1561	23.2829	22.8252	8	8	8	6.6	6.6	6.6	164.65	0	31.575	421760000
Q99594;P28347;Q15561;Q15562	Q99594;P28347;Q15561;Q15562	Transcriptional enhancer factor TEF-5;Transcriptional enhancer factor TEF-1;Transcriptional enhancer factor TEF-3;Transcriptional enhancer factor TEF-4	TEAD3;TEAD1;TEAD4;TEAD2	+	1.53275	0.0164941	1.56587	+	1.04719	0.0297383	1.55651		0.695039	0.0775676	0.865864		0.00535711	0.984356	0.00936127	+	1.07907	0.0410773	0.70001	22.8177	20.9248	20.3565	21.3136	21.2384	23.6697	23.4144	23.316	21.3589	22.3896	22.4042	22.7233	22.9808	23.3182	22.5483	22.8286	6	6	6	10.8	10.8	10.8	48.676	0	6.6646	304380000
Q99615	Q99615	DnaJ homolog subfamily C member 7	DNAJC7		NaN	1	0		0.0386083	0.861134	0.0692668	+	1.35274	0.014115	1.08871	+	1.62425	0.0147262	-1.8166	+	3.38528	0.000268908	-2.83604	22.6672	22.9467	22.3503	21.3671	21.497	23.4807	23.0966	21.534	22.7322	23.9405	23.6354	23.378	20.1586	20.1975	20.4965	21.4893	8	8	8	18.6	18.6	18.6	56.44	0	14.2	1314100000
Q99661	Q99661	Kinesin-like protein KIF2C	KIF2C		NaN	1	0	+	1.19024	0.0232041	1.32149	+	1.21554	0.0165327	1.40349	+	2.44725	0.00307514	-2.01211	+	2.37819	0.00152125	-2.09411	21.7177	20.8438	21.5965	22.8954	21.8846	23.5924	23.4901	23.3723	22.0928	24.2008	23.3838	22.99	20.7246	20.8804	21.2557	21.4302	13	10	10	20.6	18.5	18.5	81.312	0	53.626	374280000
Q99714	Q99714	3-hydroxyacyl-CoA dehydrogenase type-2	HSD17B10		0.289457	0.418963	-0.393074	+	2.00354	0.00431599	2.68915	+	2.5732	0.000404494	3.75763	+	2.26469	0.00301416	-3.08222	+	2.78275	0.0009625	-4.1507	20.441	21.1108	22.2124	21.8857	22.6214	24.7076	25.3905	23.687	24.2326	26.9273	25.3984	24.1222	20.4707	20.6535	22.2166	20.7368	16	16	16	71.3	71.3	71.3	26.923	0	315.04	3438700000
Q99729	Q99729	Heterogeneous nuclear ribonucleoprotein A/B	HNRNPAB	+	2.40774	0.00682594	-0.889165	+	2.35556	0.00768919	-0.713396	+	2.09591	0.00425826	-0.946241		0.463938	0.352987	-0.175769		0.0826304	0.765994	0.057076	27.5297	27.4846	27.9922	27.9315	26.8798	26.8476	27.1503	27.2068	26.651	26.2726	27.1264	27.103	26.6672	26.5591	27.1961	26.9589	23	23	22	38	38	38	36.224	0	250.65	12430000000
Q99733	Q99733	Nucleosome assembly protein 1-like 4	NAP1L4	+	1.31276	0.0485599	0.633713	+	1.39198	0.0250803	0.681014	+	1.79068	0.0073168	0.864442		0.140726	0.744221	-0.0473003		0.931225	0.142924	-0.230729	24.1602	23.4826	23.1372	23.1201	24.1544	24.4025	23.9294	24.1377	24.4587	24.0584	24.3866	24.4541	24.2072	24.2748	23.9053	24.0477	12	10	10	30.4	27.5	27.5	42.823	0	230.29	1043200000
Q99829	Q99829	Copine-1	CPNE1		NaN	1	0	+	0.92637	0.0478944	0.978215	+	3.93143	0.000299559	2.81693		0.715114	0.116321	-0.812253	+	3.58858	0.000312195	-2.65097	21.6902	20.582	20.9348	21.8176	21.717	22.1457	23.523	21.5519	24.159	24.1945	24.2102	23.7287	20.8088	22.2696	21.5829	21.0273	6	6	6	15.6	15.6	15.6	59.058	0	28.519	473400000
Q99832	Q99832	T-complex protein 1 subunit eta	CCT7	+	2.12085	0.0058386	1.46423	+	1.11607	0.027599	1.28237	+	2.96589	0.000307692	2.33943		0.142862	0.631001	0.181855	+	2.56031	0.00320777	-0.875207	21.9878	22.8647	23.63	23.3884	22.9407	24.5572	25.2131	24.2893	24.9198	25.3602	25.7097	25.2389	24.5174	24.2401	24.5742	24.396	24	24	24	48.3	48.3	48.3	59.366	0	188.78	4112000000
Q99848	Q99848	Probable rRNA-processing protein EBP2	EBNA1BP2	+	2.16882	0.00828664	-1.09554	+	3.55918	0.00111927	-3.62744	+	3.58584	0.000264591	-3.36718	+	2.47894	0.00209697	2.5319	+	2.39088	0.00154545	2.27164	29.2264	29.2369	28.9547	28.9495	26.8472	25.2838	24.9324	24.7944	27.0025	25.1804	25.2076	25.5084	28.7563	27.7455	27.8701	27.6136	30	30	30	68	68	68	34.852	0	323.31	17502000000
Q99873	Q99873	Protein arginine N-methyltransferase 1	PRMT1		0.878561	0.0755189	1.45175		0.242824	0.391677	0.34386	+	4.68969	0.000641509	3.81429		0.546475	0.163556	1.10789	+	1.57024	0.00739496	-2.36254	22.0066	21.0039	21.8835	21.0764	21.2597	21.825	23.278	20.9832	25.5944	25.3839	25.4644	24.7849	24.0398	23.0156	24.0382	20.6839	13	13	13	41	41	41	42.461	0	116.25	3146600000
Q99961;Q99962;Q99963	Q99961	Endophilin-A2	SH3GL1		NaN	1	0	+	1.21445	0.0207627	1.67502	+	2.46961	0.00084127	2.20772	+	1.19647	0.0340503	-1.48355	+	2.95335	0.00121143	-2.01626	22.2435	20.3451	21.4489	21.0902	21.3249	24.091	23.6638	22.7479	22.9261	24.1476	23.5959	23.289	21.7648	21.3248	20.8958	21.9081	11	11	11	35.1	35.1	35.1	41.489	0	29.207	669810000
Q9BPZ3	Q9BPZ3	Polyadenylate-binding protein-interacting protein 2	PAIP2	+	1.59229	0.0133263	-1.99566		0.16686	0.48245	-0.612194	+	2.63836	0.000746888	1.84645		0.390764	0.246767	-1.38347	+	2.73389	0.00111045	-3.84211	25.0389	24.6657	24.2363	24.9165	19.8835	25.5659	25.5575	25.4017	25.9822	26.0491	27.2217	26.9902	22.7443	21.9068	24.5507	21.6729	4	4	4	29.9	29.9	29.9	14.984	0	82.447	2886300000
Q9BQ04	Q9BQ04	RNA-binding protein 4B	RBM4B		0.896027	0.149371	0.367033	+	2.65389	0.00226506	-1.83344	+	2.03013	0.00367584	-1.1039	+	3.05353	0.00168093	2.20047	+	2.60663	0.00153846	1.47093	22.944	23.3126	23.6537	23.3213	21.9045	21.7317	21.7674	20.4942	22.5618	21.6325	22.6989	21.9227	24.0846	23.4925	23.6966	23.426	18	6	6	46.5	20.9	20.9	40.149	0	77.807	391810000
Q9BQ39	Q9BQ39	ATP-dependent RNA helicase DDX50	DDX50		0.965409	0.0664192	-1.21318	+	2.85894	0.00131325	-3.64584	+	3.04441	0.000204819	-4.30504	+	2.72063	0.00215593	2.43266	+	2.90903	0.000974684	3.09186	23.8653	26.4175	25.9656	25.199	21.3773	22.7193	21.3425	21.4249	20.958	22.184	20.0577	21.0275	24.2425	24.8719	24.1622	23.3181	23	19	19	31.2	28.5	28.5	82.564	0	72.277	963340000
Q9BQ61	Q9BQ61	Uncharacterized protein C19orf43	C19orf43		NaN	1	0	+	1.71033	0.00764007	2.16192		0.256011	0.320787	0.502741	+	1.17598	0.0325769	-1.78544		0.0489464	0.820139	-0.126267	21.9861	22.0494	20.3309	20.9374	22.1892	24.7599	23.8172	23.1852	20.358	23.137	22.8484	20.9715	21.4253	22.7797	22.4397	20.1651	9	9	9	43.2	43.2	43.2	18.419	0	11.156	252650000
Q9BQ67	Q9BQ67	Glutamate-rich WD repeat-containing protein 1	GRWD1		0.939263	0.0862656	0.7519		0.532955	0.151012	-0.634634		0.0466822	0.821525	0.0669084	+	1.84399	0.0112295	1.38653	+	1.05852	0.0435635	0.684992	26.5992	25.0762	25.1007	24.953	25.8794	24.0426	24.734	24.5347	26.2905	24.7547	25.4754	25.4762	26.4918	25.971	26.0224	26.2516	14	14	14	36.8	36.8	36.8	49.419	0	323.31	4482800000
Q9BQ75	Q9BQ75	Protein CMSS1	CMSS1		0.0930665	0.748495	-0.19794	+	1.27248	0.0188524	-1.64838	+	1.83272	0.00289032	-2.42218	+	1.77009	0.0129459	1.45044	+	2.4271	0.00145205	2.22424	21.2799	23.6583	24.1797	23.8446	22.1072	21.3416	21.5996	21.3206	21.1987	20.9127	21.1286	20.0338	23.1241	23.7206	23.4378	21.8882	3	3	3	12.9	12.9	12.9	31.884	0.0014706	2.5317	118220000
Q9BQA1	Q9BQA1	Methylosome protein 50	WDR77	+	1.62843	0.0162494	-1.22784		0.388926	0.273244	-0.298442		0.200186	0.45348	0.179209	+	1.10993	0.0464957	-0.9294	+	1.68553	0.00761716	-1.40705	26.4314	27.1559	27.0507	26.3399	26.9643	25.8294	26.1994	26.791	27.2447	26.105	26.9708	27.3743	25.0203	26.1121	26.1224	24.8118	13	13	13	47.4	47.4	47.4	36.724	0	323.31	8424800000
Q9BQE3	Q9BQE3	Tubulin alpha-1C chain	TUBA1C	+	3.28607	0.00206452	1.58926	+	3.50398	0.00115356	2.33323	+	5.12579	0.000894737	3.55174	+	1.54902	0.0282454	-0.743971	+	4.56249	0	-1.96248	24.2204	24.4659	24.2887	25.1383	26.3525	26.7681	27.4916	26.8341	27.7641	28.0593	28.423	28.074	26.0112	25.8668	26.3013	26.2911	45	3	3	80.6	12.7	12.7	49.895	0	323.31	17486000000
Q9BQE5	Q9BQE5	Apolipoprotein L2	APOL2		0.500433	0.228791	0.775592		0.395791	0.220842	0.664989	+	1.47503	0.00823784	1.4943		0.0509256	0.839339	0.110603		0.58602	0.131556	-0.718705	21.6287	19.8716	21.0431	22.1095	22.3366	21.3411	23.0896	20.5455	21.9253	23.0342	22.9321	22.7384	22.3057	20.4616	22.1046	22.8833	4	4	4	13.6	13.6	13.6	37.078	0	6.0957	177370000
Q9BQE9	Q9BQE9	B-cell CLL/lymphoma 7 protein family member B	BCL7B	+	2.57553	0.00665753	0.783607	+	5.04405	0.00125714	1.73005	+	1.83631	0.0170892	0.465029	+	2.87159	0.00345119	-0.946443		0.914408	0.109409	0.318579	26.7184	26.3602	26.402	26.5132	28.392	28.3807	27.993	28.1484	26.8526	26.7104	27.0931	27.1979	26.9709	27.5987	27.1561	27.4025	12	10	7	25.2	25.2	19.8	22.195	0	22.129	9640800000
Q9BQG0	Q9BQG0	Myb-binding protein 1A	MYBBP1A		0.130699	0.692294	-0.151775	+	2.20224	0.00421344	-1.83303	+	2.26176	0.00125632	-2.00244	+	3.15981	0.00162406	1.68126	+	3.02823	0.00122543	1.85066	22.1853	23.9948	23.737	23.2166	21.3555	21.0166	21.9661	21.4635	21.1688	21.5026	20.6373	21.8152	23.5076	23.3396	22.9193	22.7601	13	13	13	9.3	9.3	9.3	148.85	0	15.397	264460000
Q9BRJ6	Q9BRJ6	Uncharacterized protein C7orf50	C7orf50		0.459462	0.23732	-1.14823		0.823295	0.0520497	-1.59693	+	0.865282	0.0392985	-1.78853		0.239091	0.436552	0.448702		0.318903	0.287474	0.640294	23.173	20.4557	24.6676	23.6922	21.1869	22.423	21.1813	20.8094	19.8165	21.7552	21.0703	22.1923	22.9859	20.7354	23.0447	20.6296	6	6	6	49.5	49.5	49.5	22.083	0	49.055	117200000
Q9BRK4;Q9Y250;O60513	Q9BRK4	Leucine zipper putative tumor suppressor 2	LZTS2	+	3.53821	0.000513761	2.68391	+	3.75092	0.000893401	3.26058	+	3.00569	0.000185286	2.94353		0.633916	0.157634	-0.576677		0.195859	0.473684	-0.259624	20.6321	21.0744	21.2075	21.7054	24.9173	23.6446	24.0863	25.0135	24.6838	22.9063	23.9658	24.8377	23.9482	23.3602	23.4575	24.589	27	27	27	41.6	41.6	41.6	72.759	0	197.5	2289500000
Q9BRK5	Q9BRK5	45 kDa calcium-binding protein	SDF4	+	3.59233	0.000985915	1.48439	+	4.63615	0.00109317	1.96858	+	4.73339	0.000427673	2.09988	+	1.78279	0.0344075	-0.48419	+	2.17313	0.00934796	-0.615499	26.432	26.3361	25.8514	25.9011	28.0586	28.2156	27.8934	28.2273	28.3427	27.974	28.2603	28.3432	27.2641	27.838	27.6325	27.7236	29	29	29	65.2	65.2	65.2	41.806	0	323.31	29699000000
Q9BRL6	Q9BRL6	Serine/arginine-rich splicing factor 8	SRSF8		0.740535	0.140846	-0.64958		0.771777	0.0795774	-0.739593		0.537445	0.217567	0.204982		0.0512685	0.842792	0.090013	+	1.01983	0.040862	-0.854562	24.0449	23.6453	23.7923	23.4741	21.7089	23.7948	23.0336	23.4609	24.0612	23.7248	23.7381	24.2524	21.9651	23.9498	23.1696	23.2738	7	3	3	13.8	11	11	32.287	0	14.147	705250000
Q9BRP1	Q9BRP1	Programmed cell death protein 2-like	PDCD2L		NaN	1	0	+	4.70059	0.00138272	3.59927	+	4.43258	0.000507463	3.54216	+	5.93544	0	-3.92173	+	5.42764	0	-3.86462	21.4216	21.5211	22.715	21.7128	25.5356	25.4499	25.3873	25.3949	25.1887	25.7911	25.3147	25.2448	21.3319	21.1386	22.0555	21.5548	7	7	7	20.4	20.4	20.4	39.416	0	133.72	1468600000
Q9BRT8	Q9BRT8	COBW domain-containing protein 1	CBWD1		NaN	1	0		0.425687	0.188278	0.930267	+	1.00014	0.0259032	1.82706		0.458047	0.223983	-0.738582	+	1.26876	0.0182882	-1.63538	23.1836	20.7697	20.4044	20.1946	21.2551	21.9938	21.0097	24.0149	21.1014	23.2181	23.6625	23.8786	21.5853	21.9037	20.8412	20.9889	24	2	0	59.2	5.1	0	44.068	0	25.612	294790000
Q9BRX2	Q9BRX2	Protein pelota homolog	PELO	+	3.04673	0.00269048	1.73019	+	6.0676	0	3.87129	+	5.95623	0.0032381	3.91022	+	4.02446	0.000619718	-2.1411	+	3.98221	0.000359551	-2.18003	21.7097	21.3495	21.0769	21.854	25.2732	25.5243	25.2427	25.435	25.3815	25.6652	25.354	25.2303	23.7667	23.4227	22.8265	22.8951	22	22	22	60.3	60.3	60.3	43.359	0	126.76	3422200000
Q9BRZ2	Q9BRZ2	E3 ubiquitin-protein ligase TRIM56	TRIM56		0.132365	0.663161	-0.271376		0.511745	0.152675	-0.748112		0.539392	0.127161	-0.69139		0.26788	0.400403	0.476736		0.259661	0.365283	0.420014	21.0699	22.8823	23.2257	23.0981	22.4007	22.7403	21.2246	20.918	21.8001	22.4778	22.1986	21.034	22.8913	23.1469	20.58	22.5724	8	8	8	14	14	14	81.487	0	31.485	297210000
Q9BS26	Q9BS26	Endoplasmic reticulum resident protein 44	ERP44		1.00179	0.188952	0.23246	+	4.41671	0.00110791	1.10688	+	2.36233	0.00585449	0.587808	+	3.72436	0.00223948	-0.874416		1.39845	0.0517264	-0.355348	26.4284	26.6744	26.5898	26.3106	27.7323	27.6988	27.482	27.5175	27.3592	26.9666	27.1389	26.8897	26.6089	26.9825	26.6144	26.7272	31	31	31	61.3	61.3	61.3	46.971	0	323.31	29358000000
Q9BSC4	Q9BSC4	Nucleolar protein 10	NOL10		0.419744	0.313199	-0.391992		0.923309	0.0522844	-0.830692	+	1.38344	0.00970899	-1.71759		0.665239	0.167131	0.4387	+	1.21406	0.0224457	1.3256	22.2486	21.5009	23.1673	22.9241	20.899	22.1317	21.8419	21.6456	21.9479	21.0759	19.3174	20.6295	22.1608	21.5896	22.4423	22.0803	3	3	3	4.4	4.4	4.4	80.301	0.00052576	3.447	47814000
Q9BSD7	Q9BSD7	Cancer-related nucleoside-triphosphatase	NTPCR		0.384347	0.314676	0.542071	+	1.80899	0.00606798	2.32944	+	2.83052	0.000295238	2.48881	+	1.26232	0.0265619	-1.78737	+	1.98203	0.00330368	-1.94673	22.1204	20.8724	22.7216	21.7118	22.4891	24.4368	24.7957	25.0225	23.6607	24.571	24.5551	24.5946	22.2542	22.7231	21.1677	23.4496	19	19	19	68.4	68.4	68.4	20.713	0	138.21	3127600000
Q9BSE5	Q9BSE5	Agmatinase, mitochondrial	AGMAT		NaN	1	0		NaN	1	0	+	0.923945	0.0377724	1.28854		NaN	1	0	+	1.13452	0.0242674	-1.56558	22.3507	21.3775	21.8205	21.0183	22.6868	21.9255	21.3774	21.4402	23.5187	23.7383	23.4707	20.9934	22.2425	21.3009	21.197	20.7183	7	7	7	28.7	28.7	28.7	37.66	0	79.005	398540000
Q9BT09	Q9BT09	Protein canopy homolog 3	CNPY3		NaN	1	0		0.207043	0.45524	0.25908		0.268504	0.329239	0.332438		0.318968	0.358284	-0.422003		0.376948	0.254286	-0.495361	21.452	22.5955	21.6888	20.4378	21.1641	21.8134	22.1199	22.1131	21.2661	21.9831	22.4853	21.7694	22.2816	22.2205	20.7639	20.2565	2	2	2	7.6	7.6	7.6	30.748	0.00098814	2.6023	101240000
Q9BT25	Q9BT25	HAUS augmin-like complex subunit 8	HAUS8		NaN	1	0		NaN	1	0	+	0.880653	0.0379558	1.80184		NaN	1	0	+	1.4761	0.00933333	-2.32229	23.206	22.2465	21.8498	19.676	20.4019	21.6459	20.6554	20.7915	21.4205	24.4896	24.0653	24.2104	20.6803	22.573	20.9114	20.7319	3	3	3	13.4	13.4	13.4	44.857	0	57.988	304860000
Q9BT78	Q9BT78	COP9 signalosome complex subunit 4	COPS4		NaN	1	0		0.0620641	0.775942	0.115033	+	0.830945	0.0461473	1.42939		0.180438	0.570193	-0.186782	+	1.147	0.0242038	-1.50114	22.3378	22.196	21.469	19.899	20.7838	21.3455	22.4105	21.8221	23.332	23.9642	23.3276	20.9955	21.819	20.8789	21.276	21.6408	7	7	7	19.7	19.7	19.7	46.268	0	14.662	230150000
Q9BTC0	Q9BTC0	Death-inducer obliterator 1	DIDO1		0.613792	0.27001	-0.255159		1.14855	0.0606423	-0.394258	+	2.62117	0.00193706	-1.02144		0.395743	0.418283	0.139099	+	2.26235	0.00637063	0.76628	24.5375	24.7758	24.7136	25.2581	24.6024	24.5092	24.1695	24.4269	24.1286	23.6573	23.5262	23.8871	24.7914	24.3317	24.3756	24.7657	20	20	20	13.8	13.8	13.8	243.87	0	111.83	1926900000
Q9BTE3	Q9BTE3	Mini-chromosome maintenance complex-binding protein	MCMBP		NaN	1	0	+	1.00853	0.0328413	1.38466	+	3.17897	0.0002125	3.60138		0.713731	0.110594	-0.966171	+	3.16466	0.000484848	-3.18289	20.6659	20.2591	21.2748	21.6921	21.3921	23.2198	23.6568	21.1619	23.6958	25.3764	25.3611	23.8641	21.7449	21.6731	21.1781	20.9698	14	14	14	28.5	28.5	28.5	72.979	0	163.93	1028300000
Q9BTT4	Q9BTT4	Mediator of RNA polymerase II transcription subunit 10	MED10	+	1.34852	0.0278136	-1.33811		0.784164	0.0587946	-1.47952		0.0529855	0.82152	-0.0433531		0.0477727	0.844053	0.141408	+	1.29614	0.0194831	-1.29476	22.5015	23.3964	23.1374	22.7229	20.3713	23.8169	21.9315	19.7206	22.4254	23.4069	22.9837	22.7689	21.4943	20.7615	22.9999	21.1501	4	4	4	45.2	45.2	45.2	15.688	0	26.127	353290000
[truncated: 260 more rows]
[truncated: 1 more columns]
