# Supplementary material for: Interaction networks of SIM-binding groove mutants reveal alternate modes of SUMO binding and profound impact on SUMO conjugation
Source: Sci Adv. 2025 May 14;11(20):eadp2643. doi: 10.1126/sciadv.adp2643 (PMC12077520; doi:10.1126/sciadv.adp2643)
Supplement: Supplementary file 2 — Tables S1 to S4 [file sciadv.adp2643_tables_s1_to_s4.zip › adp2643_table_s3.xlsx]

## Sheet: SUMO2 all_20220801
				HeLa SUMO2 WT vs HeLa				HeLa SUMO2 IKR vs HeLa				HeLa SUMO2 WT vs HeLa SUMO2 IKR				Values											Miscellaneous
Protein IDs	Majority protein IDs	Protein names	Gene names	Significant	p-value (-log10)	q-value	Difference (log2)	Significant	p-value (-log10)	q-value	Difference (log2)	Significant	p-value (-log10)	q-value	Difference (log2)	R1_HeLa	R2_HeLa	R3_HeLa	R4_HeLa	R1_HeLa SUMO2	R2_HeLa SUMO2	R3_HeLa SUMO2	R1_HeLa SUMO2 IKR	R2_HeLa SUMO2 IKR	R3_HeLa SUMO2 IKR	R4_HeLa SUMO2 IKR	Peptides	Razor + unique peptides	Unique peptides	Sequence coverage [%]	Unique + razor sequence coverage [%]	Unique sequence coverage [%]	Mol. weight [kDa]	Q-value	Score	Intensity	MS/MS count
A2RRD8;Q86XN6;Q7L2R6;Q8IYX0;Q9H7R5;Q3MIS6;Q96SE7;Q8N782;Q5HY98;Q8WV37;Q8TB69;Q5FWF6;Q86XU0;O60765;Q96LW1;Q8N9Z0;Q96JL9;Q86YE8;Q76KX8;Q8N859;Q6ZNG1;Q8NCK3;A8MT65	A2RRD8	Zinc finger protein 320	ZNF320		0.171338	0.806223	-0.248538		0.925432	0.280311	0.87371	+	2.15823	0.00655769	-1.12225	20.716	21.2985	19.2005	20.7498	20.3026	19.8834	20.542	21.401	21.5236	21.6463	20.8887	8	8	3	14.9	14.9	5.7	59.326	0	23.812	197060000	60
A6NFI3	A6NFI3	Zinc finger protein 316	ZNF316		NaN	1	0		0.311706	0.626049	0.577917		0.30889	0.589788	-0.735208	19.1807	18.7543	19.3504	19.0754	18.061	19.599	19.1387	20.5639	20.6847	17.3914	20.0324	6	6	6	11.5	11.5	11.5	108.44	0	12.898	45561000	10
A6NHR9	A6NHR9	Structural maintenance of chromosomes flexible hinge domain-containing protein 1	SMCHD1	+	4.35546	0	2.86165		0.119273	0.8044	-0.175582	+	2.2044	0.00439735	3.03723	18.3373	18.6587	18.6937	18.592	20.968	21.6539	21.6744	18.0267	17.0447	19.0287	19.4792	20	20	20	14.4	14.4	14.4	226.37	0	79.804	251370000	52
A6NKD9	A6NKD9	Coiled-coil domain-containing protein 85C	CCDC85C		0.274322	0.632432	-0.563186		0.138606	0.770025	0.278201		0.915709	0.113049	-0.841387	20.4999	20.344	17.6855	20.4042	19.3822	18.6404	19.488	20.2747	20.483	19.0281	20.2606	5	5	5	19.1	19.1	19.1	45.209	0	10.18	58270000	12
A8MV65	A8MV65	Transcription cofactor vestigial-like protein 3	VGLL3	+	2.39864	0.00367376	-2.10058		0.832185	0.349077	-0.689475	+	2.50363	0.00477922	-1.4111	28.5342	28.761	30.0698	28.7541	27.0008	26.8215	26.9653	28.3145	28.2869	28.9175	27.8424	10	10	10	43.6	43.6	43.6	36.009	0	323.31	9238600000	146
Q99613;B5ME19	Q99613;B5ME19	Eukaryotic translation initiation factor 3 subunit C;Eukaryotic translation initiation factor 3 subunit C-like protein	EIF3C;EIF3CL		0.554964	0.366282	-0.411949		0.50375	0.503545	-0.742054		0.175054	0.789353	0.330105	20.5411	21.3317	19.9495	20.5288	20.2781	20.1658	20.0836	18.0156	20.3167	20.5359	20.5146	3	3	3	3.7	3.7	3.7	105.34	0	7.6628	77784000	18
O00148;Q13838	O00148;Q13838	ATP-dependent RNA helicase DDX39A;Spliceosome RNA helicase DDX39B	DDX39A;DDX39B		0.748923	0.113205	1.32629		0.0706912	0.852735	-0.229634		0.668093	0.188344	1.55592	19.8731	19.6031	21.6983	18.2535	21.4004	20.9072	21.2423	20.3593	20.7206	16.876	20.5536	9	9	9	25.1	25.1	25.1	49.129	0	23.828	152290000	35
O00257	O00257	E3 SUMO-protein ligase CBX4	CBX4	+	3.733	0.000982036	-1.86063		0.411209	0.606834	-0.25535	+	2.74982	0.00352756	-1.60528	29.9187	29.8002	30.5243	30.0347	28.2445	28.1643	28.2178	29.8999	29.6651	30.379	29.3126	66	66	66	62.9	62.9	62.9	61.367	0	323.31	268940000000	2866
O00264	O00264	Membrane-associated progesterone receptor component 1	PGRMC1	+	3.10317	0.00273171	-1.2938		0.810817	0.383759	-0.511269		1.13023	0.0706592	-0.782527	21.6225	21.6585	21.9837	22.1745	20.7523	20.3986	20.5472	21.4798	20.6764	22.0413	21.1968	6	6	6	20.5	20.5	20.5	21.671	0	12.796	209000000	48
O00267	O00267	Transcription elongation factor SPT5	SUPT5H	+	2.70216	0.0029249	2.00205		NaN	1	0	+	2.45357	0.00474419	2.50178	18.2574	19.1737	18.6478	19.3608	20.8899	21.1851	20.5108	18.7671	17.8114	17.6272	19.235	8	8	8	10.8	10.8	10.8	121	0	25.473	82952000	16
O00422	O00422	Histone deacetylase complex subunit SAP18	SAP18	+	5.78567	0	5.98439	+	4.6072	0	3.32776	+	3.04151	0.00268235	2.65662	18.6404	18.8389	18.386	18.715	24.7244	24.9933	24.1706	21.3219	21.9088	22.0184	22.6422	12	12	12	58.2	58.2	58.2	17.561	0	74.143	1095300000	69
O00566	O00566	U3 small nucleolar ribonucleoprotein protein MPP10	MPHOSPH10	+	2.2396	0.00372973	2.15026		0.283059	0.631403	-0.54579	+	1.63378	0.0115424	2.69605	19.5063	20.1636	18.3574	18.9398	21.5866	21.2219	21.3675	18.9598	17.821	17.4384	20.5648	7	7	7	18.2	18.2	18.2	78.863	0	24.984	101910000	15
O00567	O00567	Nucleolar protein 56	NOP56	+	3.26948	0.000937143	2.88589		0.953803	0.266674	0.908916	+	1.74438	0.00888696	1.97697	17.8058	18.8061	18.0729	18.5275	21.0064	20.7782	21.7822	19.2319	19.2586	18.121	20.2363	14	14	14	31.5	31.5	31.5	66.049	0	33.16	135830000	32
O00592	O00592	Podocalyxin	PODXL		0.0551737	0.956705	0.154615		0.853564	0.26079	-2.01755	+	1.0782	0.0488649	2.17217	21.9144	22.0003	18.8716	22.5049	21.4535	21.4949	21.4839	21.8563	18.3677	18.5462	18.4508	4	4	4	6.8	6.8	6.8	58.635	0	14.097	149370000	18
O14617	O14617	AP-3 complex subunit delta-1	AP3D1		0.153591	0.817718	0.333524		0.680072	0.376664	1.14374		0.776614	0.17226	-0.810216	20.5967	17.8434	18.3177	20.3115	19.7133	19.5089	19.5803	21.0813	20.5649	19.1855	20.8125	7	7	7	8.2	8.2	8.2	130.16	0	15.595	89680000	26
O14646	O14646	Chromodomain-helicase-DNA-binding protein 1	CHD1	+	1.71811	0.016456	0.931248		1.0585	0.295876	0.501672		1.60731	0.0616945	0.429576	21.9449	22.2371	21.4017	22.4331	22.8411	23.0897	22.8756	22.7751	22.2977	22.5146	22.4361	24	23	21	16.5	16	14.8	196.69	0	185.57	1172000000	198
O14684	O14684	Prostaglandin E synthase	PTGES		0.013107	0.989101	-0.048113		0.512444	0.488502	-1.44836		0.71522	0.16812	1.40025	18.6452	22.9957	22.3441	22.903	21.6462	21.5139	21.8615	19.5729	21.0311	18.4716	22.0189	3	3	3	7.9	7.9	7.9	17.102	0	7.3139	195090000	31
O14776	O14776	Transcription elongation regulator 1	TCERG1	+	4.54793	0	3.11431		1.18234	0.121565	1.5083		1.00734	0.0639091	1.60601	18.6418	18.6506	18.1596	18.7595	21.4712	22.0141	21.5162	20.4195	21.0819	18.1325	20.6108	12	12	12	15.1	15.1	15.1	123.9	0	37.866	225120000	36
O14975	O14975	Very long-chain acyl-CoA synthetase	SLC27A2		0.748235	0.114763	-1.26728		0.395286	0.564221	-0.783509		0.308663	0.613841	-0.483766	20.4167	21.0105	18.0159	20.635	18.9692	18.5371	18.7504	18.9568	19.8216	17.8419	20.3237	2	2	2	4.8	4.8	4.8	70.311	0	5.7993	43742000	18
O14978	O14978	Zinc finger protein 263	ZNF263	+	3.46879	0.000186667	3.86687	+	2.71611	0.00131646	2.50862	+	1.72449	0.0132713	1.35825	19.0358	17.6891	19.314	18.9076	22.3363	22.5735	22.9007	21.2398	21.5837	20.3639	21.7936	21	21	21	48	48	48	77.298	0	181.32	694390000	108
O14980	O14980	Exportin-1	XPO1		0.0108563	0.991259	-0.046886		0.485985	0.497324	-1.69412		0.614219	0.220732	1.64723	22.0327	22.4487	17.3778	22.038	20.3807	21.1574	21.2442	18.5772	17.57	18.6835	22.2901	14	14	14	18.4	18.4	18.4	123.38	0	41.191	235080000	65
O15014	O15014	Zinc finger protein 609	ZNF609	+	3.01366	0.00347368	-1.14376		0.898388	0.471814	-0.266532	+	3.17129	0.00447552	-0.877224	22.2775	21.8867	22.2316	22.5015	21.2246	20.9392	21.0779	22.0771	22.0307	21.7219	22.0015	14	14	14	13.3	13.3	13.3	151.19	0	59.616	421140000	97
O15015	O15015	Zinc finger protein 646	ZNF646	+	3.75091	0.000229508	3.88254	+	4.06039	0	2.52758	+	2.48454	0.00508861	1.35496	19.7611	18.7896	18.5609	19.0983	23.4601	22.4679	22.877	21.684	21.6678	21.3561	21.6123	37	37	37	30.8	30.8	30.8	200.82	0	201.22	1018000000	172
O15042	O15042	U2 snRNP-associated SURP motif-containing protein	U2SURP	+	3.03132	0.000916201	5.15562	+	1.46416	0.0410783	2.70564	+	1.342	0.0216519	2.44998	18.4805	19.6054	16.6105	18.3052	23.4985	23.153	23.5665	21.5672	21.5844	18.6482	22.0243	21	21	21	28.9	28.9	28.9	118.29	0	323.31	790860000	86
O15164	O15164	Transcription intermediary factor 1-alpha	TRIM24	+	4.10693	0	5.88811	+	2.65833	0.00133333	2.93048	+	2.74467	0.00264078	2.95763	17.8849	18.5495	19.818	18.4095	24.2926	24.562	24.8061	20.9435	21.4788	21.2087	22.7527	43	43	42	53.1	53.1	52.1	116.83	0	323.31	3296100000	218
O15173	O15173	Membrane-associated progesterone receptor component 2	PGRMC2		0.182907	0.777841	-0.388682		0.148656	0.758247	0.276864		0.844578	0.162222	-0.665546	21.1609	21.2952	18.6389	21.4077	20.3674	19.685	20.6587	20.6905	21.181	20.3059	21.433	3	3	3	13.5	13.5	13.5	23.818	0	6.17	113400000	36
O15269	O15269	Serine palmitoyltransferase 1	SPTLC1		0.0945793	0.902708	0.323385		0.180006	0.727701	0.463015		0.135637	0.852211	-0.13963	22.3927	23.0034	18.6888	22.5542	22.7119	21.1911	22.0464	22.2086	21.937	22.3487	21.9969	9	9	9	22.2	22.2	22.2	52.743	0	21.722	308820000	42
O15391	O15391	Transcription factor YY2	YY2		0.164482	0.778724	1.58471		0.423985	0.520014	2.98246	+	1.88722	0.00857399	-1.39775	29.8873	29.339	17.3499	30.0938	28.386	28.0526	28.318	29.6516	28.9858	30.4571	29.5053	11	2	2	17.2	4.3	4.3	41.347	0	9.2511	22007000000	519
O15446	O15446	DNA-directed RNA polymerase I subunit RPA34	CD3EAP	+	5.14478	0	7.52127	+	5.89609	0	6.39396	+	5.73599	0.00169697	1.12732	18.4462	17.8474	19.433	18.3683	25.992	26.1162	26.0269	24.8444	24.9662	24.9514	24.9088	24	24	24	69.4	69.4	69.4	54.985	0	323.31	6536900000	235
O15525	O15525	Transcription factor MafG	MAFG	+	3.40481	0.000190476	4.85805	+	3.76267	0	4.22809	+	1.66814	0.0330828	0.629968	18.3764	19.2184	18.992	17.0437	23.2706	23.3422	23.1843	22.2622	22.5207	22.7621	22.9978	8	4	4	42	26.5	26.5	17.849	0	22.207	286110000	39
O43143;O60231;Q14562	O43143	Pre-mRNA-splicing factor ATP-dependent RNA helicase DHX15	DHX15		0.035021	0.976956	-0.109439		0.0264454	0.945309	-0.0774379		0.020486	0.973984	-0.0320007	22.978	22.8471	19.3794	23.1084	21.7923	21.9447	22.1693	22.0275	22.348	20.7851	22.8426	31	31	31	42.9	42.9	42.9	90.932	0	95.262	1231600000	235
O43290	O43290	U4/U6.U5 tri-snRNP-associated protein 1	SART1	+	6.33237	0	9.32777	+	7.94004	0	8.79669		1.11134	0.104546	0.531079	19.1733	18.5065	19.0273	19.2755	28.7859	28.1422	28.0421	27.9413	27.725	28.012	27.491	92	92	92	72.1	72.1	72.1	90.254	0	323.31	81193000000	1398
O43298	O43298	Zinc finger and BTB domain-containing protein 43	ZBTB43	+	2.21169	0.00358442	1.78326		NaN	1	0	+	1.85478	0.00853571	1.49765	18.1524	18.6571	17.5379	19.0534	20.0829	20.0399	20.2775	18.3283	19.6116	18.5262	18.0771	4	4	4	12	12	12	52.63	0	10.116	29852000	8
O43309	O43309	Zinc finger and SCAN domain-containing protein 12	ZSCAN12		0.146417	0.835923	0.249289		0.856193	0.302714	0.906271		1.31905	0.0575233	-0.656981	20.1294	20.7568	18.587	20.7889	20.6311	19.8465	20.4668	20.8345	21.33	20.9863	20.7364	7	6	6	13.9	12.3	12.3	70.959	0	14.188	113470000	33
O43390	O43390	Heterogeneous nuclear ribonucleoprotein R	HNRNPR	+	3.49448	0.000217054	5.88448	+	2.25775	0.00457831	2.90946	+	2.84219	0.00280412	2.97502	19.255	17.0893	19.4224	17.8188	24.194	24.2268	24.4218	21.4121	21.4325	20.2404	22.1384	32	32	25	44.9	44.9	38.7	70.942	0	323.31	2403400000	184
O43395	O43395	U4/U6 small nuclear ribonucleoprotein Prp3	PRPF3	+	2.8628	0.00168037	2.7853		1.12942	0.131943	1.66334		0.644886	0.219743	1.12196	18.8209	18.3287	19.6933	18.0695	21.5723	21.684	21.2839	20.7075	21.1581	18.3806	21.3195	9	9	9	21.7	21.7	21.7	77.528	0	58.282	153390000	27
O43435;O75333	O43435	T-box transcription factor TBX1	TBX1		0.494431	0.295402	-1.39045		0.495506	0.498788	-1.22598		0.0592959	0.922373	-0.164472	20.7839	20.609	17.1842	21.2286	17.8521	17.8072	20.0236	20.6397	18.1933	18.0382	18.0307	5	5	5	16.1	16.1	16.1	43.132	0	15.49	86758000	20
O43674	O43674	NADH dehydrogenase [ubiquinone] 1 beta subcomplex subunit 5, mitochondrial	NDUFB5		0.518187	0.322253	0.726166		0.659103	0.378442	-1.34666		1.00345	0.0598728	2.07283	19.6033	21.1993	19.106	20.8648	20.5335	20.7821	21.443	18.2076	18.4792	17.4107	21.2893	3	3	3	25.4	25.4	25.4	21.75	0	14.831	80046000	19
O43676	O43676	NADH dehydrogenase [ubiquinone] 1 beta subcomplex subunit 3	NDUFB3		0.253767	0.637472	-1.03359		0.42292	0.525236	-1.88385		0.152985	0.797695	0.850263	22.5231	23.2945	18.549	23.4881	18.7741	21.7185	22.2977	17.6358	17.0212	22.379	23.2832	4	4	4	22.4	22.4	22.4	11.402	0	18.258	337250000	39
O43900	O43900	Prickle-like protein 3	PRICKLE3	+	1.56819	0.0156737	-1.43162		0.277495	0.665957	-0.25056	+	1.80293	0.013152	-1.18106	23.2336	23.4618	22.021	23.2575	21.1527	22.1481	21.3847	22.5964	22.948	22.313	23.1143	22	22	22	38.2	38.2	38.2	68.608	0	72.144	1067000000	186
O60264;P28370	O60264	SWI/SNF-related matrix-associated actin-dependent regulator of chromatin subfamily A member 5	SMARCA5	+	1.8693	0.0057092	2.48617		0.211666	0.699252	0.367607	+	2.16198	0.00531765	2.11856	18.4798	20.38	18.0005	18.0448	21.3037	21.1726	21.161	18.0622	18.8471	19.6514	19.8149	12	12	12	13.4	13.4	13.4	121.9	0	25.913	174040000	33
O60563	O60563	Cyclin-T1	CCNT1	+	1.28528	0.0330221	-1.08376		0.0753764	0.859709	0.0858107	+	1.7126	0.0144719	-1.16957	27.0791	26.9731	25.7547	27.1055	25.2117	25.808	25.9133	26.9936	26.9892	26.0861	27.1867	33	33	32	47.1	47.1	44.8	80.684	0	323.31	31856000000	778
O60675	O60675	Transcription factor MafK	MAFK	+	5.21843	0	7.54449	+	5.9616	0	6.75253	+	2.24133	0.0104274	0.791965	17.6617	17.6462	18.9729	18.3152	25.8672	25.625	25.5883	24.8229	24.6522	25.2703	24.8608	15	15	11	81.4	81.4	69.9	17.523	0	195.99	4086000000	143
O60763	O60763	General vesicular transport factor p115	USO1		0.273216	0.632015	-0.593389		0.143105	0.75641	-0.445599		0.0465552	0.936369	-0.14779	21.5063	21.7368	18.6144	21.4529	20.0774	20.0599	20.5652	21.3512	21.2018	17.6177	21.3572	16	16	16	25.8	25.8	25.8	107.89	0	105.01	385630000	109
Q99880;Q99879;Q99877;Q93079;Q5QNW6;P62807;P58876;P57053;O60814;Q16778;P33778;P23527;P06899;Q8N257;Q96A08;A0A2R8Y619	Q99880;Q99879;Q99877;Q93079;Q5QNW6;P62807;P58876;P57053;O60814;Q16778;P33778;P23527;P06899;Q8N257;Q96A08	Histone H2B type 1-L;Histone H2B type 1-M;Histone H2B type 1-N;Histone H2B type 1-H;Histone H2B type 2-F;Histone H2B type 1-C/E/F/G/I;Histone H2B type 1-D;Histone H2B type F-S;Histone H2B type 1-K;Histone H2B type 2-E;Histone H2B type 1-B;Histone H2B type 1-O;Histone H2B type 1-J;Histone H2B type 3-B;Histone H2B type 1-A	HIST1H2BL;HIST1H2BM;HIST1H2BN;HIST1H2BH;HIST2H2BF;HIST1H2BC;HIST1H2BD;H2BFS;HIST1H2BK;HIST2H2BE;HIST1H2BB;HIST1H2BO;HIST1H2BJ;HIST3H2BB;HIST1H2BA		0.534788	0.349134	-0.510932		0.0421367	0.925092	-0.0546927		0.632308	0.316292	-0.45624	25.0932	24.888	26.2925	24.7004	24.6231	24.9468	24.6279	24.662	24.8835	25.9089	25.3009	6	6	6	45.2	45.2	45.2	13.952	0	19.81	1199600000	87
O60832	O60832	H/ACA ribonucleoprotein complex subunit 4	DKC1	+	4.15945	0	4.82316		0.967188	0.184541	2.62552		0.642088	0.192167	2.19763	18.3114	18.4418	17.4418	19.043	23.275	23.1893	22.9337	21.5161	22.3497	16.9748	22.8995	14	14	14	33.7	33.7	33.7	57.673	0	273.94	493570000	98
O60885;Q15059;P25440	O60885	Bromodomain-containing protein 4	BRD4		0.528284	0.349386	-0.530607		0.00435557	0.986977	0.00536537		1.36974	0.0639207	-0.535972	23.2239	23.1115	21.787	23.4892	22.2721	22.5346	22.3102	22.6133	23.0781	22.6764	23.2653	27	27	27	23.8	23.8	23.8	152.22	0	101.73	1337300000	197
O75030;O14948;P19532;P19484	O75030	Microphthalmia-associated transcription factor	MITF	+	3.02169	0.000832487	3.62565		0.760216	0.310634	1.64123		0.842532	0.0982979	1.98441	18.484	18.114	19.7078	19.8884	22.72	22.6218	22.6807	21.4334	21.6532	17.799	21.8735	9	9	9	17.3	17.3	17.3	58.795	0	33.987	356560000	44
O75083	O75083	WD repeat-containing protein 1	WDR1		0.658361	0.140479	-1.75568		0.207577	0.684752	-0.649658		0.513481	0.323973	-1.10602	22.2035	21.5771	17.8167	21.4871	19.9686	18.7837	18.294	18.495	21.1012	19.2627	21.6269	6	6	6	16.5	16.5	16.5	66.193	0	36.41	120400000	21
O75152;A0A1B0GTU1	O75152	Zinc finger CCCH domain-containing protein 11A	ZC3H11A	+	3.35128	0.00105128	3.72752	+	4.17223	0	3.762		0.149846	0.906392	-0.034479	19.7533	18.5585	17.9277	18.5329	22.4821	22.4968	22.2829	22.3955	22.5291	22.3314	22.5644	22	22	22	39.8	39.8	39.8	89.13	0	323.31	901960000	152
O75306	O75306	NADH dehydrogenase [ubiquinone] iron-sulfur protein 2, mitochondrial	NDUFS2		0.148124	0.839657	-0.209774		0.073473	0.856938	-0.116764		0.0788587	0.910847	-0.0930101	20.4967	20.3942	18.7042	20.5821	19.9818	19.8177	19.7041	20.016	20.0842	18.9626	20.6473	3	3	3	7.1	7.1	7.1	52.545	0	6.5394	58461000	16
O75319	O75319	RNA/RNP complex-1-interacting phosphatase	DUSP11		0.169586	0.785236	-0.502148		0.148828	0.751501	0.402214		0.754172	0.173786	-0.904362	21.7495	21.8548	18.0416	21.7327	20.089	20.9516	19.9869	21.3671	22.0985	20.0353	21.4866	9	9	9	31.8	31.8	31.8	43.71	0	30.218	185550000	55
O75352	O75352	Mannose-P-dolichol utilization defect 1 protein	MPDU1		0.00527356	0.995333	-0.0253765		0.640486	0.36832	-2.47674		0.786077	0.112333	2.45137	23.4885	23.4367	18.1377	23.6362	21.9113	22.2967	22.2402	17.6889	19.0891	18.6173	23.3969	2	2	2	8.1	8.1	8.1	26.638	0	5.4152	174920000	23
O75396	O75396	Vesicle-trafficking protein SEC22b	SEC22B		0.70303	0.214975	-0.488894		0.356903	0.633741	-0.270277		0.386249	0.62039	-0.218617	23.5888	23.9901	22.8107	23.8827	23.0016	22.9293	23.3066	23.2902	23.267	22.8547	23.7793	16	16	16	64.2	64.2	64.2	24.74	0	323.31	2125200000	233
O75400	O75400	Pre-mRNA-processing factor 40 homolog A	PRPF40A	+	3.65183	0.000231405	4.8383	+	1.49	0.0483697	1.79235	+	2.43677	0.00355556	3.04594	17.6268	18.3998	19.4131	19.3109	23.2995	23.7842	23.4941	20.8616	20.5107	19.1196	21.428	22	22	22	22.8	22.8	22.8	108.8	0	183.56	1120600000	117
O75494	O75494	Serine/arginine-rich splicing factor 10	SRSF10	+	5.27322	0	3.93169		0.931337	0.235366	1.43223	+	1.39138	0.0184373	2.49947	18.4297	17.9109	18.4233	18.6292	22.3795	22.3383	22.1222	18.3566	20.8167	18.5783	21.3706	4	4	4	18.3	18.3	18.3	31.3	0	35.705	165030000	23
O75533	O75533	Splicing factor 3B subunit 1	SF3B1	+	3.42238	0.00101235	2.81711		1.10559	0.181434	1.11507	+	1.42768	0.0208671	1.70204	18.0372	17.2231	18.2152	17.7118	20.1157	20.926	20.8002	18.606	18.0087	18.7701	20.2628	10	10	10	13.7	13.7	13.7	145.83	0	65.204	131890000	22
O75643	O75643	U5 small nuclear ribonucleoprotein 200 kDa helicase	SNRNP200	+	2.75813	0.00346067	1.44657		0.471879	0.546505	-0.535837	+	1.77621	0.00865158	1.98241	19.2105	19.4825	18.537	19.136	20.4592	20.5772	20.5778	17.9925	18.6142	17.7483	19.8678	5	5	5	4.2	4.2	4.2	244.5	0	20.707	50238000	17
O75844	O75844	CAAX prenyl protease 1 homolog	ZMPSTE24	+	2.08606	0.00547305	-1.44333		0.814081	0.288484	-1.50212		0.0183966	0.973434	0.0587912	22.1951	22.9821	22.0643	22.8125	21.084	20.6258	21.5008	21.8266	21.8841	18.3396	21.9952	7	7	7	19.8	19.8	19.8	54.812	0	20.43	326260000	61
O75925	O75925	E3 SUMO-protein ligase PIAS1	PIAS1	+	4.39909	0	4.19135		NaN	1	0	+	4.39743	0	4.67212	18.3374	18.7981	18.0305	18.8834	22.8126	22.2455	23.0529	18.6464	17.6318	17.6759	18.1721	10	10	8	19.4	19.4	16.7	71.835	0	45.329	204840000	21
O94880	O94880	PHD finger protein 14	PHF14	+	3.52833	0.00018543	3.41643		1.44336	0.0549268	1.78538	+	1.13238	0.0466145	1.63105	18.7294	18.7149	18.4006	19.7479	22.4424	22.5698	21.9317	20.5818	21.4468	19.0412	21.6645	20	20	20	23.2	23.2	23.2	100.05	0	107.41	483840000	87
O95125	O95125	Zinc finger protein 202	ZNF202	+	2.90054	0.00137615	2.80768		1.0191	0.197987	1.33972		1.07795	0.0566082	1.46796	19.0419	18.5834	17.5024	19.026	21.3248	21.4459	21.2676	19.586	20.7194	18.3764	20.8307	8	8	8	16.4	16.4	16.4	74.72	0	34.264	171120000	23
O95169	O95169	NADH dehydrogenase [ubiquinone] 1 beta subcomplex subunit 8, mitochondrial	NDUFB8		0.653408	0.150868	-1.41196		0.472383	0.50184	-1.28372		0.0332568	0.951922	-0.128238	21.2303	21.2909	18.4015	21.1883	18.179	18.7342	20.4342	21.0254	17.7232	17.2954	20.9321	3	3	3	19.4	19.4	19.4	21.766	0	6.2077	88570000	7
O95202	O95202	LETM1 and EF-hand domain-containing protein 1, mitochondrial	LETM1		0.121814	0.873227	-0.223566		0.161092	0.753388	-0.261273		0.0285751	0.963489	0.0377067	22.9855	23.7095	21.4148	23.6689	22.4569	22.4065	23.2999	22.6684	22.5173	22.0061	23.5419	20	20	20	30.7	30.7	30.7	83.353	0	148.46	938600000	155
O95239;Q2VIQ3	O95239	Chromosome-associated kinesin KIF4A	KIF4A	+	1.84241	0.00784181	1.68184		0.705647	0.359418	1.41271		0.0894329	0.883055	0.26913	18.5879	19.0985	18.4817	20.0522	20.6657	21.1223	20.4227	20.9661	21.4107	17.7908	21.7033	19	19	19	20.6	20.6	20.6	139.88	0	45.205	240110000	73
O95292	O95292	Vesicle-associated membrane protein-associated protein B/C	VAPB	+	2.31792	0.00511178	-1.06523		1.12821	0.313902	-0.400089	+	3.52723	0.0046879	-0.665142	23.0049	22.7872	22.5557	23.4057	21.7986	21.8141	22.0068	22.5693	22.4867	22.4563	22.6409	9	8	8	41.6	41.6	41.6	27.228	0	77.229	723850000	102
O95373	O95373	Importin-7	IPO7		0.0463306	0.966367	0.133791		0.336784	0.591205	-1.00586		0.427481	0.417784	1.13965	21.1562	21.9839	18.26	21.3383	20.6871	20.4759	21.2923	18.6816	21.0311	17.448	21.5543	9	9	9	10.9	10.9	10.9	119.52	0	23.943	111760000	33
O95391	O95391	Pre-mRNA-splicing factor SLU7	SLU7	+	2.68674	0.00354023	1.72345		NaN	1	0	+	1.7385	0.00854386	2.07663	18.7704	19.3392	18.4182	18.3709	20.703	20.4725	20.1689	19.7281	17.3849	18.389	17.9841	4	4	4	10.9	10.9	10.9	68.386	0	10.055	29570000	7
O95409;Q15915;O60481;Q8N9L1	O95409	Zinc finger protein ZIC 2	ZIC2	+	4.01037	0.000886486	-1.29215		1.63404	0.281234	0.305074	+	3.72314	0.00185507	-1.59722	26.7705	26.7144	26.6869	26.7281	25.1875	25.6542	25.4567	26.9988	27.3198	26.9021	26.8994	19	19	16	48.5	48.5	45.3	55.005	0	323.31	15320000000	462
O95573;O60488	O95573	Long-chain-fatty-acid--CoA ligase 3	ACSL3		0.289927	0.61815	0.527509		0.0793647	0.847891	-0.187171		0.424018	0.450376	0.71468	22.0568	22.4524	19.7948	22.0682	21.9197	21.808	22.6339	21.3867	21.3577	19.982	22.897	26	26	25	53.2	53.2	51.4	80.419	0	163.56	917240000	200
O95782;O94973	O95782;O94973	AP-2 complex subunit alpha-1;AP-2 complex subunit alpha-2	AP2A1;AP2A2		0.236971	0.684341	-0.612676		0.000283788	0.999092	0.000753403		0.338117	0.56548	-0.613429	20.586	21.0716	17.9102	20.986	18.2884	19.8969	20.3919	20.6703	20.5133	18.7468	20.6265	7	7	7	7.3	7.3	7.3	107.54	0	16.791	149880000	43
O95785	O95785	Protein Wiz	WIZ	+	5.01174	0	5.44064	+	4.93231	0	3.88658	+	3.49652	0.00274699	1.55406	19.0844	18.2198	19.0011	19.4243	24.3922	24.3121	24.4149	22.449	22.746	22.9339	23.147	38	38	38	28.8	28.8	28.8	178.67	0	318.86	2793100000	254
O95870	O95870	Abhydrolase domain-containing protein 16A	ABHD16A		0.184298	0.806912	-0.180205		0.647414	0.466008	-0.521355		0.270021	0.681759	0.34115	18.9966	19.3457	18.5044	19.0805	18.3803	18.4681	19.5564	18.6735	18.0651	19.3251	17.778	3	3	3	5.4	5.4	5.4	63.243	0.0010582	4.5287	13183000	9
O95881	O95881	Thioredoxin domain-containing protein 12	TXNDC12	+	2.15141	0.003875	-1.65969		0.678424	0.367189	-1.43477		0.0679527	0.911152	-0.224919	22.331	21.9661	21.195	22.4914	20.644	20.3824	19.9822	20.9454	21.8969	17.6878	21.7144	9	9	9	47.1	47.1	47.1	19.206	0	41.813	278320000	54
O95948;O60422;Q9UBC0	O95948	One cut domain family member 2	ONECUT2		0.107163	0.887067	-0.287764		0.0704393	0.854967	0.17633		0.404121	0.516058	-0.464094	23.0283	23.3649	20.0133	23.3261	21.6734	22.557	22.2057	22.7748	22.4225	21.7067	23.5339	16	16	16	48.2	48.2	48.2	54.303	0	213.85	707290000	87
P00387	P00387	NADH-cytochrome b5 reductase 3;NADH-cytochrome b5 reductase 3 membrane-bound form;NADH-cytochrome b5 reductase 3 soluble form	CYB5R3		0.36949	0.482209	0.995395		0.247935	0.647872	-0.814773		0.778961	0.126052	1.81017	18.8686	22.0579	18.0665	21.3634	20.7395	21.4996	21.0143	18.3606	18.1053	18.5768	22.0546	4	4	4	21.9	21.9	21.9	34.234	0	27.13	115640000	31
P00403	P00403	Cytochrome c oxidase subunit 2	MT-CO2		0.453901	0.386675	-0.825217		0.638521	0.387402	-1.48863		0.191241	0.750358	0.663411	21.2917	21.8869	19.771	21.1763	18.8257	20.5296	21.2635	18.1434	19.9689	17.8084	22.2507	4	4	4	16.3	16.3	16.3	25.565	0	17.566	132930000	35
P01024	P01024	Complement C3;Complement C3 beta chain;C3-beta-c;Complement C3 alpha chain;C3a anaphylatoxin;Acylation stimulating protein;Complement C3b alpha chain;Complement C3c alpha chain fragment 1;Complement C3dg fragment;Complement C3g fragment;Complement C3d fragment;Complement C3f fragment;Complement C3c alpha chain fragment 2	C3		1.05484	0.0583907	0.989226		0.600268	0.422303	1.52992		0.137384	0.822014	-0.540694	18.6092	18.7296	19.3617	18.8751	19.1101	20.8409	19.6984	19.1244	20.083	18.6047	23.8832	21	21	21	18.2	18.2	18.2	187.15	0	151	154820000	37
P02545	P02545	Prelamin-A/C;Lamin-A/C	LMNA	+	3.8915	0.000243478	3.5426	+	2.85175	0.00241975	1.5061	+	4.26238	0.00180645	2.0365	23.2536	22.4668	22.2361	23.2112	26.2717	26.6355	26.0964	24.1093	24.3571	24.2554	24.4704	76	76	74	80.7	80.7	80.7	74.139	0	323.31	16655000000	690
P02786	P02786	Transferrin receptor protein 1;Transferrin receptor protein 1, serum form	TFRC		0.837658	0.118009	-0.684743		0.625826	0.413458	-1.23022		0.206202	0.735765	0.545475	22.4104	23.0694	21.5215	22.6961	21.7109	21.6025	21.9055	22.0229	21.7169	18.6037	22.433	20	20	20	30.7	30.7	30.7	84.87	0	95.484	789320000	202
P04439;P01893;P17693;P30511;P13747	P04439	HLA class I histocompatibility antigen, A-3 alpha chain	HLA-A		0.147029	0.814067	0.628394		0.0494764	0.885321	0.237114		0.119557	0.847773	0.39128	22.2886	22.5926	17.1464	22.6967	21.4456	21.6079	22.3749	22.5669	21.9498	18.4536	22.7026	8	8	4	32.1	32.1	14.2	40.84	0	53.049	393250000	71
P04843	P04843	Dolichyl-diphosphooligosaccharide--protein glycosyltransferase subunit 1	RPN1	+	1.29633	0.0395534	-0.851676		1.11735	0.229006	-0.720109		0.18093	0.821319	-0.131566	26.2388	26.6923	25.7114	26.8813	25.5399	25.2676	25.7803	25.7176	25.5584	25.1688	26.1985	50	50	50	74.8	74.8	74.8	68.569	0	323.31	15725000000	754
P04844	P04844	Dolichyl-diphosphooligosaccharide--protein glycosyltransferase subunit 2	RPN2		0.0962989	0.902925	0.224037		0.281714	0.633474	-0.699276		0.444026	0.411513	0.923313	24.334	25.1974	22.0646	24.7513	24.0409	24.1608	24.7309	23.1635	23.479	21.6028	25.3049	16	16	16	40.3	40.3	40.3	69.283	0	323.31	1872500000	139
Q93077;Q7L7L0;P04908;Q96QV6;P16104;Q8IUE6	Q93077;Q7L7L0;P04908;Q96QV6;P16104	Histone H2A type 1-C;Histone H2A type 3;Histone H2A type 1-B/E;Histone H2A type 1-A;Histone H2AX	HIST1H2AC;HIST3H2A;HIST1H2AB;HIST1H2AA;H2AFX	+	4.68864	0	3.81823		NaN	1	0	+	2.9695	0.00205128	3.94206	18.8865	19.1363	18.548	19.2552	22.3954	22.8842	23.0446	17.6363	18.5136	19.6075	19.5734	6	2	2	35.4	13.8	13.8	14.105	0	10.961	125320000	10
P05023;P13637;P50993;P20648;P54707	P05023	Sodium/potassium-transporting ATPase subunit alpha-1	ATP1A1	+	2.14997	0.00439264	-1.45294		0.930195	0.227544	-1.74841		0.0951091	0.879316	0.295474	22.5256	23.0961	22.0777	22.7143	20.9997	20.7976	21.6541	21.9673	21.7106	18.0622	21.6799	16	16	13	19.9	19.9	16.7	112.89	0	50.39	534280000	118
P05026	P05026	Sodium/potassium-transporting ATPase subunit beta-1	ATP1B1		0.381645	0.463153	-1.03924		0.322174	0.60151	-0.84314		0.0501458	0.930274	-0.196103	21.8733	22.1047	19.6393	22.6814	21.4541	18.4733	21.6789	21.702	20.7598	18.2321	22.2322	7	7	7	31	31	31	35.061	0	17.89	249650000	44
P05141;P12235;Q9H0C2	P05141;P12235	ADP/ATP translocase 2;ADP/ATP translocase 2, N-terminally processed;ADP/ATP translocase 1	SLC25A5;SLC25A4	+	1.57645	0.0345693	-0.583584		0.497648	0.584386	-0.270007		0.559736	0.433803	-0.313577	23.1068	23.0704	22.7048	23.3917	22.5775	22.2796	22.5974	23.0656	22.5693	22.3465	23.2123	10	10	4	30.9	30.9	14.8	32.852	0	23.445	662540000	77
P05412	P05412	Transcription factor AP-1	JUN	+	4.35152	0	8.063		NaN	1	0	+	4.40156	0	8.86162	19.6755	18.5955	17.4889	18.6217	26.431	26.1692	27.3751	17.2649	19.2091	17.683	17.0302	3	2	2	13	10.6	10.6	35.675	0	5.4434	2336400000	3
P05423	P05423	DNA-directed RNA polymerase III subunit RPC4	POLR3D	+	5.05883	0	5.59595	+	5.83117	0	5.20202		1.47995	0.0809783	0.393923	18.3625	19.3846	18.9614	18.3236	24.4044	24.2572	24.4003	23.7296	23.9197	23.936	24.2549	26	26	26	54.3	54.3	54.3	44.395	0	299.78	4646600000	233
P05549;Q6VUC0;Q92481;Q92754	P05549	Transcription factor AP-2-alpha	TFAP2A	+	3.15253	0.00114851	2.51855		0.200591	0.701428	-0.439391	+	1.52982	0.0134803	2.95794	18.7043	19.8062	18.6834	18.8009	21.2437	21.6595	21.6486	17.6905	17.2809	18.3228	20.9431	11	11	10	31.1	31.1	29.1	48.062	0	119.22	189860000	36
P05556	P05556	Integrin beta-1	ITGB1		0.0336981	0.977704	0.103984		0.00929055	0.977589	0.0248418		0.136803	0.874392	0.0791421	23.3781	23.647	20.0165	23.6277	22.621	22.624	23.0689	22.9594	22.628	22.2964	22.8848	16	16	16	25.6	25.6	25.6	88.414	0	249.85	1055200000	158
P06576	P06576	ATP synthase subunit beta, mitochondrial	ATP5B	+	1.26265	0.0265337	-1.81502		0.430909	0.544719	-0.889316		0.386831	0.479413	-0.925706	21.029	20.1952	22.4283	20.6605	19.7063	19.8935	18.1899	20.6801	20.6374	21.5192	17.9191	6	6	6	17	17	17	56.559	0	12.818	64118000	26
P06744;CON__Q3ZBD7;Q8N196	P06744	Glucose-6-phosphate isomerase	GPI		0.0486224	0.962609	0.189327		0.143488	0.752138	-0.646202		0.217908	0.712254	0.835529	23.1143	23.1244	18.6008	23.2129	22.1888	21.9529	22.4657	22.1871	22.2595	17.6248	23.3962	22	22	22	50.2	50.2	50.2	63.146	0	323.31	1201700000	170
P06748	P06748	Nucleophosmin	NPM1	+	2.7236	0.00138889	4.89432	+	2.76795	0.000684211	3.63814	+	2.2388	0.00532632	1.25619	20.409	18.2401	17.3206	19.273	23.3404	24.2405	23.5341	22.2027	22.4861	22.3265	22.78	10	10	10	40.5	40.5	40.5	32.575	0	323.31	613340000	65
P07195;Q6ZMR3;P07864;P00338	P07195	L-lactate dehydrogenase B chain	LDHB		0.229306	0.698755	-0.528988		0.404993	0.553325	-1.05225		0.20119	0.745515	0.523263	21.2333	21.4831	18.3598	21.5233	20.2763	19.7605	20.3259	18.2209	20.9654	18.0329	21.1714	5	5	5	16.5	16.5	16.5	36.638	0	11.891	106600000	17
P07437;P68371;Q9BVA1;Q13885;P04350;Q13509;Q3ZCM7;A6NNZ2;CON__ENSEMBL:ENSBTAP00000025008;Q9BUF5;Q9H4B7	P07437;P68371;Q9BVA1;Q13885;P04350;Q13509	Tubulin beta chain;Tubulin beta-4B chain;Tubulin beta-2B chain;Tubulin beta-2A chain;Tubulin beta-4A chain;Tubulin beta-3 chain	TUBB;TUBB4B;TUBB2B;TUBB2A;TUBB4A;TUBB3		0.993642	0.0697415	-0.87555		0.403957	0.584244	-0.425617		0.602847	0.338831	-0.449933	21.6781	21.6067	23.0126	21.4206	21.1984	21.0368	20.9265	21.2355	21.375	22.342	21.063	11	11	11	31.1	31.1	31.1	49.67	0	30.494	196370000	105
P07910;Q86SE5	P07910	Heterogeneous nuclear ribonucleoproteins C1/C2	HNRNPC	+	6.06911	0	9.85109	+	7.05489	0	9.02121	+	1.57661	0.0276568	0.829877	18.4112	19.4333	18.6642	19.2776	29.1732	28.7471	28.4727	28.0217	28.0929	27.4745	28.282	28	28	15	59.5	59.5	52.3	33.67	0	323.31	31473000000	437
P08195	P08195	4F2 cell-surface antigen heavy chain	SLC3A2		0.401187	0.540331	-0.3382		0.695631	0.434041	-0.559649		0.281652	0.707166	0.221449	24.6285	24.8006	23.6529	24.9649	24.0269	24.0577	24.436	24.1059	23.8544	23.3105	24.5375	24	24	24	40	40	40	67.993	0	291.3	3250500000	247
P08238;Q14568;Q58FF7;Q58FG1;Q58FF6;P14625	P08238	Heat shock protein HSP 90-beta	HSP90AB1		0.388348	0.564321	0.302752		0.0204841	0.967891	-0.0162897		1.0501	0.200847	0.319041	21.3006	21.2185	22.2996	21.2412	21.7155	21.616	22.1216	21.3787	21.4864	21.4423	21.6873	12	12	7	20.9	20.9	12.3	83.263	0	40.91	336500000	57
P08670;P17661	P08670	Vimentin	VIM	+	4.90191	0	2.55614	+	2.34205	0.00581395	1.48306	+	1.39603	0.0318452	1.07309	19.3268	19.4139	19.2127	19.6914	22.1116	21.7622	22.0282	19.9745	20.9377	21.2873	21.3775	16	14	14	42.9	39.7	39.7	53.651	0	59.673	261640000	56
P08708	P08708	40S ribosomal protein S17	RPS17	+	3.71871	0.00020438	3.03207		NaN	1	0	+	4.60642	0	3.83162	18.8304	18.2017	18.3241	19.3076	21.7149	21.5254	21.8539	18.1034	18.3163	17.4256	17.6204	3	3	3	32.6	32.6	32.6	15.55	0	9.6091	62690000	8
P09651;Q32P51;A0A2R8Y4L2	P09651;Q32P51	Heterogeneous nuclear ribonucleoprotein A1;Heterogeneous nuclear ribonucleoprotein A1, N-terminally processed;Heterogeneous nuclear ribonucleoprotein A1-like 2	HNRNPA1;HNRNPA1L2	+	3.54815	0.000210526	4.63681	+	3.26267	0	3.1154	+	2.32664	0.00538095	1.5214	18.3234	19.7724	18.3186	17.8983	22.8063	23.3683	23.4704	21.6446	21.2656	21.5501	22.314	12	12	12	42.2	42.2	42.2	38.746	0	74.358	335360000	48
P09874	P09874	Poly [ADP-ribose] polymerase 1	PARP1	+	1.52466	0.0161766	1.48485		NaN	1	0	+	3.96258	0.0014359	2.29542	18.8724	18.3531	17.6602	19.6025	19.8937	20.2381	20.1889	17.5941	17.7004	18.2853	17.6661	7	7	7	9	9	9	113.08	0	14.572	64185000	12
P09923;P05187;P10696	P09923;P05187	Intestinal-type alkaline phosphatase;Alkaline phosphatase, placental type	ALPI;ALPP		0.0497626	0.962564	0.124913		0.475037	0.50279	-1.10126		0.628186	0.225346	1.22617	20.6483	20.9697	17.8944	20.7512	19.8568	20.2697	20.446	17.8659	18.2834	18.5037	21.2056	4	4	4	10.8	10.8	10.8	56.811	0	7.6938	71172000	21
Q71UI9;P0C0S5	Q71UI9;P0C0S5	Histone H2A.V;Histone H2A.Z	H2AFV;H2AFZ		0.925979	0.0578548	2.48973		0.0934773	0.818787	-0.532213		0.684676	0.160405	3.02195	22.967	17.8761	18.9686	19.1928	22.057	22.624	22.0416	16.9763	18.0772	17.3798	24.4423	5	3	3	31.2	24.2	24.2	13.509	0	14.664	230240000	21
Q99878;Q96KK5;Q9BTM1;Q16777;Q6FI13;P20671;P0C0S8	Q99878;Q96KK5;Q9BTM1;Q16777;Q6FI13;P20671;P0C0S8	Histone H2A type 1-J;Histone H2A type 1-H;Histone H2A.J;Histone H2A type 2-C;Histone H2A type 2-A;Histone H2A type 1-D;Histone H2A type 1	HIST1H2AJ;HIST1H2AH;H2AFJ;HIST2H2AC;HIST2H2AA3;HIST1H2AD;HIST1H2AG	+	1.52	0.0189054	1.23362		0.533991	0.514286	0.496566		1.00581	0.0993528	0.737058	24.5633	24.5132	25.7408	24.3019	25.673	26.1181	26.2492	25.1549	24.5495	25.543	25.858	6	6	2	35.9	35.9	14.1	13.936	0	114.53	3176200000	113
P0C1Z6	P0C1Z6	TCF3 fusion partner	TFPT	+	2.17058	0.0037551	2.79423		0.314271	0.622389	0.585955	+	1.59094	0.0130996	2.20827	18.7058	19.7112	17.3195	17.8354	21.4241	21.0026	21.135	17.7145	18.4065	19.382	20.4128	3	3	3	7.9	7.9	7.9	28.278	0	7.9158	70331000	11
P62987;P62979;P0CG47;P0CG48	P62987;P62979;P0CG47;P0CG48	Ubiquitin-60S ribosomal protein L40;Ubiquitin;60S ribosomal protein L40;Ubiquitin-40S ribosomal protein S27a;Ubiquitin;40S ribosomal protein S27a;Polyubiquitin-B;Ubiquitin;Polyubiquitin-C;Ubiquitin	UBA52;RPS27A;UBB;UBC		0.8585	0.115054	0.657976		0.638696	0.443518	0.683978		0.0153337	0.980032	-0.0260026	22.4161	22.193	23.2919	22.2548	23.6966	23.0876	22.8066	23.2319	23.2549	24.2882	22.1168	6	6	6	38.3	38.3	38.3	14.728	0	54.782	855670000	119
P10412;Q02539;P22492	P10412	Histone H1.4	HIST1H1E	+	1.36824	0.0269578	-1.11769		0.407325	0.596302	-0.314909		0.810256	0.160152	-0.802781	23.8193	23.8804	24.5981	23.7868	23.671	22.7822	22.2572	24.1462	23.9517	23.8425	22.8846	13	13	2	38.8	38.8	9.6	21.865	0	53.191	1240600000	128
P10809	P10809	60 kDa heat shock protein, mitochondrial	HSPD1		0.257205	0.699114	-0.271722		0.234715	0.699797	-0.223495		0.0935505	0.914906	-0.048227	21.3086	20.5101	19.6609	20.9625	20.1901	20.4881	20.3382	20.0836	20.7331	20.2228	20.5087	9	9	9	21.6	21.6	21.6	61.054	0	39.082	127080000	37
P11021	P11021	78 kDa glucose-regulated protein	HSPA5		0.904272	0.0674091	1.51957		0.403643	0.562642	-0.678301	+	2.70724	0.00265517	2.19787	20.4326	17.7272	18.3939	20.3282	20.6762	21.0969	20.4469	18.6535	18.0279	19.2943	18.1929	4	4	4	9.2	9.2	9.2	72.332	0	9.9333	54246000	14
P11142;P54652;P34931;P0DMV9;P0DMV8	P11142	Heat shock cognate 71 kDa protein	HSPA8	+	4.31663	0	3.57461	+	3.99175	0	2.12907	+	4.17523	0.00177778	1.44554	20.1879	19.5199	20.5981	20.1704	23.5947	23.8822	23.6041	22.2644	22.3512	22.0304	22.3465	19	19	16	31.7	31.7	27.7	70.897	0	92.509	1106100000	147
P11279	P11279	Lysosome-associated membrane glycoprotein 1	LAMP1	+	3.23024	0.00257377	-1.21308	+	2.49402	0.0165253	-0.791183		0.945781	0.182148	-0.421896	23.6996	23.9895	23.8257	24.0174	22.5963	22.444	22.9697	23.3193	22.6609	23.1211	23.2661	5	5	5	12	12	12	44.882	0	43.09	689170000	75
P11387	P11387	DNA topoisomerase 1	TOP1	+	1.96913	0.00545672	1.85639		1.15319	0.172979	0.989644	+	1.69531	0.0208592	0.866746	26.1274	25.8393	24.6308	26.4351	27.5686	27.5746	27.7005	26.8747	26.8741	26.1232	27.1193	85	85	77	64.1	64.1	62.1	90.725	0	323.31	61346000000	1377
P11388	P11388	DNA topoisomerase 2-alpha	TOP2A	+	4.34805	0	5.7056		0.518661	0.499179	-0.879753	+	3.30794	0.00133333	6.58535	19.3614	18.0924	19.0765	17.8964	24.169	24.2956	24.4722	17.301	17.5814	16.3707	19.6545	73	73	60	47.6	47.6	42.1	174.38	0	323.31	4285500000	353
P11474;O95718	P11474	Steroid hormone receptor ERR1	ESRRA	+	2.57893	0.00313178	2.40727		0.160248	0.752155	-0.234701	+	1.88908	0.00609137	2.64197	18.7888	19.4421	18.8336	18.336	20.4417	21.7068	21.6236	18.994	17.5089	18.0972	19.8616	5	5	5	15.6	15.6	15.6	45.509	0	39.01	81301000	15
P12236	P12236	ADP/ATP translocase 3;ADP/ATP translocase 3, N-terminally processed	SLC25A6		0.573443	0.295935	-0.563012		1.02311	0.186926	-1.55739		0.47958	0.364943	0.994379	19.9919	20.1446	18.9327	19.9197	18.4925	19.7684	19.2917	17.3865	17.8827	17.141	20.3489	9	3	3	28.9	12.8	12.8	32.866	0	7.1638	30298000	23
P12956	P12956	X-ray repair cross-complementing protein 6	XRCC6		0.025405	0.985896	-0.0378207		0.309942	0.631085	-0.503115		0.269402	0.663561	0.465295	20.3223	20.0307	21.4908	19.7324	19.8897	20.7894	20.3896	20.2848	19.8751	21.0459	18.358	9	9	9	22	22	22	69.842	0	19.193	88587000	28
P13010	P13010	X-ray repair cross-complementing protein 5	XRCC5	+	3.77839	0.000202899	2.76172	+	3.11484	0	1.92003	+	1.46655	0.0338801	0.841685	17.9206	18.5717	17.6222	18.3013	20.5995	20.9067	21.0908	19.9937	20.2179	19.4171	20.4673	5	5	5	7.9	7.9	7.9	82.704	0	8.3254	93038000	14
P13073	P13073	Cytochrome c oxidase subunit 4 isoform 1, mitochondrial	COX4I1	+	3.42756	0.00232365	-1.13663	+	1.67595	0.0196471	-3.88032		0.910734	0.0717654	2.74369	22.8125	23.023	22.5988	22.8595	21.8902	21.5914	21.5788	18.4727	18.377	16.4934	22.4294	4	4	4	24.3	24.3	24.3	19.576	0	13.358	235040000	40
P14316	P14316	Interferon regulatory factor 2	IRF2	+	3.51712	0.000623377	3.06388	+	1.73636	0.0288462	1.79643		1.12308	0.0542588	1.26745	18.922	18.9604	17.8183	19.0507	21.8166	21.7421	21.6966	20.6973	20.6854	19.144	21.4103	7	7	7	19.8	19.8	19.8	39.354	0	31.164	195030000	31
P14866;Q8WVV9	P14866	Heterogeneous nuclear ribonucleoprotein L	HNRNPL		0.14144	0.829404	0.408996		0.230659	0.674785	0.540786		0.161966	0.833117	-0.13179	23.9248	23.1114	20.0073	23.7418	22.8362	23.1927	23.287	23.0427	23.5366	22.6464	23.7228	23	23	23	49.1	49.1	49.1	64.132	0	323.31	2208800000	236
P15408	P15408	Fos-related antigen 2	FOSL2	+	3.92744	0	5.15285	+	4.17706	0	4.08407	+	1.54732	0.0220067	1.06878	17.7177	18.2767	18.0231	19.3447	22.9903	23.556	23.9338	21.8023	22.4543	22.5859	22.856	8	8	8	35.6	35.6	35.6	35.193	0	115.76	515260000	42
P15924	P15924	Desmoplakin	DSP		0.699978	0.121075	-1.72063		0.0633679	0.861231	-0.242845		0.612753	0.226288	-1.47778	22.8598	18.8984	19.7766	18.5467	18.1535	18.2375	18.5083	22.5538	19.2205	18.3618	18.974	16	16	16	5.5	5.5	5.5	331.77	0	33.252	86409000	27
P16070	P16070	CD44 antigen	CD44	+	1.58955	0.022005	-0.869599		0.865106	0.404902	-0.398664		0.744548	0.244645	-0.470935	24.664	25.165	24.6966	25.2123	24.0218	23.6417	24.5311	24.6992	24.8171	24.0129	24.614	8	8	8	11.6	11.6	11.6	81.537	0	63.021	1294800000	78
P16401	P16401	Histone H1.5	HIST1H1B		0.933799	0.0585981	-2.16145		0.249439	0.701422	-0.178604		0.837309	0.100116	-1.98284	22.8746	22.7958	23.5507	22.7841	22.7048	21.5681	18.2467	23.018	23.1528	22.9661	22.1538	8	5	5	35.4	24.3	24.3	22.58	0	15.959	392030000	51
P16435	P16435	NADPH--cytochrome P450 reductase	POR		0.60519	0.306519	-0.443766		0.601724	0.468282	-0.691682		0.164755	0.807767	0.247917	21.4494	21.65	20.5673	21.7202	20.7208	20.7825	21.2054	20.8915	20.3227	19.5797	21.8263	18	18	18	34.6	34.6	34.6	76.689	0	62.882	308640000	75
P16615;O14983;Q93084	P16615	Sarcoplasmic/endoplasmic reticulum calcium ATPase 2	ATP2A2	+	2.42702	0.00363158	-1.36792		1.7888	0.0514426	-0.819134		1.1211	0.0991534	-0.548784	23.2254	23.9438	23.1177	23.5635	22.0725	21.7921	22.4194	22.9648	22.5721	22.2187	22.8181	34	34	34	34.5	34.5	34.5	114.76	0	249.92	1594900000	278
P17010;P08048	P17010;P08048	Zinc finger X-chromosomal protein;Zinc finger Y-chromosomal protein	ZFX;ZFY		0.834602	0.118799	-0.683346		0.423858	0.531842	-1.37289		0.1577	0.795087	0.689547	22.6374	22.5077	23.7894	22.3918	22.3492	22.1915	21.9039	22.9324	23.0986	17.2675	22.5361	9	9	9	18	18	18	90.521	0	24.338	344040000	43
P17028	P17028	Zinc finger protein 24	ZNF24	+	2.93948	0.00139535	2.69281		0.465352	0.529967	-0.677057	+	2.34065	0.00470769	3.36986	19.3815	19.5527	18.1102	18.9692	21.9382	21.3903	21.7602	17.5809	17.7179	17.9803	20.0263	8	8	8	31	31	31	42.155	0	21.233	157130000	16
P17029	P17029	Zinc finger protein with KRAB and SCAN domains 1	ZKSCAN1	+	3.19037	0.000987952	4.50444		0.187507	0.726916	-0.335989	+	3.3552	0.00121739	4.84043	17.8235	19.867	18.7336	17.7173	22.9504	22.9285	23.2405	17.2188	18.1271	17.8854	19.566	12	12	11	30.2	30.2	27.5	63.629	0	76.383	364360000	41
P17039;Q9Y2G7;Q8N141;Q8TAF7	P17039;Q9Y2G7;Q8N141;Q8TAF7	Zinc finger protein 30;Zinc finger protein 30 homolog;Zinc finger protein 82 homolog;Zinc finger protein 461	ZNF30;ZFP30;ZFP82;ZNF461		0.850623	0.0799552	1.52412		0.69266	0.356777	1.79849		0.0775024	0.895681	-0.274368	20.8778	19.0773	18.0826	17.7467	20.4384	19.9436	21.0286	21.9973	21.7051	17.6214	21.6545	3	2	0	3.7	2.4	0	71.417	0	9.5607	98608000	27
P17275	P17275	Transcription factor jun-B	JUNB	+	3.79145	0.000241379	4.06294		0.778233	0.308322	1.44428	+	1.29824	0.0236644	2.61866	18.4888	18.1021	18.0948	19.4817	22.4965	22.8655	22.4524	18.4109	21.0117	18.6571	21.8648	9	9	9	46.1	46.1	46.1	35.879	0	80.738	313990000	42
P17535	P17535	Transcription factor jun-D	JUND	+	3.7988	0.000187919	2.41228		0.306102	0.631803	0.435966	+	1.44157	0.0183249	1.97631	18.1571	18.4313	17.769	17.7523	20.1534	20.7216	20.4441	19.3282	17.077	17.9565	19.4918	3	3	2	12.4	12.4	10.1	35.173	0	9.6709	35183000	5
P17544;P15336	P17544	Cyclic AMP-dependent transcription factor ATF-7	ATF7	+	3.02723	0.000854167	3.72861		0.603294	0.447267	0.851253	+	2.04068	0.00522543	2.87735	19.0971	17.729	19.5315	18.5303	21.8306	22.9371	22.5841	19.6747	19.4629	18.2541	20.9012	11	11	11	30	30	30	51.756	0	243.52	341030000	50
P17676	P17676	CCAAT/enhancer-binding protein beta	CEBPB	+	3.65486	0.000237288	5.04146	+	3.47442	0	3.4873	+	3.1937	0.00272	1.55416	19.7989	17.7697	18.2174	19.0063	23.6069	23.782	23.8297	22.1385	21.735	22.3812	22.4868	9	9	9	39.1	39.1	39.1	36.105	0	66.16	727410000	56
P17844	P17844	Probable ATP-dependent RNA helicase DDX5	DDX5	+	3.20732	0.000901099	2.97577		NaN	1	0	+	2.90195	0.00262069	3.57804	19.1401	18.2274	18.2408	19.2722	21.2284	22.0461	21.8132	17.9491	18.0819	17.1806	19.2599	18	18	13	36.5	36.5	31.3	69.147	0	79.118	168190000	41
P18583	P18583	Protein SON	SON	+	2.37311	0.00348679	3.28416		NaN	1	0	+	4.64719	0	4.1314	17.8941	17.7052	20.031	18.7331	21.5414	22.3745	21.7091	17.5482	17.456	18.0538	17.9164	19	19	19	14	14	14	263.83	0	188.57	227510000	47
P18848	P18848	Cyclic AMP-dependent transcription factor ATF-4	ATF4	+	1.40906	0.0189538	1.87719		0.362863	0.585306	-0.754131	+	1.6009	0.0118361	2.63132	18.4424	17.3986	20.117	18.9667	20.6511	20.7813	20.3926	17.3974	17.7662	16.7647	19.9798	4	4	4	10.5	10.5	10.5	38.589	0	25.413	87929000	14
P19338	P19338	Nucleolin	NCL	+	2.88919	0.00165022	2.52215		0.00534846	0.984783	0.0128093	+	1.34816	0.0208858	2.50934	18.4106	19.435	19.1577	19.4046	21.0738	22.1772	21.6215	19.8028	18.9474	17.0685	20.6405	9	9	9	23.4	23.4	23.4	76.613	0	63.738	190730000	43
P20700	P20700	Lamin-B1	LMNB1	+	4.53289	0	4.61296		0.0799894	0.853359	-0.1118	+	3.21235	0.00168421	4.72476	19.2059	19.5089	19.9494	19.3133	23.6691	24.6943	23.9586	19.5933	18.7326	18.5629	20.6417	41	39	35	61.1	61.1	55.8	66.408	0	323.31	2035900000	158
P21127;Q9UQ88	P21127;Q9UQ88	Cyclin-dependent kinase 11B;Cyclin-dependent kinase 11A	CDK11B;CDK11A	+	2.83234	0.00140187	3.49112		0.354913	0.588056	0.64581	+	1.90052	0.00564583	2.84531	17.9145	19.2794	20.0009	19.7554	22.7225	22.8317	22.6317	20.1688	20.337	18.0622	20.9654	23	23	23	24.2	24.2	24.2	92.619	0	85.183	711760000	102
P21333;O75369;Q14315	P21333	Filamin-A	FLNA		0.414385	0.42984	0.877977		0.700502	0.365991	1.14967		0.447072	0.545694	-0.271693	20.6036	20.5813	17.5561	20.7397	20.9479	20.8562	20.4403	20.7097	20.6895	21.1684	21.5117	9	9	9	4.7	4.7	4.7	280.74	0	24.792	130260000	36
P21964	P21964	Catechol O-methyltransferase	COMT		0.90241	0.0611415	2.4976		0.0952072	0.817331	0.388769		0.891258	0.0811924	2.10883	17.5018	22.2748	17.9077	17.8164	21.3712	20.9879	21.7592	18.1686	18.8256	17.9516	22.1099	4	4	4	18.5	18.5	18.5	30.037	0	26.471	105890000	36
P22087;A6NHQ2	P22087;A6NHQ2	rRNA 2-O-methyltransferase fibrillarin;rRNA/tRNA 2-O-methyltransferase fibrillarin-like protein 1	FBL;FBLL1		0.766042	0.179004	0.497952		0.640079	0.470826	-0.519443	+	1.46885	0.0277237	1.01739	18.1529	19.0816	19.0333	19.3267	19.2474	19.5423	19.4	17.5689	18.3894	18.9175	18.6409	2	2	2	6.5	6.5	6.5	33.784	0.0010526	4.3971	16421000	3
P22626	P22626	Heterogeneous nuclear ribonucleoproteins A2/B1	HNRNPA2B1	+	5.65563	0	4.96084	+	3.73803	0	2.98478	+	2.2255	0.0055122	1.97606	17.8285	18.3483	18.361	18.177	22.8833	23.461	23.0743	21.5228	21.6129	20.1408	21.3773	11	11	11	39.9	39.9	39.9	37.429	0	60.278	490740000	63
P22681	P22681	E3 ubiquitin-protein ligase CBL	CBL		0.936166	0.0584615	-2.09341		0.0054575	0.985939	0.017467	+	1.41863	0.0183714	-2.11088	21.4996	20.8085	17.8954	21.8264	17.9513	19.1168	18.1741	20.9536	21.3001	18.7811	21.0651	5	5	5	9.6	9.6	9.6	99.632	0	14.092	88577000	29
P23246	P23246	Splicing factor, proline- and glutamine-rich	SFPQ		0.62157	0.25055	-0.559126		0.371999	0.59959	-0.39683		0.145654	0.837574	-0.162296	23.1441	22.1495	22.0668	23.3203	22.4618	22.0652	21.8062	22.2356	22.6634	21.363	22.8314	15	13	13	23.9	22.5	22.5	76.149	0	44.547	591000000	117
P23497;Q9H930	P23497	Nuclear autoantigen Sp-100	SP100	+	4.96458	0	2.99405		0.518791	0.495774	1.0419		0.879676	0.0858016	1.95216	19.1817	18.8726	18.7233	18.5653	21.9936	21.7694	21.7265	20.923	20.5391	17.1448	20.9037	15	15	15	23.8	23.8	23.8	100.42	0	169.38	426770000	75
P23769;P23771	P23769	Endothelial transcription factor GATA-2	GATA2		0.062749	0.963159	-0.0347506	+	2.56507	0.00982222	0.970292	+	2.38994	0.00561658	-1.00504	21.5053	20.8847	21.1724	20.9779	20.9813	21.3578	20.9618	22.4963	22.1243	21.9648	21.8361	8	8	8	23.1	23.1	23.1	50.499	0	42.096	243350000	58
P25490;Q96MM3	P25490	Transcriptional repressor protein YY1	YY1	+	2.98729	0.00256327	-1.51603		0.0772237	0.860858	0.0641689	+	2.64319	0.00456716	-1.5802	32.5213	32.4942	33.2821	32.5995	31.2256	31.2276	31.1715	32.7299	32.6813	33.429	32.3135	38	38	29	51	51	45.9	44.712	0	323.31	656290000000	3853
P25705	P25705	ATP synthase subunit alpha, mitochondrial	ATP5A1	+	1.53127	0.015715	-1.62338		0.381507	0.583195	-0.684299		0.497034	0.3505	-0.939077	20.0542	20.4909	21.7656	20.1927	19.3189	19.3419	18.3466	20.2378	19.9518	21.4283	18.1482	3	3	3	7.8	7.8	7.8	59.75	0	11.028	26394000	28
P26373	P26373	60S ribosomal protein L13	RPL13	+	1.44551	0.0308911	-0.780403		0.158988	0.780427	-0.104436		1.38777	0.050119	-0.675967	21.1489	21.4803	22.073	21.4953	21.1153	20.4939	20.6977	21.2795	21.455	21.8986	21.1466	4	4	4	21.8	21.8	21.8	24.261	0	8.7109	137160000	34
P26641	P26641	Elongation factor 1-gamma	EEF1G	+	2.08153	0.00569231	-1.40168		0.925658	0.287196	-0.784233		0.577186	0.316727	-0.617452	23.4077	23.1653	22.5594	23.5173	21.5544	21.4578	22.27	22.423	22.7357	21.3202	23.0338	10	10	10	30.2	30.2	30.2	50.118	0	83.496	605220000	100
P27105	P27105	Erythrocyte band 7 integral membrane protein	STOM	+	1.40791	0.0315259	-0.83217		0.732664	0.352364	-1.20967		0.154438	0.80902	0.377501	22.192	22.6216	21.558	22.3735	21.3878	21.0639	21.6105	21.6045	21.8184	18.6551	21.8283	8	8	8	33.3	33.3	33.3	31.73	0	26.33	360700000	73
P27824;O14967	P27824	Calnexin	CANX	+	1.99917	0.0104751	-0.947094		1.82499	0.085	-0.575928		0.764328	0.274808	-0.371166	24.8124	25.0768	24.6558	25.1913	23.8605	23.6824	24.418	24.5328	24.1868	24.121	24.592	22	22	22	36.5	36.5	36.5	67.567	0	323.31	3785900000	280
P28288	P28288	ATP-binding cassette sub-family D member 3	ABCD3		0.292718	0.597955	0.778829		0.0232885	0.953238	0.0708055		0.523125	0.348823	0.708023	21.5511	22.2401	18.4192	22.2489	21.5366	21.8225	22.3219	21.5848	20.8558	20.0047	22.2972	15	15	15	27.2	27.2	27.2	75.475	0	64.025	556090000	112
P28799	P28799	Granulins;Acrogranin;Paragranulin;Granulin-1;Granulin-2;Granulin-3;Granulin-4;Granulin-5;Granulin-6;Granulin-7	GRN	+	1.54982	0.0180771	-1.24182		0.446294	0.563618	-0.436841		1.0616	0.0804699	-0.804983	22.9054	22.2947	21.4695	22.7516	21.4464	20.9486	20.9454	22.3381	22.3172	21.0666	21.952	8	8	8	16.7	16.7	16.7	63.544	0	25.58	523200000	68
P29374	P29374	AT-rich interactive domain-containing protein 4A	ARID4A	+	4.12925	0	5.86606	+	4.17936	0	4.18976	+	3.32091	0.0025618	1.6763	18.5315	19.065	17.5487	19.4006	24.7236	24.2299	24.554	22.5373	22.7931	22.7537	23.2207	44	44	42	37.3	37.3	36.4	142.75	0	323.31	3636300000	259
P29590	P29590	Protein PML	PML	+	5.04249	0	7.0952	+	5.76302	0	6.27169	+	2.88514	0.00525581	0.823508	17.6643	18.8231	19.1901	18.7047	25.7054	25.7545	25.6124	24.7018	25.1687	24.8143	24.7843	42	42	42	48	48	48	97.55	0	323.31	7207200000	384
P30414	P30414	NK-tumor recognition protein;Putative peptidyl-prolyl cis-trans isomerase	NKTR	+	3.9878	0	4.59127		NaN	1	0	+	4.5682	0	4.70748	18.7999	18.4543	17.258	18.4571	23.0587	22.811	22.6311	17.962	17.5088	18.3133	18.7204	15	15	15	14.8	14.8	14.8	165.67	0	87.348	378400000	43
P30533	P30533	Alpha-2-macroglobulin receptor-associated protein	LRPAP1	+	2.11175	0.0053012	-1.42944		0.330173	0.63067	-0.286229	+	1.99338	0.00861261	-1.14321	24.2394	23.8289	23.113	24.3537	22.4966	22.4107	22.4557	23.5026	24.1575	23.0045	23.7256	20	20	20	43.7	43.7	43.7	41.465	0	106.61	1560700000	196
P31943;P55795;P52597	P31943;P55795	Heterogeneous nuclear ribonucleoprotein H;Heterogeneous nuclear ribonucleoprotein H, N-terminally processed;Heterogeneous nuclear ribonucleoprotein H2	HNRNPH1;HNRNPH2	+	1.14735	0.0343415	1.86419		0.0467165	0.90027	0.114644	+	1.41662	0.0208362	1.74955	17.4359	18.6054	20.5828	19.7123	21.2254	20.7349	20.8846	19.6385	18.0005	20.3906	18.7654	5	5	5	15.4	15.4	15.4	49.229	0	49.088	82265000	28
P31948	P31948	Stress-induced-phosphoprotein 1	STIP1	+	1.9142	0.00567552	2.11248		1.30744	0.0902941	1.34393		0.843511	0.151294	0.768555	18.8617	19.2797	18.3045	20.3532	20.9471	21.7668	21.2228	20.379	21.1048	19.6692	21.0218	10	10	10	29.5	29.5	29.5	62.639	0	81.207	182360000	26
P32004	P32004	Neural cell adhesion molecule L1	L1CAM		0.301788	0.595393	-0.645226	+	1.44134	0.0485	-2.13676	+	1.93706	0.00757407	1.49154	19.5116	21.8893	18.6525	21.1162	19.9336	19.3064	19.7015	18.8947	18.1915	17.4418	18.0945	4	4	4	4.5	4.5	4.5	140	0	8.1948	47617000	19
P32242;P32243;O43186	P32242;P32243	Homeobox protein OTX1;Homeobox protein OTX2	OTX1;OTX2		0.943485	0.0797763	-0.865852		0.0119182	0.978549	-0.012362		1.27692	0.0502687	-0.85349	24.177	23.6526	25.0776	24.633	23.3083	23.0918	24.1575	24.6262	24.0067	24.1641	24.6938	8	8	8	23.2	23.2	23.2	37.327	0	87.152	1545100000	112
P33897;Q9UBJ2	P33897	ATP-binding cassette sub-family D member 1	ABCD1		0.23122	0.698415	-0.476273		0.426528	0.55327	-0.699965		0.212951	0.763508	0.223692	20.9411	21.919	18.9189	21.5378	19.8543	20.7742	20.4302	19.9879	19.7664	19.7646	20.9979	9	9	9	20.3	20.3	20.3	82.936	0	64.918	157850000	56
P33991;Q9UJA3	P33991	DNA replication licensing factor MCM4	MCM4	+	2.96348	0.000824121	4.25972		0.0759774	0.849294	0.216671	+	1.82742	0.00558763	4.04305	17.673	19.8561	19.2065	18.3811	22.3829	23.2091	23.5247	17.3397	20.4825	17.5149	20.6463	30	30	30	44.1	44.1	44.1	96.557	0	213.76	771780000	103
P35613	P35613	Basigin	BSG	+	1.83726	0.014984	-0.863391		1.44782	0.183973	-0.517776		0.643556	0.354782	-0.345615	25.5902	25.482	25.4544	25.9966	24.7818	24.3813	25.1391	25.3841	24.9621	24.7794	25.3266	8	8	8	28.3	28.3	28.3	42.2	0	90.951	3689000000	144
P36956	P36956	Sterol regulatory element-binding protein 1;Processed sterol regulatory element-binding protein 1	SREBF1	+	3.34915	0.000947977	2.60051		1.0364	0.220903	0.996002	+	1.602	0.0143396	1.6045	17.5685	18.1972	18.7019	18.6315	20.8504	21.0516	20.7238	19.5039	19.9766	18.0406	19.562	4	4	4	4.6	4.6	4.6	121.67	0	12.912	47784000	17
P37275;O60315	P37275	Zinc finger E-box-binding homeobox 1	ZEB1	+	4.29947	0	3.94857	+	3.21207	0	2.83777		1.12906	0.0573878	1.11081	18.4906	18.7103	19.1	18.1356	22.4313	22.239	23.0028	20.5071	21.2925	21.6281	22.36	17	17	17	23.5	23.5	23.5	124.07	0	323.31	583490000	79
P38159;Q96E39;O75526	P38159	RNA-binding motif protein, X chromosome;RNA-binding motif protein, X chromosome, N-terminally processed	RBMX	+	2.29373	0.00372662	2.95259		NaN	1	0	+	3.46338	0.00184615	2.91776	18.8229	17.1034	19.4654	18.5313	21.3901	21.8529	21.0571	18.7986	17.936	18.9796	18.3482	7	7	7	22.5	22.5	22.5	42.331	0	18.87	90419000	17
P38919	P38919	Eukaryotic initiation factor 4A-III;Eukaryotic initiation factor 4A-III, N-terminally processed	EIF4A3	+	4.7104	0	5.20197		NaN	1	0	+	4.26129	0	4.92878	18.31	18.8494	17.9522	17.9134	22.9888	23.8575	23.5284	18.725	18.9362	17.7131	18.7435	13	13	12	34.8	34.8	30.9	46.871	0	70.374	423420000	45
P39023	P39023	60S ribosomal protein L3	RPL3		0.864928	0.0805268	1.32622		0.226038	0.682294	0.388213	+	1.30152	0.0432927	0.938006	18.513	20.6283	18.3914	20.6029	20.8072	20.6567	21.1164	19.6581	19.2307	20.2842	20.5153	4	4	4	15.9	15.9	15.9	46.108	0	20.89	103480000	16
P39656	P39656	Dolichyl-diphosphooligosaccharide--protein glycosyltransferase 48 kDa subunit	DDOST		0.20491	0.719599	0.760547		0.179151	0.715111	-0.727917		0.575314	0.252597	1.48846	22.8151	22.8603	18.0049	23.0583	22.383	22.2624	22.6902	21.602	21.2472	18.1356	22.8421	6	6	6	14.7	14.7	14.7	50.8	0	24.823	395020000	65
P39880;Q13948	P39880;Q13948	Homeobox protein cut-like 1;Protein CASP	CUX1	+	2.51449	0.00351292	1.96913		NaN	1	0	+	2.7169	0.00272566	2.33676	18.7719	18.3691	18.6321	19.5118	21.3313	20.5487	20.491	18.7009	18.814	18.6529	17.6465	17	17	17	18	18	18	164.19	0	61.021	146660000	36
P41212	P41212	Transcription factor ETV6	ETV6	+	3.10502	0.000863158	3.24027		NaN	1	0	+	2.98342	0.00271429	3.05786	18.4121	19.2057	18.1089	17.4693	21.8604	21.4194	21.3381	18.2429	19.4067	18.5965	17.6796	3	3	3	15.9	15.9	15.9	52.999	0	14.914	75267000	10
P41252	P41252	Isoleucine--tRNA ligase, cytoplasmic	IARS		0.333756	0.531283	-1.03633		0.238057	0.657552	-0.668889		0.112819	0.851727	-0.367443	20.9084	21.342	17.7536	21.304	17.344	20.3269	20.2012	20.0811	20.0394	17.5327	20.9793	10	10	10	10.2	10.2	10.2	144.5	0	20.409	129460000	38
P42167;P42166	P42167;P42166	Lamina-associated polypeptide 2, isoforms beta/gamma;Thymopoietin;Thymopentin;Lamina-associated polypeptide 2, isoform alpha;Thymopoietin;Thymopentin	TMPO	+	2.68856	0.0038069	-1.16944		1.60062	0.171778	-0.456552	+	1.81381	0.0211684	-0.712888	24.2978	24.4524	24.1364	24.653	23.2888	22.8727	23.4848	24.2053	23.7439	23.7736	23.9906	24	24	24	56.4	56.4	56.4	50.67	0	323.31	3197300000	317
P43121	P43121	Cell surface glycoprotein MUC18	MCAM		1.16999	0.0527736	-0.777601		1.70082	0.065125	-0.812597		0.0457847	0.95621	0.034996	22.8227	22.8287	22.1846	23.2502	21.9026	21.6115	22.4678	22.2618	21.7825	21.6833	22.1083	10	10	10	23.7	23.7	23.7	71.607	0	170.68	571870000	112
P43243	P43243	Matrin-3	MATR3	+	4.82347	0	8.05915	+	4.82006	0	5.75523	+	3.59588	0.00171429	2.30392	17.8005	18.8432	19.5856	18.0171	26.4774	26.7801	26.6048	23.9992	24.3172	24.0637	24.8873	58	58	58	61.3	61.3	61.3	94.622	0	323.31	11601000000	433
P46013	P46013	Antigen KI-67	MKI67	+	1.44707	0.017134	1.85705	+	2.12078	0.00636364	2.2139		0.961467	0.20399	-0.35685	18.3202	19.3864	16.7851	18.5974	19.9421	20.3216	20.1244	20.264	20.8601	20.322	20.4987	14	14	14	7.6	7.6	7.6	358.69	0	30.134	102110000	30
P46060	P46060	Ran GTPase-activating protein 1	RANGAP1	+	5.8951	0	7.93243	+	5.23479	0	6.43495	+	1.45521	0.0207639	1.49748	18.5583	18.8968	18.2954	19.0164	26.1411	27.0397	26.6917	24.895	25.3218	24.1876	26.1023	40	40	40	70.5	70.5	70.5	63.541	0	323.31	16072000000	470
P46100	P46100	Transcriptional regulator ATRX	ATRX	+	2.19226	0.00365563	2.21315		0.291203	0.631262	-0.529759	+	1.81979	0.00656863	2.74291	19.7108	20.2633	19.588	18.3117	21.6721	21.5563	21.8164	17.5821	18.2685	19.4367	20.4673	12	12	12	6.1	6.1	6.1	282.58	0	40.632	166090000	30
P46776	P46776	60S ribosomal protein L27a	RPL27A	+	3.18487	0.00166516	-1.65875	+	1.87493	0.0484959	-0.761563	+	2.78418	0.00528655	-0.897187	29.0787	29.2967	28.565	29.3867	27.3457	27.4451	27.4783	28.1718	28.6624	28.1379	28.3087	13	13	13	56.8	56.8	56.8	16.561	0	184.76	34677000000	286
P49257	P49257	Protein ERGIC-53	LMAN1		0.644865	0.202096	-0.755359		0.170747	0.755249	-0.208109		0.736817	0.229613	-0.54725	23.3228	23.5339	21.821	23.568	22.1059	21.9441	22.8681	23.0053	22.9592	22.2132	23.2356	13	13	13	31.8	31.8	31.8	57.548	0	102.25	981890000	113
P49711;Q8NI51	P49711	Transcriptional repressor CTCF	CTCF	+	4.09713	0	6.57716	+	4.61544	0	5.64296	+	2.84143	0.005125	0.934201	19.2435	18.737	17.7161	19.9607	25.3545	25.4998	25.6202	24.2274	24.7233	24.6178	24.6606	30	30	30	43.2	43.2	43.2	82.785	0	323.31	6286900000	279
P49716	P49716	CCAAT/enhancer-binding protein delta	CEBPD	+	3.08393	0.000867725	3.44252	+	2.25676	0.00588235	2.07996	+	1.95278	0.00812844	1.36257	19.7675	19.9099	18.2081	18.8554	22.4472	22.7575	22.6786	20.6466	21.5624	20.9466	21.9051	7	7	7	35.3	35.3	35.3	28.467	0	42.464	363340000	62
P49750	P49750	YLP motif-containing protein 1	YLPM1	+	2.81128	0.00165766	3.0335		0.818956	0.358617	0.657557	+	4.03224	0.00164706	2.37595	18.5797	20.0299	18.2558	18.9973	22.3203	22.0417	21.6355	19.7435	19.8482	19.5332	19.368	15	15	15	11.4	11.4	11.4	241.64	0	74.01	260760000	45
P49755	P49755	Transmembrane emp24 domain-containing protein 10	TMED10		1.02639	0.0706425	-0.769052		0.377757	0.608902	-0.308351		0.982569	0.160529	-0.460702	24.3541	24.7893	23.4656	24.7352	23.3537	23.6897	23.6576	24.1163	23.9509	23.586	24.4575	9	9	9	32.4	32.4	32.4	24.976	0	42.476	1840700000	122
P49756	P49756	RNA-binding protein 25	RBM25	+	5.0929	0	8.51083	+	5.18986	0	6.32054	+	3.49591	0.00209836	2.19029	19.5987	17.7601	18.5026	18.408	26.9871	27.2243	27.0232	24.69	24.7074	24.6537	25.5004	51	51	51	41.5	41.5	41.5	100.18	0	323.31	17062000000	426
P49773	P49773	Histidine triad nucleotide-binding protein 1	HINT1		0.501719	0.270937	-1.86626		0.234407	0.654751	-1.20371		0.109883	0.851853	-0.662553	23.0394	23.2598	18.4234	23.1829	22.2404	19.4234	18.6666	17.3882	23.63	18.2943	23.7782	7	7	7	79.4	79.4	79.4	13.802	0	55.697	270930000	32
P49792	P49792	E3 SUMO-protein ligase RanBP2	RANBP2	+	3.94476	0.000245614	3.45982		0.92918	0.288362	-0.776084	+	3.34336	0.00175	4.23591	19.3848	18.6961	18.616	18.8816	22.5846	22.7024	21.7764	17.5239	18.7273	18.8488	17.3743	37	37	26	16.6	16.6	12.7	358.2	0	127.39	527280000	107
P50402	P50402	Emerin	EMD	+	3.92759	0.000858639	-1.29326		1.32636	0.223898	-0.497063	+	1.72844	0.0214932	-0.796201	24.3338	24.5534	24.2152	24.4852	23.2593	22.9328	23.1189	24.3092	23.997	23.4189	23.8744	12	12	12	46.5	46.5	46.5	28.994	0	42.536	1510700000	130
P50416	P50416	Carnitine O-palmitoyltransferase 1, liver isoform	CPT1A		0.719379	0.166916	-0.65964		0.510153	0.524725	-0.50883		0.168307	0.821986	-0.150811	23.1504	23.5694	22.0368	23.5649	22.3403	22.2985	22.6235	22.8442	22.2914	21.9451	23.2055	16	16	16	25	25	25	88.367	0	180.43	807570000	150
P50990	P50990	T-complex protein 1 subunit theta	CCT8	+	1.74176	0.0077151	2.68167		0.735927	0.350435	-1.25768	+	2.54374	0.00282569	3.93935	17.3372	19.4912	18.1452	20.0239	20.9399	21.3124	22.0408	18.0447	16.4032	16.7009	18.818	13	13	13	31	31	31	59.62	0	57.748	135590000	28
P51148	P51148	Ras-related protein Rab-5C	RAB5C		0.421803	0.422708	-0.866547		0.0277486	0.946928	-0.0793204		0.350319	0.539983	-0.787227	20.0327	19.9781	17.1984	19.3641	18.7262	17.2516	18.8526	17.6253	18.0299	20.267	20.3339	4	4	4	20.4	20.4	20.4	23.482	0	9.2729	27152000	15
P51149	P51149	Ras-related protein Rab-7a	RAB7A		0.229461	0.688711	-0.735003		0.219144	0.673106	-0.747713		0.00325715	0.996178	0.0127098	21.1001	21.3463	17.3298	21.0106	18.6758	18.8517	20.8576	17.6448	20.341	18.0489	21.7611	4	4	4	22.2	22.2	22.2	23.489	0	9.8849	135380000	31
P51572	P51572	B-cell receptor-associated protein 31	BCAP31	+	1.65599	0.015374	-1.17857		0.096306	0.848676	-0.0832801	+	2.21588	0.00660099	-1.09529	23.4397	24.0837	22.7584	23.6239	22.1567	22.0744	22.6624	23.6358	23.0933	23.1549	23.6886	9	9	9	30.9	30.9	30.9	27.991	0	59.44	732050000	83
P51608	P51608	Methyl-CpG-binding protein 2	MECP2	+	3.78408	0.000959064	-1.6594		1.12124	0.365964	-0.321005	+	3.55178	0.00247826	-1.3384	25.2407	24.7887	25.0872	25.2979	23.6078	23.4967	23.2281	24.9367	24.8567	24.8382	24.4989	25	25	25	44.4	44.4	44.4	52.44	0	220.64	4104500000	381
P51991	P51991	Heterogeneous nuclear ribonucleoprotein A3	HNRNPA3	+	2.72153	0.00160699	3.26332		0.0732855	0.854576	0.197329	+	1.52984	0.0130476	3.06599	17.8408	17.9687	17.8748	19.6967	21.4105	21.5275	21.8877	18.0425	18.3711	16.8505	20.9062	11	11	11	45.2	45.2	45.2	39.594	0	56.413	155970000	28
P52272	P52272	Heterogeneous nuclear ribonucleoprotein M	HNRNPM	+	3.74601	0	8.59064	+	3.56809	0	5.97076	+	2.98229	0.00250549	2.61988	18.5919	15.5944	17.0756	18.6384	25.7897	26.0554	26.3519	23.5489	23.6599	22.5786	23.9959	58	58	58	71.6	71.6	71.6	77.515	0	323.31	11828000000	550
P52565	P52565	Rho GDP-dissociation inhibitor 1	ARHGDIA	+	2.92151	0.00109953	3.06139		NaN	1	0	+	3.74724	0.00186667	3.79175	18.0099	18.2138	18.8211	19.6492	21.4031	22.062	21.7396	18.033	17.2212	17.8654	18.6529	3	3	3	31.4	31.4	31.4	23.207	0	46.108	91728000	7
P52655	P52655	Transcription initiation factor IIA subunit 1;Transcription initiation factor IIA alpha chain;Transcription initiation factor IIA beta chain	GTF2A1	+	1.37921	0.015801	-3.51365		0.486474	0.496369	-1.76579		0.311368	0.559404	-1.74785	25.3681	25.3388	25.076	24.9778	23.061	18.6059	23.3627	24.9518	25.4835	18.4979	24.7642	4	4	4	9.6	9.6	9.6	41.513	0	22.697	678900000	40
P52747;P36508	P52747	Zinc finger protein 143	ZNF143	+	2.58379	0.00369231	-1.18166		0.884803	0.42077	0.354663	+	4.36655	0.00130233	-1.53632	22.3769	22.3727	21.9918	22.8637	21.2757	21.2109	21.1722	22.7932	22.9988	22.6839	22.5477	20	20	20	40	40	40	68.895	0	85.232	868430000	184
P53611	P53611	Geranylgeranyl transferase type-2 subunit beta	RABGGTB	+	1.69773	0.00801127	-2.63857		0.799763	0.29086	-1.82727		0.20879	0.721763	-0.811295	21.8267	21.8557	21.3196	22.1495	20.857	17.7721	18.8188	21.7726	18.6168	17.5009	21.9522	5	5	5	12.4	12.4	12.4	36.924	0	32.442	169000000	39
P53618	P53618	Coatomer subunit beta	COPB1	+	1.94163	0.00619242	-1.75708	+	1.74121	0.0302476	-1.57791		NaN	1	0	20.4419	21.0744	19.4711	20.9284	18.5225	19.0548	18.5883	18.2619	18.4168	19.3311	19.5944	5	5	5	7.7	7.7	7.7	107.14	0	10.308	55284000	17
P54136	P54136	Arginine--tRNA ligase, cytoplasmic	RARS		0.0659985	0.940142	0.246359		0.018532	0.96216	-0.0712776		0.146574	0.821755	0.317636	21.4585	21.6749	17.205	21.7832	20.5508	20.9206	20.8588	20.5709	20.7241	18.6133	21.9281	9	9	9	17.6	17.6	17.6	75.378	0	28.738	174380000	50
P54259	P54259	Atrophin-1	ATN1	+	3.49716	0.000836735	-1.73798		1.07981	0.28188	-0.534976	+	2.25669	0.00567539	-1.20301	26.5642	26.3081	25.8614	26.437	24.4382	24.745	24.4807	25.7354	26.2483	25.2359	25.8111	36	35	35	41.8	41.8	41.8	125.41	0	323.31	8795800000	585
P54709	P54709	Sodium/potassium-transporting ATPase subunit beta-3	ATP1B3		0.0908477	0.90269	0.50067		0.202933	0.686344	0.86496		0.857483	0.237972	-0.36429	23.5277	24.2806	17.243	23.9937	22.8952	22.6411	22.7494	23.2481	23.0666	23.4917	22.6984	8	8	8	41.6	41.6	41.6	31.512	0	36.51	687280000	80
P55060	P55060	Exportin-2	CSE1L		0.118996	0.867653	-0.3357		0.1529	0.755799	-0.421569		0.04203	0.948691	0.0858692	22.6959	22.7906	19.3096	22.9329	21.3522	21.6309	21.8066	22.0084	21.2734	19.9996	22.7612	16	16	16	17.7	17.7	17.7	110.42	0	59.894	820670000	137
P55081	P55081	Microfibrillar-associated protein 1	MFAP1	+	2.61708	0.00338224	2.19173		NaN	1	0	+	2.31706	0.00435374	2.36593	18.5188	19.3303	18.7725	17.8328	20.7048	20.6128	21.0984	18.2339	19.4701	18.5224	17.5312	4	4	4	12.5	12.5	12.5	51.958	0	12.946	50247000	11
P55265	P55265	Double-stranded RNA-specific adenosine deaminase	ADAR	+	3.09707	0.00110476	2.20776		1.47271	0.0792366	1.03207	+	1.81601	0.0129677	1.17569	18.48	19.3366	19.614	18.7776	21.2629	21.2118	21.3047	19.9518	20.4191	19.3699	20.5957	12	12	12	14	14	14	136.06	0	27.694	158480000	36
P55854	P55854	Small ubiquitin-related modifier 3	SUMO3	+	2.11155	0.00376727	13.2371	+	2.79898	0	14.2138	+	1.81962	0.0143939	-0.976659	28.7766	18.7362	19.2787	17.4467	34.5967	34.056	34.2372	35.2765	35.4463	35.6464	34.724	15	15	6	55.3	55.3	32	11.637	0	323.31	497840000000	1055
P56134	P56134	ATP synthase subunit f, mitochondrial	ATP5J2		0.222799	0.711131	0.448814		0.503267	0.493104	-1.34521		0.696395	0.168594	1.79402	21.3558	21.6185	18.7985	21.4074	20.9831	21.2725	21.4759	18.3357	18.3581	18.5835	22.522	3	3	3	42.6	42.6	42.6	10.918	0	9.8477	87970000	24
P56270;Q14119	P56270	Myc-associated zinc finger protein	MAZ		0.606007	0.169862	-1.89389		0.146803	0.754892	0.489764		0.869512	0.0845376	-2.38366	21.8125	21.6878	18.1452	22.3068	17.1717	20.9017	19.2091	22.4363	22.2634	18.9743	22.2372	7	7	7	16.1	16.1	16.1	48.607	0	14.159	200590000	26
P57088	P57088	Transmembrane protein 33	TMEM33		0.618738	0.215984	-0.775866		0.743643	0.30678	-2.22748		0.373784	0.476076	1.45161	23.5485	24.0847	22.2218	24.2616	22.8478	22.2916	23.1205	22.5693	21.8764	17.239	23.5221	9	9	9	34	34	34	27.978	0	28.433	656140000	79
P60228	P60228	Eukaryotic translation initiation factor 3 subunit E	EIF3E		0.0431835	0.964317	-0.126641		0.248978	0.645271	-0.856441		0.21546	0.716667	0.729801	23.0491	23.2555	19.8178	23.2411	21.9693	22.0322	22.6413	22.4953	22.4334	18.1353	22.8738	11	11	11	28.8	28.8	28.8	52.22	0	71.142	515120000	84
P60468	P60468	Protein transport protein Sec61 subunit beta	SEC61B		0.0449977	0.964852	-0.183563		0.146136	0.754278	-0.619391		0.125196	0.838409	0.435829	23.3986	24.0019	19.0249	23.8715	22.1781	22.4563	22.5375	23.1564	22.5548	18.7293	23.3788	4	4	4	41.7	41.7	41.7	9.9743	0	36.437	362980000	34
P60709;P63267;P62736;Q6S8J3;Q562R1;A5A3E0;P0CG38;Q9BYX7;P0CG39	P60709;P63267;P62736	Actin, cytoplasmic 1;Actin, cytoplasmic 1, N-terminally processed;Actin, gamma-enteric smooth muscle;Actin, aortic smooth muscle	ACTB;ACTG2;ACTA2		1.21916	0.0657064	-0.540749		0.306544	0.679597	0.155416	+	2.61729	0.00704225	-0.696164	24.1675	24.3599	24.9692	24.1887	23.9431	23.8697	23.829	24.3893	24.4274	24.8135	24.6768	18	18	1	66.7	66.7	4.5	41.736	0	127.08	1911700000	211
P61019;Q8WUD1	P61019;Q8WUD1	Ras-related protein Rab-2A;Ras-related protein Rab-2B	RAB2A;RAB2B		0.207261	0.783375	0.189167		0.159218	0.754693	-0.289203		0.241095	0.697981	0.478371	18.3588	19.5054	18.9783	18.578	18.5913	19.1405	19.4011	18.2039	17.8026	17.7611	20.4961	4	4	4	26.9	26.9	26.9	23.545	0	15.77	45469000	20
P61254;Q9UNX3	P61254;Q9UNX3	60S ribosomal protein L26;60S ribosomal protein L26-like 1	RPL26;RPL26L1	+	3.84413	0.000193103	2.38825		0.0297499	0.94797	-0.0512776	+	1.80654	0.00669811	2.43953	18.701	18.9344	18.9595	19.5145	21.2129	21.6499	21.3839	18.829	17.6898	18.9362	20.4493	4	4	4	33.1	33.1	33.1	17.258	0	10.436	99761000	17
P61923	P61923	Coatomer subunit zeta-1	COPZ1		0.489262	0.331408	0.936796		0.262103	0.63365	-0.831972		0.61581	0.217356	1.76877	21.0368	21.6146	18.5192	19.7604	21.063	20.693	21.7526	19.5857	18.6037	17.0784	22.3354	3	3	3	23.7	23.7	23.7	20.198	0	78.444	142390000	35
P61956;Q6EEV6	P61956	Small ubiquitin-related modifier 2	SUMO2	+	2.58377	0.0023431	4.02499	+	3.96093	0	4.66269		0.352344	0.546994	-0.637694	20.1648	21.2619	20.5663	21.6582	26.049	23.5767	25.1877	24.5749	26.104	25.3034	26.3196	14	5	5	61.1	33.7	33.7	10.871	0	298.51	47076000000	148
P61964	P61964	WD repeat-containing protein 5	WDR5	+	2.86978	0.00158621	2.29023		NaN	1	0	+	3.50733	0.0022069	2.30057	17.7673	18.621	19.0566	18.531	20.4077	20.895	21.0499	18.3494	18.4357	18.9756	18.1738	4	4	4	20.1	20.1	20.1	36.588	0	12.541	51588000	12
P61978	P61978	Heterogeneous nuclear ribonucleoprotein K	HNRNPK	+	1.66992	0.0121514	1.44837		0.119614	0.809992	0.136664	+	2.33772	0.00505028	1.3117	18.8576	19.061	20.458	19.1252	20.7185	20.9968	20.7562	18.9358	19.4071	19.8765	19.8291	6	6	6	14	14	14	50.976	0	17.57	94852000	39
P62316	P62316	Small nuclear ribonucleoprotein Sm D2	SNRPD2	+	1.84713	0.00615652	2.2824		NaN	1	0	+	3.20618	0.00196923	3.33986	19.9035	18.0155	17.9343	19.2389	20.9847	21.595	20.5866	17.7549	18.1682	16.8344	18.1049	6	6	6	65.3	65.3	65.3	13.527	0	26.702	57580000	14
P62491;Q15907	P62491;Q15907	Ras-related protein Rab-11A;Ras-related protein Rab-11B	RAB11A;RAB11B		0.0197502	0.988375	-0.0705145		0.307222	0.605639	-1.11092		0.323936	0.558549	1.0404	21.9193	22.1943	17.9652	21.9292	20.7409	20.9476	21.1059	17.3695	21.1325	18.6967	22.3657	7	7	7	31.5	31.5	31.5	24.393	0	19.747	241190000	47
P62805	P62805	Histone H4	HIST1H4A	+	1.51019	0.0167339	-1.48484		0.281051	0.642084	-0.378643	+	1.27589	0.0410155	-1.1062	23.6377	23.3568	25.1262	23.3979	22.4044	22.3076	22.4724	23.439	23.1276	24.5541	22.8832	8	8	8	55.3	55.3	55.3	11.367	0	27.007	559450000	111
P62906	P62906	60S ribosomal protein L10a	RPL10A		0.0194801	0.98716	0.0713479		0.0811485	0.83948	-0.286273		0.148869	0.817967	0.357621	21.4772	22.3221	17.8812	22.0216	21.0955	20.5503	21.3449	21.6092	21.0909	18.4161	21.4408	7	7	7	30.9	30.9	30.9	24.831	0	13.141	197980000	25
P62917	P62917	60S ribosomal protein L8	RPL8	+	2.31274	0.0037047	-1.77404		1.43852	0.0880593	-0.950667	+	1.54314	0.0295714	-0.823376	22.5433	21.8031	21.4833	22.7033	20.6637	20.2581	20.1557	21.0168	21.6816	21.2906	20.7412	9	9	9	33.1	33.1	33.1	28.024	0	20.85	308980000	57
P62937	P62937	Peptidyl-prolyl cis-trans isomerase A;Peptidyl-prolyl cis-trans isomerase A, N-terminally processed	PPIA	+	2.47387	0.0043792	0.939958		0.294597	0.632606	0.579851		0.14097	0.820844	0.360107	19.2286	19.8689	19.4587	19.2725	20.3276	20.5121	20.3516	20.897	20.2025	17.7107	21.3378	3	3	3	24.2	24.2	24.2	18.012	0	4.8975	55498000	13
P63165;G2XKQ0	P63165	Small ubiquitin-related modifier 1	SUMO1	+	3.14539	0.00104459	6.4984	+	3.93143	0	6.46297		0.0800925	0.92953	0.0354319	21.6352	21.557	18.9013	22.149	27.9329	27.341	27.4031	27.5452	27.4984	27.4969	27.5538	6	6	6	53.5	53.5	53.5	11.557	0	78.012	10709000000	127
P63279	P63279	SUMO-conjugating enzyme UBC9	UBE2I	+	5.442	0	5.27527	+	6.4864	0	5.10444		0.255495	0.750374	0.170826	19.1974	18.9499	18.7404	18.6059	23.7904	24.1032	24.5523	23.7505	24.0439	23.695	24.4219	8	8	8	60.8	60.8	60.8	18.007	0	35.774	778670000	59
P67812;P0C7V7	P67812;P0C7V7	Signal peptidase complex catalytic subunit SEC11A;Putative signal peptidase complex catalytic subunit SEC11B	SEC11A;SEC11B		0.172303	0.80373	-0.258587		0.357131	0.585098	-0.777936		0.194129	0.750942	0.519348	22.9365	23.132	21.4579	23.2272	22.7036	21.7128	22.8731	22.3145	22.464	19.4818	23.3817	5	5	5	16.2	16.2	16.2	20.625	0	68.248	406350000	66
P68104;Q5VTE0;Q05639	P68104;Q5VTE0;Q05639	Elongation factor 1-alpha 1;Putative elongation factor 1-alpha-like 3;Elongation factor 1-alpha 2	EEF1A1;EEF1A1P5;EEF1A2		0.316544	0.607209	-0.397993		0.216041	0.701545	-0.297515		0.093178	0.895333	-0.100478	22.9075	22.2897	24.2484	22.4761	22.5841	22.6726	22.4906	22.709	22.2676	23.5978	22.1572	10	10	10	30.7	30.7	30.7	50.14	0	73.147	650960000	111
P68363;Q9BQE3;Q71U36;P0DPH8;P0DPH7;P68366;Q6PEY2;Q9NY65;Q9H853	P68363;Q9BQE3;Q71U36;P0DPH8;P0DPH7;P68366;Q6PEY2	Tubulin alpha-1B chain;Tubulin alpha-1C chain;Tubulin alpha-1A chain;Tubulin alpha-4A chain;Tubulin alpha-3E chain	TUBA1B;TUBA1C;TUBA1A;TUBA4A;TUBA3E		0.401726	0.550598	-0.307796		0.466542	0.575927	-0.33892		0.0441155	0.953414	0.0311238	22.3522	22.2405	23.3173	22.1706	22.395	21.9962	22.2459	22.039	22.1542	22.7092	21.8225	10	10	10	33.3	33.3	33.3	50.151	0	41.707	369840000	99
P78316	P78316	Nucleolar protein 14	NOP14	+	1.56636	0.0188571	-1.08431		0.785434	0.360774	-0.729966		0.311282	0.635381	-0.354343	22.2607	22.8951	21.7697	22.8243	21.0986	21.727	21.2337	22.3266	21.7892	20.6252	22.0888	20	20	20	23.5	23.5	23.5	97.667	0	61.108	604740000	124
P78332	P78332	RNA-binding protein 6	RBM6	+	2.03744	0.00391167	2.43105		0.146704	0.768228	-0.229664	+	2.97775	0.00253333	2.66072	19.0892	19.2734	17.9064	20.3339	21.4805	21.6646	21.6002	18.0064	19.5298	19.2219	18.926	19	19	19	23.6	23.6	23.6	128.64	0	63.008	253470000	42
P78347;Q86UP8;Q6EKJ0	P78347	General transcription factor II-I	GTF2I	+	4.34694	0	6.0415	+	1.85616	0.0122526	3.03253	+	1.61963	0.0113021	3.00897	19.054	18.0085	19.5738	18.0443	24.6412	24.7211	24.7727	21.1333	21.9763	19.9625	23.7386	73	73	73	57.8	57.8	57.8	112.42	0	323.31	5875000000	416
P82979	P82979	SAP domain-containing ribonucleoprotein	SARNP	+	3.2355	0.00100613	4.11194	+	3.20204	0	2.92808	+	3.31835	0.00285185	1.18386	18.4735	18.3044	17.0825	19.2107	22.3005	22.6234	22.2153	21.0915	21.1425	21.4575	21.0919	11	11	11	42.9	42.9	42.9	23.671	0	43.274	435550000	64
P84103	P84103	Serine/arginine-rich splicing factor 3	SRSF3	+	5.39221	0	3.60558		0.398146	0.58282	0.493883	+	2.36261	0.00467176	3.1117	18.7531	18.3827	18.6375	18.1781	22.1358	22.2119	21.9326	20.4937	18.4025	18.1224	18.9083	5	5	5	36.6	36.6	36.6	19.329	0	43.414	143080000	23
Q00325	Q00325	Phosphate carrier protein, mitochondrial	SLC25A3		0.898237	0.102352	-0.693233		0.467315	0.55915	-0.411698		0.435419	0.546642	-0.281535	25.9423	26.3855	24.942	26.1654	25.1966	25.0926	25.2075	25.6898	25.2941	24.8561	25.9485	18	18	18	30.1	30.1	30.1	40.094	0	75.714	5968800000	184
Q00610;P53675	Q00610	Clathrin heavy chain 1	CLTC		0.566504	0.390992	-0.342133		0.578363	0.448315	-1.04434		0.298703	0.604503	0.702203	21.4693	21.7189	20.6927	21.4181	20.7632	21.0876	21.0969	21.169	20.5496	17.898	21.5049	18	18	18	13.5	13.5	13.5	191.61	0	59.192	314070000	75
Q00765	Q00765	Receptor expression-enhancing protein 5	REEP5		0.0765119	0.920712	-0.332105		0.0276369	0.948134	0.10624		0.665667	0.301018	-0.438345	23.1584	23.6802	18.209	23.3239	21.8615	21.3671	22.0538	22.5675	22.0066	21.6741	22.5484	10	10	10	34.9	34.9	34.9	21.493	0	27.112	398040000	66
Q00839	Q00839	Heterogeneous nuclear ribonucleoprotein U	HNRNPU	+	3.27434	0.000906077	2.70164		0.703997	0.427374	0.570903	+	2.61365	0.00364228	2.13073	20.5005	19.3942	20.4732	20.3188	22.6387	23.2165	22.7648	20.2498	21.1736	20.2216	21.3253	16	16	16	25.7	25.7	25.7	90.583	0	108.1	473200000	88
Q01650	Q01650	Large neutral amino acids transporter small subunit 1	SLC7A5	+	1.67023	0.0150532	-1.14726		0.504268	0.493784	-1.27804		0.0335681	0.95446	0.130775	23.3444	23.5839	22.3169	22.7356	21.7762	22.005	21.7626	22.7992	22.9134	18.3443	22.8117	2	2	2	3.2	3.2	3.2	55.01	0	6.4776	250110000	31
Q01780	Q01780	Exosome component 10	EXOSC10	+	3.66155	0.000215385	3.85518		NaN	1	0	+	5.15317	0	4.75282	17.7447	18.6973	18.4845	19.3251	22.1412	22.4551	22.6579	17.389	18.0092	17.941	17.3219	14	14	14	27.2	27.2	27.2	100.83	0	94.043	286760000	38
Q02040	Q02040	A-kinase anchor protein 17A	AKAP17A	+	1.23629	0.0329412	1.28868		NaN	1	0	+	2.7105	0.003584	1.74178	17.9039	17.8686	18.4535	19.7668	19.7056	19.7865	19.8686	17.9572	18.7159	17.9762	17.5312	6	6	6	12.2	12.2	12.2	80.735	0	29.978	29185000	10
Q02447;Q3SY56;P0CG40;Q8IXZ3;Q02086;Q02446	Q02447	Transcription factor Sp3	SP3	+	4.59835	0	3.75214	+	1.44813	0.0414386	3.03963		0.213559	0.718807	0.712513	19.2064	19.5164	18.5765	19.0785	22.7139	22.7351	23.0908	18.8127	23.0897	23.2166	23.4174	7	7	6	8.3	8.3	7.2	81.924	0	45.543	347930000	41
Q02809	Q02809	Procollagen-lysine,2-oxoglutarate 5-dioxygenase 1	PLOD1		0.22381	0.697538	0.744496		0.150798	0.756491	0.509435		0.11252	0.856974	0.235061	21.53	21.2994	17.1586	21.9412	21.2923	21.1525	21.2356	21.7414	21.5361	19.0516	21.6379	10	10	10	18	18	18	83.549	0	36.787	230380000	56
Q02880	Q02880	DNA topoisomerase 2-beta	TOP2B	+	5.88583	0	5.61607		0.639999	0.426711	0.853243	+	2.90126	0.002	4.76282	18.4501	18.047	18.2773	18.8512	23.8978	24.0567	24.1128	18.9896	19.0395	18.0408	20.9686	68	55	55	40.2	34.8	34.8	183.26	0	323.31	1854200000	248
Q02930	Q02930	Cyclic AMP-responsive element-binding protein 5	CREB5		0.524998	0.399239	-0.395175		0.466089	0.555421	0.439597		1.10364	0.0711933	-0.834772	24.1216	24.0469	25.2849	24.3845	24.0439	23.9664	24.1825	25.119	24.5301	25.6845	24.2626	30	30	30	57.9	57.9	57.9	56.918	0	323.31	5804300000	435
Q03112;Q9HAZ2	Q03112	MDS1 and EVI1 complex locus protein EVI1	MECOM	+	4.15646	0	4.0322		0.42267	0.586983	-0.327863	+	4.76994	0	4.36006	19.1555	18.4901	19.7789	19.3896	23.0524	23.1971	23.4578	18.8247	19.0071	18.324	19.347	25	25	25	24.7	24.7	24.7	138.13	0	270.19	809780000	94
Q03188	Q03188	Centromere protein C	CENPC	+	2.51506	0.00352672	2.36846		NaN	1	0	+	1.96326	0.00498396	2.60257	18.4161	17.7626	18.5093	19.4477	20.8194	21.2775	20.6103	18.4152	19.4424	16.8391	18.5026	9	9	9	12.9	12.9	12.9	106.83	0	23.27	89755000	27
Q03252	Q03252	Lamin-B2	LMNB2	+	3.36561	0.00103797	3.37825		0.529564	0.582659	-0.234451	+	3.50174	0.00127273	3.6127	17.8406	18.3905	18.2569	17.825	20.5654	21.9361	21.868	17.6821	17.9201	17.5575	18.2156	19	13	13	30.5	25.3	25.3	69.948	0	33.039	194860000	43
Q03519	Q03519	Antigen peptide transporter 2	TAP2	+	1.76315	0.00744	-2.64016		0.825824	0.281011	-1.61131		0.431275	0.418298	-1.02884	22.6738	23.2428	20.9932	23.2764	18.944	20.2521	20.5231	22.1793	20.9656	18.6262	21.9699	8	8	8	15.6	15.6	15.6	75.663	0	28.626	239120000	46
Q04446	Q04446	1,4-alpha-glucan-branching enzyme	GBE1		1.0062	0.0717387	-0.805545		0.461946	0.549325	-0.523361		0.184297	0.785722	-0.282185	20.3161	20.9857	19.8909	19.9847	19.6214	19.9662	18.8787	19.7835	19.992	18.5773	20.731	5	5	5	8.4	8.4	8.4	80.473	0	12.14	63517000	18
Q05519	Q05519	Serine/arginine-rich splicing factor 11	SRSF11	+	2.41169	0.00363509	1.96948		0.165822	0.756782	0.258523	+	1.12781	0.0463565	1.71096	18.9985	18.3762	19.1517	18.8048	20.3187	21.5943	20.4938	19.7372	19.0181	17.4964	20.1135	4	4	4	14.7	14.7	14.7	53.542	0	10.027	62026000	11
Q05682	Q05682	Caldesmon	CALD1	+	3.59396	0.00097619	2.10914		0.0558924	0.872902	0.154647		0.823655	0.104429	1.95449	18.2769	18.9988	18.6322	18.5816	20.6626	21.0665	20.4654	16.9671	21.4347	17.8744	18.8319	3	3	3	6.7	6.7	6.7	93.23	0	11.586	47564000	9
Q06265	Q06265	Exosome complex component RRP45	EXOSC9	+	4.58994	0	2.52607		NaN	1	0	+	3.18012	0.00177778	2.8602	18.3095	18.5337	18.508	18.3646	20.6286	20.9521	21.2844	17.8099	18.4504	17.4204	18.6986	4	4	4	10.3	10.3	10.3	48.948	0	12.743	75301000	12
Q07065	Q07065	Cytoskeleton-associated protein 4	CKAP4		0.00695891	0.994811	0.0114899		0.808907	0.29125	-1.45305		0.767933	0.142221	1.46454	18.7846	20.7099	19.8456	20.6994	20.2234	20.034	19.8066	18.5972	18.3119	16.7859	20.5322	6	6	6	15.8	15.8	15.8	66.022	0	20.363	85516000	27
Q07666;Q5VWX1	Q07666	KH domain-containing, RNA-binding, signal transduction-associated protein 1	KHDRBS1	+	5.14617	0	5.8175	+	6.16275	0	5.24929	+	2.45699	0.0136525	0.568213	18.5958	18.6227	17.5829	18.1981	24.1759	24.1952	23.831	23.4553	23.6125	23.4368	23.4922	8	8	8	17.2	17.2	17.2	48.227	0	24.354	886620000	62
Q07812	Q07812	Apoptosis regulator BAX	BAX	+	1.57848	0.0256642	-0.773124		1.12677	0.127626	-1.8485		0.487291	0.351038	1.07538	21.5549	21.9198	21.1616	22.0868	20.8094	20.9017	21.0119	20.9977	17.9761	18.8957	21.4597	7	7	7	35.9	35.9	35.9	21.184	0	30.913	162160000	46
Q07955	Q07955	Serine/arginine-rich splicing factor 1	SRSF1	+	5.63093	0	3.66855		NaN	1	0	+	4.44393	0	4.03652	18.5738	18.3716	18.1011	18.6646	22.0348	22.1876	22.0666	18.2035	17.394	18.5668	18.0751	7	7	7	45.2	45.2	45.2	27.744	0	39.94	164490000	31
Q08211	Q08211	ATP-dependent RNA helicase A	DHX9	+	1.33553	0.0343276	0.893509		0.360042	0.614526	-0.342072		1.05931	0.0630629	1.23558	19.6737	19.9717	19.7497	19.7406	19.8954	20.9772	21.1598	19.0443	19.7127	18.5749	20.4356	13	13	13	13	13	13	140.96	0	33.082	175410000	53
Q08J23	Q08J23	tRNA (cytosine(34)-C(5))-methyltransferase	NSUN2	+	2.32286	0.00366777	1.67966		NaN	1	0	+	1.85197	0.0067619	2.1603	18.8506	18.6614	19.7313	18.4352	20.4901	20.8176	20.49	18.726	18.0554	19.6324	17.342	9	9	9	16.2	16.2	16.2	86.47	0	23.92	66188000	22
Q09161	Q09161	Nuclear cap-binding protein subunit 1	NCBP1		0.163888	0.800235	0.399528		0.0885361	0.835131	-0.257099		0.304645	0.601192	0.656627	20.2878	20.9311	17.6934	20.8412	19.8741	20.3023	20.8373	20.605	18.5667	18.3141	21.2393	6	6	6	11.8	11.8	11.8	91.838	0	23.9	112390000	34
Q09666	Q09666	Neuroblast differentiation-associated protein AHNAK	AHNAK	+	3.11196	0.00162832	1.73037	+	3.85252	0	1.9324		0.519474	0.546283	-0.202036	20.9694	20.9434	20.2693	21.0965	22.4775	22.7613	22.4114	22.581	23.1158	22.5674	22.7442	26	26	26	15.5	15.5	15.5	629.09	0	52.329	692160000	113
Q10471	Q10471	Polypeptide N-acetylgalactosaminyltransferase 2;Polypeptide N-acetylgalactosaminyltransferase 2 soluble form	GALNT2		0.0277997	0.980124	-0.103585		0.128765	0.770017	-0.453975		0.142763	0.821235	0.35039	22.1393	22.7766	18.2422	22.5554	21.3659	21.2608	21.3477	22.0952	21.1765	18.7121	21.9138	12	12	12	30.3	30.3	30.3	64.732	0	39.028	465310000	57
Q10589	Q10589	Bone marrow stromal antigen 2	BST2		0.216724	0.7083	-0.610533		0.469232	0.508685	-1.0863		0.242113	0.697783	0.475767	21.0403	21.027	17.6102	21.2649	20.205	18.6642	20.0061	19.0705	18.3861	18.349	20.7916	2	2	2	13.9	13.9	13.9	19.769	0	6.7272	60389000	20
Q12769	Q12769	Nuclear pore complex protein Nup160	NUP160		0.656062	0.184334	0.832332		0.385256	0.581444	-0.603117	+	1.19991	0.0424492	1.43545	18.8506	19.6316	17.43	19.243	19.4062	19.4131	20.0441	17.5101	17.3089	18.5048	19.4189	4	4	4	4.2	4.2	4.2	162.12	0	10.953	34803000	10
Q12797	Q12797	Aspartyl/asparaginyl beta-hydroxylase	ASPH		0.334853	0.581894	-0.42642		0.292744	0.643035	-0.33081		0.11273	0.882591	-0.0956095	22.4411	22.7987	20.9582	22.6408	21.7218	21.4227	22.2053	22.1103	21.9898	21.2626	22.1528	25	25	25	35	35	35	85.862	0	101.59	923650000	186
Q12830	Q12830	Nucleosome-remodeling factor subunit BPTF	BPTF	+	1.91266	0.006317	1.75194		0.430504	0.561015	0.536422	+	1.27603	0.03815	1.21552	18.1004	17.7269	18.5752	19.4946	20.0884	20.3785	20.2118	18.5578	19.3442	18.1695	19.9713	8	8	8	3.4	3.4	3.4	338.26	0	16.285	76556000	15
Q12834	Q12834	Cell division cycle protein 20 homolog	CDC20		0.656597	0.161463	-1.1237		0.125061	0.779461	0.347794		0.565604	0.260028	-1.47149	21.0225	20.6757	19.8475	18.7072	18.1164	20.1658	18.5363	21.1649	21.1429	17.7152	21.6211	5	5	5	21.4	21.4	21.4	54.722	0	13.64	75940000	17
Q12846	Q12846	Syntaxin-4	STX4		0.62662	0.188417	-1.02486		0.813749	0.305572	-1.07963		0.0271139	0.963845	0.0547705	20.7809	20.7121	18.646	20.4885	18.9558	18.262	20.1782	18.5885	18.451	18.9636	20.3059	5	5	5	22.6	22.6	22.6	34.18	0	16.356	67142000	22
Q12888	Q12888	Tumor suppressor p53-binding protein 1	TP53BP1	+	4.62321	0	3.94458		0.019908	0.967601	-0.015542	+	5.08853	0	3.96013	18.4697	18.1711	17.9536	18.9204	22.1175	22.3846	22.4677	18.5962	18.3658	17.9008	18.5898	28	28	28	26.8	26.8	26.8	213.57	0	323.31	781840000	118
Q12906	Q12906	Interleukin enhancer-binding factor 3	ILF3	+	2.59999	0.00272065	2.67682		0.326994	0.601381	0.759828		0.834735	0.101568	1.917	18.6803	17.9713	18.1906	19.5666	20.7382	21.6431	21.4558	17.48	20.7859	18.0856	21.0965	5	5	5	10.7	10.7	10.7	95.337	0	79.395	109850000	17
Q12907	Q12907	Vesicular integral-membrane protein VIP36	LMAN2		0.00197059	1	0.00992266		0.258783	0.634281	-1.06696		0.414074	0.437092	1.07689	22.1112	22.1245	16.6675	22.522	21.0873	20.4752	21.0362	21.0776	18.3019	18.0348	21.743	6	6	6	19.4	19.4	19.4	40.228	0	16.212	196810000	36
Q12947;Q12946	Q12947	Forkhead box protein F2	FOXF2		0.0188943	0.986523	-0.0745328		0.247318	0.652314	0.701627		0.940818	0.112063	-0.77616	22.6516	22.7391	18.3418	22.964	21.19	21.7204	21.8884	22.3142	22.3382	21.6697	23.1808	8	8	8	27.3	27.3	27.3	45.993	0	132.7	493190000	62
Q13029	Q13029	PR domain zinc finger protein 2	PRDM2	+	2.35124	0.00353903	3.13422		NaN	1	0	+	3.15794	0.00203175	3.9139	18.735	19.6718	17.4725	19.7243	22.3322	22.0025	21.7707	17.951	17.944	19.319	17.271	8	8	8	8.4	8.4	8.4	188.91	0	71.748	151750000	19
Q13111	Q13111	Chromatin assembly factor 1 subunit A	CHAF1A	+	1.9953	0.00440615	2.09733		0.375391	0.588877	-0.496208	+	2.10109	0.00534911	2.59354	17.7179	19.1937	18.8483	19.2971	20.3979	21.562	20.6249	18.1034	17.2577	18.2813	19.4298	13	13	13	18.9	18.9	18.9	106.91	0	43.312	158430000	38
Q13123	Q13123	Protein Red	IK	+	3.0703	0.000921348	4.54736	+	2.0992	0.00764045	2.16812	+	4.63653	0	2.37924	18.0333	18.4283	20.472	18.6738	23.507	23.4047	23.4359	20.8178	21.2811	20.8687	21.3122	17	17	17	38.6	38.6	38.6	65.601	0	131.98	682380000	80
Q13129	Q13129	Zinc finger protein Rlf	RLF	+	3.80704	0.00025	4.92623		0.935605	0.224333	1.74994	+	1.55196	0.0123592	3.17629	17.4532	18.3731	17.7004	19.2005	23.4357	22.8995	22.9889	20.7025	20.2391	17.4188	21.3665	27	27	27	19.2	19.2	19.2	217.95	0	100.33	601050000	118
Q13148	Q13148	TAR DNA-binding protein 43	TARDBP	+	2.80348	0.00287938	1.67422		NaN	1	0	+	1.66688	0.014023	1.40626	18.6692	18.6992	18.9764	18.663	20.8483	20.5934	19.8369	19.3531	19.1403	19.4165	18.1698	3	3	3	9.4	9.4	9.4	44.739	0	10.454	20535000	8
Q13185	Q13185	Chromobox protein homolog 3	CBX3	+	3.88538	0.000225806	3.01998		0.295714	0.630382	0.456239	+	1.61843	0.011686	2.56374	18.4252	18.7577	18.8277	18.6683	21.5446	21.2266	22.2979	19.4205	17.928	18.3577	20.7976	4	4	3	28.4	28.4	19.7	20.811	0	44.113	94239000	15
Q13190	Q13190	Syntaxin-5	STX5	+	1.54135	0.015727	-1.53135	+	2.91782	0	-2.97201		NaN	1	0	20.7824	21.2739	19.3724	20.7527	18.9505	19.3314	18.7602	17.2647	18.5225	17.216	17.2901	4	4	4	22	22	22	39.672	0	11.587	28451000	11
Q13247;Q13243	Q13247	Serine/arginine-rich splicing factor 6	SRSF6	+	3.74172	0.000198582	2.83822		0.0120011	0.975596	0.0306625	+	1.4401	0.0161784	2.80756	19.3498	20.1581	19.3382	19.1433	22.203	22.2121	22.5917	18.9845	21.0841	17.4318	20.6117	5	5	4	16.3	16.3	13.7	39.586	0	51.377	165420000	32
Q13263	Q13263	Transcription intermediary factor 1-beta	TRIM28	+	5.57279	0	8.7297	+	5.15111	0	6.33961	+	2.87476	0.00269307	2.39009	18.1816	19.2131	18.6572	19.6088	27.5339	27.6574	27.7433	24.6521	25.2385	25.0164	26.1122	52	52	52	66.8	66.8	66.8	88.549	0	323.31	30846000000	570
Q13416	Q13416	Origin recognition complex subunit 2	ORC2	+	1.35111	0.0485701	-0.603002		0.716968	0.370389	-0.915957		0.168089	0.796945	0.312955	20.8274	20.9296	21.5072	21.453	20.7915	20.483	20.4545	20.8753	20.8098	18.4708	20.8976	7	7	7	14.2	14.2	14.2	65.971	0	16.145	139870000	27
Q13423	Q13423	NAD(P) transhydrogenase, mitochondrial	NNT		0.610314	0.234279	-0.680371		0.53263	0.500761	-0.584881		0.0903165	0.897096	-0.0954901	23.2492	23.8043	21.9534	23.5978	22.3067	22.2524	22.8532	22.8271	22.5757	21.7525	23.1097	34	34	34	34.7	34.7	34.7	113.89	0	323.31	2532100000	337
Q13427	Q13427	Peptidyl-prolyl cis-trans isomerase G	PPIG	+	5.91933	0	5.49257	+	2.89142	0	2.82798	+	2.27915	0.00441379	2.66459	18.569	18.6839	18.0473	18.7196	23.8321	24.0065	24.154	21.0238	22.2048	20.1379	21.9653	16	16	16	22.9	22.9	22.9	88.616	0	252.58	804220000	70
Q13428	Q13428	Treacle protein	TCOF1	+	5.78897	0	5.3542	+	7.26306	0	5.28507		0.242958	0.833205	0.0691291	19.2272	18.7299	19.4018	19.3565	24.7233	24.5582	24.3176	24.4338	24.5548	24.5273	24.3397	53	53	53	34.9	34.9	34.9	152.1	0	323.31	5850100000	464
Q13433	Q13433	Zinc transporter ZIP6	SLC39A6	+	2.42897	0.00364356	-1.38537		0.430016	0.590197	-0.291897	+	2.01487	0.00846018	-1.09347	29.0822	29.3137	30.0313	29.1857	28.1083	27.7941	28.1512	29.4001	29.0436	29.4652	28.5365	16	16	16	24.4	24.4	24.4	85.046	0	240.23	53275000000	427
Q13435	Q13435	Splicing factor 3B subunit 2	SF3B2	+	5.54473	0	4.8124	+	5.22522	0	3.41463	+	2.52999	0.00465789	1.39777	19.1336	19.0823	19.664	19.1749	23.8309	24.3792	24.0181	22.7862	22.6929	22.1697	23.0645	37	37	37	53.5	53.5	53.5	100.23	0	323.31	1930900000	201
Q13501	Q13501	Sequestosome-1	SQSTM1	+	2.25335	0.00359609	1.70904		0.188506	0.729402	0.290272		1.03874	0.0623381	1.41877	19.004	18.7343	18.9271	17.8915	19.937	20.3091	20.7987	18.3131	19.9302	17.703	19.7717	3	3	3	7	7	7	47.687	0	10.763	39724000	12
Q13506	Q13506	NGFI-A-binding protein 1	NAB1	+	2.2112	0.00361967	2.0492		NaN	1	0	+	3.43023	0.00195918	3.3372	19.8282	19.2294	18.1851	18.8167	20.6538	21.4361	21.1023	18.0728	17.2035	18.3655	17.2656	4	4	4	12.7	12.7	12.7	54.401	0	21.773	54202000	8
Q13523	Q13523	Serine/threonine-protein kinase PRP4 homolog	PRPF4B	+	2.65238	0.00266667	2.23793		0.410469	0.585671	0.377936	+	2.78192	0.00294017	1.85999	21.915	21.9475	20.7907	22.264	24.144	23.9026	23.8551	22.0935	22.3274	21.427	22.5811	26	26	26	28.1	28.1	28.1	116.99	0	323.31	1921400000	216
Q13547	Q13547	Histone deacetylase 1	HDAC1	+	4.9028	0	3.26915		0.250802	0.656029	0.519671	+	1.41995	0.0169706	2.74948	19.1518	18.6336	18.7851	18.3836	21.9989	21.9729	22.0512	19.3036	18.4688	17.7114	21.549	7	7	4	22.6	22.6	14.9	55.102	0	91.011	190040000	33
Q13555;Q13554;Q9UQM7;Q13557	Q13555;Q13554;Q9UQM7;Q13557	Calcium/calmodulin-dependent protein kinase type II subunit gamma;Calcium/calmodulin-dependent protein kinase type II subunit beta;Calcium/calmodulin-dependent protein kinase type II subunit alpha;Calcium/calmodulin-dependent protein kinase type II subunit delta	CAMK2G;CAMK2B;CAMK2A;CAMK2D	+	1.27433	0.0323054	-1.16141		0.683561	0.383365	-0.971991		0.0896537	0.88402	-0.18942	20.7956	20.3119	19.3276	20.5803	18.4923	19.49	19.295	18.6933	19.7442	17.9584	20.7314	4	4	4	8.4	8.4	8.4	62.606	0	9.6213	69590000	27
Q13569	Q13569	G/T mismatch-specific thymine DNA glycosylase	TDG	+	4.90314	0	4.58323	+	4.9109	0	4.12645		0.594572	0.342682	0.456774	18.3794	18.336	19.059	18.373	22.7521	23.1499	23.4583	22.2384	23.2215	22.192	23.0013	13	13	13	34.6	34.6	34.6	46.053	0	94.821	654760000	61
Q13573	Q13573	SNW domain-containing protein 1	SNW1	+	2.60441	0.0016	4.8669		0.952352	0.211948	1.78531	+	1.96166	0.00514917	3.08159	16.8348	19.983	17.0969	17.8705	23.1917	22.8717	22.3762	20.8418	18.9792	18.321	20.7844	16	16	16	40.3	40.3	40.3	61.494	0	95.892	420080000	73
Q13595	Q13595	Transformer-2 protein homolog alpha	TRA2A	+	4.65669	0	5.85555	+	5.15979	0	4.30556	+	3.11365	0.00273077	1.54999	18.5239	19.1561	18.8442	19.8557	25.3852	24.8048	24.6616	23.5274	23.2883	23.5765	23.21	14	14	12	44.3	44.3	40.8	32.688	0	174.52	2525300000	158
Q13627;Q9Y463;Q92630	Q13627	Dual specificity tyrosine-phosphorylation-regulated kinase 1A	DYRK1A	+	3.93766	0.00114286	-1.19363		0.993064	0.632779	-0.0921593	+	3.62121	0.00266667	-1.10147	27.0588	27.0189	26.9681	27.0606	25.8378	25.6092	26.0519	27.0205	26.8738	26.9932	26.8502	50	50	50	57	57	57	85.583	0	323.31	34415000000	991
Q13740	Q13740	CD166 antigen	ALCAM		0.996743	0.104825	-0.50501		0.402376	0.58203	-0.501626		0.00171624	0.996653	-0.00338443	20.458	20.7613	20.5552	21.1217	20.5404	19.8055	20.3113	20.5502	21.0559	18.6725	20.6112	4	4	4	9.1	9.1	9.1	65.102	0	6.903	70420000	13
Q14103;O14979	Q14103	Heterogeneous nuclear ribonucleoprotein D0	HNRNPD	+	2.49493	0.00355385	2.73433		NaN	1	0	+	4.66461	0	3.53519	18.1223	18.3352	19.9558	18.4607	21.1092	21.5662	21.6831	18.3375	17.7417	17.6601	17.9313	5	5	5	11.8	11.8	11.8	38.434	0	12.662	81932000	11
Q14126	Q14126	Desmoglein-2	DSG2	+	1.97235	0.00436585	-2.17698		2.08719	0.0702769	-0.521264	+	1.54469	0.0162963	-1.65571	21.761	22.0763	21.6074	21.9715	18.4205	20.1067	20.504	21.406	21.2007	21.1898	21.5347	10	10	10	15.4	15.4	15.4	122.29	0	59.56	194310000	50
Q14149	Q14149	MORC family CW-type zinc finger protein 3	MORC3	+	4.60367	0	3.90038		0.162705	0.750909	0.390158	+	1.633	0.00850655	3.51022	18.9705	18.2942	18.3999	18.8846	22.3944	22.9356	22.283	17.2832	19.9888	17.742	21.0959	24	24	24	39.5	39.5	39.5	107.11	0	173.23	564770000	65
Q14151	Q14151	Scaffold attachment factor B2	SAFB2	+	5.06314	0	3.63734	+	6.34277	0	3.58201		0.0828303	0.918499	0.0553371	24.743	24.4849	24.6534	24.8392	28.7369	28.1387	28.0769	28.4395	28.2315	28.4907	27.8868	96	96	66	70.6	70.6	51.4	107.47	0	323.31	115120000000	1911
Q14244	Q14244	Ensconsin	MAP7	+	4.18409	0.000247788	2.63015		0.0636588	0.861278	-0.167276	+	1.26201	0.0263709	2.79743	18.6495	18.5358	18.7956	18.5341	21.7422	21.0501	20.9843	18.694	20.9937	16.8356	17.3226	4	4	4	6.8	6.8	6.8	84.051	0	10.033	61162000	10
Q14592;O43296;Q08ER8;Q5CZA5	Q14592	Zinc finger protein 460	ZNF460	+	3.44301	0.000993939	2.67382	+	4.05228	0	2.67863		0.00940046	0.991177	-0.00481272	19.2707	18.8128	18.4364	19.6106	21.7568	21.5398	21.8227	21.999	21.8546	21.5643	21.4271	9	9	9	24.6	24.6	24.6	63.664	0	28.397	244950000	31
Q14676	Q14676	Mediator of DNA damage checkpoint protein 1	MDC1	+	3.14975	0.00111538	2.10333		0.343914	0.631378	0.259642	+	2.43582	0.00444444	1.84369	18.4589	18.8696	17.9982	18.2069	20.4713	20.862	20.1269	18.8008	18.3094	18.1464	19.3156	6	6	6	5	5	5	226.66	0	19.322	37109000	11
Q14697	Q14697	Neutral alpha-glucosidase AB	GANAB		0.354386	0.516602	0.769728		0.036445	0.92644	0.109796		0.334211	0.564763	0.659932	20.0765	20.3168	17.0745	20.1035	19.971	20.1136	20.4031	20.2653	20.1117	17.4147	20.2188	6	6	6	9.2	9.2	9.2	106.87	0	16.423	72903000	34
Q14739	Q14739	Lamin-B receptor	LBR	+	2.42516	0.00376792	-1.54053	+	1.89534	0.033578	-1.02792		0.816074	0.200359	-0.512616	22.4426	23.0976	22.107	22.5993	20.9852	20.672	21.406	21.7638	21.3884	21.0201	21.9624	6	6	6	13.8	13.8	13.8	70.702	0	20.221	243990000	57
Q14839;Q8TDI0;Q12873	Q14839	Chromodomain-helicase-DNA-binding protein 4	CHD4	+	2.79309	0.0010892	4.25815		0.274509	0.634872	0.602635	+	2.06214	0.00540741	3.65551	20.0362	18.906	17.8414	17.6179	22.3718	23.0299	23.1738	19.4956	17.746	18.4991	21.0712	27	27	27	17.8	17.8	17.8	218	0	129.11	556820000	70
Q14865	Q14865	AT-rich interactive domain-containing protein 5B	ARID5B		0.351178	0.545758	0.548542	+	1.6691	0.0427241	1.20597		0.495131	0.385439	-0.657428	18.4904	19.9633	18.695	18.9771	19.9275	20.4798	18.3326	20.0567	20.4514	19.7344	20.7072	3	3	3	4.1	4.1	4.1	132.37	0	13.985	35221000	22
Q14974	Q14974	Importin subunit beta-1	KPNB1		0.0342697	0.977346	0.0788805		0.0265506	0.945571	0.0601263		0.012137	0.982856	0.0187542	21.1088	21.7163	18.8017	21.2656	20.6632	21.1614	20.5814	20.9065	20.8107	19.6924	21.7233	9	9	9	11.4	11.4	11.4	97.169	0	21.36	241150000	59
Q14978	Q14978	Nucleolar and coiled-body phosphoprotein 1	NOLC1	+	6.27431	0	5.14751	+	7.23474	0	4.91408		0.638939	0.44541	0.233427	19.5381	19.2163	19.2524	19.0521	24.6199	24.4312	24.1856	24.1167	24.3007	24.4081	23.8898	23	23	23	28.6	28.6	28.6	73.602	0	131.92	2534900000	207
Q14C86	Q14C86	GTPase-activating protein and VPS9 domain-containing protein 1	GAPVD1	+	1.06708	0.0486857	-1.37406		0.274235	0.642802	-0.433576		1.03016	0.0794238	-0.94048	20.1463	20.2646	18.0487	20.1632	18.4791	18.0508	18.315	18.5311	18.6489	19.6653	20.0433	3	3	3	3	3	3	164.98	0	9.1393	39930000	12
Q15005	Q15005	Signal peptidase complex subunit 2	SPCS2	+	2.76613	0.00370588	-1.34893		1.5998	0.095708	-0.671947	+	1.47094	0.042789	-0.676988	24.2116	24.4382	23.7437	24.3416	22.6514	22.721	23.1321	23.8538	23.4849	23.067	23.6415	10	10	10	45.6	45.6	45.6	25.003	0	42.698	1177100000	133
Q15008	Q15008	26S proteasome non-ATPase regulatory subunit 6	PSMD6		0.28376	0.614987	-0.661699		0.128302	0.7743	-0.355931		0.118497	0.851796	-0.305768	21.5315	21.7376	18.6877	21.6449	20.6898	19.3049	20.7215	21.2091	21.0458	18.3651	21.5579	5	5	5	13.1	13.1	13.1	45.531	0	11.542	138930000	25
Q15014	Q15014	Mortality factor 4-like protein 2	MORF4L2		0.124865	0.86249	-0.29376		0.510167	0.497	0.817273	+	1.91023	0.0115851	-1.11103	20.8124	21.4232	18.3793	21.3375	20.491	19.692	20.4	20.9328	21.7496	21.2964	21.2427	6	6	6	25.7	25.7	25.7	32.307	0	16.458	174860000	37
Q15022	Q15022	Polycomb protein SUZ12	SUZ12	+	1.88542	0.00811236	1.40656		0.147569	0.772042	0.1686	+	1.52504	0.0208561	1.23796	17.9492	18.5194	18.7941	19.3417	19.8634	20.4087	19.9009	18.3229	19.3043	18.1992	19.4524	2	2	2	3	3	3	83.054	0.0027726	3.0166	26283000	7
Q15029	Q15029	116 kDa U5 small nuclear ribonucleoprotein component	EFTUD2	+	2.59021	0.0026988	2.61079		0.257307	0.673174	0.293132	+	2.56537	0.0036129	2.31766	19.4466	18.2546	17.8025	18.7414	20.8295	21.0106	21.676	18.1687	19.0585	18.596	19.5943	14	14	14	22.2	22.2	22.2	109.43	0	26.129	126940000	20
Q15041	Q15041	ADP-ribosylation factor-like protein 6-interacting protein 1	ARL6IP1	+	0.999921	0.0441053	-3.0561		0.794267	0.280764	-2.66672		0.0984188	0.872729	-0.389383	22.8311	23.5939	18.3518	23.0645	17.8001	19.1224	19.7901	17.7437	18.446	18.2958	22.689	2	2	2	11.8	11.8	11.8	23.362	0	7.4721	136090000	9
Q15070	Q15070	Mitochondrial inner membrane protein OXA1L	OXA1L		0.0721375	0.929909	-0.249552		0.16575	0.735597	-0.622464		0.110123	0.854297	0.372912	23.1223	22.9288	18.9375	22.9847	22.2683	21.3409	21.6221	22.9853	21.6708	18.3844	22.4429	7	7	7	15.4	15.4	15.4	48.547	0	25.081	505910000	30
Q15072	Q15072	Zinc finger protein OZF	ZNF146		1.31936	0.0642483	-0.473461	+	4.71773	0	0.875552	+	3.12381	0.00270175	-1.34901	21.2453	21.3816	21.176	21.3483	20.467	20.7939	21.1821	22.1188	22.3081	22.0504	22.1762	11	11	10	50.7	50.7	45.5	33.307	0	36.387	348270000	73
Q15233;Q8WXF1	Q15233	Non-POU domain-containing octamer-binding protein	NONO	+	2.31197	0.00389937	-1.3047		0.206326	0.751378	-0.144833	+	2.34813	0.00503784	-1.15987	29.2371	29.1528	28.3254	29.1185	27.7801	27.7736	27.4075	28.7563	29.2802	28.4026	28.8155	70	70	68	79.8	79.8	79.8	54.231	0	323.31	108580000000	2444
Q15287	Q15287	RNA-binding protein with serine-rich domain 1	RNPS1	+	4.41287	0	4.21294		NaN	1	0	+	4.52207	0	4.1088	18.0499	18.3691	19.2361	18.6197	22.6939	22.9913	22.6598	18.1712	18.4878	19.2598	18.7726	7	7	7	26.2	26.2	26.2	34.208	0	72.973	343390000	28
Q15326	Q15326	Zinc finger MYND domain-containing protein 11	ZMYND11	+	2.71747	0.00210256	2.99064		0.376556	0.634031	-0.230158	+	3.15202	0.00182857	3.2208	18.9093	18.6924	18.9995	19.7965	22.8888	22.1961	21.1853	18.9397	18.5869	18.8263	19.1242	13	13	13	26.1	26.1	26.1	70.962	0	45.169	352910000	54
Q15365;P57721	Q15365	Poly(rC)-binding protein 1	PCBP1	+	2.39198	0.00374237	1.61766		NaN	1	0	+	1.8573	0.00658937	2.2656	17.809	18.0359	18.6256	18.7163	19.5157	20.292	19.9353	17.2503	17.7967	18.933	16.6149	5	5	4	21.1	21.1	18	37.497	0	11.353	34779000	12
Q15392	Q15392	Delta(24)-sterol reductase	DHCR24		0.104125	0.886855	-0.359294		0.290837	0.630549	-0.85714		0.213639	0.728966	0.497846	21.5694	22.2112	17.9694	22.128	20.321	19.9739	21.5357	21.0032	20.2459	18.0893	21.1111	8	8	8	16.7	16.7	16.7	60.101	0	20.266	172870000	40
Q15424	Q15424	Scaffold attachment factor B1	SAFB	+	4.95703	0	8.15157	+	5.96136	0	7.74501		0.884558	0.207538	0.406559	18.8028	19.9485	18.3992	18.3774	27.4155	26.8596	26.8255	26.5329	27.0141	26.4017	26.5592	68	38	38	55.8	34.8	34.8	102.64	0	323.31	14580000000	453
Q15427	Q15427	Splicing factor 3B subunit 4	SF3B4	+	2.44117	0.00382007	-1.62613		0.436477	0.587003	0.334831	+	2.81962	0.00275	-1.96096	24.9903	24.4867	25.6398	25.2808	23.7288	23.1955	23.4956	25.4102	25.3138	26.0853	24.9277	7	7	7	21.7	21.7	21.7	44.385	0	92.766	1765000000	83
Q15428	Q15428	Splicing factor 3A subunit 2	SF3A2	+	3.64527	0.00111005	-1.30283		0.823894	0.498498	-0.237899	+	3.25037	0.00326667	-1.06493	26.493	26.4386	26.088	26.5385	25.1955	25.1314	24.9332	26.1383	26.4267	26.1019	25.9397	21	21	21	38.8	38.8	38.8	49.255	0	228.89	7897000000	439
Q15459	Q15459	Splicing factor 3A subunit 1	SF3A1	+	2.47572	0.00368683	1.81444		0.282195	0.642303	-0.38658	+	1.52937	0.0143118	2.20101	19.1271	18.9904	19.5456	19.3045	20.4179	21.7237	21.0274	18.846	18.4478	17.7488	20.3788	7	7	7	14.2	14.2	14.2	88.885	0	34.692	98539000	14
Q15631	Q15631	Translin	TSN		0.384698	0.456584	-1.1107		0.47574	0.498756	-1.45158		0.0903146	0.883077	0.340882	22.0854	22.1632	18.4273	22.0696	18.6784	20.4978	21.0508	18.9616	21.0965	17.1846	21.6965	5	5	5	28.9	28.9	28.9	26.183	0	19.087	172450000	30
Q15637	Q15637	Splicing factor 1	SF1	+	2.17059	0.00392405	-1.7049		0.215421	0.735437	-0.154918	+	2.17153	0.0050929	-1.54998	22.8053	22.4843	21.9218	22.9263	21.2295	21.0867	20.1724	22.0316	22.8427	22.1763	22.4675	10	10	10	19.2	19.2	19.2	68.329	0	59.368	452130000	91
Q15714;O75157	Q15714	TSC22 domain family protein 1	TSC22D1	+	4.40456	0.000256881	-2.34069		0.727483	0.502429	-0.287931	+	3.73598	0.00181132	-2.05276	25.2765	24.7861	24.7863	24.8573	22.578	22.8012	22.3782	24.9684	24.7462	24.2375	24.6022	17	17	17	19.4	19.4	19.4	109.68	0	323.31	2619400000	220
Q15738	Q15738	Sterol-4-alpha-carboxylate 3-dehydrogenase, decarboxylating	NSDHL		0.31341	0.555296	1.14176		0.0846571	0.83592	-0.377856		0.603741	0.23056	1.51962	21.2548	21.9413	16.701	22.1277	21.5221	21.7796	21.6423	21.5523	18.5274	18.346	22.0878	10	10	10	41.8	41.8	41.8	41.9	0	52.631	221200000	49
Q15758	Q15758	Neutral amino acid transporter B(0)	SLC1A5		0.605095	0.213135	0.916465		0.0122934	0.975971	0.035028		0.430886	0.430976	0.881437	19.048	21.4153	18.8927	20.3018	20.753	20.7943	20.9454	18.2051	20.6162	19.3043	21.6724	3	3	3	7.9	7.9	7.9	56.598	0	11.611	63677000	19
Q15776;Q6AZW8;P19878;Q86Y25	Q15776	Zinc finger protein with KRAB and SCAN domains 8	ZKSCAN8	+	5.68365	0	4.43844		0.115595	0.809712	0.166352	+	2.94429	0.00207792	4.27209	18.6401	18.8837	18.5598	18.4475	22.7482	23.133	23.3325	18.4246	18.9615	17.652	20.1584	17	16	16	43.6	41	41	65.815	0	72.725	653450000	72
Q16514	Q16514	Transcription initiation factor TFIID subunit 12	TAF12	+	2.48863	0.00378102	2.01994		NaN	1	0	+	4.27904	0.00207407	2.29239	19.2661	17.8733	18.5749	17.9824	20.4649	20.5431	20.3243	18.3358	18.4605	17.9321	17.8785	2	2	2	16.1	16.1	16.1	17.924	0.0010121	3.9128	27905000	2
Q16629	Q16629	Serine/arginine-rich splicing factor 7	SRSF7	+	2.47328	0.00344776	2.29383		0.308927	0.630578	-0.505111	+	1.96953	0.00512088	2.79894	18.3624	20.0277	19.3691	18.8492	21.5014	21.6535	21.183	20.29	17.5824	18.0719	18.6437	5	5	5	25.6	25.6	25.6	27.366	0	21.105	95591000	16
Q16649	Q16649	Nuclear factor interleukin-3-regulated protein	NFIL3	+	4.41482	0	6.33962	+	4.74063	0	5.25844	+	2.11595	0.00753917	1.08118	18.9501	17.2736	18.7678	18.6518	24.7901	24.519	24.9422	23.5157	23.1935	23.9848	23.9831	34	34	34	81.6	81.6	81.6	51.471	0	323.31	2705900000	208
Q16670	Q16670	Zinc finger and SCAN domain-containing protein 26	ZSCAN26	+	1.46649	0.0157598	-1.97745		0.0344899	0.947321	0.025094	+	1.62956	0.0128745	-2.00254	21.0924	20.9604	21.9701	21.7473	18.041	19.8288	20.5255	21.5921	21.3973	21.3753	21.5059	7	7	7	20.5	20.5	20.5	55.253	0	18.838	191430000	46
Q16795	Q16795	NADH dehydrogenase [ubiquinone] 1 alpha subcomplex subunit 9, mitochondrial	NDUFA9		0.228655	0.698654	0.528655		0.155029	0.757044	-0.484087		0.366849	0.501695	1.01274	20.836	20.7988	17.9719	20.9413	20.402	20.127	21.4679	20.1108	20.0806	16.9594	21.4608	8	8	8	31.6	31.6	31.6	42.509	0	23.852	162910000	39
Q17R98	Q17R98	Zinc finger protein 827	ZNF827	+	1.67529	0.0107616	1.80025		0.0954129	0.830251	0.182171	+	1.29404	0.0306408	1.61807	18.2431	17.6629	19.7633	18.1625	20.0618	20.3413	20.3715	18.1263	17.9132	18.309	20.212	13	13	13	16.9	16.9	16.9	119.16	0	41.329	99648000	28
Q1ED39	Q1ED39	Lysine-rich nucleolar protein 1	KNOP1	+	4.62404	0	5.01098		0.413921	0.582778	-0.44844	+	4.10436	0	5.45942	18.3949	19.6288	18.5135	18.9119	23.8308	24.0007	23.7883	18.9164	17.266	18.8913	18.5817	30	30	30	56.8	56.8	56.8	51.588	0	257.42	1336100000	121
Q1KMD3	Q1KMD3	Heterogeneous nuclear ribonucleoprotein U-like protein 2	HNRNPUL2	+	4.45631	0	3.51348		0.0797115	0.848141	0.186489	+	1.71898	0.0076093	3.32699	18.1745	18.0077	18.0492	18.8437	21.5714	22.0046	21.7708	18.3612	17.1095	17.5593	20.791	11	11	11	21.4	21.4	21.4	85.104	0	73.868	226350000	35
Q2TB10	Q2TB10	Zinc finger protein 800	ZNF800	+	3.81507	0.000233333	3.54248		0.96983	0.230454	1.20334	+	1.71269	0.00842291	2.33915	19.5583	18.591	19.1829	19.8649	23.1016	22.8209	22.6027	20.2945	21.362	18.962	21.392	13	13	13	23.6	23.6	23.6	75.235	0	129.28	521600000	72
Q49A26	Q49A26	Putative oxidoreductase GLYR1	GLYR1	+	2.43817	0.00374007	2.03426		NaN	1	0	+	2.63086	0.00291525	2.40766	18.7282	19.1713	19.2581	18.0691	20.4015	21.3488	20.7725	18.065	18.2229	18.1175	19.3276	6	6	6	13	13	13	60.547	0	36.22	60147000	16
Q4LE39	Q4LE39	AT-rich interactive domain-containing protein 4B	ARID4B	+	3.63008	0.000235294	5.3528		1.27653	0.084209	1.82476	+	2.30601	0.0046015	3.52804	17.9317	19.1568	17.7655	19.6366	24.4039	23.7328	23.7896	20.2417	20.5379	19.0349	21.9753	38	36	36	30	29.1	29.1	147.81	0	323.31	1804900000	153
Q52LR7	Q52LR7	Enhancer of polycomb homolog 2	EPC2	+	3.58867	0.000191781	3.29629		0.640099	0.430899	0.770129	+	2.11465	0.00541317	2.52616	18.7119	17.8757	18.9084	17.7151	21.7063	21.6619	21.429	18.0323	19.5489	18.5071	20.2032	13	13	12	20.4	20.4	17.8	91.094	0	34.952	147840000	25
Q53F19	Q53F19	Uncharacterized protein C17orf85	C17orf85	+	3.41464	0.000184211	4.08912	+	3.61002	0	3.17633	+	3.0734	0.00438356	0.912785	17.1744	18.2989	18.7117	19.0165	22.3771	22.5771	22.2143	21.3828	21.6885	21.5013	21.3342	9	9	9	17.6	17.6	17.6	70.592	0	26.325	261250000	35
Q53GS9	Q53GS9	U4/U6.U5 tri-snRNP-associated protein 2	USP39	+	5.33228	0	6.33998	+	5.76537	0	4.90261	+	4.24552	0.00192	1.43737	18.7249	18.3169	17.7964	18.9489	24.7737	24.6938	24.8928	23.3843	23.3896	23.1038	23.5199	24	24	24	42.1	42.1	42.1	65.38	0	176.64	1527500000	129
Q53LP3	Q53LP3	Ankyrin repeat domain-containing protein SOWAHC	SOWAHC		0.157302	0.800292	-0.663456		0.104528	0.81068	0.399234		1.18669	0.0517758	-1.06269	22.8021	22.4427	17.2372	22.6953	20.7177	20.5481	20.6268	20.8261	22.241	21.2941	22.4129	12	12	12	34.3	34.3	34.3	55.671	0	70.553	273500000	67
Q5BJD5	Q5BJD5	Transmembrane protein 41B	TMEM41B	+	1.62594	0.0102889	-2.47698	+	1.89241	0.0137083	-2.35765		NaN	1	0	21.0024	21.2281	18.9628	21.0456	17.8642	17.2989	19.0851	17.6348	17.9462	19.4159	17.8115	1	1	1	6.5	6.5	6.5	32.513	0.001046	4.2526	54735000	7
Q5BKZ1	Q5BKZ1	DBIRD complex subunit ZNF326	ZNF326	+	3.54265	0.000205882	4.31612		0.0738577	0.854826	-0.138032	+	3.01155	0.00180282	4.45415	18.9149	17.7667	18.7182	19.705	22.8892	23.2855	23.1023	17.8217	18.8385	17.8088	20.0837	22	22	22	49.5	49.5	49.5	65.653	0	323.31	1046700000	96
Q5HYJ3;Q8TAV0	Q5HYJ3	Protein FAM76B	FAM76B	+	3.92248	0.000964706	-1.52214		0.18055	0.816258	-0.0534139	+	3.4289	0.00245161	-1.46873	29.0544	29.179	29.3174	29.2432	27.4518	27.6181	27.9593	29.0886	29.1853	29.3958	28.9107	46	46	46	83.8	83.8	83.8	38.708	0	323.31	61196000000	1159
Q5JRA6	Q5JRA6	Melanoma inhibitory activity protein 3	MIA3		0.462979	0.384745	-0.748767		0.360461	0.584638	-0.761634		0.00495264	0.993847	0.0128668	20.7245	20.4888	18.2411	20.4143	19.4998	19.4429	18.7125	20.2295	17.5601	18.5097	20.5229	6	6	6	4.1	4.1	4.1	213.7	0	10.177	61714000	21
Q5JTH9	Q5JTH9	RRP12-like protein	RRP12		0.191695	0.768637	-0.348273		0.068003	0.858979	-0.124575		0.199973	0.778669	-0.223698	20.6322	21.053	18.9174	21.5288	19.7152	20.2302	20.6083	20.9196	20.6247	19.4671	20.6217	11	11	11	11.8	11.8	11.8	143.7	0	34.393	168650000	42
Q5JVF3	Q5JVF3	PCI domain-containing protein 2	PCID2		0.867319	0.0675626	-2.23799		0.793519	0.308264	-1.31026		0.24264	0.674403	-0.927733	22.4487	22.4754	21.5858	22.7062	17.1828	21.0607	21.9545	21.4472	21.667	18.6936	22.1672	10	10	10	33.8	33.8	33.8	46.029	0	42.205	246220000	58
Q5PSV4	Q5PSV4	Breast cancer metastasis-suppressor 1-like protein	BRMS1L	+	4.70585	0	2.74215	+	1.62099	0.0331429	1.81317		0.602692	0.258979	0.928976	18.495	18.6998	18.3228	18.807	21.4537	21.0343	21.4819	21.3095	20.8561	18.6479	20.7638	8	8	8	26.9	26.9	26.9	37.629	0	40.658	148180000	32
Q5QJE6	Q5QJE6	Deoxynucleotidyltransferase terminal-interacting protein 2	DNTTIP2	+	5.16395	0	4.43381		NaN	1	0	+	2.97137	0.00170667	4.39059	18.349	19.0314	18.4922	18.3632	22.9813	23.2643	22.7328	19.2488	18.1391	17.3243	19.6965	25	25	25	41	41	41	84.468	0	275.7	683500000	91
Q5T200	Q5T200	Zinc finger CCCH domain-containing protein 13	ZC3H13	+	3.44961	0.0002	5.07752	+	1.41962	0.0464746	2.73468		1.04912	0.0515976	2.34284	17.1882	18.0196	19.041	19.1519	23.9548	23.2259	23.1024	21.6648	22.3958	18.356	21.9228	27	27	27	18	18	18	196.63	0	266.75	865340000	106
Q5T5X7	Q5T5X7	BEN domain-containing protein 3	BEND3	+	3.0056	0.00087234	4.34574		0.137196	0.771631	0.265624	+	2.94342	0.00197531	4.08011	17.6229	18.2916	17.7571	19.9135	22.739	22.5291	22.9579	18.9369	17.2503	18.7857	19.6748	40	40	40	54	54	54	94.474	0	269.52	1188400000	169
Q5T8P6	Q5T8P6	RNA-binding protein 26	RBM26	+	2.22863	0.00368	2.06322		0.0219314	0.959949	0.0356259	+	1.8687	0.00672986	2.0276	17.4571	17.8445	18.8132	18.8245	20.08	20.741	20.0731	18.2326	17.9535	17.4306	19.4652	11	10	10	12.7	11.4	11.4	113.6	0	18.351	70912000	24
Q5TEC3	Q5TEC3	Zinc finger protein 697	ZNF697		0.570257	0.222551	-1.1541		0.276023	0.635697	-0.58824		0.262766	0.662994	-0.565861	19.9061	19.6867	17.6726	20.7439	17.2907	19.4363	18.3177	20.1224	17.8894	17.8941	19.7503	2	2	2	4	4	4	60.461	0	4.6483	38234000	7
Q5VWN6	Q5VWN6	Protein FAM208B	FAM208B	+	1.11093	0.0434519	1.34184		NaN	1	0	+	1.76648	0.0100862	1.78054	19.3568	17.4342	18.2924	19.6269	20.254	19.9298	19.8745	18.7538	18.0636	17.1284	19.0096	2	2	2	1.2	1.2	1.2	268.84	0.001	3.6723	11306000	6
Q5VWQ0	Q5VWQ0	Round spermatid basic protein 1	RSBN1	+	2.1124	0.004	2.11496		0.157954	0.757086	-0.380042	+	1.24643	0.0281699	2.495	20.7955	19.375	19.3197	20.5391	21.9024	22.5675	21.8969	20.1089	19.8954	17.2673	21.2374	19	17	17	31.8	29.3	29.3	90.071	0	63.429	313450000	56
Q5VZL5	Q5VZL5	Zinc finger MYM-type protein 4	ZMYM4	+	5.32211	0	5.35681	+	4.56772	0	3.88822	+	2.09559	0.00606061	1.46859	19.3703	18.6763	18.6814	18.4596	24.0093	24.0428	24.4091	22.6534	22.7701	21.9835	23.3335	45	45	45	41.8	41.8	41.8	172.79	0	323.31	2056800000	193
Q63HK3	Q63HK3	Zinc finger protein with KRAB and SCAN domains 2	ZKSCAN2	+	2.93119	0.00161404	2.10102		NaN	1	0	+	3.31342	0.00195122	1.97337	17.8076	18.395	19.0057	18.8167	20.6614	20.6461	20.5142	18.2629	19.1234	18.8206	18.3287	4	4	4	6.6	6.6	6.6	110.94	0	16.145	30200000	8
Q68E01	Q68E01	Integrator complex subunit 3	INTS3		0.865821	0.0809087	1.29766		0.350061	0.586808	-0.801566		1.0752	0.0503114	2.09922	18.3926	20.6022	18.3794	20.1263	20.2932	20.449	21.2761	17.5079	17.3202	18.6825	20.7836	7	7	7	12.7	12.7	12.7	118.07	0	103.33	103610000	25
Q6DD88	Q6DD88	Atlastin-3	ATL3		0.301625	0.598594	-0.596821		0.293819	0.626269	-0.914843		0.0867465	0.882157	0.318021	22.3691	22.6007	19.8321	22.6807	20.9424	21.3931	21.486	22.1897	21.5452	17.6784	22.4099	11	11	11	29.9	29.9	29.9	60.541	0	54.173	415320000	79
Q6DN90;Q5JU85;Q9UPP2	Q6DN90	IQ motif and SEC7 domain-containing protein 1	IQSEC1	+	3.38877	0.00237288	-1.21544		0.26115	0.768118	-0.0669746	+	4.32304	0.00188235	-1.14847	25.061	24.9901	24.6081	24.9744	23.6309	23.5622	23.8859	24.8869	24.7696	24.8338	24.8756	49	49	49	48	48	48	108.31	0	323.31	5746000000	608
Q6N043	Q6N043	Zinc finger protein 280D	ZNF280D	+	2.0302	0.00394904	2.6176		NaN	1	0	+	4.44415	0	2.81193	18.2075	18.4151	16.3986	18.7811	20.7401	20.303	20.6614	18.0025	17.3922	17.9693	17.6609	7	5	5	9.6	7.4	7.4	109.28	0	23.956	46013000	10
Q6NT76	Q6NT76	Homeobox-containing protein 1	HMBOX1	+	2.75187	0.00233333	2.47766		0.0204521	0.960095	0.0476332	+	1.41313	0.017854	2.43002	18.4041	18.8929	18.7768	19.8972	21.7938	21.1404	21.477	17.4542	19.2401	18.5524	20.9147	8	8	8	27.1	27.1	27.1	47.278	0	35.352	141350000	27
Q6NZI2	Q6NZI2	Polymerase I and transcript release factor	PTRF	+	2.9692	0.00088172	5.18355		0.336561	0.606367	0.531009	+	5.25639	0	4.65254	18.516	19.7406	16.664	18.8436	23.6068	23.7333	23.5336	19.2327	19.364	18.6702	18.6213	15	15	15	33.3	33.3	33.3	43.476	0	133.85	607660000	55
Q6P1M0	Q6P1M0	Long-chain fatty acid transport protein 4	SLC27A4		0.566615	0.266829	-0.731646		0.352334	0.596056	-0.551352		0.118638	0.857233	-0.180294	21.3411	21.4778	19.3895	21.1744	20.1962	19.8296	20.3164	20.7582	20.9147	18.9209	20.5834	10	10	10	23.3	23.3	23.3	72.063	0	26.428	164770000	43
Q6P1X5	Q6P1X5	Transcription initiation factor TFIID subunit 2	TAF2		0.354605	0.570156	-0.382683		0.0944838	0.839542	-0.110996		0.289719	0.679571	-0.271687	24.2692	25.1689	23.5355	24.515	23.5592	23.9232	24.4861	24.577	23.9943	23.6577	24.8156	37	37	37	37.2	37.2	37.2	136.97	0	323.31	2752200000	325
Q6P4R8	Q6P4R8	Nuclear factor related to kappa-B-binding protein	NFRKB	+	4.95813	0	5.6298	+	3.01655	0	3.16653	+	2.22954	0.00481046	2.46327	18.0519	18.4413	18.1653	19.2498	24.1671	24.0706	24.0829	21.1558	21.8095	20.7687	22.8404	60	60	60	55.9	55.9	55.9	139	0	323.31	3706600000	323
Q6PCB5	Q6PCB5	Round spermatid basic protein 1-like protein	RSBN1L	+	2.82014	0.00167273	3.01463		0.326428	0.634824	-0.350167	+	3.74126	0.0016	3.3648	19.0584	20.0891	18.2284	19.072	21.8422	22.5129	22.0247	19.1148	18.4593	18.2184	19.2547	22	22	20	42.9	42.9	41.4	94.868	0	94.657	419650000	69
Q6PIU2	Q6PIU2	Neutral cholesterol ester hydrolase 1	NCEH1		0.101317	0.89454	-0.269633		0.526454	0.481854	-1.29413		0.4864	0.353699	1.0245	21.3277	21.482	18.1642	21.4406	20.1234	20.5662	20.3124	18.5558	20.0647	17.5248	21.0926	5	5	5	15.9	15.9	15.9	45.807	0	12.117	90404000	34
Q6PJT7	Q6PJT7	Zinc finger CCCH domain-containing protein 14	ZC3H14	+	4.05058	0	6.67046	+	3.85987	0	4.37958	+	3.63826	0.00188235	2.29088	18.012	17.8619	17.4102	19.6119	24.6645	25.1898	24.8291	22.3604	22.6771	22.3102	23.0665	40	40	40	64.1	64.1	64.1	82.875	0	323.31	3539600000	230
Q6PK81	Q6PK81	Zinc finger protein 773	ZNF773	+	2.99745	0.00113171	3.12011		NaN	1	0	+	1.99864	0.00507865	3.02567	17.8917	19.4424	18.3779	17.8982	21.3583	21.3448	21.8649	18.0183	17.0538	18.9582	19.9577	1	1	1	3.4	3.4	3.4	50.501	0.0027778	3.0226	72017000	7
Q6UN15	Q6UN15	Pre-mRNA 3-end-processing factor FIP1	FIP1L1	+	1.72752	0.0102604	1.66823		NaN	1	0	+	1.98352	0.00646	1.72997	18.1699	19.1608	19.6894	18.1086	20.2758	20.2278	20.8477	18.1459	19.2033	19.3999	18.1327	4	4	4	11.6	11.6	11.6	66.526	0	9.8274	33511000	9
Q6UW68	Q6UW68	Transmembrane protein 205	TMEM205		1.0206	0.0539906	-1.32219		0.86838	0.26	-1.75474		0.161621	0.798243	0.432544	22.9665	23.2093	20.8775	22.9202	21.2931	21.0567	21.1637	21.5109	21.107	18.2301	22.1066	4	4	4	23.8	23.8	23.8	21.198	0	14.551	181500000	35
Q6ZNA1	Q6ZNA1	Zinc finger protein 836	ZNF836	+	2.61545	0.00383333	-1.27697		0.10225	0.822808	-0.169396		0.718476	0.177102	-1.10757	24.8877	24.3717	24.7412	24.6623	23.8193	23.0751	23.2718	23.1896	24.5153	26.0814	24.1989	1	1	1	1.9	1.9	1.9	107.72	0.0028011	3.0762	696640000	20
Q6ZNA4	Q6ZNA4	E3 ubiquitin-protein ligase Arkadia	RNF111	+	2.98737	0.00386014	-0.95448	+	3.00794	0.017	0.578554	+	3.83053	0.00191045	-1.53303	25.5539	25.3021	25.4363	25.5647	24.235	24.5796	24.7148	26.2326	26.0332	26.0388	25.8667	50	50	50	48.6	48.6	48.6	108.86	0	323.31	18026000000	902
Q70SY1;Q96BA8	Q70SY1	Cyclic AMP-responsive element-binding protein 3-like protein 2;Processed cyclic AMP-responsive element-binding protein 3-like protein 2	CREB3L2	+	2.85649	0.00162115	2.50035		0.39792	0.575564	0.615056	+	1.2287	0.0336582	1.88529	18.5224	18.3746	17.435	18.569	20.1802	20.9163	21.0803	18.4865	18.8851	17.4938	20.4959	6	6	6	13.5	13.5	13.5	57.414	0	12.751	103200000	12
Q75N03	Q75N03	E3 ubiquitin-protein ligase Hakai	CBLL1	+	3.19854	0.00163556	-1.58192		0.476943	0.58953	-0.239781	+	3.24506	0.00267925	-1.34214	24.8188	24.5157	25.3513	25.0237	23.3028	23.3596	23.374	24.7065	24.8464	24.9246	24.273	18	18	18	43.4	43.4	43.4	54.519	0	207.06	3101400000	264
Q7L2J0	Q7L2J0	7SK snRNA methylphosphate capping enzyme	MEPCE	+	2.07781	0.0106336	-0.854072		0.203939	0.766827	-0.0917978	+	2.09634	0.013323	-0.762274	22.5543	22.8796	22.2948	22.8541	21.5072	21.9143	21.9534	22.4879	22.2636	22.7232	22.7409	16	16	16	26.7	26.7	26.7	74.354	0	106.09	737040000	111
Q7L5N7	Q7L5N7	Lysophosphatidylcholine acyltransferase 2	LPCAT2	+	1.22791	0.0269552	-2.09846	+	1.87015	0.013567	-2.50556		NaN	1	0	21.1809	21.8776	19.2992	21.8235	17.7959	19.6319	19.4127	18.1594	18.4755	17.8446	19.6795	3	3	3	7.2	7.2	7.2	60.207	0	6.6225	46803000	13
Q7Z417	Q7Z417	Nuclear fragile X mental retardation-interacting protein 2	NUFIP2	+	2.73199	0.00289062	-1.86869		0.483256	0.555609	-0.394523	+	2.27036	0.00513636	-1.47417	32.6206	32.6131	33.6471	32.573	31.0716	30.912	31.0007	32.4179	32.3673	33.1809	31.9096	67	67	67	66.9	66.9	66.9	76.12	0	323.31	1123000000000	4794
Q7Z6E9	Q7Z6E9	E3 ubiquitin-protein ligase RBBP6	RBBP6	+	3.4591	0.000189189	4.19576		0.785263	0.309438	1.27111	+	1.75276	0.00714019	2.92466	18.4036	20.2571	19.0315	18.9306	23.5148	23.5413	22.9982	21.1066	21.009	18.3344	21.2572	36	36	36	29.4	29.4	29.4	201.56	0	268.41	1077700000	124
Q7Z6I8	Q7Z6I8	UPF0461 protein C5orf24	C5orf24	+	2.57552	0.00291339	2.57898		0.526652	0.490348	1.07127		0.688272	0.177188	1.50771	18.621	19.8235	18.239	18.3007	20.9313	21.4925	21.5513	20.738	20.5754	17.2291	20.7267	6	6	6	48.9	48.9	48.9	20.132	0	24.573	137020000	28
Q86T24	Q86T24	Transcriptional regulator Kaiso	ZBTB33	+	3.13651	0.000953488	4.03456		0.302284	0.631979	0.555684	+	2.27104	0.00463768	3.47887	18.4803	20.7198	19.5834	19.5309	23.4061	23.6664	23.7669	19.4787	20.3431	18.9325	21.7828	23	23	23	43.6	43.6	43.6	74.484	0	204.62	885190000	106
Q86U86	Q86U86	Protein polybromo-1	PBRM1	+	3.69509	0.000227642	4.23628	+	2.1342	0.0107826	-1.58526	+	5.23766	0	5.82155	18.031	19.1327	18.3773	19.5343	22.6224	23.2761	23.1168	16.7059	17.5051	17.536	16.9872	46	46	46	31.8	31.8	31.8	192.95	0	266.57	914320000	123
Q86UE4	Q86UE4	Protein LYRIC	MTDH	+	2.35863	0.00397436	-1.29277		0.683862	0.359685	-1.74461		0.115555	0.850399	0.451845	22.7601	22.6577	21.913	22.8304	21.1814	21.1317	21.4295	21.9388	22.2409	17.1583	21.8448	10	10	10	30.1	30.1	30.1	63.836	0	62.701	473940000	81
Q86UP2	Q86UP2	Kinectin	KTN1		0.859205	0.114513	-0.662939		0.148076	0.780247	-0.129638		1.54	0.0511573	-0.533301	22.9466	23.0951	21.9415	23.3488	22.3061	21.9562	22.2478	22.8072	22.9073	22.3324	22.7665	56	56	56	56.2	56.2	56.2	156.27	0	323.31	2429700000	474
Q86VM9	Q86VM9	Zinc finger CCCH domain-containing protein 18	ZC3H18	+	3.0748	0.000931818	4.56739		0.670108	0.36975	1.48045	+	1.37816	0.0177891	3.08694	18.3303	17.4423	17.5631	19.6289	23.1365	23.0467	22.2423	20.4452	21.0648	16.9409	20.4354	13	13	13	18.4	18.4	18.4	106.38	0	41.617	374380000	52
Q86XP3	Q86XP3	ATP-dependent RNA helicase DDX42	DDX42		0.064458	0.944654	-0.177471		0.0739731	0.851705	0.17925		0.432065	0.519052	-0.356721	23.6597	23.5272	20.4092	23.8156	22.5492	22.8857	22.5915	22.8162	23.4239	22.2958	23.5927	40	40	40	54.5	54.5	54.5	102.97	0	323.31	2399100000	313
Q86YP4	Q86YP4	Transcriptional repressor p66-alpha	GATAD2A	+	4.01346	0	4.29288	+	3.36406	0	2.61802	+	2.93172	0.00277477	1.67487	17.6414	19.0577	18.8453	18.3147	22.5948	22.9148	22.7634	20.549	21.3458	20.9904	21.446	23	23	20	44.7	44.7	41.1	68.062	0	205.54	999190000	138
Q8IVF2	Q8IVF2	Protein AHNAK2	AHNAK2	+	4.07437	0	5.28036	+	4.59071	0	4.36826	+	3.2369	0.00474074	0.912103	19.6225	19.531	17.9849	19.0427	24.1277	24.5469	24.3023	23.4259	23.5238	23.2784	23.426	65	65	65	26	26	26	616.62	0	323.31	3081300000	350
Q8IWI9	Q8IWI9	MAX gene-associated protein	MGA	+	4.20046	0	5.30959	+	3.75632	0	4.08486	+	1.51764	0.0208138	1.22473	19.3306	18.2938	17.6358	18.7923	23.8361	23.6847	23.9474	21.9173	22.8434	22.19	23.4413	83	83	83	34.7	34.7	34.7	336.16	0	323.31	3150200000	419
Q8IWS0	Q8IWS0	PHD finger protein 6	PHF6		0.0914388	0.91025	-0.199473		0.228075	0.674705	-0.540558		0.157954	0.808029	0.341085	21.517	21.0473	18.7286	21.4443	20.376	20.7285	20.3499	20.4135	20.7518	18.1455	21.2641	9	9	9	31.8	31.8	31.8	41.29	0	18.287	141160000	31
Q8IWX8	Q8IWX8	Calcium homeostasis endoplasmic reticulum protein	CHERP		0.95214	0.121241	-0.46415		0.309552	0.658385	-0.201558		0.395632	0.588266	-0.262592	23.9861	23.9795	23.4244	24.2273	23.362	23.7441	23.2145	23.7799	23.6561	23.1642	24.211	25	25	25	33	33	33	103.7	0	146.5	2242200000	265
Q8IX12	Q8IX12	Cell division cycle and apoptosis regulator protein 1	CCAR1	+	6.23051	0	5.89854		0.561761	0.467391	1.00259	+	2.36624	0.00321311	4.89596	18.4979	18.6967	18.8302	18.3931	24.426	24.2476	24.8354	19.3527	18.7589	18.3106	22.006	31	31	31	29.7	29.7	29.7	132.82	0	323.31	2524400000	176
Q8IXT5	Q8IXT5	RNA-binding protein 12B	RBM12B	+	2.77371	0.00364789	1.19348		NaN	1	0	+	2.85511	0.00267826	1.7507	18.2957	18.7051	18.0655	18.1415	19.719	19.44	19.3273	18.312	17.8261	17.3096	17.5313	2	2	2	1.9	1.9	1.9	118.1	0.0018993	3.2246	15527000	7
Q8IY92	Q8IY92	Structure-specific endonuclease subunit SLX4	SLX4	+	3.51513	0.000194444	3.96362		NaN	1	0	+	3.60643	0.00155556	4.35806	17.7047	19.1999	18.5072	18.8966	22.8428	22.7927	21.9867	18.2827	17.3206	18.1191	19.0083	26	26	26	21.7	21.7	21.7	200.01	0	163.38	394090000	80
Q8IYB3	Q8IYB3	Serine/arginine repetitive matrix protein 1	SRRM1	+	5.97516	0	5.30786	+	5.98067	0	3.26662	+	5.38359	0	2.04124	18.4119	17.6964	18.2216	18.0881	23.551	23.3229	23.3632	21.2165	21.4847	21.3184	21.4648	8	8	8	13.8	13.8	13.8	102.33	0	96.296	455430000	61
Q8IYH5	Q8IYH5	ZZ-type zinc finger-containing protein 3	ZZZ3	+	2.55177	0.00270968	2.9496		0.763027	0.362514	0.801071	+	3.14914	0.00259091	2.14853	19.1121	19.5274	17.6347	17.9274	21.5488	21.5116	21.4396	18.8969	19.7704	18.9608	19.7778	12	12	12	18.6	18.6	18.6	102.02	0	37.752	213890000	48
Q8IZ40	Q8IZ40	REST corepressor 2	RCOR2	+	2.92299	0.00138249	2.70881		NaN	1	0	+	3.60927	0.00136585	3.10742	18.0008	18.0801	18.5943	19.5033	21.2063	21.232	21.322	18.7393	18.4564	17.9172	17.4711	5	5	5	15.5	15.5	15.5	58.011	0	11.161	50769000	7
Q8IZD2	Q8IZD2	Histone-lysine N-methyltransferase 2E	KMT2E		0.507962	0.296508	-1.07072		0.13783	0.761104	-0.46372		0.182249	0.762224	-0.606996	20.7378	20.7026	17.8555	20.9184	18.8854	18.2446	19.8186	20.4146	21.0335	16.5027	20.4086	11	11	11	8.4	8.4	8.4	204.96	0	22.328	102050000	41
Q8IZL8	Q8IZL8	Proline-, glutamic acid- and leucine-rich protein 1	PELP1		0.281693	0.598528	1.12061		0.118333	0.781748	0.50719		0.261426	0.661937	0.613422	21.4599	22.2477	16.4119	21.9604	21.6482	21.6268	21.6468	21.594	21.783	18.6337	22.0981	13	13	13	17.2	17.2	17.2	119.7	0	77.757	415330000	99
Q8N0Y2	Q8N0Y2	Zinc finger protein 444	ZNF444	+	4.32769	0	3.99419		0.722979	0.35866	1.14851	+	1.53549	0.013375	2.84568	18.4711	19.0027	18.7688	18.4101	23.2703	22.2757	22.4261	18.2297	18.7901	20.9418	21.2851	6	6	6	24.8	24.8	24.8	35.204	0	24	181400000	24
Q8N1F7	Q8N1F7	Nuclear pore complex protein Nup93	NUP93		0.25712	0.697085	-0.295416		0.650232	0.374661	-1.75266		0.436639	0.396551	1.45725	22.2634	22.9167	21.349	22.9846	21.8848	22.0023	22.3619	22.1898	20.7215	17.1061	22.4856	20	20	20	28.7	28.7	28.7	93.487	0	110.01	666930000	152
Q8N1G0	Q8N1G0	Zinc finger protein 687	ZNF687	+	3.98431	0	6.82333	+	4.54653	0	6.0013	+	2.85694	0.0051954	0.82204	18.807	17.7428	19.7669	17.5151	25.2637	25.2357	25.3445	24.4597	24.4797	24.1892	24.7085	56	56	55	52.5	52.5	52.5	129.53	0	323.31	10162000000	528
Q8N3X1	Q8N3X1	Formin-binding protein 4	FNBP4	+	3.27411	0.001	3.69353		1.09883	0.165859	1.32097	+	1.65193	0.0114937	2.37256	18.0515	17.6881	18.2938	19.0782	22.0043	22.6054	21.3046	18.8138	21.1445	19.6545	18.7827	4	4	4	6.3	6.3	6.3	110.26	0	16.478	115000000	16
Q8N3Z6	Q8N3Z6	Zinc finger CCHC domain-containing protein 7	ZCCHC7	+	5.92359	0	3.82181		NaN	1	0	+	2.8736	0.00265116	3.96874	18.8712	18.4169	18.7505	18.8547	22.6902	22.4591	22.4861	17.1997	19.6145	19.0528	18.4386	11	11	11	28.9	28.9	28.9	63.052	0	54.108	385180000	37
Q8N5M9	Q8N5M9	Protein jagunal homolog 1	JAGN1		0.540802	0.241192	-1.33082		0.322964	0.596482	-1.18243		0.0337244	0.956766	-0.148385	23.3947	22.9531	19.4607	23.0024	20.9571	20.2873	21.3714	21.9402	23.0794	17.3756	21.6859	2	2	2	7.7	7.7	7.7	21.125	0	6.9321	148860000	31
Q8N8K9	Q8N8K9	Uncharacterized protein KIAA1958	KIAA1958	+	3.81782	0.000222222	3.22121		NaN	1	0	+	3.63849	0.00119149	2.70253	17.5164	18.3883	18.5976	17.7127	21.141	21.2809	21.403	18.5525	17.9609	19.1122	18.6642	4	4	4	11.3	11.3	11.3	79.211	0	48.755	92845000	16
Q8NAF0	Q8NAF0	Zinc finger protein 579	ZNF579	+	3.47392	0.000207407	5.33519	+	2.89877	0	3.71553	+	1.74742	0.011682	1.61966	19.2187	19.0258	17.0563	19.1376	23.9887	23.9127	23.933	22.2526	22.655	21.2693	23.1237	20	20	20	43.6	43.6	43.6	60.509	0	223.46	1096300000	129
Q8NAP3	Q8NAP3	Zinc finger and BTB domain-containing protein 38	ZBTB38	+	4.58783	0	4.14653	+	2.53993	0.00239024	2.35875	+	1.66805	0.0125366	1.78778	19.3002	18.5526	18.8515	19.4468	22.8472	23.3545	23.3512	21.724	20.2566	21.2512	22.3544	32	32	32	37.7	37.7	37.7	134.26	0	298.87	1339300000	153
Q8NB50	Q8NB50	Zinc finger protein 62 homolog	ZFP62	+	3.16483	0.000911111	3.3598		0.097126	0.840602	-0.104467	+	4.11417	0	3.46426	17.7479	19.2364	18.4223	19.1214	21.9179	21.6406	22.4168	18.2167	18.3284	19.0679	18.4969	20	20	15	34.9	34.9	23.6	102.51	0	56.908	293410000	48
Q8NBX0	Q8NBX0	Saccharopine dehydrogenase-like oxidoreductase	SCCPDH		0.0521117	0.959625	-0.14903		0.254723	0.644638	-0.810298		0.22102	0.713246	0.661268	22.784	23.9519	20.1787	23.4099	22.4302	22.1806	22.6855	23.0145	22.5773	18.7928	22.6987	10	10	10	26.3	26.3	26.3	47.151	0	27.959	386290000	48
Q8NC51	Q8NC51	Plasminogen activator inhibitor 1 RNA-binding protein	SERBP1	+	3.91995	0.000254545	4.18496	+	4.54809	0	4.53918		0.511694	0.446322	-0.354215	17.3938	17.6432	18.7626	18.3513	21.9618	22.3702	22.3361	22.8705	22.8162	22.783	21.8379	8	8	8	30.9	30.9	30.9	44.965	0	232.96	452350000	75
Q8NCY6	Q8NCY6	Myb/SANT-like DNA-binding domain-containing protein 4	MSANTD4	+	2.96611	0.000849741	4.43782		0.574582	0.446032	1.20822	+	1.67436	0.00860274	3.22959	16.9242	19.3387	17.1161	17.9037	22.0268	22.4446	22.3042	18.8694	19.098	17.0717	21.0766	9	9	9	34.2	34.2	34.2	41.149	0	37.939	187610000	23
Q8ND82;Q86YH2	Q8ND82	Zinc finger protein 280C	ZNF280C	+	4.7936	0	5.54579	+	1.95918	0.0104176	2.95953	+	1.43937	0.016679	2.58625	18.3178	17.6603	18.9795	18.6017	24.0398	24.0447	23.7223	21.6248	22.4173	19.1069	22.2484	27	27	25	49.9	49.9	46.9	83.095	0	227.47	1330300000	154
Q8NDT2	Q8NDT2	Putative RNA-binding protein 15B	RBM15B		0.187454	0.767217	-0.428266		0.0270108	0.946048	-0.0716624		0.225844	0.72883	-0.356604	22.5491	22.6711	19.7587	22.9274	21.3522	21.4951	21.7976	22.1451	22.3952	20.3759	22.7034	27	27	25	43.3	43.3	40.7	97.204	0	158.9	938550000	194
Q8NE86	Q8NE86	Calcium uniporter protein, mitochondrial	MCU		0.08004	0.92161	0.208715		0.34944	0.585696	-1.07395		0.43699	0.401878	1.28267	20.5586	21.18	18.1092	21.4956	20.2675	20.3176	21.0486	21.0581	17.4053	17.395	21.1892	7	7	7	28.2	28.2	28.2	39.866	0	25.057	142770000	34
Q8NEA6;Q8NBF1;Q9BZE0;P08151;P10071;P10070	Q8NEA6	Zinc finger protein GLIS3	GLIS3		0.416232	0.430234	-0.856029	+	1.46809	0.0442051	-2.24886	+	1.19916	0.0427485	1.39283	21.0673	20.9277	18.1086	20.821	20.0846	19.2401	18.8006	19.1973	17.3291	17.8131	17.5897	7	7	7	14.3	14.3	14.3	83.635	0	14.234	72658000	16
Q8NEW0	Q8NEW0	Zinc transporter 7	SLC30A7	+	1.7409	0.0107322	-1.47666		0.863639	0.266659	-1.64485		0.0528782	0.92932	0.168184	23.0464	24.3777	23.6709	24.1257	21.9541	22.1082	22.9232	22.9301	22.5387	19.5126	23.6599	3	3	3	10.9	10.9	10.9	41.625	0	45.39	480380000	43
Q8NEY8	Q8NEY8	Periphilin-1	PPHLN1	+	2.60425	0.00209362	4.26904		0.987403	0.182721	2.27722		0.792333	0.114777	1.99182	18.9302	19.1081	16.584	19.1267	23.0857	22.7847	22.2485	21.9316	21.7661	17.699	21.4612	13	13	13	33.2	33.2	33.2	52.736	0	46.499	419940000	52
Q8NF37	Q8NF37	Lysophosphatidylcholine acyltransferase 1	LPCAT1		0.890592	0.0762427	-1.25353	+	2.81259	0.00135065	-2.48553		0.93388	0.0861711	1.232	20.9077	20.7976	19.665	21.2843	18.0923	20.1306	20.0074	17.5857	18.4311	17.8313	18.8643	5	5	5	11.4	11.4	11.4	59.151	0	8.751	53376000	14
Q8NFD5;O14497;REV__Q8NFD5;Q9Y651	Q8NFD5	AT-rich interactive domain-containing protein 1B	ARID1B	+	3.25431	0.00236287	-1.33393		0.364101	0.655932	-0.162407	+	2.75358	0.0042953	-1.17152	26.7801	26.6947	27.2496	26.79	25.4173	25.471	25.7457	26.8788	26.562	27.0344	26.3896	74	74	74	48.5	48.5	48.5	243.94	0	323.31	24207000000	1216
Q8NFH3	Q8NFH3	Nucleoporin Nup43	NUP43	+	1.92415	0.00633526	-1.70018		0.462437	0.560201	-0.433053	+	2.16872	0.00603015	-1.26713	23.8337	23.7695	22.4743	24.0681	22.0697	21.8412	21.5977	23.1203	23.5086	22.4837	23.3009	6	6	6	19.2	19.2	19.2	42.15	0	244.94	563480000	71
Q8NHM5	Q8NHM5	Lysine-specific demethylase 2B	KDM2B	+	3.16095	0.000845361	2.72303		0.475456	0.521037	0.758988	+	1.1998	0.0352602	1.96404	18.5974	19.523	18.3328	18.967	21.1499	21.5991	21.9852	20.5903	18.5062	18.3961	20.9636	13	13	13	13.8	13.8	13.8	152.61	0	67.474	206010000	36
Q8NHW3	Q8NHW3	Transcription factor MafA	MAFA	+	1.67186	0.0118587	-1.49105		0.117603	0.81052	-0.158624	+	1.68226	0.0139695	-1.33242	25.3958	25.5133	27.0367	25.8126	24.5984	24.3012	24.4461	25.9941	25.4459	26.6046	25.0793	11	11	10	27.8	27.8	24.4	36.982	0	323.31	3803300000	185
Q8NI27	Q8NI27	THO complex subunit 2	THOC2	+	1.34289	0.0247035	1.48534		0.310861	0.630834	0.522003		0.692294	0.200527	0.963335	18.8405	18.109	18.128	20.0526	20.3542	20.5268	19.9226	19.4932	19.347	17.8749	20.5032	7	7	7	5.5	5.5	5.5	182.77	0	15.047	50690000	18
Q8TAD8	Q8TAD8	Smad nuclear-interacting protein 1	SNIP1	+	4.87416	0	9.20002	+	5.82602	0	8.56789	+	2.32221	0.0134275	0.632131	19.1137	19.0954	18.586	17.1898	27.9266	27.6613	27.5009	27.088	27.0675	27.214	26.8869	30	30	30	53.8	53.8	53.8	45.777	0	323.31	22674000000	461
Q8TAQ2	Q8TAQ2	SWI/SNF complex subunit SMARCC2	SMARCC2		0.773325	0.0998496	1.59081		0.290704	0.63151	0.633189		1.00627	0.0819892	0.957624	22.0771	21.4355	18.6326	22.1181	22.3024	22.7937	22.8738	21.5834	22.1084	20.6865	22.4178	19	19	14	19.9	19.9	15.3	132.88	0	88.268	790390000	135
Q8TC12	Q8TC12	Retinol dehydrogenase 11	RDH11		0.169694	0.783756	-0.576905		0.121278	0.781041	-0.40549		0.0541142	0.928113	-0.171415	21.4893	21.795	17.7931	21.7595	18.7117	20.5762	21.1092	21.1866	20.3366	18.0984	21.5934	6	6	6	21.1	21.1	21.1	35.386	0	32.113	189640000	42
Q8TCJ2	Q8TCJ2	Dolichyl-diphosphooligosaccharide--protein glycosyltransferase subunit STT3B	STT3B		0.0137711	0.990141	-0.040966		0.169265	0.730206	-0.637628		0.160862	0.793882	0.596662	20.4249	21.5059	17.9061	21.4182	20.0871	20.323	20.4083	20.7417	21.0389	16.1032	20.8207	8	8	8	9.6	9.6	9.6	93.673	0	14.691	123710000	23
Q8TED1	Q8TED1	Probable glutathione peroxidase 8	GPX8		0.0595665	0.955079	-0.113838		0.518835	0.496388	-0.816692		0.572831	0.307215	0.702854	20.8899	21.5871	19.0761	21.208	20.3384	20.5363	20.8545	20.6384	19.0417	19.0992	20.715	5	5	5	22.5	22.5	22.5	23.881	0	11.245	131170000	23
Q8TF01	Q8TF01	Arginine/serine-rich protein PNISR	PNISR	+	2.78092	0.00164286	3.1464		NaN	1	0	+	8.49179	0	2.65628	17.9775	19.5825	17.9024	17.7189	21.4683	21.423	21.4339	18.772	18.7492	18.7677	18.8529	4	4	4	4.8	4.8	4.8	92.576	0	9.6846	71362000	12
Q8WUA2	Q8WUA2	Peptidyl-prolyl cis-trans isomerase-like 4	PPIL4	+	1.89171	0.00617442	1.97746		NaN	1	0	+	2.55431	0.00323967	2.52744	19.5508	18.6472	19.5596	17.967	21.2343	21.1886	20.303	19.3613	18.0461	18.0745	18.0427	6	6	6	18.3	18.3	18.3	57.224	0	34.573	70417000	16
Q8WUB8	Q8WUB8	PHD finger protein 10	PHF10	+	2.5679	0.00231405	3.77284		0.0600956	0.865751	0.13481	+	2.56379	0.0028	3.63803	17.6024	18.51	17.3732	19.8921	21.8712	22.3371	22.1435	18.139	19.238	17.0718	19.4681	11	11	11	21.5	21.5	21.5	56.05	0	51.363	284110000	48
Q8WV24	Q8WV24	Pleckstrin homology-like domain family A member 1	PHLDA1	+	3.89913	0.00112621	-1.18537		0.676879	0.597444	-0.143563	+	3.92379	0.0024	-1.04181	23.5878	23.7524	23.8845	23.5358	22.4684	22.6417	22.4041	23.3943	23.6341	23.4869	23.6709	9	9	9	15	15	15	45.016	0	19.647	798280000	83
Q8WVX9	Q8WVX9	Fatty acyl-CoA reductase 1	FAR1		0.03077	0.978767	-0.12296		0.182254	0.716483	-0.642179		0.225055	0.715217	0.519219	22.1231	22.4566	17.8018	22.5218	21.015	20.8469	21.4467	21.311	21.0456	18.3215	21.6565	10	10	10	26.2	26.2	26.2	59.356	0	26.977	236870000	56
Q8WWM7	Q8WWM7	Ataxin-2-like protein	ATXN2L	+	4.64767	0.000252252	-1.91872		1.56194	0.231602	-0.376858	+	4.53867	0.00147368	-1.54186	24.6021	24.2258	24.1739	24.4593	22.4946	22.5018	22.3434	24.0889	24.1679	23.8647	23.8323	35	35	35	33.9	33.9	33.9	113.37	0	224.43	3452600000	426
Q8WWQ0;Q9NSI6	Q8WWQ0	PH-interacting protein	PHIP	+	2.77019	0.00258436	2.14396		1.18157	0.194427	-0.760879	+	3.61548	0.00124444	2.90484	20.0393	19.3751	18.7827	19.3023	21.1118	21.6576	21.787	19.0466	18.0942	18.9015	18.4136	19	19	19	15.5	15.5	15.5	206.69	0	55.394	208340000	36
Q8WWY3	Q8WWY3	U4/U6 small nuclear ribonucleoprotein Prp31	PRPF31		0.711739	0.161603	0.728259		NaN	1	0	+	1.7806	0.0104721	1.67517	18.6851	19.0038	17.9816	19.7234	19.1883	20.1098	19.4322	18.6308	17.0509	18.2796	17.6451	3	3	3	8	8	8	55.455	0	7.5425	14162000	5
Q8WYQ5	Q8WYQ5	Microprocessor complex subunit DGCR8	DGCR8	+	2.7897	0.00159307	2.71421		0.310162	0.633495	0.447698	+	1.93778	0.00601026	2.26652	18.4406	17.7246	17.3639	18.9935	20.7084	20.7809	21.0452	17.5613	18.6442	18.23	19.8779	7	7	7	16.7	16.7	16.7	86.044	0	17.597	57060000	14
Q8WZ42	Q8WZ42	Titin	TTN		0.149949	0.847875	-0.159784		0.239699	0.672967	0.379526		0.343179	0.565838	-0.53931	24.4898	25.0054	26.0194	25.4646	25.3628	24.9425	24.9498	24.8382	25.3242	27.2557	25.0794	3	3	3	0.2	0.2	0.2	3816	0.0010101	3.8822	1195500000	19
Q92504	Q92504	Zinc transporter SLC39A7	SLC39A7		0.876072	0.0844978	-1.08225		0.311205	0.632184	-0.364955		0.514768	0.353996	-0.71729	27.4947	27.3269	26.3818	27.9736	25.9357	25.4352	27.2652	26.9909	26.5362	26.2624	27.9278	4	4	4	11.5	11.5	11.5	50.117	0	199.05	5852800000	70
Q92520	Q92520	Protein FAM3C	FAM3C		0.902629	0.0658673	-1.78622		0.492916	0.497805	-1.19112		0.18892	0.753371	-0.5951	21.0093	22.1496	19.2872	21.8228	18.2491	18.9124	20.6817	21.0686	21.755	18.3461	18.3348	6	6	6	31.3	31.3	31.3	24.68	0	15.108	134350000	31
Q92570;P43354;P22736	Q92570	Nuclear receptor subfamily 4 group A member 3	NR4A3		0.515594	0.398711	-0.420248		0.0258803	0.958684	0.0235419	+	1.85059	0.0432948	-0.44379	24.1182	24.3294	23.0641	24.3273	23.6154	23.3396	23.6635	23.8963	23.8294	24.0687	24.1388	20	20	20	28.4	28.4	28.4	68.229	0	224.97	2686400000	259
Q92643	Q92643	GPI-anchor transamidase	PIGK		0.00923711	0.993308	0.0289008		0.0558426	0.872422	-0.16856		0.0967545	0.883276	0.197461	21.4725	21.9773	18.2195	21.5796	20.6906	20.6193	21.2135	20.5368	21.0471	19.0347	21.956	7	7	7	27.8	27.8	27.8	45.251	0	25.509	211650000	59
Q92766	Q92766	Ras-responsive element-binding protein 1	RREB1	+	3.04778	0.000891304	4.32744	+	2.87642	0	3.19488	+	1.97155	0.00962771	1.13256	18.7092	17.3253	19.6144	19.3968	23.2034	22.9152	23.148	21.628	21.6339	21.9435	22.6198	19	19	19	17.7	17.7	17.7	181.42	0	68.605	372120000	55
Q92785	Q92785	Zinc finger protein ubi-d4	DPF2	+	3.55296	0.00021374	4.92885		0.447121	0.528397	0.907176	+	2.09984	0.00474839	4.02167	18.6316	19.0402	17.5886	19.7475	23.4857	23.9527	23.6041	19.3106	20.601	17.587	21.1379	16	16	16	49.6	49.6	49.6	44.155	0	157.23	740190000	77
Q92896	Q92896	Golgi apparatus protein 1	GLG1	+	1.75802	0.014944	-0.974842		0.870469	0.309879	-0.795925		0.131165	0.850806	-0.178918	21.5864	22.1146	21.2068	21.969	20.6635	20.5021	21.0674	21.6938	20.4459	20.0077	21.5457	22	22	22	24.9	24.9	24.9	134.55	0	64.092	483460000	147
Q92908;Q9BWX5;P43694	Q92908	Transcription factor GATA-6	GATA6	+	3.69634	0.000942529	-1.74035		0.888675	0.500085	-0.220969	+	3.31505	0.002375	-1.51939	27.0053	26.7111	26.7588	27.0265	24.7723	25.3258	25.3071	26.9051	26.4584	26.5701	26.6842	28	28	28	41	41	41	60.032	0	323.31	7432500000	376
Q92922	Q92922	SWI/SNF complex subunit SMARCC1	SMARCC1	+	2.29759	0.00352593	3.65116		0.995582	0.212368	1.34048	+	2.4	0.00460432	2.31068	17.81	16.0675	18.4599	18.8271	20.8414	21.7608	21.7247	18.2426	19.221	19.2629	19.8	14	9	9	19.9	14.8	14.8	122.87	0	78.065	136840000	29
Q93009	Q93009	Ubiquitin carboxyl-terminal hydrolase 7	USP7	+	1.96129	0.00420988	2.50388		NaN	1	0	+	2.87553	0.00277551	2.44793	17.7109	18.273	18.2273	20.1161	21.1196	20.8218	21.3156	18.3999	18.2647	19.5467	18.3397	11	11	11	15.4	15.4	15.4	128.3	0	63.781	107850000	29
Q969F2	Q969F2	Protein naked cuticle homolog 2	NKD2	+	1.40948	0.02574	-1.08311		0.313111	0.631783	0.382735	+	1.49156	0.0192199	-1.46585	25.698	25.5232	26.9093	25.8014	24.9475	24.6362	25.1159	26.4255	25.9728	27.4805	25.5841	36	36	36	71	71	71	50.055	0	323.31	13685000000	741
Q969G3	Q969G3	SWI/SNF-related matrix-associated actin-dependent regulator of chromatin subfamily E member 1	SMARCE1	+	3.74561	0.000239316	4.14021	+	2.81746	0.0013	2.03031	+	3.28207	0.00202532	2.1099	18.2481	17.5704	18.9963	17.6986	21.8767	22.5193	22.4097	19.8421	20.552	20.3621	19.8784	10	10	10	35.5	35.5	35.5	46.649	0	119.29	295600000	39
Q969G9	Q969G9	Protein naked cuticle homolog 1	NKD1		0.784098	0.104097	-1.25794		0.867276	0.289604	1.04338	+	3.03695	0.00242553	-2.30132	18.3093	20.3091	21.0795	20.4245	19.3347	18.0755	18.9077	21.0056	21.0458	21.3422	20.9022	4	4	4	16	16	16	52.284	0	8.944	73569000	27
Q969R5	Q969R5	Lethal(3)malignant brain tumor-like protein 2	L3MBTL2	+	2.16945	0.00371717	2.61343		0.0111893	0.976655	0.0312257	+	1.32564	0.0221559	2.5822	18.2179	18.7493	20.4057	19.0347	21.3809	21.5723	22.1928	17.6316	18.8423	18.6087	21.45	9	9	8	15.2	15.2	13.2	79.109	0	20.114	167120000	33
Q969X5	Q969X5	Endoplasmic reticulum-Golgi intermediate compartment protein 1	ERGIC1		0.726837	0.136368	-0.925321		0.628609	0.423325	-1.06605		0.0593659	0.922436	0.140729	22.1464	22.1155	20.3536	22.2904	20.5093	20.4501	21.444	21.3144	21.3597	18.6662	21.3014	6	6	6	19.7	19.7	19.7	32.592	0	18.908	223290000	35
Q969X6	Q969X6	Cirhin	CIRH1A		0.100735	0.918901	0.0892735		0.0150417	0.972253	-0.0230913		0.066398	0.917262	0.112365	19.4052	19.3874	20.2397	19.4004	19.2451	20.0855	19.7618	18.2749	19.4985	20.3062	20.2609	4	4	4	10.8	10.8	10.8	76.889	0	10.228	40755000	17
Q96AG4	Q96AG4	Leucine-rich repeat-containing protein 59	LRRC59		1.10152	0.0667945	-0.673149		0.997339	0.262888	-0.802772		0.11208	0.875391	0.129623	23.4018	23.8356	22.8993	23.9178	22.8628	22.5598	23.0988	22.5661	22.7631	21.9287	23.5855	14	14	14	46.6	46.6	46.6	34.93	0	116.25	1549200000	174
Q96AQ6	Q96AQ6	Pre-B-cell leukemia transcription factor-interacting protein 1	PBXIP1	+	1.78413	0.0120108	-1.13252		0.427654	0.587011	-0.323692	+	1.50703	0.0330128	-0.808823	24.6427	24.4616	23.552	24.6128	22.9724	23.3479	23.234	23.7975	24.185	23.503	24.4889	35	35	35	46.5	46.5	46.5	80.642	0	323.31	4038800000	389
Q96EK4	Q96EK4	THAP domain-containing protein 11	THAP11		0.665612	0.166451	0.94769		NaN	1	0	+	1.79682	0.0260598	0.645089	19.6562	18.3004	19.54	17.321	19.3979	19.6036	19.9548	18.9863	19.0747	19.2227	18.7443	2	2	2	7	7	7	34.455	0.0028302	3.1604	20794000	3
Q96EV2	Q96EV2	RNA-binding protein 33	RBM33	+	4.66849	0	-2.1008		0.907052	0.491623	-0.240605	+	4.29568	0.00151351	-1.8602	26.1476	25.8008	25.7927	26.0656	23.7695	24.0523	23.7308	25.6871	25.9719	25.4901	25.6951	34	34	34	40.5	40.5	40.5	129.98	0	323.31	8716900000	543
Q96FV9	Q96FV9	THO complex subunit 1	THOC1	+	2.42124	0.00290196	4.24194		0.184698	0.727126	0.354664	+	3.90043	0.00215385	3.88727	20.3242	17.3851	18.0424	19.7562	22.8688	23.0688	23.4192	19.5066	18.4704	19.1496	19.7999	23	23	23	40.6	40.6	40.6	75.665	0	219.95	753660000	97
Q96G23	Q96G23	Ceramide synthase 2	CERS2		0.167802	0.78468	-0.598952		0.369777	0.575707	-1.15746		0.187129	0.756695	0.558513	22.2911	22.5213	18.08	22.0126	19.29	21.3256	21.2663	18.8604	21.791	18.3542	21.2695	4	4	4	12.1	12.1	12.1	44.876	0	39.728	133280000	21
Q96J01	Q96J01	THO complex subunit 3	THOC3	+	3.78794	0.000970414	1.74184		NaN	1	0	+	2.52851	0.00457143	1.74918	18.2824	18.6646	18.1774	18.1043	19.8877	20.2512	20.0081	19.0144	17.8337	18.369	17.9822	3	3	3	8.3	8.3	8.3	38.771	0	5.3989	26178000	5
Q96J42	Q96J42	Thioredoxin domain-containing protein 15	TXNDC15		0.0781207	0.922442	0.279292		0.393036	0.558318	-1.04284	+	1.18235	0.0453818	1.32213	21.0485	21.2656	16.9433	21.334	20.2594	20.2173	20.8048	18.65	20.3153	18.205	19.2496	2	2	2	9.4	9.4	9.4	39.885	0	11.295	49403000	18
Q96JJ7	Q96JJ7	Protein disulfide-isomerase TMX3	TMX3		0.0174217	0.984745	0.0608087		0.276828	0.632308	-0.822087		0.445973	0.411471	0.882895	21.8806	22.1255	17.9883	21.781	20.7574	21.1551	21.1014	18.4642	20.7458	19.4629	21.8141	8	8	8	22.7	22.7	22.7	51.871	0	19.786	147400000	36
Q96JM2	Q96JM2	Zinc finger protein 462	ZNF462	+	4.94493	0	4.41146	+	1.62996	0.0320748	2.16119	+	1.39551	0.0190463	2.25027	18.7599	19.2802	18.3113	18.6479	23.0541	23.0618	23.368	20.5339	21.4425	19.2166	22.4511	48	48	48	25.4	25.4	25.4	284.68	0	198.79	1307700000	192
Q96JM3	Q96JM3	Chromosome alignment-maintaining phosphoprotein 1	CHAMP1	+	3.16681	0.00113725	2.29607		0.233381	0.672762	0.403656	+	1.24329	0.0325016	1.89241	18.5537	17.7771	18.4299	19.0288	20.6689	20.8241	20.7374	17.7268	18.0327	19.0372	20.6075	7	7	7	10.3	10.3	10.3	89.098	0	20.395	77582000	17
Q96KC8	Q96KC8	DnaJ homolog subfamily C member 1	DNAJC1	+	2.11847	0.0095419	-0.883646		1.32688	0.0699225	-2.20549		0.578468	0.255935	1.32185	21.5049	21.8585	21.3166	21.5854	21.0058	20.3612	20.6811	20.7788	18.3459	17.4079	20.9106	4	4	4	9.7	9.7	9.7	63.882	0	13.09	115890000	31
Q96L73	Q96L73	Histone-lysine N-methyltransferase, H3 lysine-36 and H4 lysine-20 specific	NSD1	+	2.24885	0.0037	3.35536		0.786904	0.279777	3.04688		0.0453033	0.93596	0.30848	18.9669	18.295	18.892	19.3075	21.2977	23.8387	21.5258	24.4368	18.3562	25.8981	18.9579	2	2	2	1	1	1	296.65	0	4.9614	815060000	26
Q96MU7	Q96MU7	YTH domain-containing protein 1	YTHDC1		0.0243929	0.986261	-0.0756013		0.61643	0.42325	1.16016	+	2.77753	0.00450704	-1.23576	21.8471	21.9628	18.3546	21.8355	20.9149	20.6996	21.1587	22.1832	22.4284	21.7624	22.2665	12	12	12	17.5	17.5	17.5	84.699	0	36.446	446560000	82
Q96PK6	Q96PK6	RNA-binding protein 14	RBM14	+	2.2897	0.00378082	2.08633		NaN	1	0	+	3.23084	0.00175342	2.54618	19.119	17.8929	19.6462	18.9904	21.104	21.0306	20.8608	17.8619	18.421	19.1887	18.3376	6	6	6	12.9	12.9	12.9	69.491	0	25.435	97607000	19
Q96QC0	Q96QC0	Serine/threonine-protein phosphatase 1 regulatory subunit 10	PPP1R10	+	1.67682	0.013319	-1.2901		0.2655	0.675371	-0.223761	+	2.05868	0.00869091	-1.06634	25.3604	24.9935	24.0386	25.2563	23.2968	23.9393	23.6301	24.5678	25.0666	24.274	24.8453	37	37	37	41.1	41.1	41.1	99.057	0	323.31	4383300000	411
Q96QT6	Q96QT6	PHD finger protein 12	PHF12	+	1.35229	0.0204747	1.94769		NaN	1	0	+	2.0582	0.0053545	1.77293	17.0748	17.8812	19.1346	19.8222	20.3781	20.4479	20.4516	18.5599	17.6866	19.0361	19.3292	4	4	4	5.2	5.2	5.2	109.7	0	9.3125	28285000	11
Q96RL1	Q96RL1	BRCA1-A complex subunit RAP80	UIMC1	+	3.49959	0.000195804	4.3703		0.155058	0.759676	0.220078	+	3.73549	0.00193103	4.15022	19.5577	18.4431	17.7622	17.8302	22.8495	22.8632	22.5931	19.4716	17.8539	18.2918	18.8561	17	17	17	33.4	33.4	33.4	79.727	0	244.63	496000000	61
Q96RQ1	Q96RQ1	Endoplasmic reticulum-Golgi intermediate compartment protein 2	ERGIC2		0.433188	0.384403	-1.26529		0.390311	0.556745	-1.11095		0.0641312	0.91711	-0.154342	20.8465	21.7187	17.3231	21.7689	18.4204	19.4812	19.5454	19.3244	19.2759	17.6689	20.9441	4	4	4	10.9	10.9	10.9	42.548	0	6.7955	56163000	11
Q96ST3	Q96ST3	Paired amphipathic helix protein Sin3a	SIN3A		1.20175	0.0517536	-0.733527		0.303321	0.626863	-0.653699		0.0251736	0.962845	-0.0798279	20.3557	20.1811	19.6295	20.3865	18.9927	19.3047	19.9167	20.7195	20.0662	16.8514	20.301	5	5	5	5.3	5.3	5.3	145.17	0	13.092	84881000	26
Q96T23	Q96T23	Remodeling and spacing factor 1	RSF1	+	2.24575	0.00351331	7.28587	+	2.68535	0	6.89407		1.84736	0.0548152	0.3918	18.5145	17.9726	17.4073	23.2049	26.6404	26.525	26.5167	26.0982	25.9993	26.1781	26.4001	59	59	59	43.3	43.3	43.3	163.82	0	323.31	11753000000	520
Q96T25	Q96T25	Zinc finger protein ZIC 5	ZIC5		1.23888	0.0630691	0.546801		NaN	1	0		0.281838	0.648214	0.481265	18.5611	18.1933	18.5769	17.8099	18.8754	18.9273	18.6935	19.3151	19.397	17.0907	17.6006	4	1	1	6.6	2.6	2.6	68.447	0	4.8703	14321000	11
Q99081;P15884	Q99081	Transcription factor 12	TCF12	+	3.3495	0.001025	3.36081		0.911725	0.250473	1.35079	+	1.28084	0.0280787	2.01002	19.0851	18.3376	19.0166	17.6153	21.8566	21.7545	22.0123	18.4365	20.9254	19.0149	21.081	11	11	9	29.8	29.8	27.9	72.964	0	160.15	285450000	45
Q99442	Q99442	Translocation protein SEC62	SEC62	+	1.63562	0.0153333	-1.23406		1.14574	0.2309	-0.664004		1.21569	0.079558	-0.570056	22.8299	22.8476	21.6709	22.6466	21.4221	20.8162	21.5558	22.1356	21.7884	21.5595	21.8556	5	5	5	10.5	10.5	10.5	45.861	0	11.559	190520000	32
Q99459	Q99459	Cell division cycle 5-like protein	CDC5L		1.23003	0.0516312	0.686703		NaN	1	0		1.08895	0.0802507	0.73996	18.0832	19.0009	18.3942	18.8021	19.5896	19.031	19.1498	18.1144	18.0177	18.9635	18.9718	3	3	3	4.9	4.9	4.9	92.25	0	8.6429	12936000	6
Q99470	Q99470	Stromal cell-derived factor 2	SDF2		0.0288956	0.980621	0.0923069		0.06241	0.860618	-0.278079		0.0872729	0.88437	0.370385	21.7385	22.2231	18.4026	22.1615	21.1767	21.4199	21.0746	21.3583	22.6382	17.0766	22.3404	6	6	6	46	46	46	23.026	0	45.411	211310000	50
Q99583	Q99583	Max-binding protein MNT	MNT		0.56649	0.237554	-0.977728		0.527604	0.484672	-1.16496		0.0653464	0.916168	0.18723	20.4928	20.3396	17.9759	20.4667	18.111	19.1007	19.3113	16.865	19.1093	17.9719	20.669	4	4	4	7.6	7.6	7.6	62.299	0	8.6453	41951000	25
Q99590	Q99590	Protein SCAF11	SCAF11	+	2.19535	0.00384669	3.3497	+	1.63789	0.0334513	1.62712	+	1.39673	0.0220811	1.72258	17.652	18.5081	19.829	18.8081	21.0588	23.1957	21.8925	20.3995	20.5665	19.4912	20.8484	16	16	16	13.2	13.2	13.2	164.65	0	87.521	414490000	61
Q99676	Q99676	Zinc finger protein 184	ZNF184	+	2.00313	0.00565882	-1.6468		0.723609	0.357962	-1.25122		0.144255	0.821717	-0.395583	20.7044	20.8353	21.4449	21.3786	18.6758	20.0695	19.5868	21.0846	20.6851	17.4368	20.1519	11	11	11	21	21	21	86.173	0	35.244	138830000	48
Q99700	Q99700	Ataxin-2	ATXN2	+	4.12769	0.000212121	-2.06246		0.965697	0.376209	-0.372151	+	3.93301	0.00174545	-1.69031	24.7639	24.3409	25.0538	24.6788	22.6484	22.6381	22.6543	24.4607	24.3819	24.5509	23.9553	32	32	32	31	31	31	140.28	0	244.42	2707000000	400
Q99708	Q99708	DNA endonuclease RBBP8	RBBP8	+	1.84171	0.00691117	2.03431		0.0815578	0.849804	-0.158526	+	1.66539	0.0117311	2.19283	18.3213	18.026	19.0409	20.023	21.2817	20.5783	20.8014	18.9815	17.7203	17.9717	20.1035	6	6	6	11.3	11.3	11.3	101.94	0	17.796	98494000	16
Q99729	Q99729	Heterogeneous nuclear ribonucleoprotein A/B	HNRNPAB	+	2.84713	0.00371326	1.15005		NaN	1	0		0.915898	0.157439	0.552474	18.3827	17.9985	17.9598	18.0462	18.9897	19.5605	19.1903	19.2181	18.4122	18.8916	18.2556	4	4	4	13	13	13	36.224	0	8.3863	21084000	5
Q99958;O43638;Q12948	Q99958	Forkhead box protein C2	FOXC2	+	1.9375	0.0107912	-1.00974		0.464982	0.595348	-0.237413	+	3.54694	0.00470588	-0.77233	23.4588	22.884	22.471	23.2727	22.0006	21.9889	22.046	22.874	22.6285	22.9331	22.7011	13	13	13	41.1	41.1	41.1	53.719	0	207.17	1114000000	145
Q9BT22;C9J202	Q9BT22	Chitobiosyldiphosphodolichol beta-mannosyltransferase	ALG1		0.744766	0.100733	-2.20317		0.458544	0.507345	-1.35527		0.260818	0.650158	-0.847898	21.6225	22.8041	18.4343	22.3832	18.9613	17.5444	20.8178	21.3198	17.9047	19.0327	21.5658	8	8	8	15.1	15.1	15.1	52.518	0	14.492	136860000	23
Q9BTA9	Q9BTA9	WW domain-containing adapter protein with coiled-coil	WAC		0.659897	0.159212	1.12793		0.13577	0.768924	-0.411778		0.654751	0.196743	1.53971	21.775	19.0461	19.3452	18.936	21.0823	20.9744	20.6539	19.4781	19.0553	17.2031	21.7188	4	4	4	10.4	10.4	10.4	70.723	0	32.005	114460000	27
Q9BTV4	Q9BTV4	Transmembrane protein 43	TMEM43		0.676942	0.226053	-0.498348		0.816091	0.292394	-1.3296		0.387051	0.485364	0.831253	21.7181	22.2092	20.9679	21.8063	20.9132	21.0609	21.5569	20.8447	21.2451	18.0536	21.2397	9	9	9	31	31	31	44.875	0	50.973	197460000	43
Q9BTX1	Q9BTX1	Nucleoporin NDC1	NDC1		0.298451	0.608549	-0.523941		0.546542	0.494951	-0.746801		0.228097	0.751211	0.22286	19.805	20.7859	18.043	20.0181	19.4539	18.5686	19.3946	18.8243	18.2584	19.0855	19.4966	4	4	4	8.9	8.9	8.9	76.304	0	7.5413	25836000	13
Q9BU76	Q9BU76	Multiple myeloma tumor-associated protein 2	MMTAG2		0.0250496	0.985878	0.0142816		0.545151	0.483	-0.984957		0.448399	0.401386	0.999239	22.5441	22.0138	21.9933	22.4354	22.2847	22.0531	22.4449	22.1298	22.0707	18.7808	22.0655	10	10	10	39.5	39.5	39.5	29.411	0	49.519	482580000	81
Q9BUA3	Q9BUA3	Uncharacterized protein C11orf84	C11orf84	+	6.71481	0	5.20854		0.376944	0.582949	0.793551	+	2.02033	0.00537423	4.41499	18.7308	19.0529	18.9287	19.1389	24.2571	23.982	24.275	17.8191	21.2658	18.5808	21.3598	19	19	19	74.5	74.5	74.5	41.036	0	323.31	800930000	100
Q9BUJ2	Q9BUJ2	Heterogeneous nuclear ribonucleoprotein U-like protein 1	HNRNPUL1	+	2.37882	0.00369231	2.68305		0.504187	0.502264	0.766016	+	1.40591	0.0206926	1.91704	17.6405	19.5666	18.0018	18.3268	20.5601	21.3611	21.2797	17.8419	18.715	20.4035	19.6393	8	8	8	14.1	14.1	14.1	95.737	0	21.552	107920000	22
Q9BUL5	Q9BUL5	PHD finger protein 23	PHF23	+	1.99638	0.00393651	2.97245		0.128956	0.774187	0.32858	+	1.55994	0.0132048	2.64387	18.2884	19.693	16.77	18.9795	21.4171	21.3514	21.447	18.6301	17.7508	17.8105	20.8538	6	6	6	15.4	15.4	15.4	43.818	0	16.654	121130000	26
Q9BUQ8	Q9BUQ8	Probable ATP-dependent RNA helicase DDX23	DDX23	+	1.88045	0.00528529	2.72457		0.15736	0.756819	0.379839	+	1.40785	0.0183453	2.34473	19.074	19.5544	18.9517	16.8439	21.626	21.3023	21.0634	17.9947	17.5595	20.2889	20.1003	11	11	11	18.2	18.2	18.2	95.581	0	36.129	171230000	30
Q9BVC6	Q9BVC6	Transmembrane protein 109	TMEM109		0.714579	0.152875	-0.789511		0.232027	0.673834	-0.47165		0.136396	0.831507	-0.31786	21.9236	22.3671	20.4897	21.7912	20.4718	20.7369	21.3515	21.4688	22.227	19.0811	21.9081	2	2	2	9.5	9.5	9.5	26.21	0	7.1286	151710000	25
Q9BVK6;Q7Z7H5	Q9BVK6	Transmembrane emp24 domain-containing protein 9	TMED9		0.0237461	0.98521	-0.0897862		0.428725	0.525587	-1.5947		0.444587	0.385925	1.50491	22.777	22.9304	18.7146	23.2994	21.6411	21.7854	22.0951	22.2548	17.8246	18.5346	22.7286	8	8	8	23.8	23.8	23.8	27.277	0	153.4	222490000	41
Q9BW27	Q9BW27	Nuclear pore complex protein Nup85	NUP85		0.181607	0.780403	0.364886		0.419347	0.548929	-0.928862		0.710016	0.173632	1.29375	19.7606	20.3127	17.5006	20.1747	19.8361	19.8224	19.7477	18.0277	17.478	17.8542	20.6735	9	9	9	13.3	13.3	13.3	75.019	0	16.775	80421000	22
Q9BY67	Q9BY67	Cell adhesion molecule 1	CADM1		0.860416	0.0715756	-1.9914		0.924942	0.212208	-2.29666		0.0877967	0.88266	0.305261	21.5271	21.3902	18.2782	21.843	19.5807	19.2589	17.4651	17.1483	17.6458	17.7747	21.283	4	4	4	18.8	18.8	18.8	48.509	0	11.536	117700000	12
Q9BYW2	Q9BYW2	Histone-lysine N-methyltransferase SETD2	SETD2	+	2.26975	0.00422291	1.24276		NaN	1	0	+	2.0344	0.00506522	2.1401	18.7429	18.6798	18.6808	19.5682	20.2762	20.1892	20.0167	18.3658	16.8665	17.9213	18.9288	3	3	3	1.4	1.4	1.4	287.59	0	6.0374	38014000	9
Q9BZ95	Q9BZ95	Histone-lysine N-methyltransferase NSD3	WHSC1L1	+	4.25264	0	4.58877		1.30707	0.0843609	1.58621	+	2.00142	0.00510734	3.00257	17.992	17.5036	18.4915	18.5225	22.5369	22.3629	23.2487	18.6876	19.9324	18.9176	21.3168	27	27	27	22.8	22.8	22.8	161.61	0	155.63	494770000	91
Q9H0E3	Q9H0E3	Histone deacetylase complex subunit SAP130	SAP130	+	4.91338	0	5.51265	+	4.98514	0	4.62755	+	1.75687	0.0179194	0.885099	18.062	18.6544	19.3331	18.9738	24.2554	24.3422	24.2077	23.1172	23.4687	23.0004	23.9471	20	20	20	32.7	32.7	32.7	110.32	0	323.31	1965000000	146
Q9H0E9	Q9H0E9	Bromodomain-containing protein 8	BRD8	+	5.92892	0	5.54435		0.778329	0.288147	2.25089		0.964495	0.0600464	3.29345	18.4017	18.9285	18.4398	18.3011	23.8089	24.1005	24.277	20.3722	22.5574	16.9114	23.2337	21	21	21	17.8	17.8	17.8	135.33	0	275.05	1047700000	103
Q9H0G5	Q9H0G5	Nuclear speckle splicing regulatory protein 1	NSRP1	+	1.93505	0.00386293	3.03218	+	1.61869	0.0332727	2.02398	+	2.74099	0.00544099	1.0082	21.0411	20.5118	18.2492	20.9859	23.2257	23.2381	23.2238	22.4188	22.4585	21.8456	22.1611	22	22	22	34.9	34.9	34.9	66.389	0	72.649	966450000	140
Q9H0U3	Q9H0U3	Magnesium transporter protein 1	MAGT1		0.0604409	0.948976	-0.216683		0.407931	0.548155	-1.27788		0.424451	0.426388	1.06119	22.2572	22.6472	18.2992	22.5091	20.966	20.9104	21.758	18.0383	21.3053	19.2977	21.9599	4	4	4	13.4	13.4	13.4	38.036	0	10.479	212930000	42
Q9H1A4	Q9H1A4	Anaphase-promoting complex subunit 1	ANAPC1	+	2.99166	0.00267729	1.38351		0.22153	0.692769	0.327908		0.745853	0.168543	1.0556	18.3446	18.9459	18.8828	18.348	20.1216	20.0254	19.8945	19.0439	18.2752	17.9828	20.5311	3	3	3	2.4	2.4	2.4	216.5	0	7.2411	41713000	12
Q9H2P0	Q9H2P0	Activity-dependent neuroprotector homeobox protein	ADNP	+	2.79145	0.0015794	2.62576		0.268937	0.656872	0.32986	+	1.86255	0.00653659	2.2959	18.5911	19.1641	18.046	18.344	20.981	20.6109	21.8943	19.7605	19.1156	17.6319	18.9566	19	19	19	24.7	24.7	24.7	123.56	0	63.148	204460000	46
Q9H2Y7	Q9H2Y7	Zinc finger protein 106	ZNF106	+	5.92325	0	6.51236		0.287472	0.658146	0.259065	+	4.8411	0	6.2533	18.1792	18.927	18.0137	18.4579	24.9422	24.8746	24.9036	18.0757	18.1317	19.1812	19.2253	69	69	69	45.7	45.7	45.7	208.88	0	323.31	4457100000	323
Q9H307	Q9H307	Pinin	PNN	+	4.89236	0	6.94813	+	4.92687	0	4.37589	+	4.00184	0.00175	2.57224	17.8049	18.2765	19.1821	17.9444	25.6565	25.1704	24.9232	22.4562	22.8744	22.4822	22.8986	35	35	35	33.8	33.8	33.8	81.627	0	215.86	5531900000	259
Q9H334	Q9H334	Forkhead box protein P1	FOXP1	+	2.18218	0.00649425	1.04826		0.134151	0.800736	0.121066	+	1.33718	0.0411429	0.927197	19.4751	18.5977	19.1465	18.9637	19.9894	19.9837	20.3089	18.9393	19.1794	18.5985	19.9501	5	5	5	9.2	9.2	9.2	75.316	0	12.608	40696000	12
Q9H3N1	Q9H3N1	Thioredoxin-related transmembrane protein 1	TMX1		0.0075858	0.994102	-0.0360746		0.0819434	0.840016	-0.366642		0.112724	0.853301	0.330567	22.9196	23.1373	17.7149	23.107	21.8182	21.5966	21.6361	22.1705	22.287	18.6265	22.3283	4	4	4	16.8	16.8	16.8	31.791	0	13.226	283440000	35
Q9H582	Q9H582	Zinc finger protein 644	ZNF644	+	2.89925	0.00115423	4.9601	+	2.15063	0.00595238	2.89752	+	2.4306	0.00453901	2.06259	18.859	19.1105	16.7997	19.7628	23.5211	23.5218	23.7364	21.3567	21.7277	20.7153	22.3224	49	49	49	42.4	42.4	42.4	149.56	0	323.31	2454900000	252
Q9H5H4	Q9H5H4	Zinc finger protein 768	ZNF768		NaN	1	0	+	1.79542	0.0174653	2.32616		0.944264	0.0798247	-1.40161	17.1846	18.407	17.8305	18.7447	19.0636	18.7028	19.1324	21.325	21.2048	18.677	20.2646	2	2	2	5	5	5	60.228	0.0010515	4.3877	37094000	10
Q9H707;Q9NXT0	Q9H707	Zinc finger protein 552	ZNF552		0.990161	0.061	-1.19827		0.153539	0.753762	-0.323344		0.534385	0.320526	-0.874921	20.6662	20.5771	18.603	20.6338	18.9782	18.9557	18.8314	19.2019	21.282	18.4114	20.2913	4	4	4	13	13	13	46.198	0	8.0385	67333000	14
Q9H8H0	Q9H8H0	Nucleolar protein 11	NOL11		0.0441082	0.971373	0.0519978		0.599773	0.434016	-1.05825		0.560961	0.280028	1.11024	20.2516	20.4599	19.2853	20.879	20.0902	20.4224	20.3003	19.0557	18.6559	17.6598	21.2714	5	5	5	9.9	9.9	9.9	81.123	0	26.782	59877000	32
Q9H8H3	Q9H8H3	Methyltransferase-like protein 7A	METTL7A		0.435734	0.382722	-1.25936		0.50188	0.496717	-0.99781		0.0780674	0.896659	-0.26155	20.7723	21.8526	18.8526	21.7196	17.2724	20.2555	21.0919	19.3417	19.9131	18.5785	21.3727	3	3	3	20.5	20.5	20.5	28.319	0	19.886	81104000	28
Q9H8M2	Q9H8M2	Bromodomain-containing protein 9	BRD9		0.380386	0.513965	0.528912		NaN	1	0		0.273812	0.67968	0.340225	18.8874	20.0301	18.2359	17.7528	19.1404	19.5629	19.063	18.5236	18.5781	20.1544	18.4049	3	3	3	5.4	5.4	5.4	66.999	0	7.6814	12885000	4
Q9H972	Q9H972	Uncharacterized protein C14orf93	C14orf93	+	4.46789	0	2.88868		0.732737	0.371211	0.846623	+	1.50793	0.0158955	2.04205	18.2856	18.6724	18.4021	18.3993	21.2946	21.723	20.968	19.2121	17.9284	19.3389	20.6666	10	10	10	30.5	30.5	30.5	58.696	0	97.981	133490000	34
Q9H9B1	Q9H9B1	Histone-lysine N-methyltransferase EHMT1	EHMT1	+	3.12698	0.00082	2.83414		0.0891111	0.840791	-0.146284	+	2.36947	0.00463636	2.98042	17.5967	18.083	17.6309	18.9703	20.7796	21.0983	20.8351	17.8049	17.7197	16.8738	19.2973	8	8	8	9.9	9.9	9.9	141.46	0	20.107	62819000	23
Q9H9J4	Q9H9J4	Ubiquitin carboxyl-terminal hydrolase 42	USP42		0.0457209	0.965953	0.113617		0.585202	0.447794	1.00403		0.404114	0.459814	-0.89041	17.9679	20.4186	19.2116	18.7364	18.1949	20.6128	18.784	20.5973	20.8262	18.2249	20.7023	5	5	5	6.5	6.5	6.5	145.39	0	13.808	60122000	16
Q9HAF1	Q9HAF1	Chromatin modification-related protein MEAF6	MEAF6	+	4.16343	0	3.49866		NaN	1	0	+	3.2607	0.00213333	3.27718	18.2043	19.1688	18.2233	18.6152	22.1901	22.1782	21.7864	18.4612	17.9609	19.3911	19.2843	3	3	3	13.1	13.1	13.1	21.635	0	9.8368	130240000	14
Q9HAH7	Q9HAH7	Probable fibrosin-1	FBRS	+	4.51266	0.000224	-1.73426		1.4921	0.325971	-0.271675	+	5.0209	0.002	-1.46259	23.2425	23.0844	23.499	23.3601	21.7058	21.5304	21.4506	22.9158	23.1252	23.0249	23.0335	8	8	8	25.4	25.4	25.4	48.388	0	92.148	737730000	96
Q9HC07	Q9HC07	Transmembrane protein 165	TMEM165	+	0.988179	0.0467017	-2.82784	+	1.52397	0.032973	-3.3515		NaN	1	0	22.5472	22.7854	18.2288	23.2807	18.4925	18.543	19.6125	18.6051	18.5414	18.4539	17.8357	3	3	3	15.4	15.4	15.4	34.905	0	23.837	93649000	14
Q9HC78	Q9HC78	Zinc finger and BTB domain-containing protein 20	ZBTB20	+	1.49597	0.020264	1.16573		0.530213	0.495304	-0.843184	+	1.20812	0.0343145	2.00892	18.6585	19.0507	19.922	18.9241	20.1353	19.9429	20.8354	18.4107	17.1325	17.4652	20.1741	6	6	6	11.1	11.1	11.1	81.082	0	21.282	60249000	17
Q9HCE3	Q9HCE3	Zinc finger protein 532	ZNF532	+	1.69766	0.0203848	0.779816		NaN	1	0	+	1.57015	0.0145263	1.75519	18.6981	19.2628	18.9943	18.3581	19.6743	19.5667	19.5835	17.9492	18.767	16.5144	18.1814	5	4	4	4.9	4.2	4.2	141.69	0	6.8463	27552000	6
Q9HCK8;Q9P2D1;Q8TD26	Q9HCK8	Chromodomain-helicase-DNA-binding protein 8	CHD8	+	2.48479	0.00401294	-1.11498		0.153774	0.814387	-0.0677118	+	2.65427	0.00547879	-1.04727	25.9154	25.9756	25.5266	26.1744	24.4558	24.9108	24.9824	25.8598	25.7041	25.6562	26.1009	140	140	127	54.7	54.7	51.5	290.52	0	323.31	23095000000	1893
Q9HCM7	Q9HCM7	Fibrosin-1-like protein	FBRSL1	+	2.28131	0.00360784	-1.73777		0.606342	0.425012	-1.28091		0.153325	0.808234	-0.456861	21.8687	21.7945	20.6832	22.0067	19.7821	19.7461	20.0232	17.481	21.4713	20.8539	21.4232	12	12	12	20	20	20	110.91	0	35.17	219650000	67
Q9HCN8	Q9HCN8	Stromal cell-derived factor 2-like protein 1	SDF2L1	+	5.7723	0.000208955	-1.0669		0.18569	0.7566	-0.13217	+	1.43176	0.0331502	-0.934732	24.3205	24.2865	24.3678	24.3154	23.1701	23.2831	23.3138	24.878	24.3256	23.5564	24.0016	8	8	8	69.2	69.2	69.2	23.598	0	151.65	927440000	82
Q9HDC9	Q9HDC9	Adipocyte plasma membrane-associated protein	APMAP		0.00103605	0.999754	-0.00313727		0.265884	0.633935	-0.742004		0.335554	0.558372	0.738867	21.1015	21.4809	18.02	21.5197	20.3391	20.5939	20.6492	21.1234	18.5651	18.3126	21.1529	6	6	6	25.7	25.7	25.7	46.48	0	17.225	138520000	40
Q9NPI1	Q9NPI1	Bromodomain-containing protein 7	BRD7	+	3.16297	0.000926554	3.5574		0.0365241	0.928633	0.0785413	+	2.03829	0.00544578	3.47886	19.7773	18.435	19.4509	18.6287	22.0551	23.2454	22.5906	17.6184	20.2979	18.4351	20.2545	13	13	13	31.3	31.3	31.3	74.138	0	126.58	360820000	38
Q9NQC3	Q9NQC3	Reticulon-4	RTN4		0.0189726	0.986821	-0.0407289		0.561271	0.448901	-1.35455		0.500386	0.326375	1.31382	21.4982	22.0333	19.3929	20.9501	20.8025	20.4619	21.5192	17.6947	20.8383	18.2418	21.6814	6	6	6	8.6	8.6	8.6	129.93	0	38.327	200540000	57
Q9NQV5	Q9NQV5	PR domain-containing protein 11	PRDM11	+	3.35573	0.000619355	4.2483		1.35654	0.0610476	2.41623		0.897372	0.0828679	1.83207	18.7161	20.0508	18.1848	18.222	23.0084	22.9603	23.1565	21.4182	21.8472	18.8174	22.7558	6	6	6	17	17	17	57.862	0	41.6	329590000	38
Q9NQX6;Q7Z3V5	Q9NQX6	Zinc finger protein 331	ZNF331		0.164306	0.80054	-0.381644		0.513246	0.500629	0.727695		0.946069	0.0880213	-1.10934	20.3252	20.7493	18.1738	20.6967	19.2349	18.7755	20.8033	20.9445	20.6553	21.1452	20.1107	8	8	7	25.5	25.5	19	53.738	0	12.361	116190000	17
Q9NR30	Q9NR30	Nucleolar RNA helicase 2	DDX21	+	2.43727	0.0035	2.79938		0.876089	0.279028	1.19637	+	1.20021	0.0391776	1.60302	17.7492	19.251	19.523	18.1573	21.0447	21.9038	21.4601	19.4118	19.5238	19.0667	21.4637	13	13	12	21.6	21.6	19.7	87.343	0	58.366	160640000	39
Q9NRG9	Q9NRG9	Aladin	AAAS		0.00315652	0.999531	-0.00847928		0.214503	0.681393	-0.603467		0.23849	0.693452	0.594988	21.6498	21.804	18.7128	21.6178	20.6848	21.1242	21.0039	20.5756	21.1713	17.9212	21.7026	5	5	5	13	13	13	59.573	0	17.588	135650000	44
Q9NS56	Q9NS56	E3 ubiquitin-protein ligase Topors	TOPORS	+	3.76275	0.000259259	6.18408		0.420043	0.546919	1.03631	+	2.19953	0.00467153	5.14777	19.5018	17.7108	17.8028	19.615	24.7855	24.7457	24.9939	20.6052	20.4526	16.8205	20.8973	30	30	30	22.3	22.3	22.3	119.2	0	323.31	2708700000	153
Q9NSY1	Q9NSY1	BMP-2-inducible protein kinase	BMP2K	+	1.66656	0.013129	-1.36316		0.398848	0.585271	-0.467316		0.876931	0.122512	-0.895845	23.5373	23.3193	22.206	23.5815	21.4949	22.1394	21.7594	22.8115	23.1351	21.5304	23.298	22	22	22	30.5	30.5	30.5	129.17	0	291.8	1066200000	166
Q9NTJ5	Q9NTJ5	Phosphatidylinositide phosphatase SAC1	SACM1L		0.813404	0.109409	-0.901016		0.936811	0.269942	-0.947891		0.0411403	0.955161	0.0468748	21.2518	21.9839	20.175	21.962	20.2069	20.2326	20.887	20.5281	20.2695	19.688	21.0956	13	13	13	25.9	25.9	25.9	66.966	0	27.797	253410000	69
Q9NUU7;Q9UMR2;Q9UHL0	Q9NUU7;Q9UMR2;Q9UHL0	ATP-dependent RNA helicase DDX19A;ATP-dependent RNA helicase DDX19B;ATP-dependent RNA helicase DDX25	DDX19A;DDX19B;DDX25		0.665862	0.212714	0.597638		NaN	1	0		1.07139	0.0789778	0.816016	17.9275	19.4018	18.7415	19.2734	19.2937	19.7784	19.2289	18.1121	19.2513	18.1089	18.9983	2	2	2	6.3	6.3	6.3	53.974	0.0010593	4.534	9856500	3
Q9NVU0	Q9NVU0	DNA-directed RNA polymerase III subunit RPC5	POLR3E	+	2.24563	0.00388715	1.40908		0.0731728	0.85623	-0.115507	+	1.19132	0.0419012	1.52458	18.9669	19.2923	18.5127	18.3721	19.926	20.0558	20.6034	18.1517	18.5436	17.8079	20.1788	4	4	4	10.5	10.5	10.5	79.897	0	22.038	44605000	9
Q9NW64	Q9NW64	Pre-mRNA-splicing factor RBM22	RBM22	+	3.65752	0.000220472	4.19095	+	3.06159	0	2.28243	+	5.24361	0	1.90853	18.3958	19.6261	20.1537	19.3157	23.4178	23.5685	23.705	21.5989	21.533	21.7106	21.7785	11	11	11	31.4	31.4	31.4	46.895	0	79.898	465650000	56
Q9NWF9;Q6NUR6	Q9NWF9	E3 ubiquitin-protein ligase RNF216	RNF216	+	4.34156	0	2.9348		NaN	1	0	+	3.19244	0.00206452	3.63673	18.4264	19.2165	18.6925	18.9982	21.9738	21.6176	21.7132	17.919	17.0924	18.695	18.8194	15	15	15	21.6	21.6	21.6	99.405	0	54.085	282330000	43
Q9NWH9	Q9NWH9	SAFB-like transcription modulator	SLTM	+	3.96176	0	4.48438	+	4.70493	0	3.80163		1.25639	0.0619425	0.682751	17.5474	18.5843	18.8808	18.234	22.9968	23.1326	22.2586	22.3389	22.3085	21.788	22.0176	20	20	20	19.4	19.4	19.4	117.15	0	210	678080000	94
Q9NX14	Q9NX14	NADH dehydrogenase [ubiquinone] 1 beta subcomplex subunit 11, mitochondrial	NDUFB11	+	3.46247	0.000197183	4.82173		NaN	1	0	+	3.4112	0.0014	5.09478	18.6025	18.852	16.8105	18.3904	22.7164	23.0265	23.2139	16.8801	17.6854	17.721	19.2768	3	3	3	24.2	24.2	24.2	17.316	0	20.106	332590000	10
Q9NX24	Q9NX24	H/ACA ribonucleoprotein complex subunit 2	NHP2	+	4.28888	0	7.38904	+	5.21734	0	7.19074		0.537436	0.544762	0.198301	17.7635	19.8207	18.1332	19.2264	26.3147	26.214	25.8462	26.104	26.0766	25.6861	25.8401	11	11	11	84.3	84.3	84.3	17.201	0	323.31	3785400000	115
Q9NX58	Q9NX58	Cell growth-regulating nucleolar protein	LYAR	+	3.12647	0.00112077	2.36225	+	1.67373	0.0324074	1.77646		0.418743	0.476042	0.585796	18.3344	19.4676	18.4851	19.0606	21.25	20.9927	21.3549	20.9624	21.2952	19.0964	21.0994	4	4	4	12.9	12.9	12.9	43.633	0	10	119500000	15
Q9NYF8	Q9NYF8	Bcl-2-associated transcription factor 1	BCLAF1	+	5.0873	0	9.01987	+	6.06961	0	8.16256	+	2.64478	0.00501075	0.857302	18.9047	19.973	19.2012	18.0731	28.3435	28.0469	27.7832	27.1583	27.2136	27.3423	27.088	53	53	52	40.3	40.3	40.3	106.12	0	323.31	41657000000	778
Q9NYV4;Q14004;Q00535;P06493;P11802;Q00526;Q00534;P50750;Q96Q40;O94921;Q07002;Q00536;Q00537	Q9NYV4	Cyclin-dependent kinase 12	CDK12	+	4.91303	0	3.53346		0.977037	0.231457	1.16071	+	1.63717	0.0116333	2.37275	19.3223	18.9852	19.1186	19.3907	22.6111	22.4586	23.1432	20.1078	21.2946	18.7649	21.2924	19	19	18	20.8	20.8	20.3	164.15	0	148.84	516530000	80
Q9NYY8	Q9NYY8	FAST kinase domain-containing protein 2	FASTKD2		0.224575	0.726851	-0.317314		0.81901	0.281391	-1.66616		0.536996	0.291099	1.34884	20.669	21.1437	19.5413	21.3387	20.2634	19.7932	21.011	20.2868	17.7364	17.1106	20.8942	5	5	5	10.4	10.4	10.4	81.462	0	12.187	96034000	36
Q9NZ01	Q9NZ01	Very-long-chain enoyl-CoA reductase	TECR	+	1.74083	0.0113678	-1.32069		0.974999	0.27977	-0.766662		0.788772	0.202005	-0.554024	25.429	25.7045	24.4916	25.843	23.8243	23.972	24.3426	24.741	24.3721	24.0261	25.2622	10	10	10	24.4	24.4	24.4	36.034	0	160.4	2807900000	145
Q9NZJ7	Q9NZJ7	Mitochondrial carrier homolog 1	MTCH1		0.000902374	0.998397	-0.00236146		0.660572	0.367434	-2.00078		0.62253	0.206236	1.99842	22.1289	22.4193	19.3862	22.3143	21.6251	21.4004	21.654	21.4588	17.9805	16.8605	21.9459	4	4	4	8.2	8.2	8.2	41.544	0	10.674	112510000	24
Q9P0I2	Q9P0I2	ER membrane protein complex subunit 3	EMC3		0.044321	0.96471	0.147499		0.443994	0.51478	-1.59914		0.509856	0.305492	1.74664	21.8771	22.1298	18.2043	22.1119	21.4567	20.8019	21.4261	21.9406	17.7738	16.7713	21.4407	3	3	3	9.2	9.2	9.2	29.952	0	9.1302	175080000	22
Q9P0L0	Q9P0L0	Vesicle-associated membrane protein-associated protein A	VAPA	+	1.30261	0.0402802	-0.8108		0.649195	0.49776	-0.375061		0.840972	0.214718	-0.435739	23.2476	23.2539	22.393	23.3696	22.0798	22.0337	22.6522	22.9138	22.6104	22.2733	22.9664	15	15	14	58.6	58.6	58.6	27.893	0	90.975	792400000	131
Q9P0U3	Q9P0U3	Sentrin-specific protease 1	SENP1		0.0296338	0.980583	0.088491		0.429707	0.547416	0.834047	+	2.99365	0.00516571	-0.745556	21.4085	21.507	18.0149	21.4395	20.7174	20.6738	20.6517	21.3315	21.6921	21.2899	21.3926	7	7	7	14.8	14.8	14.8	73.48	0	17.859	212330000	42
Q9P0W2	Q9P0W2	SWI/SNF-related matrix-associated actin-dependent regulator of chromatin subfamily E member 1-related	HMG20B	+	2.36503	0.00375362	2.54505	+	1.74672	0.0267961	1.95935		0.453367	0.436655	0.585691	17.9491	19.4711	19.1618	17.9274	21.1252	20.7946	21.5976	20.9065	19.2332	21.0871	21.12	9	9	9	36.9	36.9	36.9	35.812	0	27.585	97134000	23
Q9P1Z0	Q9P1Z0	Zinc finger and BTB domain-containing protein 4	ZBTB4	+	3.82966	0.000261682	5.1986	+	3.91657	0	4.13372	+	1.81122	0.0137077	1.06488	18.2605	18.8047	16.9686	18.6102	23.0626	23.4801	23.5361	22.1479	22.2379	21.8636	22.9295	17	17	17	25	25	25	105.11	0	125.03	782470000	104
Q9P2F9	Q9P2F9	Zinc finger protein 319	ZNF319	+	3.08788	0.000877005	3.55141		0.836328	0.266316	2.17822		0.406487	0.436514	1.37319	18.0284	17.0298	18.9411	18.5098	21.4543	21.801	21.7808	21.8223	21.3955	16.6059	21.3982	8	8	8	16.8	16.8	16.8	65.546	0	24.55	310350000	42
Q9P2J8	Q9P2J8	Zinc finger protein 624	ZNF624		0.0885623	0.918998	0.142246		NaN	1	0	+	1.43944	0.0295765	1.03408	18.4938	17.7455	19.8813	18.6782	18.6341	18.4697	19.422	17.1375	17.9147	18.1078	18.0714	3	1	0	4.4	1.7	0	99.928	0.0027933	3.0647	15219000	7
Q9P2N5	Q9P2N5	RNA-binding protein 27	RBM27		0.147518	0.823705	0.372513		0.407843	0.552405	-0.958497		0.769041	0.145744	1.33101	20.931	20.8931	18.0488	21.5568	20.6233	21.2219	20.3447	18.9054	18.0791	19.3335	21.2778	13	13	12	20.4	20.4	19.2	118.72	0	53.263	136740000	29
Q9P2R6	Q9P2R6	Arginine-glutamic acid dipeptide repeats protein	RERE	+	1.95786	0.00786402	-1.30111		0.266526	0.673302	-0.234697	+	1.37408	0.0335746	-1.06641	24.5533	24.3949	23.6667	24.647	22.6052	23.4339	23.004	24.1087	24.3064	23.2833	24.6247	39	39	38	31.9	31.9	31.9	172.42	0	323.31	3368500000	396
Q9UBE8	Q9UBE8	Serine/threonine-protein kinase NLK	NLK	+	1.33281	0.044211	-0.674582		0.0130383	0.977584	0.00812817		1.12764	0.0794396	-0.68271	22.5248	22.2401	22.7839	22.5854	21.6993	21.5065	22.371	22.4485	22.1776	23.0286	22.5118	13	13	13	23.9	23.9	23.9	58.282	0	75.292	590650000	122
Q9UBT2	Q9UBT2	SUMO-activating enzyme subunit 2	UBA2	+	1.82441	0.00848179	1.54111		NaN	1	0	+	1.31237	0.0255867	2.09424	19.0916	19.2224	18.2665	18.0148	19.905	20.7481	19.9166	18.7786	19.2603	16.2781	18.0656	3	3	3	8.1	8.1	8.1	71.223	0	6.9976	38551000	5
Q9UBU8	Q9UBU8	Mortality factor 4-like protein 1	MORF4L1		0.514834	0.319454	-0.773799		0.130783	0.789631	-0.159652		0.342651	0.559259	-0.614147	20.9789	21.1081	20.263	21.4799	20.5995	18.7705	21.1811	21.0534	19.671	21.0959	21.371	6	6	6	21.5	21.5	21.5	41.473	0	12.144	129250000	36
Q9UBW7	Q9UBW7	Zinc finger MYM-type protein 2	ZMYM2	+	2.30858	0.00379381	2.05221		NaN	1	0	+	2.46152	0.0035	2.70524	19.5663	18.5457	18.5636	17.818	20.7626	20.7118	20.5524	17.8899	17.2598	17.5092	19.2226	5	5	5	4.6	4.6	4.6	154.91	0	12.897	47864000	14
Q9UGL1	Q9UGL1	Lysine-specific demethylase 5B	KDM5B	+	2.4344	0.00423602	-1.02801		NaN	1	0		0.036552	0.952513	-0.0490673	19.7824	19.3319	19.5321	19.1908	18.5628	18.6108	18.1203	19.3979	17.5747	18.4078	18.5412	3	3	3	2.2	2.2	2.2	175.66	0	4.9758	6554600	7
Q9UGP8	Q9UGP8	Translocation protein SEC63 homolog	SEC63		0.90281	0.0857738	-0.907865		0.779995	0.341107	-0.966491		0.0371551	0.956	0.0586267	23.9973	24.381	22.7397	24.5751	22.9231	22.9345	23.1886	23.2703	22.8662	21.7642	23.9264	25	25	25	36.3	36.3	36.3	87.996	0	323.31	2064600000	271
Q9UGU0	Q9UGU0	Transcription factor 20	TCF20	+	1.14184	0.0396998	1.45151		0.0619686	0.864174	-0.127421	+	1.3711	0.0254448	1.57893	18.4986	19.8562	20.1435	17.8941	20.5692	20.6324	20.4473	17.7937	19.4477	18.5976	20.0438	9	9	8	5.7	5.7	5.2	211.77	0	18.892	102100000	34
Q9UHF7	Q9UHF7	Zinc finger transcription factor Trps1	TRPS1	+	3.2652	0.00101863	3.91718		0.61605	0.43265	0.946589	+	1.975	0.00517778	2.97059	19.0826	17.7521	19.5965	18.5339	22.9963	22.7146	22.2644	18.3773	19.7417	19.3146	21.3178	21	21	21	23.9	23.9	23.9	141.52	0	104.99	658490000	70
Q9UHL9	Q9UHL9	General transcription factor II-I repeat domain-containing protein 1	GTF2IRD1	+	4.48556	0	5.6372	+	1.8747	0.0142857	2.38078	+	2.21606	0.00432432	3.25642	18.7499	20.0047	18.5834	18.7131	24.7027	24.4727	24.7745	20.818	21.5641	20.2019	22.9902	53	53	53	57.7	57.7	57.7	106.06	0	323.31	3742200000	304
Q9UHX1	Q9UHX1	Poly(U)-binding-splicing factor PUF60	PUF60	+	4.87555	0	5.61135	+	4.41406	0	4.12835	+	1.70132	0.012996	1.483	18.9319	19.7481	19.0837	19.7066	24.4571	25.3025	25.1772	23.0651	23.8469	22.8533	24.2184	33	33	33	59.6	59.6	59.6	59.875	0	323.31	3697500000	242
Q9UIF9	Q9UIF9	Bromodomain adjacent to zinc finger domain protein 2A	BAZ2A	+	3.25258	0.000841026	2.3416		NaN	1	0	+	6.73737	0	2.30697	19.1438	18.072	18.1553	18.7315	20.8782	20.8014	20.9222	18.6749	18.4799	18.5236	18.5629	14	14	14	9.5	9.5	9.5	211.2	0	30.13	131300000	25
Q9UIG0	Q9UIG0	Tyrosine-protein kinase BAZ1B	BAZ1B	+	3.07506	0.000896175	4.04294		0.405017	0.547564	1.26184		0.885381	0.0790641	2.78109	17.8636	19.4856	19.8089	18.3328	22.5819	22.9695	23.1954	18.1102	22.7725	17.7282	21.9273	14	14	14	12.3	12.3	12.3	170.9	0	60.727	256130000	43
Q9UIS9	Q9UIS9	Methyl-CpG-binding domain protein 1	MBD1	+	4.13569	0	5.6684	+	4.42729	0	4.96654		1.11741	0.0795372	0.701863	17.3081	17.701	17.5905	19.0526	23.3442	23.5596	23.8405	22.3609	22.5925	23.124	23.441	18	18	18	38	38	38	66.606	0	110.17	735340000	114
Q9UJQ4;Q9Y467	Q9UJQ4	Sal-like protein 4	SALL4	+	6.00945	0	5.80301	+	4.63249	0	3.01937	+	3.29895	0.00193939	2.78365	18.8303	18.6152	18.8806	18.6492	24.9835	24.4155	24.2415	21.5184	21.8537	21.2637	22.417	38	38	38	49.2	49.2	49.2	112.23	0	323.31	2632900000	217
Q9UK58	Q9UK58	Cyclin-L1	CCNL1	+	2.46904	0.002688	3.77645		0.827095	0.287005	1.45793	+	1.41905	0.0177246	2.31852	18.0913	19.404	18.1861	20.5189	22.8222	22.3143	23.343	20.9659	20.9985	18.5408	21.5268	8	8	8	18.6	18.6	18.6	59.633	0	257.37	474900000	50
Q9UKJ3;Q7Z570;A4D1E1	Q9UKJ3	G patch domain-containing protein 8	GPATCH8	+	3.54178	0.00235294	-1.08705		0.10716	0.861598	0.0347209	+	4.56853	0.00216949	-1.12177	23.88	23.5235	23.6262	23.9503	22.6961	22.6298	22.6479	23.8388	23.9188	23.7336	23.6277	30	30	30	29	29	29	164.2	0	280.48	1818600000	325
Q9UKL0	Q9UKL0	REST corepressor 1	RCOR1	+	4.33405	0	3.37292		0.20232	0.702402	0.401724	+	1.66531	0.00849778	2.9712	18.3169	18.5958	18.9077	17.9422	21.6132	21.9482	21.8793	18.402	17.3642	18.6418	20.9616	12	12	12	29.5	29.5	29.5	53.327	0	66.047	202220000	49
Q9UKM9	Q9UKM9	RNA-binding protein Raly	RALY	+	1.93846	0.00544048	2.02357		0.518068	0.501295	0.755102		1.04915	0.0635783	1.26847	18.1799	19.7542	17.7461	18.2563	20.4341	20.6114	20.4776	18.3472	20.4625	18.4607	19.6865	5	5	5	25.8	25.8	25.8	32.463	0	14.482	56939000	14
Q9UKV3	Q9UKV3	Apoptotic chromatin condensation inducer in the nucleus	ACIN1	+	4.15139	0	5.72116	+	3.96095	0	3.89077	+	3.41807	0.00210526	1.83039	18.3928	19.0364	20.233	19.6878	24.9939	25.2146	24.9675	22.9272	23.4368	22.9374	23.6117	59	59	59	45	45	45	151.86	0	323.31	7107200000	433
Q9ULD5;Q6ZMS7	Q9ULD5	Zinc finger protein 777	ZNF777	+	2.06298	0.00564223	1.44145		NaN	1	0	+	2.49221	0.00426667	1.59811	18.565	18.0688	18.7996	19.1365	19.9277	19.727	20.5971	18.4412	18.0376	18.8788	18.5856	4	4	4	6.4	6.4	6.4	93.761	0	9.311	40212000	7
Q9ULF5	Q9ULF5	Zinc transporter ZIP10	SLC39A10	+	2.59652	0.00366078	-1.47271		0.29689	0.655556	-0.233953	+	2.1129	0.00662136	-1.23875	29.9577	29.8506	30.8173	29.9977	28.6682	28.6853	28.6957	30.3726	29.7107	30.268	29.3361	32	32	32	27.1	27.1	27.1	94.131	0	323.31	107030000000	1235
Q9ULJ3	Q9ULJ3	Zinc finger and BTB domain-containing protein 21	ZBTB21	+	2.8071	0.00109434	4.17962		0.846465	0.279636	1.51583	+	1.61062	0.0116379	2.66379	17.8147	19.8137	17.315	18.9106	22.3951	22.7296	22.8047	18.8148	20.1444	19.059	21.8991	17	17	17	25	25	25	118.87	0	159	490110000	68
Q9ULM3	Q9ULM3	YEATS domain-containing protein 2	YEATS2	+	3.37837	0.000183007	4.47594		0.726858	0.357698	1.1754	+	2.10341	0.0050566	3.30054	17.2488	17.4495	17.7109	19.2365	22.2001	22.4546	22.5075	18.8653	18.2616	18.2372	20.9834	28	28	28	30	30	30	150.78	0	156.85	486870000	88
Q9ULU4	Q9ULU4	Protein kinase C-binding protein 1	ZMYND8	+	3.52982	0.00021875	5.70668		1.37838	0.054871	2.42771	+	1.80661	0.00642786	3.27896	17.3813	17.9426	19.8611	18.8076	24.1899	24.2066	24.218	21.1819	21.1691	18.8219	22.5306	48	48	48	46.7	46.7	46.7	131.69	0	323.31	2824500000	249
Q9ULV3	Q9ULV3	Cip1-interacting zinc finger protein	CIZ1	+	4.45411	0	5.09861	+	3.33444	0	3.15205	+	2.31102	0.00471795	1.94656	17.7133	19.0668	18.7831	18.1321	23.423	23.6528	23.4916	21.4539	21.637	20.7812	22.4315	31	31	31	55.5	55.5	55.5	100.04	0	323.31	1510000000	175
Q9UM00	Q9UM00	Transmembrane and coiled-coil domain-containing protein 1	TMCO1	+	1.48205	0.0192163	-1.28999		0.980518	0.260262	-0.870904		0.496588	0.43612	-0.419084	23.5799	24.5156	23.1153	24.5117	22.7979	22.2736	22.8505	23.3839	22.5496	22.5859	23.7195	6	6	6	21.8	21.8	21.8	27.079	0	48.807	510510000	64
Q9UNL2	Q9UNL2	Translocon-associated protein subunit gamma	SSR3	+	1.92025	0.00788636	-1.47122		1.17832	0.146383	-1.12633		0.290961	0.659866	-0.344892	23.621	24.1593	22.6854	23.5892	21.8213	21.9814	22.3248	22.5923	22.4674	21.2899	23.2	5	5	5	16.2	16.2	16.2	21.08	0	151.77	703180000	90
Q9UNX4	Q9UNX4	WD repeat-containing protein 3	WDR3	+	1.52969	0.0157917	1.48905		0.00620429	0.985986	-0.0135622		1.00717	0.0657401	1.50261	17.9843	19.1817	17.7144	19.2494	19.6893	20.0927	20.2824	18.9947	18.8067	16.7368	19.5373	2	2	2	3.1	3.1	3.1	106.1	0	6.4688	25723000	8
Q9UPN9	Q9UPN9	E3 ubiquitin-protein ligase TRIM33	TRIM33	+	4.9288	0	5.41872	+	1.7069	0.0312075	1.67782	+	2.63218	0.00270476	3.7409	17.7409	18.0445	17.506	17.3669	22.5402	23.0965	23.6131	18.9421	18.0866	20.0777	20.263	28	27	27	31.5	30.5	30.5	122.53	0	301.21	808330000	93
Q9UPW0	Q9UPW0	Forkhead box protein J3	FOXJ3	+	1.66535	0.00997214	-2.15838		0.358436	0.582262	-1.07897		0.298026	0.590169	-1.07941	21.2354	21.5784	19.554	20.8525	17.7059	19.1416	19.0924	17.1956	22.3231	18.1504	21.2351	4	4	4	8.2	8.2	8.2	68.96	0	19.026	85929000	26
Q9UPW6	Q9UPW6	DNA-binding protein SATB2	SATB2	+	4.15249	0	5.71143		0.189194	0.714982	0.441745	+	2.49867	0.00265421	5.26969	17.9821	17.6739	18.1642	19.4275	24.3054	24.0137	23.7509	18.2403	18.6772	17.0672	21.03	16	16	16	35.2	35.2	35.2	82.554	0	268.23	693300000	65
Q9UQ35	Q9UQ35	Serine/arginine repetitive matrix protein 2	SRRM2	+	4.54172	0	5.2138		NaN	1	0	+	6.9544	0	5.0232	17.8386	17.1825	18.6546	17.8116	23.173	23.1233	22.9606	17.9879	18.2181	18.1841	17.8597	25	25	25	13.7	13.7	13.7	299.61	0	211.44	1027000000	113
Q9UQR1	Q9UQR1	Zinc finger protein 148	ZNF148	+	4.16954	0	5.01434	+	4.29501	0	3.59797	+	2.11985	0.00612245	1.41636	18.247	19.0941	17.6863	18.4558	22.9394	23.3287	23.8873	21.612	22.0766	21.707	22.4796	23	21	21	42.3	40.2	40.2	88.975	0	176.97	1101600000	118
Q9Y230	Q9Y230	RuvB-like 2	RUVBL2	+	3.07648	0.000828283	3.17536		NaN	1	0	+	4.38249	0	3.68157	17.5229	19.1303	19.0273	18.3991	21.8217	21.7627	21.5014	18.2792	17.3749	18.0572	18.3433	12	12	12	33.5	33.5	33.5	51.156	0	41.598	190460000	40
Q9Y262	Q9Y262	Eukaryotic translation initiation factor 3 subunit L	EIF3L		0.0209268	0.989854	-0.0433048		0.0314941	0.943599	-0.0635123		0.013799	0.981859	0.0202076	23.2938	23.6243	21.1935	23.497	22.6264	22.7004	23.2497	23.051	22.7361	21.8436	23.7239	24	24	24	42.6	42.6	42.6	66.726	0	185.85	1869200000	231
Q9Y265	Q9Y265	RuvB-like 1	RUVBL1	+	6.14052	0	4.55696	+	3.54532	0	3.84767		0.547215	0.32564	0.709289	18.122	18.6739	18.242	18.3346	22.7822	22.9185	22.9994	21.0238	22.0794	22.2071	23.4527	18	18	18	55.7	55.7	55.7	50.227	0	125.94	763070000	126
Q9Y2A7;P55160	Q9Y2A7	Nck-associated protein 1	NCKAP1		0.283953	0.631664	-0.475835		0.315819	0.600253	-1.02251		0.139534	0.82115	0.546679	21.5662	21.2104	19.0762	21.3306	20.2853	20.1817	20.4931	20.9308	20.8218	16.0627	21.278	10	10	10	11.7	11.7	11.7	128.79	0	28.173	185870000	50
Q9Y2K1	Q9Y2K1	Zinc finger and BTB domain-containing protein 1	ZBTB1	+	7.87658	0	7.29174	+	1.78778	0.0113548	4.96865		0.60617	0.215041	2.32309	18.9293	18.9078	18.7228	18.542	26.0694	26.0452	26.087	19.26	25.208	25.577	24.9315	13	13	13	22.7	22.7	22.7	82.015	0	81.299	1277700000	31
Q9Y2L9;Q5VUJ6;Q96II8	Q9Y2L9	Leucine-rich repeat and calponin homology domain-containing protein 1	LRCH1		0.200193	0.754563	-0.361742		0.124696	0.780638	-0.32944		0.0113675	0.984019	-0.0323019	22.4832	22.2053	20.0005	22.3391	21.1004	21.5699	21.5156	21.786	21.968	19.1392	22.8172	13	13	13	24.5	24.5	24.5	80.874	0	126.67	355470000	68
Q9Y2W1	Q9Y2W1	Thyroid hormone receptor-associated protein 3	THRAP3	+	5.49354	0	5.87058	+	6.2066	0	4.69912	+	4.1136	0.00172973	1.17146	19.4013	18.4647	19.243	19.2263	24.897	25.1377	24.8285	23.6399	23.8814	23.788	23.8225	31	30	30	32.4	32.4	32.4	108.66	0	323.31	3610700000	234
Q9Y2X3	Q9Y2X3	Nucleolar protein 58	NOP58	+	6.59803	0	7.24268	+	5.66174	0	5.97216	+	1.48554	0.0219456	1.27052	18.6434	18.5171	18.3468	18.4593	25.7972	25.3373	26.0684	24.6762	24.6254	23.5025	25.0511	35	35	35	55.4	55.4	55.4	59.578	0	323.31	7375000000	328
Q9Y2X9	Q9Y2X9	Zinc finger protein 281	ZNF281	+	2.23277	0.00455927	-1.23308		0.13071	0.812291	-0.097074	+	2.19597	0.00653465	-1.136	26.7511	26.4893	25.8395	26.6509	24.9346	25.3917	25.2726	26.4722	26.573	25.7694	26.5279	58	58	56	68.6	68.6	66.7	96.914	0	323.31	30942000000	1082
Q9Y3B9	Q9Y3B9	RRP15-like protein	RRP15	+	3.63649	0.000201439	3.35816		0.433272	0.551681	0.677702	+	1.8018	0.00652632	2.68046	18.4378	17.7176	19.1186	18.0783	21.5684	21.7562	21.7642	19.9897	18.5471	17.446	20.0804	6	6	6	24.1	24.1	24.1	31.484	0	16.086	125860000	26
Q9Y3T9	Q9Y3T9	Nucleolar complex protein 2 homolog	NOC2L	+	1.44588	0.041812	-0.591489		0.553525	0.526381	-0.386205		0.235578	0.751728	-0.205284	21.8218	22.271	21.9301	22.5084	21.5602	21.3439	21.7198	22.3199	21.6587	20.9965	22.0114	18	18	18	19.5	19.5	19.5	84.918	0	73.324	854420000	180
Q9Y3Z3	Q9Y3Z3	Deoxynucleoside triphosphate triphosphohydrolase SAMHD1	SAMHD1	+	2.10298	0.00396166	2.09408		NaN	1	0	+	1.95887	0.00495745	2.54461	17.2434	18.1241	18.9349	18.8305	20.6286	20.5063	19.997	18.1882	16.8422	17.1385	19.1619	3	3	3	7.2	7.2	7.2	72.2	0.0010309	4.1079	28601000	4
Q9Y4E5	Q9Y4E5	Zinc finger protein 451	ZNF451	+	5.20114	0	9.65177	+	1.83824	0.011234	3.47944	+	2.58574	0.00274747	6.17233	16.247	16.7321	17.7425	15.8314	26.2152	26.2135	26.4414	20.1071	20.2561	17.7608	22.3466	85	85	85	57.3	57.3	57.3	121.48	0	323.31	21518000000	588
Q9Y4W6	Q9Y4W6	AFG3-like protein 2	AFG3L2	+	2.28579	0.00492121	-1.12619		0.798872	0.375246	-0.576076		0.709817	0.242763	-0.550111	22.9494	23.4116	22.4973	23.0914	21.8508	21.7043	22.0286	22.6906	22.4624	21.549	22.9434	24	24	24	30.9	30.9	30.9	88.583	0	80.924	1181600000	188
Q9Y5M8	Q9Y5M8	Signal recognition particle receptor subunit beta	SRPRB		0.791134	0.141288	-0.617031		0.571437	0.429246	-2.01392		0.301247	0.578764	1.39689	23.4409	23.9688	22.6173	23.8756	22.6769	23.0531	22.8458	22.8453	22.9644	16.6109	23.4262	11	11	11	46.9	46.9	46.9	29.702	0	100.57	863470000	134
Q9Y5Q3	Q9Y5Q3	Transcription factor MafB	MAFB		0.188959	0.877806	0.0651668		1.85236	0.058304	0.710861		1.20917	0.0704607	-0.645694	23.0734	23.2432	23.0515	23.1808	23.4376	22.9327	23.2369	23.296	24.1064	24.1919	23.798	9	8	8	34.4	30.7	30.7	35.791	0	42.461	362980000	57
Q9Y5Q9	Q9Y5Q9	General transcription factor 3C polypeptide 3	GTF3C3		1.08518	0.0535906	-0.997652		0.505616	0.497565	-1.00434		0.00214417	0.997105	0.00668589	21.8498	22.2351	20.7645	22.0819	20.9461	20.1713	21.0882	21.5928	21.5913	18.1864	21.5435	9	9	9	13.2	13.2	13.2	101.27	0	26.304	231770000	53
Q9Y5S9	Q9Y5S9	RNA-binding protein 8A	RBM8A	+	1.86137	0.00581287	2.39171		NaN	1	0	+	3.12915	0.002	4.14233	18.408	18.8841	20.2931	20.583	21.6977	22.2746	21.829	17.6618	16.5577	18.6838	18.2624	2	2	2	16.1	16.1	16.1	19.889	0	13.348	90218000	8
Q9Y618	Q9Y618	Nuclear receptor corepressor 2	NCOR2	+	4.17284	0.00103145	-1.45535	+	3.94365	0.00643678	-0.544093	+	3.60125	0.00289076	-0.911255	22.4689	22.2906	22.4378	22.5791	20.9785	21.1947	20.793	21.9343	21.9074	21.8626	21.8957	37	37	37	21.5	21.5	21.5	273.65	0	135.89	890060000	236
Q9Y639	Q9Y639	Neuroplastin	NPTN	+	1.70415	0.0121941	-1.29879		0.763844	0.304267	-1.93205		0.165673	0.785748	0.633258	22.7576	23.1973	22.553	23.7248	21.9929	21.2082	22.0771	22.499	22.0297	17.4823	22.4935	5	5	5	16.3	16.3	16.3	44.387	0	15.747	300140000	61
Q9Y673	Q9Y673	Dolichyl-phosphate beta-glucosyltransferase	ALG5		0.129737	0.839274	-0.589952		0.791491	0.28168	-2.54127		0.667746	0.179091	1.95131	22.2099	22.5899	17.2702	22.2371	21.3577	21.4718	18.6309	17.4663	18.7106	16.8094	21.1556	7	7	7	29	29	29	36.946	0	24.129	142700000	37
Q9Y679	Q9Y679	Ancient ubiquitous protein 1	AUP1	+	2.24467	0.00398714	-1.56702		1.41947	0.0633701	-1.63337		0.033011	0.953355	0.0663486	22.2705	22.9827	21.804	22.5972	20.7796	20.5438	21.2164	21.1049	21.3406	19.1128	21.5626	6	6	6	25.9	25.9	25.9	45.786	0	13.936	173440000	30
Q9Y6C9	Q9Y6C9	Mitochondrial carrier homolog 2	MTCH2		1.16695	0.0612748	-0.650025		0.525796	0.561395	-0.288498		0.617875	0.3637	-0.361527	23.7207	24.097	23.3776	24.1721	23.2225	22.8109	23.542	23.7983	23.2217	23.2874	23.9059	9	9	9	34	34	34	33.331	0	94.149	779030000	89
Q9Y6Q3;Q5HYK9;P17021	Q9Y6Q3	Zinc finger protein 37 homolog	ZFP37		0.723425	0.125322	-1.15188		0.165079	0.747617	-0.407711		0.316722	0.580556	-0.744166	20.827	21.2466	18.7577	20.8425	18.873	18.7922	20.1346	21.0109	20.9358	17.7435	20.3527	10	10	9	18.9	18.9	16.5	71.209	0	20.119	135760000	34
