# Supplementary material for: Interaction networks of SIM-binding groove mutants reveal alternate modes of SUMO binding and profound impact on SUMO conjugation
Source: Sci Adv. 2025 May 14;11(20):eadp2643. doi: 10.1126/sciadv.adp2643 (PMC12077520; doi:10.1126/sciadv.adp2643)
Supplement: Supplementary file 2 — Tables S1 to S4 [file sciadv.adp2643_tables_s1_to_s4.zip › adp2643_table_s4.xlsx]

## Sheet: SUMO3 all_20220801
				HeLa SUMO3 WT vs HeLa				HeLa SUMO3 IKR vs HeLa				HeLa SUMO3 WT vs IKR				Values												Miscellaneous
Protein IDs	Majority protein IDs	Protein names	Gene names	Significant	p-value (-log10)	q-value	Difference (log2)	Significant	p-value (-log10)	q-value	Difference (log2)	Significant	p-value (-log10)	q-value	Difference (log2)	R1_HeLa	R2_HeLa	R3_HeLa	R4_HeLa	R1_HeLa SUMO3	R2_HeLa SUMO3	R3_HeLa SUMO3	R4_HeLa SUMO3	R1_HeLa SUMO3 IKR	R2_HeLa SUMO3 IKR	R3_HeLa SUMO3 IKR	R4_HeLa SUMO3 IKR	Peptides	Razor + unique peptides	Unique peptides	Sequence coverage [%]	Unique + razor sequence coverage [%]	Unique sequence coverage [%]	Mol. weight [kDa]	Q-value	Score	Intensity	MS/MS count
A2RRD8;Q86XN6;Q7L2R6;Q8IYX0;Q9H7R5;Q3MIS6;Q96SE7;Q8N782;Q5HY98;Q8WV37;Q8TB69;Q5FWF6;Q86XU0;O60765;Q96LW1;Q8N9Z0;Q96JL9;Q86YE8;Q76KX8;Q8N859;Q6ZNG1;Q8NCK3;A8MT65	A2RRD8	Zinc finger protein 320	ZNF320		0.649228	0.316321	0.842735		0.193869	0.932641	0.466043		0.203018	0.70236	0.376693	20.716	21.2985	18.5433	20.7498	21.3976	21.361	20.8846	21.0354	21.5318	18.6205	21.4922	21.5274	8	8	3	14.9	14.9	5.7	59.326	0	23.812	197060000	60
A6NFI3	A6NFI3	Zinc finger protein 316	ZNF316	+	1.97216	0.00495	1.29859		0.330897	0.952034	0.503876		0.626091	0.317201	0.794714	19.1379	19.6111	18.5532	18.2608	20.4151	20.1399	20.5232	19.6791	20.4364	18.7714	18.0907	20.2799	6	6	6	11.5	11.5	11.5	108.44	0	12.898	45561000	10
A6NHR9	A6NHR9	Structural maintenance of chromosomes flexible hinge domain-containing protein 1	SMCHD1		0.11952	0.744183	0.203133		NaN	1	0		0.352808	0.548725	0.643864	18.2947	19.0148	19.1296	18.6431	18.2958	17.622	19.8449	20.1321	19.0953	18.5294	16.8655	18.8291	20	20	20	14.4	14.4	14.4	226.37	0	79.804	251370000	52
A6NKD9	A6NKD9	Coiled-coil domain-containing protein 85C	CCDC85C		0.436518	0.444549	-0.811165		0.323975	0.98625	0.629908	+	1.68435	0.0313642	-1.44107	20.4999	20.344	17.378	20.4042	18.2616	18.9047	19.7574	18.4577	20.1908	19.4419	20.5622	20.9508	5	5	5	19.1	19.1	19.1	45.209	0	10.18	58270000	12
A8MV65	A8MV65	Transcription cofactor vestigial-like protein 3	VGLL3		0.819083	0.207113	-0.897488		0.0709083	0.982434	-0.0871959		0.813779	0.233962	-0.810292	28.5342	28.761	30.0698	28.7541	28.0374	29.3446	27.5187	27.6285	28.3193	29.4371	29.3259	28.6881	10	10	10	43.6	43.6	43.6	36.009	0	323.31	9238600000	146
Q99613;B5ME19	Q99613;B5ME19	Eukaryotic translation initiation factor 3 subunit C;Eukaryotic translation initiation factor 3 subunit C-like protein	EIF3C;EIF3CL		0.457095	0.47819	0.399647		0.0595043	0.977412	0.126212		0.158399	0.747453	0.273436	20.5411	21.3317	19.5112	20.5288	21.0325	20.5296	20.8637	21.0856	21.5066	18.8007	20.5013	21.609	3	3	3	3.7	3.7	3.7	105.34	0	7.6628	77784000	18
O00148;Q13838	O00148;Q13838	ATP-dependent RNA helicase DDX39A;Spliceosome RNA helicase DDX39B	DDX39A;DDX39B		0.358522	0.511476	0.599967		0.131837	0.951419	0.306427		0.193433	0.716151	0.29354	19.8731	19.6031	21.6983	18.3959	20.182	21.1897	20.3978	20.2007	18.73	21.3255	20.6141	20.1264	9	9	9	25.1	25.1	25.1	49.129	0	23.828	152290000	35
O00257	O00257	E3 SUMO-protein ligase CBX4	CBX4		0.584047	0.435254	-0.315984		0.622548	1	0.337949		1.21386	0.121166	-0.653933	29.9187	29.8002	30.5243	30.0347	29.8671	30.2671	29.4471	29.4327	30.0278	30.8105	30.7039	30.0877	66	66	66	62.9	62.9	62.9	61.367	0	323.31	268940000000	2866
O00264	O00264	Membrane-associated progesterone receptor component 1	PGRMC1	+	1.86817	0.0357183	-0.534647		0.502384	0.951572	-0.156931		2.1185	0.0848934	-0.377715	21.6225	21.6585	21.9837	22.1745	21.5326	21.2047	21.3677	21.1958	21.8134	21.5702	21.6691	21.759	6	6	6	20.5	20.5	20.5	21.671	0	12.796	209000000	48
O00422	O00422	Histone deacetylase complex subunit SAP18	SAP18	+	6.49333	0	5.76395	+	1.98994	0.05	2.27327	+	2.88642	0.00682353	3.49068	18.2148	17.3942	17.825	17.8879	24.0002	23.2307	23.437	23.7098	20.0706	18.4587	21.1697	20.7158	12	12	12	58.2	58.2	58.2	17.561	0	74.143	1095300000	69
O00566	O00566	U3 small nucleolar ribonucleoprotein protein MPP10	MPHOSPH10		0.721361	0.253583	1.0491		NaN	1	0	+	1.54746	0.0334474	2.16952	18.5977	19.0423	18.8998	18.7185	20.3709	17.7691	20.5379	20.7768	17.7972	18.421	17.1542	17.4043	7	7	7	18.2	18.2	18.2	78.863	0	24.984	101910000	15
O00592	O00592	Podocalyxin	PODXL		0.353642	0.496739	-1.20871		0.0216202	0.979519	0.0999069		0.429773	0.432881	-1.30861	21.9144	22.0003	17.4321	22.5049	17.6723	19.0305	21.5929	20.7213	22.0624	17.9619	22.2905	21.9366	4	4	4	6.8	6.8	6.8	58.635	0	14.097	149370000	18
O14617	O14617	AP-3 complex subunit delta-1	AP3D1		0.655765	0.286408	1.13463		0.14079	0.968568	0.385873		0.435773	0.45917	0.748754	20.5967	18.4598	17.3684	20.3115	20.9952	19.5163	20.5838	20.1796	20.9727	18.1777	18.5744	20.5551	7	7	7	8.2	8.2	8.2	130.16	0	15.595	89680000	26
O14646	O14646	Chromodomain-helicase-DNA-binding protein 1	CHD1	+	2.34256	0.00232432	1.02891		1.57182	0.377538	0.673727		2.23974	0.08514	0.355179	21.9449	22.2371	21.4017	22.4331	23.1696	23.1017	22.8774	22.9837	22.5446	22.7487	22.6333	22.7852	24	23	21	16.5	16	14.8	196.69	0	185.57	1172000000	198
O14684	O14684	Prostaglandin E synthase	PTGES		0.222943	0.609406	-0.660781		0.312319	1	-1.0572		0.101333	0.803018	0.396419	19.4636	22.9957	22.3441	22.903	22.021	18.7594	22.4899	21.7929	23.0074	19.8257	18.0986	22.5458	3	3	3	7.9	7.9	7.9	17.102	0	7.3139	195090000	31
O14776	O14776	Transcription elongation regulator 1	TCERG1	+	5.11855	0	2.94566		NaN	1	0	+	2.22345	0.00505455	2.40586	17.7633	17.793	18.2174	18.079	20.9879	20.3925	21.1092	21.1458	19.3639	19.4655	17.9935	17.1889	12	12	12	15.1	15.1	15.1	123.9	0	37.866	225120000	36
O14975	O14975	Very long-chain acyl-CoA synthetase	SLC27A2		0.131977	0.724453	-0.274133		0.514134	1	-1.14328		0.419774	0.463826	0.869145	20.4167	21.0105	18.1841	20.635	20.4542	18.5094	20.4058	19.7803	20.9974	18.6522	18.9114	17.1121	2	2	2	4.8	4.8	4.8	70.311	0	5.7993	43742000	18
O14978	O14978	Zinc finger protein 263	ZNF263	+	3.15075	0.0005	3.44264		1.24079	0.3768	1.69599	+	1.50334	0.0418795	1.74665	18.6026	18.1523	18.9268	16.8293	21.4185	20.8953	21.7186	22.2492	18.9399	20.8347	18.7818	20.7386	21	21	21	48	48	48	77.298	0	181.32	694390000	108
O14980	O14980	Exportin-1	XPO1		0.078479	0.793763	-0.25081		0.410076	1	-1.31864		0.377158	0.496809	1.06783	22.0327	22.4487	18.3755	22.038	21.3951	19.1014	22.0353	21.3598	21.828	19.2542	17.2267	21.3115	14	14	14	18.4	18.4	18.4	123.38	0	41.191	235080000	65
O15014	O15014	Zinc finger protein 609	ZNF609		1.33406	0.136794	-0.403031		0.368784	0.944746	0.23114		1.29707	0.109174	-0.634171	22.2775	21.8867	22.2316	22.5015	21.9851	21.5334	21.8845	21.8823	22.0455	22.0592	23.0051	22.7121	14	14	14	13.3	13.3	13.3	151.19	0	59.616	421140000	97
O15015	O15015	Zinc finger protein 646	ZNF646	+	4.75409	0	2.98145		0.955764	0.642971	1.15255	+	1.65518	0.0282162	1.8289	19.7611	18.7896	19.1721	19.0983	21.9794	21.9387	22.4512	22.3777	20.5005	18.6873	20.9131	21.3305	37	37	37	30.8	30.8	30.8	200.82	0	201.22	1018000000	172
O15042	O15042	U2 snRNP-associated SURP motif-containing protein	U2SURP	+	2.80071	0.000436975	3.4981		NaN	1	0	+	3.10262	0.00892308	4.12646	18.5991	18.3811	17.316	18.8696	22.035	20.1912	22.5637	22.3683	17.2053	17.8154	18.6621	16.9696	21	21	21	28.9	28.9	28.9	118.29	0	323.31	790860000	86
O15164	O15164	Transcription intermediary factor 1-alpha	TRIM24	+	3.88783	0	3.37629		0.0546393	0.978092	0.0911207	+	2.64938	0.00497143	3.28517	18.9931	18.8207	19.2913	19.7336	22.0106	22.0229	23.0098	23.3006	18.3469	18.3866	19.9448	20.525	43	43	42	53.1	53.1	52.1	116.83	0	323.31	3296100000	218
O15173	O15173	Membrane-associated progesterone receptor component 2	PGRMC2		0.090313	0.777515	0.27415		0.0227681	0.985978	0.0886278		0.0652195	0.864435	0.185523	21.1609	21.2952	17.336	21.4077	20.6647	19.1654	21.362	21.1044	21.3075	17.7533	20.9932	21.5004	3	3	3	13.5	13.5	13.5	23.818	0	6.17	113400000	36
O15269	O15269	Serine palmitoyltransferase 1	SPTLC1		0.197219	0.636391	-0.758766		0.256162	0.953701	-0.885522		0.0267707	0.936892	0.126756	22.3927	23.0034	19.0226	22.5542	22.3171	17.3808	22.4713	21.7687	22.8853	19.8072	18.3372	22.4011	9	9	9	22.2	22.2	22.2	52.743	0	21.722	308820000	42
O15391	O15391	Transcription factor YY2	YY2		0.347118	0.492626	2.08366		0.463273	1	2.65689		0.872977	0.244891	-0.573229	29.8873	29.339	19.506	30.0938	29.0601	29.7463	29.0258	29.3285	29.1937	30.5212	30.0937	29.6451	11	2	2	17.2	4.3	4.3	41.347	0	9.2511	22007000000	519
O15446	O15446	DNA-directed RNA polymerase I subunit RPA34	CD3EAP	+	6.94066	0	7.074	+	4.84177	0	5.06294	+	2.8218	0.00483333	2.01105	18.4379	18.859	17.8588	18.4584	25.1441	25.4138	25.58	25.7722	22.6763	23.7203	23.2073	24.262	24	24	24	69.4	69.4	69.4	54.985	0	323.31	6536900000	235
O15525	O15525	Transcription factor MafG	MAFG	+	3.8954	0	3.74306		1.07203	0.467864	1.6092	+	1.74588	0.0188531	2.13387	17.8424	19.9036	19.0079	18.8538	22.5547	22.5336	22.6047	22.887	19.1162	19.6711	21.7106	21.5467	8	4	4	42	26.5	26.5	17.849	0	22.207	286110000	39
O43143;O60231;Q14562	O43143	Pre-mRNA-splicing factor ATP-dependent RNA helicase DHX15	DHX15		0.0974399	0.766387	-0.360047		0.0211066	0.979076	-0.0830441		0.0700069	0.859439	-0.277003	22.978	22.8471	19.3794	23.1084	22.4292	18.7099	22.9651	22.7685	22.9144	19.0255	22.9779	23.0629	31	31	31	42.9	42.9	42.9	90.932	0	95.262	1231600000	235
O43290	O43290	U4/U6.U5 tri-snRNP-associated protein 1	SART1	+	7.10437	0	8.74188	+	5.90799	0	7.13442	+	3.08252	0.00511765	1.60745	18.4036	18.8765	19.5753	19.4685	27.8037	28.0508	27.696	27.741	25.5318	26.7154	26.3467	26.2677	92	92	92	72.1	72.1	72.1	90.254	0	323.31	81193000000	1398
O43309	O43309	Zinc finger and SCAN domain-containing protein 12	ZSCAN12		0.639253	0.327934	0.766505		0.198508	0.927486	0.445745		0.170428	0.741424	0.32076	20.1294	20.7568	18.4857	20.7889	21.22	20.8913	20.8221	20.2933	21.1682	18.4047	21.471	20.8999	7	6	6	13.9	12.3	12.3	70.959	0	14.188	113470000	33
O43390	O43390	Heterogeneous nuclear ribonucleoprotein R	HNRNPR	+	5.07561	0	4.5022		0.442486	1	0.591474	+	3.05337	0.0084878	3.91073	18.3338	17.9406	18.3259	18.7214	22.7453	22.0963	23.081	23.4078	18.1173	18.0863	18.936	20.548	32	32	25	44.9	44.9	38.7	70.942	0	323.31	2403400000	184
O43395	O43395	U4/U6 small nuclear ribonucleoprotein Prp3	PRPF3		0.903007	0.122961	1.41425		NaN	1	0	+	1.71256	0.0202759	2.08121	19.1306	19.637	19.3337	17.3871	20.8345	18.4583	20.811	21.0416	18.4964	18.5521	17.5089	18.2631	9	9	9	21.7	21.7	21.7	77.528	0	58.282	153390000	27
O43435;O75333	O43435	T-box transcription factor TBX1	TBX1		0.436752	0.446897	-0.762737		0.155299	0.953731	0.31494		0.615006	0.307165	-1.07768	20.7839	20.609	18.9011	21.2286	19.1967	18.2129	20.1096	20.9526	21.1154	18.9454	21.3851	21.3365	5	5	5	16.1	16.1	16.1	43.132	0	15.49	86758000	20
O43676	O43676	NADH dehydrogenase [ubiquinone] 1 beta subcomplex subunit 3	NDUFB3		0.39042	0.461098	1.28827		0.113084	0.962599	0.578167		0.229868	0.673523	0.710104	22.5231	23.2945	17.4109	23.4881	23.3239	22.6552	23.0472	22.8433	23.1316	18.5677	23.6977	23.6321	4	4	4	22.4	22.4	22.4	11.402	0	18.258	337250000	39
O43707;Q08043	O43707	Alpha-actinin-4	ACTN4	+	1.35589	0.0249849	2.19291		NaN	1	0		0.775822	0.205584	1.54471	18.1099	18.1132	16.9457	18.9411	20.613	17.9742	21.0903	21.2041	18.7783	16.8892	19.7166	19.3188	4	4	2	6	6	3.2	104.85	0	11.004	56892000	10
O43900	O43900	Prickle-like protein 3	PRICKLE3		0.101521	0.787098	-0.0998573		0.000877247	0.999957	-0.00128174		0.0922832	0.841293	-0.0985756	23.2336	23.4618	22.021	23.2575	23.1443	22.5192	22.7769	23.1341	23.3296	21.931	23.2084	23.4997	22	22	22	38.2	38.2	38.2	68.608	0	72.144	1067000000	186
O43913	O43913	Origin recognition complex subunit 5	ORC5		0.208679	0.63319	0.527481		0.056063	0.977017	0.186979		0.0958384	0.812596	0.340502	19.2123	19.1192	18.9436	21.4575	21.2	17.7912	21.0439	20.8074	21.6003	18.7439	17.5784	21.5579	4	4	4	11.3	11.3	11.3	50.282	0	7.6368	63894000	25
O60264;P28370	O60264	SWI/SNF-related matrix-associated actin-dependent regulator of chromatin subfamily A member 5	SMARCA5		1.05866	0.0624737	1.92973		NaN	1	0	+	1.44392	0.0463448	1.82997	18.7783	18.5665	15.4804	18.5696	19.904	18.3041	20.702	20.2035	18.3183	18.7101	18.0781	16.6873	12	12	12	13.4	13.4	13.4	121.9	0	25.913	174040000	33
O60427	O60427	Fatty acid desaturase 1	FADS1		0.0374023	0.896072	-0.113827		0.00787637	0.995764	-0.0234551		0.0335988	0.929543	-0.0903721	20.6392	21.8324	18.0497	20.09	20.6365	18.0518	21.2644	20.2032	21.5062	19.2374	18.9705	20.8033	3	3	3	9.2	9.2	9.2	51.964	0	6.833	60661000	12
O60563	O60563	Cyclin-T1	CCNT1		0.0948731	0.788945	-0.101641		0.289831	0.948409	0.346817		0.464454	0.476081	-0.448458	27.0791	26.9731	25.7547	27.1055	26.9066	25.9849	26.875	26.7393	27.3226	25.9731	27.3083	27.6956	33	33	32	47.1	47.1	44.8	80.684	0	323.31	31856000000	778
O60675	O60675	Transcription factor MafK	MAFK	+	4.98229	0	6.79356	+	3.70159	0.00485714	5.02671	+	2.28915	0.00515254	1.76686	19.5605	18.5961	17.2312	18.8642	25.1818	25.6	25.0943	25.5502	22.4507	24.226	23.7732	23.9089	15	15	11	81.4	81.4	69.9	17.523	0	195.99	4086000000	143
O60763	O60763	General vesicular transport factor p115	USO1		0.556012	0.360966	0.919735		0.358085	1	0.675127		0.255585	0.686086	0.244608	21.5063	21.7368	18.6047	21.4529	21.9854	21.1758	22.108	21.7103	21.9662	20.5189	21.6802	21.8357	16	16	16	25.8	25.8	25.8	107.89	0	105.01	385630000	109
Q99880;Q99879;Q99877;Q93079;Q5QNW6;P62807;P58876;P57053;O60814;Q16778;P33778;P23527;P06899;Q8N257;Q96A08;A0A2R8Y619	Q99880;Q99879;Q99877;Q93079;Q5QNW6;P62807;P58876;P57053;O60814;Q16778;P33778;P23527;P06899;Q8N257;Q96A08	Histone H2B type 1-L;Histone H2B type 1-M;Histone H2B type 1-N;Histone H2B type 1-H;Histone H2B type 2-F;Histone H2B type 1-C/E/F/G/I;Histone H2B type 1-D;Histone H2B type F-S;Histone H2B type 1-K;Histone H2B type 2-E;Histone H2B type 1-B;Histone H2B type 1-O;Histone H2B type 1-J;Histone H2B type 3-B;Histone H2B type 1-A	HIST1H2BL;HIST1H2BM;HIST1H2BN;HIST1H2BH;HIST2H2BF;HIST1H2BC;HIST1H2BD;H2BFS;HIST1H2BK;HIST2H2BE;HIST1H2BB;HIST1H2BO;HIST1H2BJ;HIST3H2BB;HIST1H2BA		0.658937	0.3355	-0.602265		0.237373	0.934648	-0.330154		0.216404	0.703425	-0.27211	25.0932	24.888	26.2925	24.7004	24.5558	25.3512	24.5075	24.1506	24.1523	26.1365	24.8781	24.4866	6	6	6	45.2	45.2	45.2	13.952	0	19.81	1199600000	87
O60832	O60832	H/ACA ribonucleoprotein complex subunit 4	DKC1	+	2.15253	0.00131387	3.15315		1.02541	0.512	1.44939		0.827325	0.178173	1.70376	18.4372	17.7453	18.0816	17.439	21.1227	18.9403	22.3431	21.9098	20.5329	18.6489	17.7668	20.5522	14	14	14	33.7	33.7	33.7	57.673	0	273.94	493570000	98
O60885;Q15059;P25440	O60885	Bromodomain-containing protein 4	BRD4		0.222386	0.63693	0.244248		0.150243	0.966395	0.23761		0.00427265	0.992166	0.00663805	23.2239	23.1115	21.787	23.4892	23.3768	22.4809	23.3475	23.3835	23.3382	21.7613	23.7473	23.7152	27	27	27	23.8	23.8	23.8	152.22	0	101.73	1337300000	197
O75027	O75027	ATP-binding cassette sub-family B member 7, mitochondrial	ABCB7		0.394053	0.461635	1.17846		0.14626	0.956587	0.553157		0.293453	0.609648	0.625305	17.6193	21.6044	17.0154	21.4715	21.2499	19.2169	21.084	20.8737	21.441	19.3234	18.1684	20.9905	3	3	3	4.8	4.8	4.8	82.64	0	7.6286	73821000	22
O75030;O14948;P19532;P19484	O75030	Microphthalmia-associated transcription factor	MITF	+	5.15787	0	3.31963		0.122704	0.960402	0.239731	+	2.26095	0.00509091	3.0799	18.2688	18.7665	18.506	19.0519	22.1024	21.5224	22.0022	22.2447	18.5775	17.4594	18.66	20.8552	9	9	9	17.3	17.3	17.3	58.795	0	33.987	356560000	44
O75083	O75083	WD repeat-containing protein 1	WDR1		0.309636	0.537916	-0.706047		0.453541	1	-1.02796		0.113425	0.794087	0.321909	22.2035	21.5771	19.2232	21.4871	20.964	18.351	20.8257	21.526	20.787	19.0216	18.6064	21.9641	6	6	6	16.5	16.5	16.5	66.193	0	36.41	120400000	21
O75152;A0A1B0GTU1	O75152	Zinc finger CCCH domain-containing protein 11A	ZC3H11A	+	4.87913	0	3.40287		1.19182	0.402148	1.4871	+	1.61871	0.0299467	1.91576	18.4414	17.9545	17.4721	18.2986	21.2677	21.1415	21.5503	21.8185	18.4992	18.6339	19.8154	21.1664	22	22	22	39.8	39.8	39.8	89.13	0	323.31	901960000	152
O75306	O75306	NADH dehydrogenase [ubiquinone] iron-sulfur protein 2, mitochondrial	NDUFS2		0.589529	0.328211	-1.27303		0.13179	0.953109	-0.328369		0.378459	0.500351	-0.94466	20.4967	20.3942	18.0754	20.5821	17.2489	18.5854	20.9212	17.7008	20.6684	19.3876	17.5954	20.5835	3	3	3	7.1	7.1	7.1	52.545	0	6.5394	58461000	16
O75319	O75319	RNA/RNP complex-1-interacting phosphatase	DUSP11		0.000243159	1	-0.000840664		0.23252	0.93241	0.680076		0.410208	0.486777	-0.680916	21.7495	21.8548	17.6069	21.7327	21.3139	19.2961	21.0635	21.2671	21.9865	19.7662	22.0651	21.8464	9	9	9	31.8	31.8	31.8	43.71	0	30.218	185550000	55
O75352	O75352	Mannose-P-dolichol utilization defect 1 protein	MPDU1		0.0954232	0.765703	-0.431059		0.274679	0.951789	-1.2875		0.240269	0.652149	0.856442	23.4885	23.4367	17.5933	23.6362	22.2838	19.4695	22.6843	21.9928	22.9657	17.9052	19.4049	22.7289	2	2	2	8.1	8.1	8.1	26.638	0	5.4152	174920000	23
O75396	O75396	Vesicle-trafficking protein SEC22b	SEC22B		0.123623	0.759984	0.111207		0.147734	0.959807	0.139689		0.030779	0.942707	-0.028482	23.5888	23.9901	22.8107	23.8827	23.8959	23.0911	24.0164	23.7138	24.1694	23.0936	23.5547	24.0132	16	16	16	64.2	64.2	64.2	24.74	0	323.31	2125200000	233
O75400	O75400	Pre-mRNA-processing factor 40 homolog A	PRPF40A	+	3.50359	0.000590909	3.68107		2.07056	0.0523636	1.68036	+	2.39964	0.00494118	2.00072	17.6268	18.507	18.2479	19.3109	22.0751	21.1125	22.5564	22.6729	19.7457	20.108	19.7143	20.846	22	22	22	22.8	22.8	22.8	108.8	0	183.56	1120600000	117
O75494	O75494	Serine/arginine-rich splicing factor 10	SRSF10	+	1.40095	0.0257822	1.64818		NaN	1	0	+	1.82563	0.0171348	1.86158	19.7105	19.059	17.6998	18.2981	20.6556	18.9997	20.9659	20.7388	18.5718	19.2752	18.3192	17.7476	4	4	4	18.3	18.3	18.3	31.3	0	35.705	165030000	23
O75533	O75533	Splicing factor 3B subunit 1	SF3B1	+	1.78257	0.00498113	2.12786		NaN	1	0		0.685255	0.283874	0.914775	18.3871	18.1342	17.9569	16.9784	20.4078	18.3142	20.8215	20.4245	18.9855	19.9557	18.8462	18.5215	10	10	10	13.7	13.7	13.7	145.83	0	65.204	131890000	22
O75844	O75844	CAAX prenyl protease 1 homolog	ZMPSTE24		1.19494	0.10306	-0.599486		0.396375	1	-0.332436		0.358371	0.610305	-0.26705	22.1951	22.9821	22.0643	22.8125	22.0231	21.9554	22.1561	21.5216	22.7374	21.4027	22.0984	22.4858	7	7	7	19.8	19.8	19.8	54.812	0	20.43	326260000	61
O94880	O94880	PHD finger protein 14	PHF14	+	1.56335	0.0118363	2.30349		0.0365891	0.986928	0.0916619		1.10077	0.0840402	2.21183	17.9947	18.4355	18.125	19.6453	20.8839	18.8788	21.6296	22.0223	18.596	18.5442	16.8048	20.6222	20	20	20	23.2	23.2	23.2	100.05	0	107.41	483840000	87
O95125	O95125	Zinc finger protein 202	ZNF202	+	4.31539	0	2.3824		NaN	1	0	+	2.54807	0.0053617	1.73733	19.1678	18.2109	18.8978	18.4922	21.1003	20.8217	21.2549	21.1212	18.8776	19.5923	20.194	18.6849	8	8	8	16.4	16.4	16.4	74.72	0	34.264	171120000	23
O95169	O95169	NADH dehydrogenase [ubiquinone] 1 beta subcomplex subunit 8, mitochondrial	NDUFB8		0.269856	0.574322	-0.627559		0.173094	0.934006	-0.4971		0.043292	0.910354	-0.130458	21.2303	21.2909	18.3236	21.1883	20.8735	18.8936	21.0423	18.7134	21.5645	19.1121	18.086	21.282	3	3	3	19.4	19.4	19.4	21.766	0	6.2077	88570000	7
O95202	O95202	LETM1 and EF-hand domain-containing protein 1, mitochondrial	LETM1		0.127655	0.728105	-0.287848		0.221726	0.927761	0.366136		0.37359	0.527698	-0.653984	22.9855	23.7095	21.4148	23.6689	23.2018	20.7752	23.7779	22.8725	23.9856	22.2048	23.3947	23.6582	20	20	20	30.7	30.7	30.7	83.353	0	148.46	938600000	155
O95239;Q2VIQ3	O95239	Chromosome-associated kinesin KIF4A	KIF4A	+	1.57571	0.012791	1.81294		0.145315	0.96312	0.273596		0.848122	0.175183	1.53934	18.2949	18.6613	17.762	18.3149	20.5556	18.3024	20.618	20.8088	19.2688	17.877	16.947	20.0347	19	19	19	20.6	20.6	20.6	139.88	0	45.205	240110000	73
O95292	O95292	Vesicle-associated membrane protein-associated protein B/C	VAPB		0.555469	0.435375	-0.358863		0.312611	0.987946	-0.856147		0.164422	0.740659	0.497284	23.0049	22.7872	22.5557	23.4057	22.8189	22.1838	23.1423	22.1731	23.3918	18.6637	23.0489	23.2245	9	8	8	41.6	41.6	41.6	27.228	0	77.229	723850000	102
O95373	O95373	Importin-7	IPO7		0.374551	0.481476	-1.06119		0.180407	0.937676	-0.615771		0.139727	0.752008	-0.445422	21.1562	21.9839	17.7299	21.3383	21.7432	18.3082	19.2501	18.662	21.7566	18.8454	17.9116	21.2316	9	9	9	10.9	10.9	10.9	119.52	0	23.943	111760000	33
O95409;Q15915;O60481;Q8N9L1	O95409	Zinc finger protein ZIC 2	ZIC2		1.33937	0.269141	-0.257456		0.776346	0.983281	0.324842		1.354	0.108387	-0.582298	26.7705	26.7144	26.6869	26.7281	26.7429	26.4806	26.2745	26.3719	27.0665	26.5856	27.5849	26.9621	19	19	16	48.5	48.5	45.3	55.005	0	323.31	15320000000	462
O95573;O60488	O95573	Long-chain-fatty-acid--CoA ligase 3	ACSL3		0.114788	0.745665	0.266437		0.246923	0.941511	0.483639		0.0992875	0.813776	-0.217203	22.0568	22.4524	19.7948	22.0682	22.4192	20.0382	22.6901	22.2904	23.0617	20.7777	21.7296	22.7376	26	26	25	53.2	53.2	51.4	80.419	0	163.56	917240000	200
O95782;O94973	O95782;O94973	AP-2 complex subunit alpha-1;AP-2 complex subunit alpha-2	AP2A1;AP2A2		0.586859	0.365399	0.625973		0.755868	0.929234	0.76628		0.590498	0.589941	-0.140307	20.586	21.0716	18.9505	20.986	21.1026	20.8932	21.2374	20.8648	21.3648	21.0608	21.137	21.0965	7	7	7	7.3	7.3	7.3	107.54	0	16.791	149880000	43
O95785	O95785	Protein Wiz	WIZ	+	6.14208	0	4.32995	+	2.80928	0.0273846	2.14829	+	2.78429	0.00490141	2.18166	18.6867	19.2399	18.9583	18.7113	23.0016	22.9598	23.3135	23.6412	20.3459	20.5109	21.4405	21.8921	38	38	38	28.8	28.8	28.8	178.67	0	318.86	2793100000	254
O95870	O95870	Abhydrolase domain-containing protein 16A	ABHD16A		0.802459	0.327117	-0.382607		1.52812	0.370415	-0.717893		0.522596	0.469055	0.335286	18.9966	19.3457	19.5568	19.0805	18.8594	18.8306	19.3676	18.3915	19.0159	17.9582	18.5127	18.6212	3	3	3	5.4	5.4	5.4	63.243	0.0010582	4.5287	13183000	9
O95881	O95881	Thioredoxin domain-containing protein 12	TXNDC12		0.601865	0.340459	-0.849968		0.424469	1	-0.832694		0.00567088	0.992431	-0.0172744	22.331	21.9661	21.195	22.4914	21.7362	19.3425	21.6719	21.833	21.836	18.7011	22.034	22.0817	9	9	9	47.1	47.1	47.1	19.206	0	41.813	278320000	54
O95948;O60422;Q9UBC0	O95948	One cut domain family member 2	ONECUT2		0.227528	0.608173	0.58954		0.0373733	0.992377	0.14403		0.149547	0.748355	0.44551	23.0283	23.3649	19.7041	23.3261	23.8716	21.3588	23.3147	23.2364	23.6852	19.5227	23.257	23.5347	16	16	16	48.2	48.2	48.2	54.303	0	213.85	707290000	87
P00387	P00387	NADH-cytochrome b5 reductase 3;NADH-cytochrome b5 reductase 3 membrane-bound form;NADH-cytochrome b5 reductase 3 soluble form	CYB5R3		0.144963	0.69957	0.427802		0.0524515	0.979573	-0.19945		0.172614	0.718867	0.627253	18.9992	22.0579	19.5426	21.3634	21.5815	18.3647	21.9747	21.7534	22.4202	19.3772	17.5651	21.8027	4	4	4	21.9	21.9	21.9	34.234	0	27.13	115640000	31
P00403	P00403	Cytochrome c oxidase subunit 2	MT-CO2		0.133368	0.723976	0.26851		0.491743	1	0.825505		1.46199	0.0979139	-0.556994	21.2917	21.8869	18.5236	21.1763	21.0813	20.6361	21.2287	21.0064	21.8924	21.2558	21.2866	21.7457	4	4	4	16.3	16.3	16.3	25.565	0	17.566	132930000	35
P01024	P01024	Complement C3;Complement C3 beta chain;C3-beta-c;Complement C3 alpha chain;C3a anaphylatoxin;Acylation stimulating protein;Complement C3b alpha chain;Complement C3c alpha chain fragment 1;Complement C3dg fragment;Complement C3g fragment;Complement C3d fragment;Complement C3f fragment;Complement C3c alpha chain fragment 2	C3		0.386486	0.525842	-0.340496		0.0582032	0.980454	-0.0683293		NaN	1	0	18.5452	18.7296	19.3617	18.8751	17.7713	19.0651	19.1663	18.1469	18.4425	19.555	19.3045	17.9362	21	21	21	18.2	18.2	18.2	187.15	0	151	154820000	37
P02545	P02545	Prelamin-A/C;Lamin-A/C	LMNA	+	4.6494	0	3.06728		0.980075	0.693803	0.874461	+	2.9363	0.00570492	2.19282	23.2536	22.4668	22.2361	23.2112	25.8928	25.8088	25.8242	25.9111	23.4517	22.6897	24.2926	24.2315	76	76	74	80.7	80.7	80.7	74.139	0	323.31	16655000000	690
P02786	P02786	Transferrin receptor protein 1;Transferrin receptor protein 1, serum form	TFRC		0.439632	0.445933	-0.746379		0.378461	1	-0.787072		0.0126362	0.979131	0.0406933	22.4104	23.0694	21.5215	22.6961	22.1456	19.6595	22.6898	22.217	22.62	19.1343	22.1171	22.6778	20	20	20	30.7	30.7	30.7	84.87	0	95.484	789320000	202
P04439;P01893;P17693;P30511;P13747	P04439	HLA class I histocompatibility antigen, A-3 alpha chain	HLA-A		0.133233	0.708483	0.586612		0.687454	0.932874	1.91661		0.653972	0.281645	-1.33	22.2886	22.5926	17.1534	22.6967	22.6604	18.8653	22.9418	22.6102	23.1833	22.8444	23.0602	23.3099	8	8	4	32.1	32.1	14.2	40.84	0	53.049	393250000	71
P04843	P04843	Dolichyl-diphosphooligosaccharide--protein glycosyltransferase subunit 1	RPN1		0.603403	0.367416	-0.54434		0.3498	0.944813	-0.33761		0.171588	0.747685	-0.20673	26.2388	26.6923	25.7114	26.8813	26.0989	24.8727	26.4373	25.9375	26.5639	25.1029	26.197	26.3095	50	50	50	74.8	74.8	74.8	68.569	0	323.31	15725000000	754
P04844	P04844	Dolichyl-diphosphooligosaccharide--protein glycosyltransferase subunit 2	RPN2		0.104365	0.760457	-0.273387		0.256902	0.959364	-0.991334		0.178502	0.710917	0.717947	24.334	25.1974	22.0646	24.7513	24.2272	21.8476	24.8135	24.3654	25.1728	18.9197	23.849	24.4404	16	16	16	40.3	40.3	40.3	69.283	0	323.31	1872500000	139
P05023;P13637;P50993;P20648;P54707	P05023	Sodium/potassium-transporting ATPase subunit alpha-1	ATP1A1	+	1.76711	0.0176383	-0.92807		0.621802	0.98948	-0.558153		0.388838	0.555003	-0.369917	22.5256	23.0961	22.0777	22.7143	21.9509	21.4193	22.0458	21.2853	22.622	20.9737	22.1411	22.4443	16	16	13	19.9	19.9	16.7	112.89	0	50.39	534280000	118
P05026	P05026	Sodium/potassium-transporting ATPase subunit beta-1	ATP1B1		0.116512	0.734948	-0.462559		0.021851	0.981554	-0.091444		0.0865256	0.82487	-0.371115	21.8733	22.1047	18.4941	22.6814	21.6158	17.4539	22.3188	21.9148	22.7752	18.0681	21.7073	22.2372	7	7	7	31	31	31	35.061	0	17.89	249650000	44
P05141;P12235;Q9H0C2	P05141;P12235	ADP/ATP translocase 2;ADP/ATP translocase 2, N-terminally processed;ADP/ATP translocase 1	SLC25A5;SLC25A4		0.131186	0.773274	-0.0714369		1.12787	0.953528	0.327355		1.33515	0.169395	-0.398792	23.1068	23.0704	22.7048	23.3917	23.0066	22.5826	23.1219	23.2768	23.3688	23.5326	23.2603	23.4215	10	10	4	30.9	30.9	14.8	32.852	0	23.445	662540000	77
P05423	P05423	DNA-directed RNA polymerase III subunit RPC4	POLR3D	+	5.65237	0	4.63217	+	3.30576	0.0176842	2.94226	+	2.34277	0.00533333	1.68991	18.7277	19.6994	18.8135	18.7516	23.5653	23.3746	23.6182	23.9627	21.4183	21.2463	22.334	22.7627	26	26	26	54.3	54.3	54.3	44.395	0	299.78	4646600000	233
P05556	P05556	Integrin beta-1	ITGB1		0.24352	0.597311	0.726237		0.291778	0.947672	0.843558		0.118838	0.806447	-0.117321	23.3781	23.647	18.8337	23.6277	23.5513	22.4493	23.5367	22.854	23.5457	22.4742	23.3789	23.4619	16	16	16	25.6	25.6	25.6	88.414	0	249.85	1055200000	158
P06576	P06576	ATP synthase subunit beta, mitochondrial	ATP5B		1.03096	0.0712236	-1.80698		0.392181	1	-0.675062		0.546415	0.347819	-1.13192	21.029	20.1952	22.4283	20.6605	19.297	21.2363	17.4931	19.0588	19.5897	22.0413	20.4179	19.5639	6	6	6	17	17	17	56.559	0	12.818	64118000	26
P06744;CON__Q3ZBD7;Q8N196	P06744	Glucose-6-phosphate isomerase	GPI		0.0805985	0.789681	-0.337512		0.158566	0.944439	-0.635362		0.0659091	0.861363	0.29785	23.1143	23.1244	19.0879	23.2129	22.4994	18.4714	23.0805	23.1383	23.2524	18.2241	21.5234	22.9981	22	22	22	50.2	50.2	50.2	63.146	0	323.31	1201700000	170
P06748	P06748	Nucleophosmin	NPM1	+	3.22958	0.000514851	3.57989		0.0122928	0.993934	-0.0339789	+	2.48665	0.0055122	3.61387	20.409	19.9086	18.8117	18.025	22.9423	22.9681	22.6182	22.9452	17.9312	19.0302	18.6224	21.4345	10	10	10	40.5	40.5	40.5	32.575	0	323.31	613340000	65
P07195;Q6ZMR3;P07864;P00338	P07195	L-lactate dehydrogenase B chain	LDHB		0.585188	0.327683	-1.37515		0.0888732	0.973386	0.217133		1.07672	0.0975385	-1.59229	21.2333	21.4831	18.0538	21.5233	18.3247	17.9951	21.1809	19.2923	21.2216	20.0831	20.5965	21.2609	5	5	5	16.5	16.5	16.5	36.638	0	11.891	106600000	17
P07437;P68371;Q9BVA1;Q13885;P04350;Q13509;Q3ZCM7;A6NNZ2;CON__ENSEMBL:ENSBTAP00000025008;Q9BUF5;Q9H4B7	P07437;P68371;Q9BVA1;Q13885;P04350;Q13509	Tubulin beta chain;Tubulin beta-4B chain;Tubulin beta-2B chain;Tubulin beta-2A chain;Tubulin beta-4A chain;Tubulin beta-3 chain	TUBB;TUBB4B;TUBB2B;TUBB2A;TUBB4A;TUBB3		0.862564	0.160433	-1.10022		0.243387	0.939158	-0.389509		0.417971	0.476945	-0.710713	21.6781	21.6067	23.0126	21.4206	20.5172	22.3782	20.4101	20.0115	20.6123	23.0037	21.6749	20.869	11	11	11	31.1	31.1	31.1	49.67	0	30.494	196370000	105
P07910;Q86SE5	P07910	Heterogeneous nuclear ribonucleoproteins C1/C2	HNRNPC	+	9.2471	0	9.81065	+	6.02483	0	7.81002	+	2.72814	0.00558025	2.00062	18.4112	18.666	18.428	18.1228	28.0529	28.0957	28.3195	28.4025	25.8164	25.6303	26.1425	27.279	28	28	15	59.5	59.5	52.3	33.67	0	323.31	31473000000	437
P08195	P08195	4F2 cell-surface antigen heavy chain	SLC3A2		0.151025	0.719634	0.16502		0.0130064	0.994449	-0.0142455		0.18987	0.741532	0.179265	24.6285	24.8006	23.6529	24.9649	24.7342	23.8615	25.2746	24.8368	24.7935	23.8925	24.4318	24.8721	24	24	24	40	40	40	67.993	0	291.3	3250500000	247
P08238;Q14568;Q58FF7;Q58FG1;Q58FF6;P14625	P08238	Heat shock protein HSP 90-beta	HSP90AB1		0.710226	0.334444	-0.483516		0.162438	0.962484	-0.152789		0.46335	0.507696	-0.330728	21.3006	21.2185	22.2996	21.2412	21.2106	20.4408	21.3556	21.1187	20.7172	21.8498	21.6468	21.2349	12	12	7	20.9	20.9	12.3	83.263	0	40.91	336500000	57
P08670;P17661	P08670	Vimentin	VIM		0.546086	0.364985	0.919158		0.371172	1	0.371836		0.25645	0.646547	0.547322	19.3268	19.4139	19.0254	19.6914	20.9802	17.9834	20.9237	21.2468	20.0915	19.9131	18.5359	20.4044	16	14	14	42.9	39.7	39.7	53.651	0	59.673	261640000	56
P09651;Q32P51;A0A2R8Y4L2	P09651;Q32P51	Heterogeneous nuclear ribonucleoprotein A1;Heterogeneous nuclear ribonucleoprotein A1, N-terminally processed;Heterogeneous nuclear ribonucleoprotein A1-like 2	HNRNPA1;HNRNPA1L2	+	4.95754	0	3.1957		NaN	1	0	+	3.99628	0.00616667	2.6724	19.0418	19.2312	18.2059	19.1356	22.0514	22.0023	22.186	22.1576	19.8278	19.9023	19.3414	18.6361	12	12	12	42.2	42.2	42.2	38.746	0	74.358	335360000	48
P09923;P05187;P10696	P09923;P05187	Intestinal-type alkaline phosphatase;Alkaline phosphatase, placental type	ALPI;ALPP		0.236971	0.603917	-0.54573		0.523262	1	-0.764709		0.0698737	0.859747	0.218979	20.6483	20.9697	20.0968	20.7512	20.3219	17.4308	21.5111	21.0192	21.1289	18.8877	18.5941	20.7965	4	4	4	10.8	10.8	10.8	56.811	0	7.6938	71172000	21
Q99878;Q96KK5;Q9BTM1;Q16777;Q6FI13;P20671;P0C0S8	Q99878;Q96KK5;Q9BTM1;Q16777;Q6FI13;P20671;P0C0S8	Histone H2A type 1-J;Histone H2A type 1-H;Histone H2A.J;Histone H2A type 2-C;Histone H2A type 2-A;Histone H2A type 1-D;Histone H2A type 1	HIST1H2AJ;HIST1H2AH;H2AFJ;HIST2H2AC;HIST2H2AA3;HIST1H2AD;HIST1H2AG	+	1.7255	0.0129888	1.17671		0.634432	0.980183	0.491629		1.48949	0.0793161	0.685079	24.5633	24.5132	25.7408	24.3019	26.1021	25.5247	26.3378	25.8614	24.9619	25.7095	25.4015	25.0128	6	6	2	35.9	35.9	14.1	13.936	0	114.53	3176200000	113
P62987;P62979;P0CG47;P0CG48	P62987;P62979;P0CG47;P0CG48	Ubiquitin-60S ribosomal protein L40;Ubiquitin;60S ribosomal protein L40;Ubiquitin-40S ribosomal protein S27a;Ubiquitin;40S ribosomal protein S27a;Polyubiquitin-B;Ubiquitin;Polyubiquitin-C;Ubiquitin	UBA52;RPS27A;UBB;UBC	+	1.22076	0.0452603	1.36944		0.205419	0.935375	0.213802		0.942635	0.153391	1.15564	22.4161	22.193	23.2919	22.2548	22.83	25.3327	23.4368	24.0341	22.1233	23.63	22.8119	22.4459	6	6	6	38.3	38.3	38.3	14.728	0	54.782	855670000	119
P10412;Q02539;P22492	P10412	Histone H1.4	HIST1H1E		0.244306	0.633751	-0.197829		0.601133	1	0.319829		0.831909	0.271971	-0.517658	23.8193	23.8804	24.5981	23.7868	24.6072	23.7075	23.4744	23.5042	24.117	24.3422	24.7956	24.1091	13	13	2	38.8	38.8	9.6	21.865	0	53.191	1240600000	128
P10809	P10809	60 kDa heat shock protein, mitochondrial	HSPD1		0.133406	0.734838	-0.166316		0.231399	0.93637	-0.386382		0.127329	0.781928	0.220066	21.3086	20.5101	19.6609	20.9625	20.6488	19.6141	21.0737	20.4403	20.8532	18.5157	20.8668	20.6609	9	9	9	21.6	21.6	21.6	61.054	0	39.082	127080000	37
P11021	P11021	78 kDa glucose-regulated protein	HSPA5		0.186223	0.656077	0.37988		0.481555	1	-0.836807		0.660502	0.281922	1.21669	20.4326	18.9092	18.515	20.3282	20.307	18.0799	20.3692	20.9484	20.0764	17.0729	18.9655	18.723	4	4	4	9.2	9.2	9.2	72.332	0	9.9333	54246000	14
P11142;P54652;P34931;P0DMV9;P0DMV8	P11142	Heat shock cognate 71 kDa protein	HSPA8	+	3.9945	0.000619048	2.56967		2.22153	0.0602353	1.16433	+	2.91852	0.00538095	1.40534	20.1879	19.5199	20.5981	20.1704	22.9945	22.1888	22.728	22.8437	20.9251	21.141	21.7264	21.3411	19	19	16	31.7	31.7	27.7	70.897	0	92.509	1106100000	147
P11279	P11279	Lysosome-associated membrane glycoprotein 1	LAMP1	+	2.3522	0.0415229	-0.371298		0.688731	1	-0.149054		1.42677	0.286597	-0.222244	23.6996	23.9895	23.8257	24.0174	23.5373	23.4005	23.5818	23.5274	23.8719	23.8437	23.6535	23.5669	5	5	5	12	12	12	44.882	0	43.09	689170000	75
P11387	P11387	DNA topoisomerase 1	TOP1	+	1.33113	0.0380461	1.17741		0.194362	0.935647	0.309352		0.780073	0.244318	0.86806	26.1274	25.8393	24.6308	26.4351	27.2081	26.1665	27.2333	27.1344	26.3933	24.6207	26.7162	26.5399	85	85	77	64.1	64.1	62.1	90.725	0	323.31	61346000000	1377
P11388	P11388	DNA topoisomerase 2-alpha	TOP2A	+	3.31476	0.000536082	3.80187		0.365912	1	-0.986169	+	2.10288	0.00475472	4.78804	18.826	19.0853	17.8284	18.1196	22.7859	20.8954	22.4033	22.9821	19.3455	19.5171	15.373	15.679	73	73	60	47.6	47.6	42.1	174.38	0	323.31	4285500000	353
P11474;O95718	P11474	Steroid hormone receptor ERR1	ESRRA		0.0454303	0.893931	0.0452256		NaN	1	0		0.246105	0.675307	0.376816	18.5666	19.2905	19.0934	19.5541	18.8668	18.5461	19.6999	19.5726	19.5045	19.7903	17.3163	18.5671	5	5	5	15.6	15.6	15.6	45.509	0	39.01	81301000	15
P12236	P12236	ADP/ATP translocase 3;ADP/ATP translocase 3, N-terminally processed	SLC25A6		0.341902	0.533724	-0.457625		0.343508	0.956138	-0.435042		0.0109996	0.978671	-0.022583	19.9919	20.1446	18.9557	19.9197	18.7242	18.1606	20.1412	20.1554	20.0859	20.0906	18.1681	18.9271	9	3	3	28.9	12.8	12.8	32.866	0	7.1638	30298000	23
P12956	P12956	X-ray repair cross-complementing protein 6	XRCC6		0.542589	0.387341	-0.669595		0.203619	0.935276	-0.489436		0.0661938	0.865479	-0.180159	20.3223	20.0307	21.4908	19.7324	19.1218	20.9815	19.4178	19.3767	17.8146	21.9088	20.5476	19.3474	9	9	9	22	22	22	69.842	0	19.193	88587000	28
P13073	P13073	Cytochrome c oxidase subunit 4 isoform 1, mitochondrial	COX4I1		0.536665	0.366939	-0.974947		0.337755	1	-0.734756		0.0686862	0.859896	-0.240191	22.8125	23.023	22.5988	22.8595	22.5833	19.3445	22.8553	22.611	23.2953	19.3355	23.0199	22.7041	4	4	4	24.3	24.3	24.3	19.576	0	13.358	235040000	40
P14316	P14316	Interferon regulatory factor 2	IRF2		1.00648	0.0783766	1.81032		NaN	1	0		0.848083	0.175917	1.49059	18.8439	18.0513	19.2029	17.6615	20.394	17.8008	21.158	21.6481	19.0489	18.1747	18.7326	19.0824	7	7	7	19.8	19.8	19.8	39.354	0	31.164	195030000	31
P14866;Q8WVV9	P14866	Heterogeneous nuclear ribonucleoprotein L	HNRNPL		0.279452	0.558619	0.711957		0.120058	0.958963	0.429664		0.0927874	0.821318	0.282293	23.9248	23.1114	20.0073	23.7418	23.8748	21.8255	23.8205	24.1123	23.8139	20.2231	24.3476	24.1193	23	23	23	49.1	49.1	49.1	64.132	0	323.31	2208800000	236
P15408	P15408	Fos-related antigen 2	FOSL2	+	3.78406	0	4.35875		0.223201	0.936591	0.519634	+	2.37257	0.00525581	3.83912	19.6327	17.5137	18.2384	18.0325	22.1789	22.3819	22.9559	23.3357	18.1712	18.2011	17.8124	21.3111	8	8	8	35.6	35.6	35.6	35.193	0	115.76	515260000	42
P15924	P15924	Desmoplakin	DSP		0.642131	0.279654	-1.58072		0.693364	0.946711	-1.40487		0.0838162	0.84043	-0.175848	22.8598	18.8984	19.7766	18.8816	18.0522	17.153	18.398	20.4903	17.8782	19.1113	18.9293	18.8782	16	16	16	5.5	5.5	5.5	331.77	0	33.252	86409000	27
P16070	P16070	CD44 antigen	CD44		1.19804	0.118319	-0.532454		0.121222	0.970216	-0.0756307		0.902554	0.268485	-0.456824	24.664	25.165	24.6966	25.2123	24.663	23.9231	24.7071	24.3149	25.087	24.327	24.9398	25.0816	8	8	8	11.6	11.6	11.6	81.537	0	63.021	1294800000	78
P16401	P16401	Histone H1.5	HIST1H1B		0.46519	0.414416	-1.1426		0.330721	1	-0.96208		0.0380774	0.918338	-0.180525	22.8746	22.7958	23.5507	22.7841	23.5623	18.6478	22.6579	22.5668	23.2677	18.3775	23.5177	22.9939	8	5	5	35.4	24.3	24.3	22.58	0	15.959	392030000	51
P16435	P16435	NADPH--cytochrome P450 reductase	POR		0.291598	0.596897	-0.26493		0.207811	0.932356	-0.469103		0.0821147	0.838847	0.204173	21.4494	21.65	20.5673	21.7202	20.8688	20.4518	21.7019	21.3046	22.0412	18.4156	21.0044	22.0492	18	18	18	34.6	34.6	34.6	76.689	0	62.882	308640000	75
P16615;O14983;Q93084	P16615	Sarcoplasmic/endoplasmic reticulum calcium ATPase 2	ATP2A2		1.30782	0.0716923	-0.672869		0.476256	1	-0.279618		0.689612	0.357478	-0.393251	23.2254	23.9438	23.1177	23.5635	23.0425	22.3993	23.2164	22.5006	23.5942	22.6944	23.1152	23.328	34	34	34	34.5	34.5	34.5	114.76	0	249.92	1594900000	278
P17010;P08048	P17010;P08048	Zinc finger X-chromosomal protein;Zinc finger Y-chromosomal protein	ZFX;ZFY		0.129142	0.75337	0.119653		0.315066	0.93997	0.242761		0.4003	0.674914	-0.123108	22.6374	22.5077	23.7894	22.3918	23.1264	23.2058	22.656	22.8167	22.994	23.1833	23.0531	23.0668	9	9	9	18	18	18	90.521	0	24.338	344040000	43
P17028	P17028	Zinc finger protein 24	ZNF24		0.907487	0.136812	1.13509		NaN	1	0	+	2.79671	0.00519403	2.49951	18.3199	18.2717	20.1209	18.1882	18.5707	20.2905	20.2417	20.3381	17.7969	17.4001	17.1636	17.0824	8	8	8	31	31	31	42.155	0	21.233	157130000	16
P17039;Q9Y2G7;Q8N141;Q8TAF7	P17039;Q9Y2G7;Q8N141;Q8TAF7	Zinc finger protein 30;Zinc finger protein 30 homolog;Zinc finger protein 82 homolog;Zinc finger protein 461	ZNF30;ZFP30;ZFP82;ZNF461	+	1.6594	0.00736585	2.19634		0.327378	0.998385	0.674133		1.39535	0.0537901	1.52221	20.8778	18.4901	19.1891	17.6534	21.76	21.3906	21.0192	20.8261	21.1746	18.806	18.9667	19.9597	3	2	0	3.7	2.4	0	71.417	0	9.5607	98608000	27
P17275	P17275	Transcription factor jun-B	JUNB	+	3.76645	0.000626506	3.5922		NaN	1	0	+	4.43017	0.0096	4.11293	18.6617	18.3575	17.3948	19.3183	21.6037	21.9388	22.1379	22.4208	17.9901	18.4278	16.9317	18.2998	9	9	9	46.1	46.1	46.1	35.879	0	80.738	313990000	42
P17544;P15336	P17544	Cyclic AMP-dependent transcription factor ATF-7	ATF7	+	2.53269	0.00103817	2.20398		NaN	1	0	+	2.1716	0.00528696	2.47995	18.7877	18.5636	19.3648	18.3941	20.9051	19.885	21.3773	21.7587	18.3486	19.5891	18.7016	17.3669	11	11	11	30	30	30	51.756	0	243.52	341030000	50
P17676	P17676	CCAAT/enhancer-binding protein beta	CEBPB	+	5.01173	0	4.17715		0.404883	1	0.704721	+	2.53918	0.00594737	3.47243	18.2808	18.7302	19.2373	19.6015	22.9022	23.2653	23.0403	23.3507	18.5191	20.4167	18.4349	21.298	9	9	9	39.1	39.1	39.1	36.105	0	66.16	727410000	56
P17844	P17844	Probable ATP-dependent RNA helicase DDX5	DDX5		0.888195	0.171823	0.859309		NaN	1	0	+	2.15341	0.0098963	1.22994	18.8297	18.0041	19.6261	17.8479	19.9742	18.7303	19.6666	19.374	18.2609	18.471	17.7646	18.3289	18	18	13	36.5	36.5	31.3	69.147	0	79.118	168190000	41
P18583	P18583	Protein SON	SON	+	1.55245	0.0180725	1.37994		NaN	1	0		0.979508	0.166177	0.824591	18.6632	17.4563	19.1489	18.6022	19.6265	19.0488	20.3186	20.3964	18.9564	19.4683	19.4478	18.2196	19	19	19	14	14	14	263.83	0	188.57	227510000	47
P18848	P18848	Cyclic AMP-dependent transcription factor ATF-4	ATF4	+	1.28673	0.0354151	1.65581		NaN	1	0		0.854961	0.169791	1.56976	19.3186	17.5846	18.4124	18.4008	20.314	18.3886	20.602	21.035	18.5863	19.7717	19.2008	16.5018	4	4	4	10.5	10.5	10.5	38.589	0	25.413	87929000	14
P19338	P19338	Nucleolin	NCL		1.12299	0.0618326	1.32862		NaN	1	0		0.872877	0.179377	1.16114	18.7462	17.9059	18.7243	19.0665	20.6847	18.2548	20.3037	20.514	18.2027	19.6028	18.1559	19.1515	9	9	9	23.4	23.4	23.4	76.613	0	63.738	190730000	43
P20700	P20700	Lamin-B1	LMNB1	+	3.34636	0.000571429	4.30299		0.0111943	0.99353	-0.022851	+	4.61566	0.012	4.32584	17.878	18.1682	19.8528	20.2865	23.3957	22.8788	23.5412	23.5819	18.4534	19.933	18.5957	19.1121	41	39	35	61.1	61.1	55.8	66.408	0	323.31	2035900000	158
P21127;Q9UQ88	P21127;Q9UQ88	Cyclin-dependent kinase 11B;Cyclin-dependent kinase 11A	CDK11B;CDK11A	+	1.58946	0.0121163	2.01361		NaN	1	0	+	2.75259	0.00552381	2.98771	18.8794	17.9326	19.4414	20.2414	21.2527	19.7504	21.6474	21.8987	17.9745	18.9882	17.9425	17.6931	23	23	23	24.2	24.2	24.2	92.619	0	85.183	711760000	102
P21333;O75369;Q14315	P21333	Filamin-A	FLNA		0.0186585	0.948621	-0.0214782		0.516189	1	0.233645		0.275446	0.671873	-0.255123	20.6036	20.5813	20.0303	20.7397	20.3339	19.549	20.7449	21.2412	20.8471	20.8993	20.3137	20.8294	9	9	9	4.7	4.7	4.7	280.74	0	24.792	130260000	36
P21964	P21964	Catechol O-methyltransferase	COMT		0.231469	0.60643	0.709013		0.307874	0.978018	-0.979209		0.660296	0.271343	1.68822	17.6752	22.2748	19.4456	20.1428	21.4012	18.361	21.941	20.6712	21.6683	18.1583	18.3667	17.4283	4	4	4	18.5	18.5	18.5	30.037	0	26.471	105890000	36
P22626	P22626	Heterogeneous nuclear ribonucleoproteins A2/B1	HNRNPA2B1	+	3.72552	0.000604651	3.1665		1.16723	0.461586	1.10091	+	2.44141	0.00525	2.0656	19.3388	18.1661	18.6692	19.5371	22.2088	21.4532	22.5546	22.1605	20.1664	18.9162	20.3985	20.6336	11	11	11	39.9	39.9	39.9	37.429	0	60.278	490740000	63
P22681	P22681	E3 ubiquitin-protein ligase CBL	CBL		0.0662694	0.820425	0.242499		0.147206	0.959147	0.516262		0.141253	0.755094	-0.273763	21.4996	20.8085	16.6014	21.8264	20.8205	19.0079	21.0496	20.828	21.3609	19.0824	20.8229	21.5348	5	5	5	9.6	9.6	9.6	99.632	0	14.092	88577000	29
P23246	P23246	Splicing factor, proline- and glutamine-rich	SFPQ		0.053804	0.867178	0.0621567		0.648581	0.993258	0.510449		0.713637	0.327622	-0.448292	23.1441	22.1495	22.0668	23.3203	22.9064	22.0114	22.9859	23.0256	22.6723	23.4129	23.5103	23.1271	15	13	13	23.9	22.5	22.5	76.149	0	44.547	591000000	117
P23497;Q9H930	P23497	Nuclear autoantigen Sp-100	SP100	+	5.38263	0	5.19377	+	2.36489	0.036	2.06502	+	3.04997	0.00790909	3.12875	17.781	18.0272	17.4352	18.2407	23.4799	22.2414	23.1942	23.3437	20.2918	18.8579	19.7177	20.8768	15	15	15	23.8	23.8	23.8	100.42	0	169.38	426770000	75
P23769;P23771	P23769	Endothelial transcription factor GATA-2	GATA2		0.0302637	0.91824	-0.08989		2.17085	0.0721053	1.03971		0.499288	0.384351	-1.1296	21.5053	20.8847	21.1724	20.9779	22.5774	18.0654	21.745	21.793	22.4742	21.6081	22.5529	22.064	8	8	8	23.1	23.1	23.1	50.499	0	42.096	243350000	58
P25490;Q96MM3	P25490	Transcriptional repressor protein YY1	YY1		0.716565	0.354232	-0.396935		0.311515	0.938323	0.199347		1.13493	0.154581	-0.596282	32.5213	32.4942	33.2821	32.5995	32.2809	32.8894	32.0276	32.1114	32.6371	33.3852	33.1034	32.5687	38	38	29	51	51	45.9	44.712	0	323.31	656290000000	3853
P25705	P25705	ATP synthase subunit alpha, mitochondrial	ATP5A1		0.763093	0.20435	-1.39678		0.332639	1	-0.889241		0.143397	0.749715	-0.507543	20.0542	20.4909	21.7656	20.1927	19.702	21.0329	19.0568	17.1245	19.4226	22.0783	20.4717	16.9739	3	3	3	7.8	7.8	7.8	59.75	0	11.028	26394000	28
P26373	P26373	60S ribosomal protein L13	RPL13		0.279395	0.633179	-0.144481		0.39526	1	-0.760048		0.314313	0.590834	0.615567	21.1489	21.4803	22.073	21.4953	21.3835	21.6709	21.3471	21.2181	21.5751	18.3249	21.6719	21.5854	4	4	4	21.8	21.8	21.8	24.261	0	8.7109	137160000	34
P26641	P26641	Elongation factor 1-gamma	EEF1G		0.727619	0.211653	-1.88985		0.63464	0.91549	-1.67949		0.0414221	0.90996	-0.210364	23.4077	23.1653	22.5594	23.5173	22.0667	17.554	22.9129	22.5567	22.7196	17.7843	22.2934	23.1344	10	10	10	30.2	30.2	30.2	50.118	0	83.496	605220000	100
P27105	P27105	Erythrocyte band 7 integral membrane protein	STOM		0.674279	0.348278	-0.491258		0.408164	1	-0.345274		0.138225	0.781482	-0.145984	22.192	22.6216	21.558	22.3735	22.0185	20.9563	22.1542	21.6509	22.399	21.121	21.5977	22.2461	8	8	8	33.3	33.3	33.3	31.73	0	26.33	360700000	73
P27824;O14967	P27824	Calnexin	CANX		0.789147	0.358075	-0.31834		0.0465728	0.986065	-0.0237622		0.697928	0.39452	-0.294578	24.8124	25.0768	24.6558	25.1913	24.7618	24.2274	24.96	24.5138	25.1393	24.5387	24.9518	25.0114	22	22	22	36.5	36.5	36.5	67.567	0	323.31	3785900000	280
P28288	P28288	ATP-binding cassette sub-family D member 3	ABCD3		0.0175828	0.944455	0.0624833		0.022597	0.983865	-0.089889		0.0353595	0.92433	0.152372	21.5511	22.2401	19.1558	22.2489	22.3071	18.5071	22.5513	22.0803	23.0069	17.943	21.3772	22.5093	15	15	15	27.2	27.2	27.2	75.475	0	64.025	556090000	112
P28799	P28799	Granulins;Acrogranin;Paragranulin;Granulin-1;Granulin-2;Granulin-3;Granulin-4;Granulin-5;Granulin-6;Granulin-7	GRN		0.351015	0.502317	-0.900403		0.120765	0.959096	-0.435394		0.101746	0.803694	-0.465009	22.9054	22.2947	21.4695	22.7516	22.5423	18.2901	22.448	22.5391	22.7878	18.0311	23.5718	23.2888	8	8	8	16.7	16.7	16.7	63.544	0	25.58	523200000	68
P29374	P29374	AT-rich interactive domain-containing protein 4A	ARID4A	+	6.4958	0	5.26677		1.45009	0.259364	1.67536	+	2.81429	0.00644444	3.59141	18.4462	18.4224	18.3674	18.2733	23.3225	23.2481	23.8839	24.1219	18.6914	20.014	19.8145	21.6909	44	44	42	37.3	37.3	36.4	142.75	0	323.31	3636300000	259
P29590	P29590	Protein PML	PML	+	5.99414	0	6.83784	+	3.8948	0.00618182	4.87986	+	2.27291	0.00538053	1.95798	18.1146	17.7216	19.2834	18.3576	25.4084	25.0035	25.1972	25.2194	23.3805	21.9347	23.9132	23.7682	42	42	42	48	48	48	97.55	0	323.31	7207200000	384
P30414	P30414	NK-tumor recognition protein;Putative peptidyl-prolyl cis-trans isomerase	NKTR		0.32724	0.529713	0.661561		NaN	1	0		0.818055	0.204724	1.10091	19.0544	18.3014	19.8942	17.2894	18.656	17.752	20.4055	20.3722	17.9547	18.5131	17.9834	18.3308	15	15	15	14.8	14.8	14.8	165.67	0	87.348	378400000	43
P30533	P30533	Alpha-2-macroglobulin receptor-associated protein	LRPAP1		0.549751	0.413121	-0.482667		0.0821129	0.985347	-0.158772		0.179028	0.731611	-0.323896	24.2394	23.8289	23.113	24.3537	23.7601	22.5515	23.439	23.8539	24.0974	21.8454	24.7047	24.2525	20	20	20	43.7	43.7	43.7	41.465	0	106.61	1560700000	196
P31943;P55795;P52597	P31943;P55795	Heterogeneous nuclear ribonucleoprotein H;Heterogeneous nuclear ribonucleoprotein H, N-terminally processed;Heterogeneous nuclear ribonucleoprotein H2	HNRNPH1;HNRNPH2		1.09992	0.114703	0.664574		1.22711	0.440714	-1.04795	+	2.64464	0.0056	1.71252	19.7561	19.0828	20.5828	19.7123	20.3039	20.5612	20.3599	20.5673	19.6073	18.5588	18.0168	18.7592	5	5	5	15.4	15.4	15.4	49.229	0	49.088	82265000	28
P31948	P31948	Stress-induced-phosphoprotein 1	STIP1		0.998417	0.0940402	1.25367		NaN	1	0		1.35593	0.0605405	1.35438	19.0974	19.5397	17.443	18.1939	20.0551	18.5761	20.6881	19.9693	18.8175	18.2901	19.039	17.7244	10	10	10	29.5	29.5	29.5	62.639	0	81.207	182360000	26
P32004	P32004	Neural cell adhesion molecule L1	L1CAM		0.23454	0.604641	-0.566751		0.654847	0.932379	-1.78096		0.530283	0.356371	1.21421	17.8516	21.8893	20.0672	21.1162	20.2565	18.5011	20.3684	19.5312	21.2177	17.0903	18.3474	17.1449	4	4	4	4.5	4.5	4.5	140	0	8.1948	47617000	19
P32242;P32243;O43186	P32242;P32243	Homeobox protein OTX1;Homeobox protein OTX2	OTX1;OTX2		0.110981	0.77815	0.0927658		0.615765	1	0.399444		2.59464	0.0864706	-0.306678	24.177	23.6526	25.0776	24.633	24.3628	24.4335	24.538	24.577	24.8102	24.6717	24.8296	24.8264	8	8	8	23.2	23.2	23.2	37.327	0	87.152	1545100000	112
P33897;Q9UBJ2	P33897	ATP-binding cassette sub-family D member 1	ABCD1		0.436736	0.458505	-0.618706		0.722284	0.870524	-1.87724		0.451187	0.41439	1.25853	20.9411	21.919	19.7682	21.5378	20.7777	19.6241	21.4484	19.8409	21.685	17.3876	16.9362	20.6483	9	9	9	20.3	20.3	20.3	82.936	0	64.918	157850000	56
P33991;Q9UJA3	P33991	DNA replication licensing factor MCM4	MCM4	+	1.21771	0.0352762	2.68595		NaN	1	0		1.02654	0.097256	2.41547	18.3998	18.8061	17.8156	18.4735	21.7843	17.6492	22.3596	22.4457	18.4001	19.4292	17.6189	19.1287	30	30	30	44.1	44.1	44.1	96.557	0	213.76	771780000	103
P35613	P35613	Basigin	BSG		0.382018	0.54891	-0.246584		0.035828	0.983	-0.0271435		0.26446	0.684659	-0.219441	25.5902	25.482	25.4544	25.9966	25.3562	24.6987	25.8786	25.6034	25.8408	24.9256	25.7219	25.9263	8	8	8	28.3	28.3	28.3	42.2	0	90.951	3689000000	144
P36956	P36956	Sterol regulatory element-binding protein 1;Processed sterol regulatory element-binding protein 1	SREBF1	+	2.09012	0.00251948	1.27254		NaN	1	0	+	2.17162	0.00752381	1.56982	18.368	18.6071	19.4624	18.5762	20.3152	19.3731	20.2695	20.1462	17.9578	19.2828	18.6346	17.9494	4	4	4	4.6	4.6	4.6	121.67	0	12.912	47784000	17
P37275;O60315	P37275	Zinc finger E-box-binding homeobox 1	ZEB1	+	3.2271	0.000509804	3.57206		0.620194	1	1.00763	+	2.0964	0.00598319	2.56443	19.1632	17.4511	17.3834	18.9762	21.4295	21.4959	21.7881	22.5487	19.1845	18.2564	18.5882	20.9753	17	17	17	23.5	23.5	23.5	124.07	0	323.31	583490000	79
P38919	P38919	Eukaryotic initiation factor 4A-III;Eukaryotic initiation factor 4A-III, N-terminally processed	EIF4A3	+	1.10288	0.046	2.69337		NaN	1	0		0.800291	0.18031	2.20407	17.872	18.5783	18.4485	18.511	22.4316	17.26	22.358	22.1335	18.4987	19.9979	17.5609	19.3093	13	13	12	34.8	34.8	30.9	46.871	0	70.374	423420000	45
P39023	P39023	60S ribosomal protein L3	RPL3		0.51031	0.382205	1.08765		0.224834	0.934703	-0.546169		1.05925	0.100838	1.63382	17.4593	20.6283	18.4258	20.6029	21.0114	18.6911	21.1262	20.6381	20.3883	18.1454	17.9201	18.4778	4	4	4	15.9	15.9	15.9	46.108	0	20.89	103480000	16
P39656	P39656	Dolichyl-diphosphooligosaccharide--protein glycosyltransferase 48 kDa subunit	DDOST		0.189711	0.651153	0.416302		0.0688105	0.98468	-0.234093		0.27093	0.627408	0.650394	22.8151	22.8603	19.7753	23.0583	22.6286	21.5237	23.096	22.9259	23.2772	19.163	22.5137	22.6187	6	6	6	14.7	14.7	14.7	50.8	0	24.823	395020000	65
P39880;Q13948	P39880;Q13948	Homeobox protein cut-like 1;Protein CASP	CUX1		0.690012	0.303731	0.70858		NaN	1	0	+	1.6271	0.0365096	1.40114	18.1104	18.7915	18.9391	19.6291	19.3444	18.6168	19.9248	20.4183	18.6187	18.5109	17.4887	18.0815	17	17	17	18	18	18	164.19	0	61.021	146660000	36
P41212	P41212	Transcription factor ETV6	ETV6	+	2.02005	0.00227815	1.58488		NaN	1	0	+	1.53746	0.0390675	1.68047	17.786	18.6972	17.8118	19.1862	19.6368	19.4483	20.2613	20.4744	19.3332	18.8478	16.8856	18.0323	3	3	3	15.9	15.9	15.9	52.999	0	14.914	75267000	10
P41252	P41252	Isoleucine--tRNA ligase, cytoplasmic	IARS		0.592043	0.348	-0.801052		0.679688	0.965981	-0.825128		0.0113856	0.979045	0.024076	20.9084	21.342	19.8446	21.304	20.4306	18.4608	20.7629	20.5406	20.3532	18.7845	19.9309	21.0299	10	10	10	10.2	10.2	10.2	144.5	0	20.409	129460000	38
P42167;P42166	P42167;P42166	Lamina-associated polypeptide 2, isoforms beta/gamma;Thymopoietin;Thymopentin;Lamina-associated polypeptide 2, isoform alpha;Thymopoietin;Thymopentin	TMPO		1.33101	0.099264	-0.492229		0.124134	0.977243	0.0602236		1.35266	0.114539	-0.552453	24.2978	24.4524	24.1364	24.653	24.0995	23.4339	24.1514	23.8859	24.547	24.0164	24.6417	24.5754	24	24	24	56.4	56.4	56.4	50.67	0	323.31	3197300000	317
P43121	P43121	Cell surface glycoprotein MUC18	MCAM		0.641605	0.364428	-0.460474		0.421229	1	-0.950281		0.190169	0.706808	0.489807	22.8227	22.8287	22.1846	23.2502	22.5681	21.6196	22.8409	22.2158	22.7564	18.8931	22.7449	22.8906	10	10	10	23.7	23.7	23.7	71.607	0	170.68	571870000	112
P43243	P43243	Matrin-3	MATR3	+	4.93574	0	7.11091	+	2.87905	0.0292	4.00945	+	2.95167	0.00710204	3.10146	19.139	19.2055	17.0904	17.9982	25.3997	24.975	25.7191	25.7828	21.8301	21.3121	22.7707	23.558	58	58	58	61.3	61.3	61.3	94.622	0	323.31	11601000000	433
P46013	P46013	Antigen KI-67	MKI67		1.1708	0.0531171	1.34561		1.73435	0.1799	1.17515		0.114399	0.802583	0.170462	18.4889	18.875	17.6648	17.6181	20.2099	17.9727	19.8105	20.0362	19.2934	19.3246	18.8907	19.8388	14	14	14	7.6	7.6	7.6	358.69	0	30.134	102110000	30
P46060	P46060	Ran GTPase-activating protein 1	RANGAP1	+	4.13579	0	6.10394	+	2.87398	0.0278095	3.98537	+	2.08709	0.00704918	2.11857	17.6218	20.1825	18.9746	19.6146	25.524	24.2492	25.4698	25.5663	23.2849	21.8804	23.1529	24.0169	40	40	40	70.5	70.5	70.5	63.541	0	323.31	16072000000	470
P46100	P46100	Transcriptional regulator ATRX	ATRX	+	1.88089	0.00230872	2.69859		NaN	1	0	+	1.5337	0.0354065	2.16365	18.7573	18.8426	17.7835	17.691	21.5142	18.8401	21.6852	21.8292	19.0709	19.3829	18.5781	18.1822	12	12	12	6.1	6.1	6.1	282.58	0	40.632	166090000	30
P46776	P46776	60S ribosomal protein L27a	RPL27A		0.81739	0.292959	-0.457003		0.447079	1	-0.398288		0.0499833	0.910539	-0.0587149	29.0787	29.2967	28.565	29.3867	29.0461	28.0449	28.7101	28.698	28.9339	27.626	29.0585	29.1156	13	13	13	56.8	56.8	56.8	16.561	0	184.76	34677000000	286
P49257	P49257	Protein ERGIC-53	LMAN1		0.076565	0.815828	-0.106978		0.153148	0.962164	0.198049		0.337362	0.612607	-0.305027	23.3228	23.5339	21.821	23.568	23.2005	22.1267	23.357	23.1335	23.4173	22.489	23.4156	23.7161	13	13	13	31.8	31.8	31.8	57.548	0	102.25	981890000	113
P49711;Q8NI51	P49711	Transcriptional repressor CTCF	CTCF	+	4.30175	0	6.3121	+	2.76954	0.0281739	4.24619	+	2.09597	0.00699187	2.06591	19.2435	17.8924	17.3518	19.9607	24.7212	24.6698	25.1073	25.1984	22.178	21.8103	23.4941	23.9507	30	30	30	43.2	43.2	43.2	82.785	0	323.31	6286900000	279
P49716	P49716	CCAAT/enhancer-binding protein delta	CEBPD	+	3.46052	0.000577778	3.6682		NaN	1	0	+	3.49574	0.00435294	2.74326	17.3935	18.6892	16.7794	18.7035	21.2148	21.396	21.7625	21.8651	19.1642	19.5324	18.5858	17.9829	7	7	7	35.3	35.3	35.3	28.467	0	42.464	363340000	62
P49750	P49750	YLP motif-containing protein 1	YLPM1	+	2.24001	0.0012766	1.68032		NaN	1	0	+	1.47354	0.042881	1.88535	18.8191	17.7401	19.0064	19.084	20.7903	19.6777	20.6674	20.2356	17.0026	19.4716	19.5909	17.7644	15	15	15	11.4	11.4	11.4	241.64	0	74.01	260760000	45
P49755	P49755	Transmembrane emp24 domain-containing protein 10	TMED10		0.199643	0.672391	0.187377		0.490609	1	0.431564		0.308296	0.64911	-0.244187	24.3541	24.7893	23.4656	24.7352	24.7028	23.9205	24.8821	24.5882	25.3239	24.2304	24.4354	25.0808	9	9	9	32.4	32.4	32.4	24.976	0	42.476	1840700000	122
P49756	P49756	RNA-binding protein 25	RBM25	+	6.04564	0	6.75552	+	2.89946	0.0294545	3.36263	+	2.94685	0.00725	3.39289	19.4688	19.6315	19.0485	18.5453	25.8735	25.3153	26.2181	26.3092	22.3103	21.2937	22.6393	23.9014	51	51	51	41.5	41.5	41.5	100.18	0	323.31	17062000000	426
P49773	P49773	Histidine triad nucleotide-binding protein 1	HINT1		0.0679638	0.815056	-0.3034		0.324514	1	-1.47257		0.25371	0.63431	1.16917	23.0394	23.2598	18.5168	23.1829	22.4561	18.48	22.555	23.2942	22.7866	17.4547	18.338	23.5292	7	7	7	79.4	79.4	79.4	13.802	0	55.697	270930000	32
P49792	P49792	E3 SUMO-protein ligase RanBP2	RANBP2	+	1.63262	0.0129371	1.61037		NaN	1	0		1.01051	0.136498	1.02179	17.6305	18.5893	18.7893	18.5526	19.9982	18.7017	20.468	20.8353	18.8705	18.6611	18.7163	19.6682	37	37	26	16.6	16.6	12.7	358.2	0	127.39	527280000	107
P50402	P50402	Emerin	EMD		1.72148	0.0713051	-0.412982		0.181534	0.958133	0.0734916		1.50435	0.107589	-0.486474	24.3338	24.5534	24.2152	24.4852	24.1628	23.8659	24.1595	23.7476	24.6718	24.0615	24.5495	24.5988	12	12	12	46.5	46.5	46.5	28.994	0	42.536	1510700000	130
P50416	P50416	Carnitine O-palmitoyltransferase 1, liver isoform	CPT1A		0.232933	0.63374	-0.279901		0.119706	0.972505	0.143292		0.457829	0.486808	-0.423193	23.1504	23.5694	22.0368	23.5649	22.8329	22.052	23.6263	22.6907	23.7499	22.5217	23.1735	23.4496	16	16	16	25	25	25	88.367	0	180.43	807570000	150
P51148	P51148	Ras-related protein Rab-5C	RAB5C		0.030328	0.918553	-0.0417404		0.484095	1	-0.875317		0.508477	0.392536	0.833576	20.0327	19.9781	18.273	19.3641	18.7061	19.3625	19.7845	19.6279	20.4345	18.3696	18.3712	16.9713	4	4	4	20.4	20.4	20.4	23.482	0	9.2729	27152000	15
P51149	P51149	Ras-related protein Rab-7a	RAB7A		0.0301221	0.9168	-0.0916271		0.107198	0.974862	0.29198		0.138388	0.755152	-0.383607	21.1001	21.3463	18.3342	21.0106	20.8028	18.0787	21.1512	21.3919	21.8219	18.706	20.7957	21.6354	4	4	4	22.2	22.2	22.2	23.489	0	9.8849	135380000	31
P51571	P51571	Translocon-associated protein subunit delta	SSR4		0.399607	0.457699	1.16866		0.288319	0.943041	0.907115		0.0861845	0.829247	0.261546	21.3575	21.3463	17.4027	18.1832	21.4887	18.4714	21.5398	21.4645	21.8746	19.8387	18.5193	21.6856	4	4	4	23.7	23.7	23.7	18.998	0	14.381	129690000	36
P51572	P51572	B-cell receptor-associated protein 31	BCAP31		0.254469	0.635188	-0.186076		0.42323	1	0.307419		1.27485	0.14421	-0.493495	23.4397	24.0837	22.7584	23.6239	23.4468	23.1301	23.532	23.0524	24.1667	23.5644	23.4442	23.96	9	9	9	30.9	30.9	30.9	27.991	0	59.44	732050000	83
P51608	P51608	Methyl-CpG-binding protein 2	MECP2		0.60329	0.480333	-0.215799		0.565737	1	0.282956		1.08429	0.190629	-0.498755	25.2407	24.7887	25.0872	25.2979	25.094	24.541	24.872	25.0442	25.1784	24.9261	25.8243	25.6176	25	25	25	44.4	44.4	44.4	52.44	0	220.64	4104500000	381
P51991	P51991	Heterogeneous nuclear ribonucleoprotein A3	HNRNPA3	+	1.33399	0.0271527	2.01453		NaN	1	0	+	1.6645	0.0271507	1.9738	17.526	17.8963	17.8763	19.7873	20.8448	18.4323	20.7983	21.0687	18.5333	18.601	18.2006	17.914	11	11	11	45.2	45.2	45.2	39.594	0	56.413	155970000	28
P52272	P52272	Heterogeneous nuclear ribonucleoprotein M	HNRNPM	+	4.232	0	7.31141	+	1.9582	0.0396129	3.90768	+	2.25833	0.00519588	3.40373	18.5919	15.5944	17.0756	18.6384	24.649	24.5733	24.865	25.0585	21.7923	19.1505	21.6524	22.9358	58	58	58	71.6	71.6	71.6	77.515	0	323.31	11828000000	550
P52655	P52655	Transcription initiation factor IIA subunit 1;Transcription initiation factor IIA alpha chain;Transcription initiation factor IIA beta chain	GTF2A1	+	3.01145	0.00133333	-0.903353		0.448685	1	-1.81266		0.197927	0.698404	0.909306	25.3681	25.3388	25.076	24.9778	24.3128	24.5835	24.0245	24.2264	24.5121	17.9931	25.4703	25.5345	4	4	4	9.6	9.6	9.6	41.513	0	22.697	678900000	40
P52747;P36508	P52747	Zinc finger protein 143	ZNF143		0.123663	0.760259	-0.113451		0.90265	0.927814	0.524724		0.85449	0.240548	-0.638176	22.3769	22.3727	21.9918	22.8637	22.7857	21.4425	22.3994	22.5236	22.5229	22.5437	23.462	23.1754	20	20	20	40	40	40	68.895	0	85.232	868430000	184
P53611	P53611	Geranylgeranyl transferase type-2 subunit beta	RABGGTB		0.719353	0.282832	-0.738355		0.439914	1	-1.01793		0.0905806	0.822927	0.279577	21.8267	21.8557	21.3196	22.1495	21.3046	19.6597	21.5367	21.6971	22.0932	17.7673	21.2155	22.0038	5	5	5	12.4	12.4	12.4	36.924	0	32.442	169000000	39
P53618	P53618	Coatomer subunit beta	COPB1		0.219641	0.63093	-0.395573		0.70568	0.941055	-1.20423		0.452406	0.435228	0.808656	20.4419	21.0744	18.7617	20.9284	20.1428	18.501	20.7591	20.2212	20.4964	18.3013	17.7688	19.823	5	5	5	7.7	7.7	7.7	107.14	0	10.308	55284000	17
P54136	P54136	Arginine--tRNA ligase, cytoplasmic	RARS		0.249493	0.604791	0.39257		0.316783	0.989756	-0.826748		0.62481	0.296959	1.21932	21.4585	21.6749	19.1762	21.7832	21.3677	20.9947	21.7999	21.5008	21.6118	18.3123	18.9553	21.9065	9	9	9	17.6	17.6	17.6	75.378	0	28.738	174380000	50
P54259	P54259	Atrophin-1	ATN1	+	1.6765	0.0382222	-0.615168		0.313811	0.935159	-0.215063		0.704121	0.347704	-0.400105	26.5642	26.3081	25.8614	26.437	25.6868	25.3439	25.7229	25.9564	25.7899	25.614	26.1843	26.7221	36	35	35	41.8	41.8	41.8	125.41	0	323.31	8795800000	585
P54709	P54709	Sodium/potassium-transporting ATPase subunit beta-3	ATP1B3		0.152024	0.690497	0.474007		0.347462	1	0.945075		0.813828	0.286983	-0.471067	23.5277	24.2806	19.3264	23.9937	23.6562	22.6194	23.7257	23.023	23.9786	23.4462	23.6544	23.8295	8	8	8	41.6	41.6	41.6	31.512	0	36.51	687280000	80
P55060	P55060	Exportin-2	CSE1L		0.0261535	0.92034	0.0940795		0.247646	0.946539	0.662633		0.323173	0.585548	-0.568554	22.6959	22.7906	18.6686	22.9329	22.3686	19.9965	23.1094	21.9899	22.8724	21.7898	21.9262	23.1502	16	16	16	17.7	17.7	17.7	110.42	0	59.894	820670000	137
P55854	P55854	Small ubiquitin-related modifier 3	SUMO3	+	2.04391	0.00101493	10.0757	+	1.91474	0.0409333	9.28416		0.36109	0.526349	0.791587	28.7766	19.2496	17.6588	19.1051	31.2746	32.5808	29.2116	32.0262	30.0402	31.1043	29.0411	31.7412	15	15	6	55.3	55.3	32	11.637	0	323.31	497840000000	1055
P56134	P56134	ATP synthase subunit f, mitochondrial	ATP5J2		0.0574304	0.843055	-0.127392		0.421697	1	-1.00086		0.308448	0.584595	0.873469	21.3558	21.6185	19.9265	21.4074	21.2676	18.9478	21.9162	21.667	22.1262	18.9412	17.9452	21.2921	3	3	3	42.6	42.6	42.6	10.918	0	9.8477	87970000	24
P56270;Q14119	P56270	Myc-associated zinc finger protein	MAZ		0.0575631	0.837893	0.195845		0.73025	0.913553	1.34787		0.58796	0.316303	-1.15203	21.8125	21.6878	18.6227	22.3068	22.3586	18.7522	22.3108	21.7915	22.226	21.7076	23.2959	22.5918	7	7	7	16.1	16.1	16.1	48.607	0	14.159	200590000	26
P57088	P57088	Transmembrane protein 33	TMEM33		0.265134	0.6062	-0.31279		0.351537	1	-0.517362		0.172983	0.749462	0.204572	23.5485	24.0847	22.2218	24.2616	23.3564	23.0179	23.5705	22.9207	24.1365	22.056	22.749	23.1057	9	9	9	34	34	34	27.978	0	28.433	656140000	79
P58012	P58012	Forkhead box protein L2	FOXL2		0.415232	0.450681	1.0272		0.552736	0.9919	-1.35088	+	1.44389	0.0408485	2.37808	21.5539	18.5469	18.3604	21.754	21.8594	19.346	21.4299	21.6887	18.4802	20.6135	18.1208	17.5972	3	3	3	11.2	11.2	11.2	38.772	0	8.7019	88685000	22
P60228	P60228	Eukaryotic translation initiation factor 3 subunit E	EIF3E		0.0786619	0.791522	-0.401537		0.252385	0.940761	0.772968		0.35865	0.51264	-1.17451	23.0491	23.2555	18.3317	23.2411	23.162	17.4613	23.2234	22.4246	23.2413	21.9712	22.5468	23.2101	11	11	11	28.8	28.8	28.8	52.22	0	71.142	515120000	84
P60468	P60468	Protein transport protein Sec61 subunit beta	SEC61B		0.342139	0.501731	1.15715		0.00705287	0.992765	0.0430198		0.32077	0.560926	1.11413	23.3986	24.0019	18.0468	23.8715	23.7048	22.9337	23.8911	23.4178	24.0701	18.0236	23.4083	23.9888	4	4	4	41.7	41.7	41.7	9.9743	0	36.437	362980000	34
P60709;P63267;P62736;Q6S8J3;Q562R1;A5A3E0;P0CG38;Q9BYX7;P0CG39	P60709;P63267;P62736	Actin, cytoplasmic 1;Actin, cytoplasmic 1, N-terminally processed;Actin, gamma-enteric smooth muscle;Actin, aortic smooth muscle	ACTB;ACTG2;ACTA2		0.520253	0.480776	-0.278527		0.164072	0.957718	-0.133272		0.191952	0.748171	-0.145255	24.1675	24.3599	24.9692	24.1887	23.9457	24.6132	24.0758	23.9365	23.7834	24.9757	24.2705	24.1227	18	18	1	66.7	66.7	4.5	41.736	0	127.08	1911700000	211
P61019;Q8WUD1	P61019;Q8WUD1	Ras-related protein Rab-2A;Ras-related protein Rab-2B	RAB2A;RAB2B		0.339322	0.53352	0.468976		0.699322	0.92948	0.873381		0.218297	0.695519	-0.404405	18.448	19.5054	18.8468	18.1693	19.4772	17.6927	19.9462	19.7293	20.275	20.3719	18.0726	19.7435	4	4	4	26.9	26.9	26.9	23.545	0	15.77	45469000	20
P61956;Q6EEV6	P61956	Small ubiquitin-related modifier 2	SUMO2	+	6.83193	0	10.7286	+	6.26056	0	9.20735	+	2.56638	0.0049901	1.52122	20.1648	21.2619	20.5663	21.6582	31.2814	32.1558	31.4218	31.7064	29.5754	30.7588	30.047	30.0994	14	5	5	61.1	33.7	33.7	10.871	0	298.51	47076000000	148
P61978	P61978	Heterogeneous nuclear ribonucleoprotein K	HNRNPK		0.767787	0.271667	0.651638		0.332393	0.949881	-0.463603		1.34665	0.0686561	1.11524	18.7802	18.6956	20.458	19.1252	19.8507	19.6897	20.0189	20.1064	18.6626	19.6033	19.2931	17.6457	6	6	6	14	14	14	50.976	0	17.57	94852000	39
P62241	P62241	40S ribosomal protein S8	RPS8		0.209135	0.634184	0.379334		0.0283192	0.983338	0.0583076		0.19446	0.711938	0.321026	18.2675	20.1239	18.292	20.2155	20.2202	18.199	20.0319	19.9651	20.0967	18.7405	18.3068	19.988	3	3	3	18.8	18.8	18.8	24.205	0	5.4934	34144000	8
P62491;Q15907	P62491;Q15907	Ras-related protein Rab-11A;Ras-related protein Rab-11B	RAB11A;RAB11B		0.0135371	0.953139	-0.0505304		0.0950905	0.966631	0.326114		0.125342	0.770602	-0.376645	21.9193	22.1943	18.1337	21.9292	21.6185	18.5967	21.9037	21.8554	22.5291	19.0693	21.6188	22.2637	7	7	7	31.5	31.5	31.5	24.393	0	19.747	241190000	47
P62805	P62805	Histone H4	HIST1H4A		0.7107	0.282676	-0.788521		0.0794218	0.983979	-0.150585		0.449522	0.45878	-0.637936	23.6377	23.3568	25.1262	23.3979	23.0724	24.0307	22.8266	22.4348	22.7365	25.1965	23.8327	23.1505	8	8	8	55.3	55.3	55.3	11.367	0	27.007	559450000	111
P62820	P62820	Ras-related protein Rab-1A	RAB1A		0.010706	0.965248	0.0273056		0.339898	1	0.8088		0.296505	0.597228	-0.781494	19.8498	20.2348	17.9897	18.58	18.144	17.9039	20.2445	20.4711	21.1515	17.3923	20.4831	20.8626	6	6	5	29.8	29.8	25.9	22.677	0	16.073	55609000	17
P62906	P62906	60S ribosomal protein L10a	RPL10A		0.095625	0.773372	-0.239178		0.315409	1	-0.981999		0.235316	0.663644	0.742821	21.4772	22.3221	19.29	22.0216	21.3254	19.2569	21.8899	21.682	21.891	19.4925	17.4872	22.3122	7	7	7	30.9	30.9	30.9	24.831	0	13.141	197980000	25
P62917	P62917	60S ribosomal protein L8	RPL8		0.444365	0.499613	-0.321299		0.384389	1	-0.586339		0.166563	0.746815	0.26504	22.5433	21.8031	21.4833	22.7033	21.9094	21.3955	21.9643	21.9785	22.0075	19.7709	22.3926	22.0165	9	9	9	33.1	33.1	33.1	28.024	0	20.85	308980000	57
P62937	P62937	Peptidyl-prolyl cis-trans isomerase A;Peptidyl-prolyl cis-trans isomerase A, N-terminally processed	PPIA		1.04639	0.0840992	1.22136		0.345589	1	0.489549		1.08557	0.143278	0.731812	18.4704	19.8689	17.3506	19.3685	20.1921	19.2607	20.1666	20.3245	19.4084	18.5282	19.3857	19.6943	3	3	3	24.2	24.2	24.2	18.012	0	4.8975	55498000	13
P63000;P60763;P15153	P63000	Ras-related C3 botulinum toxin substrate 1	RAC1		0.316909	0.547931	0.49362		0.0329564	0.983798	0.0795102		0.268695	0.647491	0.41411	18.7292	20.6811	18.5356	20.7357	20.4097	19.3646	20.5551	20.3269	20.778	19.2246	18.3794	20.6177	3	3	3	20.3	20.3	20.3	21.45	0	5.659	49252000	13
P63165;G2XKQ0	P63165	Small ubiquitin-related modifier 1	SUMO1	+	2.77755	0.000460177	7.05204	+	2.28181	0.0278571	5.70111	+	2.61875	0.00484615	1.35094	21.6352	21.557	16.582	22.149	27.5259	27.4563	27.5178	27.6314	25.6259	25.8338	26.5494	26.7186	6	6	6	53.5	53.5	53.5	11.557	0	78.012	10709000000	127
P63279	P63279	SUMO-conjugating enzyme UBC9	UBE2I	+	4.22741	0	5.51935	+	3.8788	0.00566667	4.72426	+	3.11217	0.00542857	0.795084	18.3695	17.1481	19.7947	18.2413	23.583	24.078	23.98	23.9901	23.0001	23.0082	23.2293	23.2131	8	8	8	60.8	60.8	60.8	18.007	0	35.774	778670000	59
P67812;P0C7V7	P67812;P0C7V7	Signal peptidase complex catalytic subunit SEC11A;Putative signal peptidase complex catalytic subunit SEC11B	SEC11A;SEC11B		0.0821738	0.807595	0.102832		0.371501	1	0.415266		0.452641	0.527025	-0.312433	22.9365	23.132	21.4579	23.2272	22.9534	22.4809	23.2232	22.5075	23.6794	23.2978	22.496	22.9415	5	5	5	16.2	16.2	16.2	20.625	0	68.248	406350000	66
P68104;Q5VTE0;Q05639	P68104;Q5VTE0;Q05639	Elongation factor 1-alpha 1;Putative elongation factor 1-alpha-like 3;Elongation factor 1-alpha 2	EEF1A1;EEF1A1P5;EEF1A2		0.468813	0.436732	-0.611377		0.0745673	0.987214	-0.144662		0.293531	0.620331	-0.466715	22.9075	22.2897	24.2484	22.4761	22.3248	23.4333	22.1531	21.565	21.8823	24.262	23.0545	22.1442	10	10	10	30.7	30.7	30.7	50.14	0	73.147	650960000	111
P68363;Q9BQE3;Q71U36;P0DPH8;P0DPH7;P68366;Q6PEY2;Q9NY65;Q9H853	P68363;Q9BQE3;Q71U36;P0DPH8;P0DPH7;P68366;Q6PEY2	Tubulin alpha-1B chain;Tubulin alpha-1C chain;Tubulin alpha-1A chain;Tubulin alpha-4A chain;Tubulin alpha-3E chain	TUBA1B;TUBA1C;TUBA1A;TUBA4A;TUBA3E		0.902758	0.207783	-0.62255		0.684768	0.985107	-0.577966		0.0406949	0.926147	-0.0445843	22.3522	22.2405	23.3173	22.1706	21.5666	22.5537	21.7992	21.6709	21.642	22.8491	21.7795	21.498	10	10	10	33.3	33.3	33.3	50.151	0	41.707	369840000	99
P78316	P78316	Nucleolar protein 14	NOP14		0.656696	0.32766	-0.678699		0.189355	0.945187	0.201202		0.829964	0.218328	-0.879901	22.2607	22.8951	21.7697	22.8243	22.1812	20.6741	22.6118	21.5678	23.3481	21.787	22.6307	22.7887	20	20	20	23.5	23.5	23.5	97.667	0	61.108	604740000	124
P78332	P78332	RNA-binding protein 6	RBM6	+	1.81119	0.0119059	1.11906		NaN	1	0	+	2.07437	0.0100451	1.45208	17.758	18.3714	18.6138	19.008	19.3141	19.1878	20.1229	19.6026	18.8257	18.0947	17.2944	18.2043	19	19	19	23.6	23.6	23.6	128.64	0	63.008	253470000	42
P78347;Q86UP8;Q6EKJ0	P78347	General transcription factor II-I	GTF2I	+	1.54764	0.0103614	3.36703		0.337381	1	-0.670974	+	1.7434	0.0120882	4.038	18.2776	20.3962	18.6637	18.2056	22.9273	19.1366	23.1747	23.7726	17.0284	18.1998	17.5166	20.1144	73	73	73	57.8	57.8	57.8	112.42	0	323.31	5875000000	416
P82979	P82979	SAP domain-containing ribonucleoprotein	SARNP	+	4.57922	0	3.91907		0.535574	1	0.713356	+	2.91974	0.00696	3.20572	18.5157	17.6978	17.3226	17.1393	21.1451	21.6338	21.7345	21.8384	18.3086	17.8107	17.4994	19.9101	11	11	11	42.9	42.9	42.9	23.671	0	43.274	435550000	64
P84103	P84103	Serine/arginine-rich splicing factor 3	SRSF3	+	1.99201	0.00226316	1.62419		NaN	1	0	+	3.17341	0.00773333	2.36039	19.668	18.4831	19.4092	19.0279	19.8007	21.5154	20.9394	20.8294	18.1839	18.5931	18.4869	18.3794	5	5	5	36.6	36.6	36.6	19.329	0	43.414	143080000	23
Q00325	Q00325	Phosphate carrier protein, mitochondrial	SLC25A3		0.168029	0.703251	0.161997		0.267676	0.933688	0.298903		0.134488	0.791117	-0.136907	25.9423	26.3855	24.942	26.1654	26.4043	25.6189	26.2954	25.7647	26.6962	25.2132	26.1933	26.5281	18	18	18	30.1	30.1	30.1	40.094	0	75.714	5968800000	184
Q00610;P53675	Q00610	Clathrin heavy chain 1	CLTC		0.296291	0.55033	-0.67266		0.516952	1	-0.795924		0.0373216	0.921695	0.123264	21.4693	21.7189	20.6927	21.4181	21.6587	17.9194	21.8866	21.1436	21.5046	18.6393	20.4871	21.4843	18	18	18	13.5	13.5	13.5	191.61	0	59.192	314070000	75
Q00765	Q00765	Receptor expression-enhancing protein 5	REEP5		0.0323266	0.91028	0.10721		0.097457	0.96772	0.312405		0.171259	0.747643	-0.205195	23.1584	23.6802	18.9674	23.3239	22.6999	21.8892	22.9812	21.9886	23.2386	21.679	22.2614	23.2006	10	10	10	34.9	34.9	34.9	21.493	0	27.112	398040000	66
Q00839	Q00839	Heterogeneous nuclear ribonucleoprotein U	HNRNPU	+	2.28243	0.00157746	1.46691		0.266658	0.937184	0.205117	+	2.36375	0.00710744	1.26179	20.5005	19.3942	20.4732	20.3188	21.6567	21.0459	21.7397	22.1121	19.9985	20.8401	20.2414	20.4272	16	16	16	25.7	25.7	25.7	90.583	0	108.1	473200000	88
Q01650	Q01650	Large neutral amino acids transporter small subunit 1	SLC7A5		0.838035	0.135338	-2.11391		0.750038	0.843325	-1.64366		0.107945	0.794877	-0.470255	23.3444	23.5839	22.3169	22.7356	22.9543	18.7199	23.0669	18.7839	22.9561	19.1089	20.0714	23.2697	2	2	2	3.2	3.2	3.2	55.01	0	6.4776	250110000	31
Q01780	Q01780	Exosome component 10	EXOSC10		1.117	0.0540628	1.75418		NaN	1	0		1.15321	0.0795	1.96359	19.7247	18.1595	19.0027	18.8226	21.3369	18.4446	21.1953	21.7495	18.1732	19.9089	17.7572	19.0325	14	14	14	27.2	27.2	27.2	100.83	0	94.043	286760000	38
Q02447;Q3SY56;P0CG40;Q8IXZ3;Q02086;Q02446	Q02447	Transcription factor Sp3	SP3	+	5.27335	0	4.90994		0.529497	0.982492	1.22701	+	1.89518	0.00734884	3.68292	18.537	18.5983	17.5109	17.7718	22.5186	23.0129	23.2078	23.3185	18.9009	17.691	18.3869	22.3474	7	7	6	8.3	8.3	7.2	81.924	0	45.543	347930000	41
Q02809	Q02809	Procollagen-lysine,2-oxoglutarate 5-dioxygenase 1	PLOD1		0.0197972	0.93967	0.072083		0.00782355	0.993595	-0.023623		0.0279786	0.938067	0.095706	21.53	21.2994	18.5618	21.9412	21.7069	18.0056	22.0828	21.8255	21.0369	18.8821	21.7146	21.6044	10	10	10	18	18	18	83.549	0	36.787	230380000	56
Q02880	Q02880	DNA topoisomerase 2-beta	TOP2B	+	3.17044	0.000495238	3.13058		0.891537	0.721632	-1.05881	+	3.19154	0.00677778	4.18939	19.5559	18.4415	19.3985	18.4449	21.6677	21.2263	22.6391	22.8301	19.0874	18.1736	17.7652	16.5794	68	55	55	40.2	34.8	34.8	183.26	0	323.31	1854200000	248
Q02930	Q02930	Cyclic AMP-responsive element-binding protein 5	CREB5	+	1.71557	0.0156344	1.06954		1.18011	0.468968	0.911264		0.180743	0.745882	0.158271	24.1216	24.0469	25.2849	24.3845	25.5713	25.993	25.1225	25.4291	24.7795	26.0939	25.5573	25.0521	30	30	30	57.9	57.9	57.9	56.918	0	323.31	5804300000	435
Q03112;Q9HAZ2	Q03112	MDS1 and EVI1 complex locus protein EVI1	MECOM	+	2.21865	0.00132353	2.59564		NaN	1	0	+	2.21757	0.00510092	2.57153	19.3421	17.9591	19.6699	18.7934	21.702	20.0966	21.936	22.4124	19.6811	18.8441	18	19.3357	25	25	25	24.7	24.7	24.7	138.13	0	270.19	809780000	94
Q03188	Q03188	Centromere protein C	CENPC	+	1.47914	0.0155508	2.11016		NaN	1	0		0.836845	0.189863	1.21366	17.2948	17.2802	17.1567	18.6295	20.2323	17.7289	19.976	20.8645	19.0845	18.607	18.3446	17.911	9	9	9	12.9	12.9	12.9	106.83	0	23.27	89755000	27
Q03252	Q03252	Lamin-B2	LMNB2		0.772132	0.233367	0.925573		NaN	1	0		1.2908	0.077089	1.09745	17.7983	19.5103	19.0816	19.358	20.0825	18.5642	20.2193	20.5845	18.7169	18.9858	18.6787	18.6793	19	13	13	30.5	25.3	25.3	69.948	0	33.039	194860000	43
Q03519	Q03519	Antigen peptide transporter 2	TAP2		1.05145	0.0660348	-1.86816		0.566275	0.985829	-0.799047		0.599928	0.315734	-1.06911	22.6738	23.2428	20.9932	23.2764	21.5829	18.5594	21.8703	20.701	22.492	20.7793	21.4972	22.2216	8	8	8	15.6	15.6	15.6	75.663	0	28.626	239120000	46
Q04446	Q04446	1,4-alpha-glucan-branching enzyme	GBE1		0.512893	0.399276	-0.752043		0.694488	0.930021	-1.03269		0.112818	0.79372	0.280644	20.3161	20.9857	19.8909	19.9847	20.1081	17.6701	20.3192	20.0717	20.5672	18.5503	17.7165	20.2126	5	5	5	8.4	8.4	8.4	80.473	0	12.14	63517000	18
Q05519	Q05519	Serine/arginine-rich splicing factor 11	SRSF11		0.648162	0.312846	0.884058		NaN	1	0		1.01359	0.121712	1.26654	17.9673	18.8347	18.5237	18.5848	19.9177	17.4934	19.8426	20.193	18.476	17.9534	17.7943	18.1569	4	4	4	14.7	14.7	14.7	53.542	0	10.027	62026000	11
Q07065	Q07065	Cytoskeleton-associated protein 4	CKAP4		0.433989	0.447178	0.783527		0.0858154	0.972691	-0.280437		0.482114	0.394512	1.06396	18.4762	20.7099	17.9743	20.6994	20.686	19.2265	20.7664	20.315	20.4053	18.3833	16.9328	21.0166	6	6	6	15.8	15.8	15.8	66.022	0	20.363	85516000	27
Q07666;Q5VWX1	Q07666	KH domain-containing, RNA-binding, signal transduction-associated protein 1	KHDRBS1	+	7.29896	0	4.59206	+	5.63982	0	3.54553	+	3.12188	0.00566292	1.04653	18.4374	18.7526	18.9483	18.4198	23.1214	23.219	23.2115	23.3745	21.8055	22.0971	22.28	22.5576	8	8	8	17.2	17.2	17.2	48.227	0	24.354	886620000	62
Q07812	Q07812	Apoptosis regulator BAX	BAX		0.850228	0.153026	-1.35488		0.585902	0.985521	-0.871209		0.185244	0.711883	-0.483672	21.5549	21.9198	21.1616	22.0868	20.8294	18.0242	21.2261	21.2239	21.8798	18.9519	20.7237	21.6829	7	7	7	35.9	35.9	35.9	21.184	0	30.913	162160000	46
Q07955	Q07955	Serine/arginine-rich splicing factor 1	SRSF1	+	1.60164	0.0128636	1.77583		NaN	1	0		1.07167	0.101792	1.46779	18.3162	18.6228	18.5892	18.4631	20.8996	21.1301	20.5358	18.529	18.3591	19.9221	18.1786	18.7637	7	7	7	45.2	45.2	45.2	27.744	0	39.94	164490000	31
Q08211	Q08211	ATP-dependent RNA helicase A	DHX9		0.0288653	0.918712	-0.0753112		0.496404	1	-0.797935		0.256244	0.640766	0.722624	19.6737	19.9717	19.7497	19.7406	20.3907	17.04	20.6419	20.7619	20.804	18.1937	17.4832	19.4631	13	13	13	13	13	13	140.96	0	33.082	175410000	53
Q09161	Q09161	Nuclear cap-binding protein subunit 1	NCBP1		0.301851	0.544286	0.749079		0.165281	0.945534	0.451797		0.122759	0.781074	0.297282	20.2878	20.9311	17.4147	20.8412	21.2614	18.759	21.488	20.9628	21.7728	18.6644	20.0936	20.7512	6	6	6	11.8	11.8	11.8	91.838	0	23.9	112390000	34
Q09666	Q09666	Neuroblast differentiation-associated protein AHNAK	AHNAK	+	3.19852	0.0010625	1.2733		0.0309658	0.979708	-0.0999784		0.590235	0.309311	1.37328	20.9694	20.9434	20.2693	21.0965	21.9973	21.9818	22.1761	22.2167	21.624	17.4566	22.1522	21.646	26	26	26	15.5	15.5	15.5	629.09	0	52.329	692160000	113
Q10471	Q10471	Polypeptide N-acetylgalactosaminyltransferase 2;Polypeptide N-acetylgalactosaminyltransferase 2 soluble form	GALNT2		0.0807696	0.790023	-0.276152		0.146024	0.957488	-0.449137		0.0440501	0.908971	0.172986	22.1393	22.7766	19.6843	22.5554	22.8036	18.5132	22.4713	22.263	22.7045	18.6125	21.7961	22.2461	12	12	12	30.3	30.3	30.3	64.732	0	39.028	465310000	57
Q10589	Q10589	Bone marrow stromal antigen 2	BST2		0.43846	0.433817	-1.11179		0.211422	0.934541	-0.629808		0.162399	0.742713	-0.481984	21.0403	21.027	17.7902	21.2649	18.5957	17.2573	20.5354	20.287	21.1649	17.8924	18.5139	21.0321	2	2	2	13.9	13.9	13.9	19.769	0	6.7272	60389000	20
Q12797	Q12797	Aspartyl/asparaginyl beta-hydroxylase	ASPH		0.0379832	0.904187	0.0606866		0.323182	0.945616	0.35592		0.304695	0.636354	-0.295233	22.4411	22.7987	20.9582	22.6408	22.5919	21.2098	22.7431	22.5366	22.8698	22.024	22.5202	22.8484	25	25	25	35	35	35	85.862	0	101.59	923650000	186
Q12834	Q12834	Cell division cycle protein 20 homolog	CDC20		0.332098	0.525462	0.694267		0.1761	0.93313	0.465972		0.0945889	0.820731	0.228295	21.0225	20.6757	17.9014	18.9682	20.956	18.8243	20.7615	20.8031	21.3632	18.2493	19.6879	21.1314	5	5	5	21.4	21.4	21.4	54.722	0	13.64	75940000	17
Q12846	Q12846	Syntaxin-4	STX4		0.0199932	0.942214	0.0393295		0.143566	0.957959	0.256212		0.127344	0.781261	-0.216883	20.7809	20.7121	18.6792	20.4885	20.4931	19.1644	21.2611	19.8994	21.1603	19.6079	19.648	21.2694	5	5	5	22.6	22.6	22.6	34.18	0	16.356	67142000	22
Q12888	Q12888	Tumor suppressor p53-binding protein 1	TP53BP1	+	1.6819	0.00609877	2.46347		NaN	1	0		1.26545	0.0604516	2.04903	18.6583	19.1312	18.0155	18.2439	21.1737	18.8065	21.727	22.1957	17.8054	19.4678	19.6221	18.8114	28	28	28	26.8	26.8	26.8	213.57	0	323.31	781840000	118
Q12906	Q12906	Interleukin enhancer-binding factor 3	ILF3		1.07223	0.0663231	1.62944		0.474101	1	0.63728		0.531936	0.364533	0.992157	17.7248	19.3688	18.1117	18.2159	20.0782	17.9596	20.8981	21.0031	18.2183	18.9661	18.3865	20.3995	5	5	5	10.7	10.7	10.7	95.337	0	79.395	109850000	17
Q12907	Q12907	Vesicular integral-membrane protein VIP36	LMAN2		0.201877	0.634366	-0.688147		0.436713	1	-1.37126		0.158425	0.742421	0.683108	22.1112	22.1245	19.3892	22.522	22.0739	17.4674	22.3316	21.5215	22.4398	17.9532	18.2288	22.04	6	6	6	19.4	19.4	19.4	40.228	0	16.212	196810000	36
Q12947;Q12946	Q12947	Forkhead box protein F2	FOXF2		0.328173	0.523143	0.869876		0.0356048	0.986925	0.161496		0.252436	0.646814	0.708381	22.6516	22.7391	18.3978	22.964	22.5918	21.8377	22.9841	22.8185	22.8464	18.5188	22.7186	23.3148	8	8	8	27.3	27.3	27.3	45.993	0	132.7	493190000	62
Q13111	Q13111	Chromatin assembly factor 1 subunit A	CHAF1A	+	1.22548	0.0381581	1.88591		NaN	1	0		1.3458	0.0536089	1.98933	18.8149	18.2639	18.1894	19.2273	20.9059	18.235	21.2056	21.6926	18.6374	18.7385	18.606	18.0999	13	13	13	18.9	18.9	18.9	106.91	0	43.312	158430000	38
Q13123	Q13123	Protein Red	IK	+	4.52364	0	3.11096		0.298486	0.948378	-0.43958	+	3.17112	0.00940541	3.55054	19.8607	19.1685	18.5116	19.1965	22.2078	22.3333	22.2886	22.3515	17.8568	18.4446	18.3206	20.357	17	17	17	38.6	38.6	38.6	65.601	0	131.98	682380000	80
Q13129	Q13129	Zinc finger protein Rlf	RLF	+	3.40027	0.000541667	3.26697		1.25747	0.397091	1.12248	+	2.04457	0.007584	2.14449	17.4532	18.6348	18.0043	17.9573	21.3051	20.1629	21.8928	21.7567	18.5033	19.5951	18.3971	20.0439	27	27	27	19.2	19.2	19.2	217.95	0	100.33	601050000	118
Q13190	Q13190	Syntaxin-5	STX5		1.06514	0.0697759	-1.58312		0.984106	0.553254	-1.4329		NaN	1	0	20.7824	21.2739	18.3751	20.7527	19.6851	18.8123	18.6899	17.6643	18.7449	19.9338	18.4048	18.369	4	4	4	22	22	22	39.672	0	11.587	28451000	11
Q13247;Q13243	Q13247	Serine/arginine-rich splicing factor 6	SRSF6	+	2.71858	0.00110569	3.19947		NaN	1	0	+	3.53113	0.00448485	2.60194	19.1859	19.4137	17.4754	17.1651	21.5815	22.0283	21.2761	21.1521	18.1508	19.4545	19.2368	18.7881	5	5	4	16.3	16.3	13.7	39.586	0	51.377	165420000	32
Q13263	Q13263	Transcription intermediary factor 1-beta	TRIM28	+	5.17742	0	7.08883		1.74863	0.0652973	3.45299	+	1.9078	0.00746457	3.63584	19.1547	19.8298	18.3759	18.0574	25.8531	25.1924	26.2584	26.4692	22.5392	19.6019	22.7234	24.3653	52	52	52	66.8	66.8	66.8	88.549	0	323.31	30846000000	570
Q13416	Q13416	Origin recognition complex subunit 2	ORC2		0.261976	0.603581	-0.356035		0.158177	0.9644	0.184674		0.34537	0.566174	-0.540709	20.8274	20.9296	21.5072	21.453	19.373	20.7948	21.8551	21.2703	21.924	20.1363	21.6943	21.7013	7	7	7	14.2	14.2	14.2	65.971	0	16.145	139870000	27
Q13423	Q13423	NAD(P) transhydrogenase, mitochondrial	NNT		0.170303	0.69265	0.207796		0.190451	0.937938	0.241815		0.0328764	0.936986	-0.0340195	23.2492	23.8043	21.9534	23.5978	23.781	22.7469	23.5954	23.3126	23.9004	22.6069	23.5476	23.517	34	34	34	34.7	34.7	34.7	113.89	0	323.31	2532100000	337
Q13427	Q13427	Peptidyl-prolyl cis-trans isomerase G	PPIG	+	5.44694	0	3.94717		0.620087	1	0.667431	+	3.1492	0.0087	3.27973	19.0465	18.284	18.4562	18.726	22.7175	22.0473	22.6978	22.8389	18.784	18.8271	18.8248	20.7466	16	16	16	22.9	22.9	22.9	88.616	0	252.58	804220000	70
Q13428	Q13428	Treacle protein	TCOF1	+	5.66776	0	5.38231	+	3.94142	0.00523077	3.7459	+	2.47279	0.0048	1.63641	19.0113	19.4617	18.2342	19.3167	24.1178	24.2126	24.5193	24.7035	22.278	22.6627	22.3814	23.6855	53	53	53	34.9	34.9	34.9	152.1	0	323.31	5850100000	464
Q13433	Q13433	Zinc transporter ZIP6	SLC39A6		0.200737	0.671839	-0.182353		0.298548	0.937	0.218829		0.507883	0.459634	-0.401181	29.0822	29.3137	30.0313	29.1857	29.5081	29.8936	28.7541	28.7277	29.2142	30.1197	29.8608	29.2936	16	16	16	24.4	24.4	24.4	85.046	0	240.23	53275000000	427
Q13435	Q13435	Splicing factor 3B subunit 2	SF3B2	+	5.68206	0	4.5499		0.321493	1	0.806402	+	1.88639	0.00729231	3.7435	18.4309	18.2461	18.3927	18.9421	22.7972	22.6078	23.3458	23.4606	19.7873	16.6815	18.997	21.7716	37	37	37	53.5	53.5	53.5	100.23	0	323.31	1930900000	201
Q13501	Q13501	Sequestosome-1	SQSTM1		0.894782	0.158105	0.943303		NaN	1	0		0.856513	0.196854	0.943671	18.7105	19.7964	17.8838	18.4083	20.1503	18.6367	20.0752	19.7099	19.6938	18.5526	18.9262	17.6249	3	3	3	7	7	7	47.687	0	10.763	39724000	12
Q13523	Q13523	Serine/threonine-protein kinase PRP4 homolog	PRPF4B	+	1.44015	0.032	1.13329		0.253947	0.939431	-0.515558		1.05334	0.102275	1.64884	21.915	21.9475	20.7907	22.264	22.7627	22.1513	23.4162	23.1202	22.136	18.945	21.6526	22.1213	26	26	26	28.1	28.1	28.1	116.99	0	323.31	1921400000	216
Q13547	Q13547	Histone deacetylase 1	HDAC1	+	3.63045	0.00058427	2.9193		NaN	1	0	+	3.84281	0.00592	3.26969	17.7022	18.3955	18.9765	18.5522	20.9159	20.8408	21.9054	21.6414	18.818	17.6224	18.1243	17.66	7	7	4	22.6	22.6	14.9	55.102	0	91.011	190040000	33
Q13555;Q13554;Q9UQM7;Q13557	Q13555;Q13554;Q9UQM7;Q13557	Calcium/calmodulin-dependent protein kinase type II subunit gamma;Calcium/calmodulin-dependent protein kinase type II subunit beta;Calcium/calmodulin-dependent protein kinase type II subunit alpha;Calcium/calmodulin-dependent protein kinase type II subunit delta	CAMK2G;CAMK2B;CAMK2A;CAMK2D		0.053063	0.862332	-0.0803285		0.126628	0.963843	0.213193		0.367947	0.591681	-0.293522	20.7956	20.3119	18.479	20.5803	20.0137	19.8306	19.9596	20.0415	20.5669	19.2276	20.6303	20.5947	4	4	4	8.4	8.4	8.4	62.606	0	9.6213	69590000	27
Q13569	Q13569	G/T mismatch-specific thymine DNA glycosylase	TDG	+	3.63334	0.000611765	4.19437		0.692897	0.948545	1.56402	+	1.46137	0.0363774	2.63035	17.8614	17.9247	19.9904	17.8846	22.6056	22.5389	22.9154	22.3785	21.1393	18.9976	17.8007	21.9795	13	13	13	34.6	34.6	34.6	46.053	0	94.821	654760000	61
Q13573	Q13573	SNW domain-containing protein 1	SNW1	+	3.41707	0.00052	2.56929		0.0650596	0.98475	-0.141027	+	2.13116	0.00519658	2.71031	19.1637	19.736	18.0404	19.2529	21.679	21.6044	21.6589	21.5278	19.8313	20.2092	17.2645	18.3237	16	16	16	40.3	40.3	40.3	61.494	0	95.892	420080000	73
Q13595	Q13595	Transformer-2 protein homolog alpha	TRA2A	+	4.95112	0	5.57778	+	2.67214	0.02848	3.20119	+	2.6482	0.00572152	2.37659	18.4075	17.7777	19.7477	18.3974	24.0167	24.3042	24.1524	24.1681	20.4937	22.1563	21.8226	22.6625	14	14	12	44.3	44.3	40.8	32.688	0	174.52	2525300000	158
Q13627;Q9Y463;Q92630	Q13627	Dual specificity tyrosine-phosphorylation-regulated kinase 1A	DYRK1A	+	3.26717	0.0180314	-0.371077		0.0927211	0.988908	-0.0183592		2.20482	0.0862376	-0.352718	27.0588	27.0189	26.9681	27.0606	26.6189	26.5979	26.8078	26.5975	26.9826	26.8898	26.9542	27.2064	50	50	50	57	57	57	85.583	0	323.31	34415000000	991
Q13740	Q13740	CD166 antigen	ALCAM		0.413922	0.453713	-0.974738		0.348149	0.952481	-0.406052		0.197356	0.700284	-0.568686	20.458	20.7613	20.5552	21.1217	20.7811	16.6822	21.0993	20.4347	21.1285	18.9301	20.5667	20.6468	4	4	4	9.1	9.1	9.1	65.102	0	6.903	70420000	13
Q14126	Q14126	Desmoglein-2	DSG2		0.584215	0.326801	-1.35023		0.563476	0.985626	-1.03237		0.0835825	0.831385	-0.317858	21.761	22.0763	21.6074	21.9715	21.6138	17.2641	21.7235	21.4139	21.933	18.2911	21.4436	21.619	10	10	10	15.4	15.4	15.4	122.29	0	59.56	194310000	50
Q14149	Q14149	MORC family CW-type zinc finger protein 3	MORC3	+	1.11508	0.047095	2.32879		NaN	1	0		1.01795	0.102817	2.01378	19.1128	18.1381	17.1189	18.4021	21.034	17.537	21.6941	21.8221	18.8103	18.1614	18.3683	18.6921	24	24	24	39.5	39.5	39.5	107.11	0	173.23	564770000	65
Q14151	Q14151	Scaffold attachment factor B2	SAFB2	+	7.5451	0	3.28281	+	4.51747	0.0068	2.23546	+	2.80723	0.00466667	1.04736	24.743	24.4849	24.6534	24.8392	27.8277	27.9868	27.9724	28.0649	26.4663	27.0917	26.7872	27.3172	96	96	66	70.6	70.6	51.4	107.47	0	323.31	115120000000	1911
Q14592;O43296;Q08ER8;Q5CZA5	Q14592	Zinc finger protein 460	ZNF460	+	3.03213	0.000452174	2.61948		0.877513	0.70263	1.38274		0.828783	0.191488	1.23674	18.3735	19.4704	18.5227	19.8678	22.2462	21.1063	21.7891	21.5708	21.2618	19.2125	19.2791	22.0119	9	9	9	24.6	24.6	24.6	63.664	0	28.397	244950000	31
Q14697	Q14697	Neutral alpha-glucosidase AB	GANAB		0.399642	0.545634	0.236056		0.00844724	0.990612	-0.0093112		0.249485	0.690128	0.245368	20.0765	20.3168	19.6157	20.1035	20.3768	19.6541	20.6532	20.3728	20.2149	19.0194	20.3182	20.523	6	6	6	9.2	9.2	9.2	106.87	0	16.423	72903000	34
Q14739	Q14739	Lamin-B receptor	LBR	+	1.93312	0.0111006	-0.955602		0.672116	1	-0.373188		1.28343	0.1206	-0.582414	22.4426	23.0976	22.107	22.5993	21.8938	21.3239	21.9062	21.3	22.6675	21.857	22.1057	22.1234	6	6	6	13.8	13.8	13.8	70.702	0	20.221	243990000	57
Q14839;Q8TDI0;Q12873	Q14839	Chromodomain-helicase-DNA-binding protein 4	CHD4	+	1.94072	0.00193197	2.45127		0.405018	1	0.679951		1.0672	0.0964854	1.77132	17.7981	18.6113	17.4619	19.0648	20.8852	19.0054	21.4948	21.3557	18.5073	18.7117	17.7088	20.7282	27	27	27	17.8	17.8	17.8	218	0	129.11	556820000	70
Q14865	Q14865	AT-rich interactive domain-containing protein 5B	ARID5B	+	2.41066	0.00129496	1.36577		0.354996	0.996932	0.416039		0.918201	0.176647	0.949736	18.9558	18.9949	18.9367	18.2214	20.5558	19.4686	20.2134	20.3342	20.1264	18.9812	17.975	19.6904	3	3	3	4.1	4.1	4.1	132.37	0	13.985	35221000	22
Q14974	Q14974	Importin subunit beta-1	KPNB1		0.365455	0.50646	0.59651		0.482609	1	0.769595		0.255285	0.699204	-0.173084	21.1088	21.7163	18.6583	21.2656	21.3586	20.8115	21.4852	21.4799	21.8492	21.08	21.0495	21.8487	9	9	9	11.4	11.4	11.4	97.169	0	21.36	241150000	59
Q14978	Q14978	Nucleolar and coiled-body phosphoprotein 1	NOLC1	+	4.60278	0	5.10412	+	3.39493	0.0157647	3.49303	+	3.14885	0.0056129	1.61109	18.2344	18.3201	19.9936	19.46	23.9509	24.3443	24.0648	24.0645	21.9466	22.7067	22.2866	23.0401	23	23	23	28.6	28.6	28.6	73.602	0	131.92	2534900000	207
Q14C86	Q14C86	GTPase-activating protein and VPS9 domain-containing protein 1	GAPVD1		0.139016	0.725762	-0.193446		0.336754	0.992582	-0.536573		0.212798	0.700599	0.343127	20.1463	20.2646	18.5756	20.1632	19.5783	18.6659	20.2348	19.8971	20.2969	18.5287	18.1078	20.07	3	3	3	3	3	3	164.98	0	9.1393	39930000	12
Q15005	Q15005	Signal peptidase complex subunit 2	SPCS2	+	1.78428	0.02486	-0.730937		0.0765843	0.976642	0.0430908	+	2.02088	0.0352418	-0.774027	24.2116	24.4382	23.7437	24.3416	23.7323	23.077	23.7023	23.2996	24.4468	23.8967	24.1348	24.4291	10	10	10	45.6	45.6	45.6	25.003	0	42.698	1177100000	133
Q15008	Q15008	26S proteasome non-ATPase regulatory subunit 6	PSMD6		0.31178	0.531761	0.805126		0.19567	0.933948	0.622316		0.107305	0.807922	0.18281	21.5315	21.7376	17.2933	21.6449	21.1628	21.3631	21.3866	21.5153	21.8978	19.3416	21.4236	22.0335	5	5	5	13.1	13.1	13.1	45.531	0	11.542	138930000	25
Q15014	Q15014	Mortality factor 4-like protein 2	MORF4L2		0.0698244	0.817336	0.17454		0.321497	0.981867	0.665096		0.285851	0.623087	-0.490556	20.8124	21.4232	18.3342	21.3375	21.1217	19.1094	21.3539	21.0204	21.5457	19.6765	21.5796	21.7658	6	6	6	25.7	25.7	25.7	32.307	0	16.458	174860000	37
Q15041	Q15041	ADP-ribosylation factor-like protein 6-interacting protein 1	ARL6IP1		0.620169	0.286102	-1.8833		0.274584	0.946538	-1.21259		0.153099	0.742543	-0.670708	22.8311	23.5939	18.639	23.0645	19.3277	19.4951	22.7779	18.9946	23.1297	20.1773	17.0505	22.9206	2	2	2	11.8	11.8	11.8	23.362	0	7.4721	136090000	9
Q15070	Q15070	Mitochondrial inner membrane protein OXA1L	OXA1L		0.237333	0.60562	0.588006		0.0183294	0.982749	-0.0822148		0.21974	0.679288	0.67022	23.1223	22.9288	19.1885	22.9847	23.211	22.3408	23.0753	21.9492	23.2377	18.4263	23.22	23.0113	7	7	7	15.4	15.4	15.4	48.547	0	25.081	505910000	30
Q15072	Q15072	Zinc finger protein OZF	ZNF146		1.12059	0.160089	0.480719		0.692923	1	0.483278		0.0021313	0.99483	-0.00255919	21.2453	21.3816	21.176	21.3483	22.3847	21.3494	21.6395	21.7005	22.0745	20.7711	22.191	22.0477	11	11	10	50.7	50.7	45.5	33.307	0	36.387	348270000	73
Q15149	Q15149	Plectin	PLEC		0.307898	0.571877	0.310181		0.468596	1	0.48411		0.155617	0.755378	-0.17393	18.2669	19.5796	18.2985	19.1843	19.7707	18.4828	19.3022	19.0143	19.7608	19.6893	18.3331	19.4825	4	4	4	0.9	0.9	0.9	531.78	0	6.9327	21966000	10
Q15233;Q8WXF1	Q15233	Non-POU domain-containing octamer-binding protein	NONO		0.445846	0.509515	-0.279754		0.207528	0.934243	0.201569		0.615874	0.368227	-0.481322	29.2371	29.1528	28.3254	29.1185	29.1394	28.2377	28.677	28.6607	29.4019	28.224	29.6931	29.3212	70	70	68	79.8	79.8	79.8	54.231	0	323.31	108580000000	2444
Q15287	Q15287	RNA-binding protein with serine-rich domain 1	RNPS1	+	2.03599	0.00197222	2.09471		NaN	1	0	+	2.60419	0.00579487	2.7477	18.7419	19.8898	18.2929	19.4098	21.6222	19.9004	21.6775	21.5131	18.2969	19.0363	18.8866	17.5027	7	7	7	26.2	26.2	26.2	34.208	0	72.973	343390000	28
Q15326	Q15326	Zinc finger MYND domain-containing protein 11	ZMYND11		0.979855	0.0790167	2.26785		0.367828	1	0.469297		0.707335	0.239756	1.79855	18.5532	19.1103	17.6335	18.364	21.8599	17.2418	21.7274	21.9033	19.2468	18.877	17.6207	19.7937	13	13	13	26.1	26.1	26.1	70.962	0	45.169	352910000	54
Q15392	Q15392	Delta(24)-sterol reductase	DHCR24		0.198692	0.633495	-0.60119		0.334012	1	-0.987089		0.15853	0.746082	0.3859	21.5694	22.2112	17.8681	22.128	21.0566	18.7112	21.3875	20.2166	21.2501	18.4907	18.9538	21.1338	8	8	8	16.7	16.7	16.7	60.101	0	20.266	172870000	40
Q15424	Q15424	Scaffold attachment factor B1	SAFB	+	7.41928	0	8.23414	+	5.10291	0	5.86264	+	2.90312	0.0058	2.3715	18.5312	18.1478	18.9439	18.3774	26.6242	26.3324	26.8606	27.1196	23.6917	24.1189	24.1859	25.4543	68	38	38	55.8	34.8	34.8	102.64	0	323.31	14580000000	453
Q15427	Q15427	Splicing factor 3B subunit 4	SF3B4		0.273902	0.628351	0.182847		1.06583	0.695243	0.624374		1.01911	0.232446	-0.441526	24.9903	24.4867	25.6398	25.2808	25.4081	25.5551	24.9567	25.209	25.3743	25.4872	26.1721	25.8615	7	7	7	21.7	21.7	21.7	44.385	0	92.766	1765000000	83
Q15428	Q15428	Splicing factor 3A subunit 2	SF3A2		1.4447	0.129205	-0.374207		0.359687	0.954138	0.199578		1.29169	0.120054	-0.573784	26.493	26.4386	26.088	26.5385	26.2813	25.8446	25.9443	25.9911	26.5395	26.0632	27.1201	26.6335	21	21	21	38.8	38.8	38.8	49.255	0	228.89	7897000000	439
Q15631	Q15631	Translin	TSN		0.0258116	0.919428	-0.100309		0.0304964	0.981181	0.14484		0.0707608	0.860966	-0.245149	22.0854	22.1632	17.2922	22.0696	21.4278	19.1134	21.3977	21.2703	22.4116	17.8211	21.435	22.522	5	5	5	28.9	28.9	28.9	26.183	0	19.087	172450000	30
Q15637	Q15637	Splicing factor 1	SF1		0.373718	0.524949	-0.371344		0.237566	0.929053	0.270029		0.546456	0.384175	-0.641373	22.8053	22.4843	21.9218	22.9263	22.5861	21.0576	22.5066	22.502	22.8585	21.6569	23.4457	23.2568	10	10	10	19.2	19.2	19.2	68.329	0	59.368	452130000	91
Q15652	Q15652	Probable JmjC domain-containing histone demethylation protein 2C	JMJD1C		0.196655	0.637211	0.504314		0.187953	0.93522	0.350475		0.0502924	0.899803	0.15384	18.8079	18.4727	18.3683	20.3156	20.2438	16.8265	20.0642	20.8473	20.5121	18.5819	18.1512	20.1212	8	8	8	4.5	4.5	4.5	284.52	0	21.005	63413000	18
Q15714;O75157	Q15714	TSC22 domain family protein 1	TSC22D1	+	2.37658	0.0042293	-0.838359		0.202678	0.967062	0.104337	+	2.27677	0.0148116	-0.942696	25.2765	24.7861	24.7863	24.8573	24.1625	23.6722	24.1668	24.3512	24.7498	24.8412	25.0357	25.4968	17	17	17	19.4	19.4	19.4	109.68	0	323.31	2619400000	220
Q15738	Q15738	Sterol-4-alpha-carboxylate 3-dehydrogenase, decarboxylating	NSDHL		0.0205609	0.940583	0.0544653		0.185415	0.932204	-0.571375		0.222746	0.679594	0.62584	21.2548	21.9413	19.0521	22.1277	21.522	19.5047	22.0196	21.5475	22.0898	19.17	18.5214	22.3092	10	10	10	41.8	41.8	41.8	41.9	0	52.631	221200000	49
Q15758	Q15758	Neutral amino acid transporter B(0)	SLC1A5		0.052732	0.851386	0.15256		0.0724928	0.985232	0.168633		0.00559353	0.990939	-0.0160723	18.8079	21.4153	18.8088	20.3018	20.3079	17.688	21.3267	20.6216	21.4091	18.9623	19.3851	20.2518	3	3	3	7.9	7.9	7.9	56.598	0	11.611	63677000	19
Q15776;Q6AZW8;P19878;Q86Y25	Q15776	Zinc finger protein with KRAB and SCAN domains 8	ZKSCAN8	+	5.18034	0	3.94011		NaN	1	0	+	6.79056	0	4.32235	18.0579	17.7795	18.908	18.3545	22.2587	21.9066	22.1929	22.5021	17.8058	17.7233	17.8578	18.184	17	16	16	43.6	41	41	65.815	0	72.725	653450000	72
Q15906	Q15906	Vacuolar protein sorting-associated protein 72 homolog	VPS72		1.13184	0.0569422	1.47415		NaN	1	0		0.834956	0.189431	1.27894	18.4271	17.8197	17.5954	19.5224	20.1312	18.2858	20.7134	20.1308	17.4462	20.0644	18.5239	18.1109	4	4	4	11	11	11	40.594	0	14.89	43005000	12
Q16629	Q16629	Serine/arginine-rich splicing factor 7	SRSF7	+	1.74584	0.00732121	1.60596		NaN	1	0		1.08803	0.107628	1.16345	18.6377	18.2715	17.7918	18.8211	20.684	18.7047	20.1186	20.4386	17.8583	19.0369	19.4338	18.9629	5	5	5	25.6	25.6	25.6	27.366	0	21.105	95591000	16
Q16649	Q16649	Nuclear factor interleukin-3-regulated protein	NFIL3	+	6.41157	0	5.87677	+	3.36869	0.0148889	3.6282	+	2.37868	0.00514286	2.24858	18.6924	17.756	17.997	18.0334	23.7364	23.8579	23.9718	24.4196	20.5453	21.4089	22.4745	22.5629	34	34	34	81.6	81.6	81.6	51.471	0	323.31	2705900000	208
Q16670	Q16670	Zinc finger and SCAN domain-containing protein 26	ZSCAN26		0.0275349	0.93443	0.0206642		0.418613	1	0.273839		0.724387	0.41253	-0.253175	21.0924	20.9604	21.9701	21.7473	21.6781	21.3833	21.3428	21.4488	21.3118	21.6991	22.0489	21.8059	7	7	7	20.5	20.5	20.5	55.253	0	18.838	191430000	46
Q16795	Q16795	NADH dehydrogenase [ubiquinone] 1 alpha subcomplex subunit 9, mitochondrial	NDUFA9		0.183921	0.657256	0.418019		0.201724	0.928026	0.462157		0.018609	0.965378	-0.0441384	20.836	20.7988	18.0841	20.9413	20.6084	19.0112	21.4762	21.2365	21.0726	18.939	20.8881	21.6092	8	8	8	31.6	31.6	31.6	42.509	0	23.852	162910000	39
Q16850	Q16850	Lanosterol 14-alpha demethylase	CYP51A1		0.298635	0.561817	-0.467903		0.104688	0.96952	0.183898		0.64131	0.325242	-0.651801	19.9977	21.0738	18.7086	18.8459	20.0843	18.6624	19.4182	18.5894	20.3723	18.8655	19.985	20.1388	4	4	4	11.6	11.6	11.6	57.278	0	16.425	30173000	22
Q17R98	Q17R98	Zinc finger protein 827	ZNF827	+	3.30267	0.000464286	1.93337		NaN	1	0	+	2.63594	0.00541935	1.6904	17.6755	17.4533	18.0565	18.6479	19.968	19.5772	19.9137	20.1078	18.3719	18.4537	18.6987	17.2807	13	13	13	16.9	16.9	16.9	119.16	0	41.329	99648000	28
Q17RY0;Q7Z5Q1;Q8NE35	Q17RY0	Cytoplasmic polyadenylation element-binding protein 4	CPEB4		0.111225	0.751921	0.268684		0.0840403	0.979231	0.183161		0.0297684	0.935786	0.0855227	17.9908	19.4634	19.9121	20.0683	20.2385	17.3866	20.1338	20.7504	19.9687	17.6644	20.3462	20.1879	3	3	3	4.8	4.8	4.8	80.151	0.0010373	4.1796	46693000	5
Q1ED39	Q1ED39	Lysine-rich nucleolar protein 1	KNOP1	+	4.44612	0	3.83131		NaN	1	0	+	3.62376	0.00493333	4.02862	18.6266	19.5363	18.0687	18.8035	23.0774	22.5855	22.2169	22.4806	18.2582	19.8298	18.6553	17.5026	30	30	30	56.8	56.8	56.8	51.588	0	257.42	1336100000	121
Q1KMD3	Q1KMD3	Heterogeneous nuclear ribonucleoprotein U-like protein 2	HNRNPUL2		0.705621	0.244698	1.37636		NaN	1	0		1.0956	0.0863054	1.94405	18.3826	19.3098	17.7424	18.9665	20.4942	17.3642	20.8144	21.2339	17.765	18.4354	17.3973	18.5327	11	11	11	21.4	21.4	21.4	85.104	0	73.868	226350000	35
Q2TB10	Q2TB10	Zinc finger protein 800	ZNF800	+	1.79841	0.00253595	2.96393		0.544706	1	0.801042	+	1.3882	0.0493333	2.16289	19.3071	18.3908	19.5078	17.1744	22.431	19.4208	22.1573	22.2266	19.6934	19.1192	18.3778	20.3937	13	13	13	23.6	23.6	23.6	75.235	0	129.28	521600000	72
Q4LE39	Q4LE39	AT-rich interactive domain-containing protein 4B	ARID4B	+	4.75212	0	4.4685		0.128592	0.958306	0.180218	+	3.4673	0.00477419	4.28828	18.139	18.9083	18.1915	18.3193	22.5655	22.1779	23.0366	23.6522	18.0282	17.6021	18.7862	19.8626	38	36	36	30	29.1	29.1	147.81	0	323.31	1804900000	153
Q52LR7	Q52LR7	Enhancer of polycomb homolog 2	EPC2		0.543746	0.363037	1.00117		NaN	1	0		0.748135	0.225163	1.46593	18.5264	19.0982	18.215	18.624	20.094	17.1502	20.4191	20.805	17.1668	19.0574	17.4984	18.8819	13	13	12	20.4	20.4	17.8	91.094	0	34.952	147840000	25
Q53F19	Q53F19	Uncharacterized protein C17orf85	C17orf85	+	2.66585	0.00105426	2.06539		NaN	1	0	+	3.83548	0.00569231	3.19382	19.1845	18.8594	20.0081	19.2438	21.38	20.4896	21.9254	21.7623	17.8816	18.2211	17.9389	18.7405	9	9	9	17.6	17.6	17.6	70.592	0	26.325	261250000	35
Q53GS9	Q53GS9	U4/U6.U5 tri-snRNP-associated protein 2	USP39	+	4.84658	0	4.40869		1.08573	0.460067	1.47909	+	2.43605	0.0051954	2.9296	19.0909	18.4954	20.0942	19.1723	23.5069	23.6468	23.8984	23.4356	20.9308	18.8741	21.2411	21.7232	24	24	24	42.1	42.1	42.1	65.38	0	176.64	1527500000	129
Q53LP3	Q53LP3	Ankyrin repeat domain-containing protein SOWAHC	SOWAHC		0.276223	0.559418	-0.811602		0.577079	0.992963	-1.89891		0.300018	0.584408	1.08731	22.8021	22.4427	19.1334	22.6953	21.983	18.4554	21.5772	21.8114	21.6561	18.2261	17.2111	22.3845	12	12	12	34.3	34.3	34.3	55.671	0	70.553	273500000	67
Q5BJD5	Q5BJD5	Transmembrane protein 41B	TMEM41B		1.02989	0.0713872	-1.85816		0.961715	0.550471	-1.62933		0.0678469	0.860868	-0.228822	21.0024	21.2281	19.9264	21.0456	17.5955	18.462	21.54	18.1724	18.7909	19.2646	17.3432	21.2865	1	1	1	6.5	6.5	6.5	32.513	0.001046	4.2526	54735000	7
Q5BKZ1	Q5BKZ1	DBIRD complex subunit ZNF326	ZNF326	+	2.39413	0.00102256	2.23203		NaN	1	0	+	2.36159	0.00530526	2.50308	18.9613	18.6445	19.9779	19.5382	21.1583	20.5873	21.9619	22.3425	19.1206	20.0185	18.8193	18.0794	22	22	22	49.5	49.5	49.5	65.653	0	323.31	1046700000	96
Q5HYJ3;Q8TAV0	Q5HYJ3	Protein FAM76B	FAM76B		1.31943	0.247404	-0.275992		1.00733	1	0.249938		1.89399	0.0637861	-0.52593	29.0544	29.179	29.3174	29.2432	29.0565	29.1192	28.7689	28.7455	29.3479	29.2774	29.7874	29.3812	46	46	46	83.8	83.8	83.8	38.708	0	323.31	61196000000	1159
Q5JRA6	Q5JRA6	Melanoma inhibitory activity protein 3	MIA3		0.283466	0.565653	0.537581		0.0600325	0.981323	0.152063		0.305686	0.620902	0.385518	20.7245	20.4888	17.5292	20.4143	20.8618	19.798	20.437	20.2103	20.9025	19.7357	18.6881	20.4387	6	6	6	4.1	4.1	4.1	213.7	0	10.177	61714000	21
Q5JTH9	Q5JTH9	RRP12-like protein	RRP12		0.0283411	0.919501	0.102457		0.107635	0.972598	-0.361698		0.132655	0.754387	0.464155	20.6322	21.053	17.8813	21.5288	21.6515	17.6241	21.3592	20.8704	21.7886	19.0312	17.7338	21.0949	11	11	11	11.8	11.8	11.8	143.7	0	34.393	168650000	42
Q5JVF3	Q5JVF3	PCI domain-containing protein 2	PCID2		0.467719	0.41902	-0.983019		0.587941	0.987063	-1.30858		0.086096	0.826705	0.325564	22.4487	22.4754	21.5858	22.7062	22.3717	18.6026	22.4831	21.8266	22.551	21.4906	18.0103	21.9299	10	10	10	33.8	33.8	33.8	46.029	0	42.205	246220000	58
Q5PSV4	Q5PSV4	Breast cancer metastasis-suppressor 1-like protein	BRMS1L	+	3.32005	0.000433333	1.49099		NaN	1	0	+	3.08431	0.00756522	2.74063	19.7854	19.3101	19.0088	19.404	20.5909	21.0535	20.6432	21.1847	17.564	19.0793	18.5645	17.302	8	8	8	26.9	26.9	26.9	37.629	0	40.658	148180000	32
Q5QJE6	Q5QJE6	Deoxynucleotidyltransferase terminal-interacting protein 2	DNTTIP2	+	2.83196	0.001088	2.07017		NaN	1	0	+	3.00498	0.00669231	2.56822	19.1091	19.879	18.3353	18.3809	20.7543	21.0647	21.1706	20.9955	18.6158	19.1932	18.6765	17.2267	25	25	25	41	41	41	84.468	0	275.7	683500000	91
Q5T200	Q5T200	Zinc finger CCCH domain-containing protein 13	ZC3H13	+	6.60053	0	3.85239		1.38492	0.380083	1.06354	+	3.28667	0.00915789	2.78885	18.3368	18.2416	17.869	18.217	22.091	21.6831	22.1402	22.1596	19.6238	18.2844	18.9148	20.0956	27	27	27	18	18	18	196.63	0	266.75	865340000	106
Q5T5X7	Q5T5X7	BEN domain-containing protein 3	BEND3		0.534588	0.355277	1.435		NaN	1	0		0.615431	0.29523	1.49408	16.7925	18.7481	18.6983	19.2097	19.8469	16.6102	21.3549	21.3766	17.7522	19.0332	18.2471	18.1798	40	40	40	54	54	54	94.474	0	269.52	1188400000	169
Q5T8P6	Q5T8P6	RNA-binding protein 26	RBM26	+	1.87846	0.00586335	1.4516		NaN	1	0	+	1.59069	0.0378385	1.44834	18.4813	17.162	18.3937	17.3113	19.2342	18.8258	19.9257	19.169	17.4016	19.1248	17.5879	17.247	11	10	10	12.7	11.4	11.4	113.6	0	18.351	70912000	24
Q5TEC3	Q5TEC3	Zinc finger protein 697	ZNF697		0.208249	0.636275	-0.439508		0.598672	0.995044	-1.02086		0.399268	0.507808	0.581347	19.9061	19.6867	17.5218	20.7439	18.4965	17.9326	19.8558	19.8155	18.556	19.0479	18.9502	17.221	2	2	2	4	4	4	60.461	0	4.6483	38234000	7
Q5VWQ0	Q5VWQ0	Round spermatid basic protein 1	RSBN1		0.778978	0.236201	0.858138		0.0625826	0.980545	-0.136384		0.633893	0.30344	0.994522	20.7955	19.375	19.1658	20.5391	21.1017	19.7545	21.1451	21.3066	20.3498	18.0378	19.8135	21.1287	19	17	17	31.8	29.3	29.3	90.071	0	63.429	313450000	56
Q5VZL5	Q5VZL5	Zinc finger MYM-type protein 4	ZMYM4	+	4.11924	0	4.54194		0.947919	0.644174	1.25466	+	2.86919	0.00656604	3.28727	18.0798	18.8854	17.2306	19.0187	22.7282	22.2281	23.153	23.273	19.4442	18.4183	19.37	21.0007	45	45	45	41.8	41.8	41.8	172.79	0	323.31	2056800000	193
Q68E01	Q68E01	Integrator complex subunit 3	INTS3		0.514136	0.387988	0.884266		0.0641965	0.985474	-0.174445		0.484819	0.395015	1.05871	18.9278	20.6022	18.2788	20.1263	21.0625	18.6504	21.1232	20.636	21.0862	17.6739	18.2581	20.219	7	7	7	12.7	12.7	12.7	118.07	0	103.33	103610000	25
Q6DD88	Q6DD88	Atlastin-3	ATL3		0.176921	0.651207	-0.81338		0.0326285	0.988251	-0.155828		0.12333	0.764267	-0.657552	22.3691	22.6007	18.6274	22.6807	22.5959	16.3018	22.3654	21.7613	23.1368	17.4939	22.2472	22.7767	11	11	11	29.9	29.9	29.9	60.541	0	54.173	415320000	79
Q6DN90;Q5JU85;Q9UPP2	Q6DN90	IQ motif and SEC7 domain-containing protein 1	IQSEC1	+	2.24887	0.0207107	-0.513937		0.343547	0.926667	-0.106693		2.01437	0.0820308	-0.407244	25.061	24.9901	24.6081	24.9744	24.3621	24.2879	24.5914	24.3365	24.7794	24.755	24.6326	25.0401	49	49	49	48	48	48	108.31	0	323.31	5746000000	608
Q6NT76	Q6NT76	Homeobox-containing protein 1	HMBOX1	+	1.37398	0.034488	1.25655		NaN	1	0	+	1.45856	0.04736	1.6829	18.6069	18.4113	18.8942	19.8326	19.9393	19.2979	20.491	21.0429	19.7796	18.7746	17.5584	17.9269	8	8	8	27.1	27.1	27.1	47.278	0	35.352	141350000	27
Q6NZI2	Q6NZI2	Polymerase I and transcript release factor	PTRF	+	3.30585	0.000504854	2.72234		NaN	1	0	+	4.0684	0.006	3.76117	19.2279	19.2371	19.1823	18.2463	21.778	22.4754	21.6034	20.9261	18.1088	18.4563	17.8918	17.2814	15	15	15	33.3	33.3	33.3	43.476	0	133.85	607660000	55
Q6P1M0	Q6P1M0	Long-chain fatty acid transport protein 4	SLC27A4		0.285029	0.56047	-0.633332		0.18051	0.933304	-0.464305		0.0606905	0.876574	-0.169027	21.3411	21.4778	18.6769	21.1744	20.7096	18.1479	20.9337	20.3456	21.3661	18.0122	20.5238	20.9108	10	10	10	23.3	23.3	23.3	72.063	0	26.428	164770000	43
Q6P1X5	Q6P1X5	Transcription initiation factor TFIID subunit 2	TAF2		0.00308934	0.990843	0.00369406		0.102388	0.970159	0.129136		0.122491	0.802383	-0.125442	24.2692	25.1689	23.5355	24.515	24.7623	23.9572	24.7227	24.0613	25.2599	23.7158	24.4119	24.6176	37	37	37	37.2	37.2	37.2	136.97	0	323.31	2752200000	325
Q6P4R8	Q6P4R8	Nuclear factor related to kappa-B-binding protein	NFRKB	+	3.06311	0.000490566	3.5592		0.411591	1	0.424857	+	2.37291	0.00553846	3.13434	18.4163	18.8792	19.0756	18.4347	22.3673	20.6604	22.8677	23.1473	18.5564	18.6782	18.8839	20.3868	60	60	60	55.9	55.9	55.9	139	0	323.31	3706600000	323
Q6PCB5	Q6PCB5	Round spermatid basic protein 1-like protein	RSBN1L		0.227682	0.637336	0.2757		NaN	1	0	+	1.52078	0.0479545	1.32089	19.9933	19.4155	19.4416	18.692	19.915	18.6442	20.5924	19.4935	17.7206	18.4647	18.3573	18.8191	22	22	20	42.9	42.9	41.4	94.868	0	94.657	419650000	69
Q6PIU2	Q6PIU2	Neutral cholesterol ester hydrolase 1	NCEH1		0.102793	0.761341	-0.327447		0.302422	0.949838	-0.968832		0.196595	0.701635	0.641385	21.3277	21.482	17.9259	21.4406	20.6818	17.9044	21.2952	20.985	21.4534	18.391	17.3068	21.1497	5	5	5	15.9	15.9	15.9	45.807	0	12.117	90404000	34
Q6PJT7	Q6PJT7	Zinc finger CCCH domain-containing protein 14	ZC3H14	+	5.2201	0	5.16469		0.644583	1	0.843631	+	3.4054	0.004625	4.32105	18.4478	18.9321	18.3659	19.5303	23.6661	23.5894	24.1238	24.5555	19.7596	18.5914	19.0975	21.2022	40	40	40	64.1	64.1	64.1	82.875	0	323.31	3539600000	230
Q6PK81	Q6PK81	Zinc finger protein 773	ZNF773		0.180092	0.661416	0.388221		NaN	1	0		1.06605	0.0942829	1.96323	19.4953	20.2809	17.9787	20.0595	20.8461	17.9559	19.8944	20.6709	17.5745	19.8104	17.5985	16.531	1	1	1	3.4	3.4	3.4	50.501	0.0027778	3.0226	72017000	7
Q6UW68	Q6UW68	Transmembrane protein 205	TMEM205		0.577986	0.326278	-1.44527		1.43969	0.184585	-3.64166		0.648978	0.269949	2.19638	22.9665	23.2093	20.8775	22.9202	22.1135	17.9516	22.3912	21.7362	22.5602	17.7362	17.2395	17.8709	4	4	4	23.8	23.8	23.8	21.198	0	14.551	181500000	35
Q6ZNA1	Q6ZNA1	Zinc finger protein 836	ZNF836	+	1.76955	0.028098	-0.675907		0.462714	1	0.330462		1.54665	0.0536	-1.00637	24.8877	24.3717	24.7412	24.6623	24.3314	24.1367	23.9834	23.5077	24.4823	25.4381	25.5988	24.4655	1	1	1	1.9	1.9	1.9	107.72	0.0028011	3.0762	696640000	20
Q6ZNA4	Q6ZNA4	E3 ubiquitin-protein ligase Arkadia	RNF111		0.383313	0.70226	-0.0570526		2.24352	0.137026	0.7152	+	2.52894	0.0138686	-0.772253	25.5539	25.3021	25.4363	25.5647	25.4519	25.4184	25.4091	25.3494	25.8684	25.9456	26.4934	26.4104	50	50	50	48.6	48.6	48.6	108.86	0	323.31	18026000000	902
Q70SY1;Q96BA8	Q70SY1	Cyclic AMP-responsive element-binding protein 3-like protein 2;Processed cyclic AMP-responsive element-binding protein 3-like protein 2	CREB3L2		0.877375	0.141561	1.26364		NaN	1	0	+	1.4808	0.0404634	2.01824	17.9067	18.7744	18.6069	19.586	20.5494	18.0768	20.823	20.4793	18.3213	17.8191	17.0329	18.6823	6	6	6	13.5	13.5	13.5	57.414	0	12.751	103200000	12
Q75N03	Q75N03	E3 ubiquitin-protein ligase Hakai	CBLL1		0.505703	0.496315	-0.249671		0.275227	0.93339	0.152328		1.0122	0.250647	-0.401999	24.8188	24.5157	25.3513	25.0237	25.0387	24.73	24.5844	24.3578	24.8275	24.9212	25.4922	25.078	18	18	18	43.4	43.4	43.4	54.519	0	207.06	3101400000	264
Q7L2J0	Q7L2J0	7SK snRNA methylphosphate capping enzyme	MEPCE		0.0411997	0.919439	0.0195065		0.0311395	0.987774	0.0221391		0.00398834	0.993221	-0.00263262	22.5543	22.8796	22.2948	22.8541	22.6885	22.4157	22.7199	22.8367	22.8086	22.0734	22.818	22.9714	16	16	16	26.7	26.7	26.7	74.354	0	106.09	737040000	111
Q7L5N7	Q7L5N7	Lysophosphatidylcholine acyltransferase 2	LPCAT2	+	1.46797	0.0143516	-2.75646		0.0908093	0.969821	-0.22999	+	2.64814	0.00587013	-2.52647	21.1809	21.8776	18.0829	21.8235	17.2272	17.5121	17.9183	19.2814	20.8566	19.9446	20.5459	20.6978	3	3	3	7.2	7.2	7.2	60.207	0	6.6225	46803000	13
Q7Z417	Q7Z417	Nuclear fragile X mental retardation-interacting protein 2	NUFIP2		1.1179	0.091	-0.800781		0.00528855	0.996416	-0.00590229		1.09663	0.130821	-0.794878	32.6206	32.6131	33.6471	32.573	31.9821	32.8421	31.7523	31.6742	32.4004	33.5602	32.9785	32.4909	67	67	67	66.9	66.9	66.9	76.12	0	323.31	1123000000000	4794
Q7Z5J4	Q7Z5J4	Retinoic acid-induced protein 1	RAI1	+	1.42658	0.0132222	4.18267		NaN	1	0	+	1.43882	0.0352987	4.27238	19.4038	19.9321	17.727	18.709	24.6423	18.633	24.6231	24.6042	17.7407	20.0871	18.1778	19.4076	3	2	2	1.7	1.2	1.2	203.35	0.00099108	3.5817	1028700000	5
Q7Z6E9	Q7Z6E9	E3 ubiquitin-protein ligase RBBP6	RBBP6	+	3.10841	0.000485981	2.77618		0.897626	0.736675	-0.965475	+	4.49305	0.00872727	3.74166	18.0074	20.0505	19.562	19.1422	22.0173	21.7196	22.0079	22.1221	18.1212	17.4299	18.3347	19.0144	36	36	36	29.4	29.4	29.4	201.56	0	268.41	1077700000	124
Q7Z6I8	Q7Z6I8	UPF0461 protein C5orf24	C5orf24	+	3.54249	0.000597701	3.43685		NaN	1	0	+	2.57145	0.00565	2.85248	18.8667	17.8102	16.757	18.3385	21.1572	21.5171	21.3926	21.4529	19.0244	19.9022	17.3833	17.7998	6	6	6	48.9	48.9	48.9	20.132	0	24.573	137020000	28
Q86T24	Q86T24	Transcriptional regulator Kaiso	ZBTB33	+	1.58209	0.0102994	2.6739		0.141097	0.954991	-0.223146	+	1.72332	0.0169429	2.89705	17.7665	18.7341	18.2697	19.7699	21.5304	18.992	22.6511	22.0623	17.5186	19.5363	18.1527	18.4399	23	23	23	43.6	43.6	43.6	74.484	0	204.62	885190000	106
Q86U86	Q86U86	Protein polybromo-1	PBRM1	+	2.0097	0.00195862	2.21607		NaN	1	0	+	1.53913	0.0444	1.40597	18.7602	18.0161	19.5644	17.8496	20.7552	19.5119	21.2628	21.5247	19.6142	19.0651	18.9527	19.7987	46	46	46	31.8	31.8	31.8	192.95	0	266.57	914320000	123
Q86UE4	Q86UE4	Protein LYRIC	MTDH		0.646722	0.284808	-1.31457		0.113085	0.969772	-0.0959964		0.586261	0.317629	-1.21857	22.7601	22.6577	21.913	22.8304	22.1861	18.3922	22.4123	21.9123	22.6674	21.7611	22.5568	22.7919	10	10	10	30.1	30.1	30.1	63.836	0	62.701	473940000	81
Q86UP2	Q86UP2	Kinectin	KTN1		0.114676	0.766253	-0.118167		0.365359	0.960069	0.343051		0.631326	0.364861	-0.461218	22.9466	23.0951	21.9415	23.3488	22.9663	22.1306	23.1596	22.6027	23.4653	22.3837	23.4675	23.3877	56	56	56	56.2	56.2	56.2	156.27	0	323.31	2429700000	474
Q86VM9	Q86VM9	Zinc finger CCCH domain-containing protein 18	ZC3H18	+	4.1803	0	3.37406		NaN	1	0	+	4.35383	0.00738462	3.39575	19.0844	18.258	17.6895	18.9663	22.2112	21.7157	21.8042	21.7632	18.9313	17.949	17.9608	19.0703	13	13	13	18.4	18.4	18.4	106.38	0	41.617	374380000	52
Q86VW0	Q86VW0	SEC14 domain and spectrin repeat-containing protein 1	SESTD1		0.00316427	0.990869	0.0113268		0.228142	0.942324	0.624391		0.22838	0.675727	-0.613064	21.2247	21.2608	18.1823	18.3651	20.9149	17.3014	20.4825	20.3795	20.9052	18.3181	21.1923	21.1148	4	4	4	7.2	7.2	7.2	79.347	0	6.51	64554000	14
Q86XP3	Q86XP3	ATP-dependent RNA helicase DDX42	DDX42		0.151923	0.693491	0.356706		0.0320242	0.988342	-0.106589		0.207817	0.69694	0.463295	23.6597	23.5272	20.4092	23.8156	23.6342	22.0945	23.5271	23.5828	23.5671	20.336	23.4898	23.5924	40	40	40	54.5	54.5	54.5	102.97	0	323.31	2399100000	313
Q86YP4	Q86YP4	Transcriptional repressor p66-alpha	GATAD2A	+	4.51561	0	3.30942		NaN	1	0	+	3.80925	0.0048	4.31537	19.0053	19.36	18.2301	18.9898	21.8009	22.046	22.3818	22.5942	18.86	17.7367	16.6164	18.3483	23	23	20	44.7	44.7	41.1	68.062	0	205.54	999190000	138
Q8IVF2	Q8IVF2	Protein AHNAK2	AHNAK2	+	5.68388	0	5.13799	+	3.87857	0.00906667	2.90832	+	4.72072	0.00685714	2.22967	18.5975	19.3662	18.4772	17.9843	23.7293	23.7259	23.647	23.875	21.0514	21.9138	21.5156	21.5777	65	65	65	26	26	26	616.62	0	323.31	3081300000	350
Q8IWI9	Q8IWI9	MAX gene-associated protein	MGA	+	2.40288	0.0010303	3.03217		0.608799	1	0.862195	+	1.48579	0.03775	2.16998	19.2234	18.7736	18.3979	20.137	22.2388	20.5941	22.708	23.1196	19.4649	19.0432	19.8907	21.582	83	83	83	34.7	34.7	34.7	336.16	0	323.31	3150200000	419
Q8IWS0	Q8IWS0	PHD finger protein 6	PHF6		0.15619	0.690373	-0.416655		0.0376305	0.989237	0.0901666		0.232922	0.675078	-0.506821	21.517	21.0473	18.5908	21.4443	21.2323	18.0124	20.6191	21.0689	21.0213	19.427	21.5243	20.9875	9	9	9	31.8	31.8	31.8	41.29	0	18.287	141160000	31
Q8IWX8	Q8IWX8	Calcium homeostasis endoplasmic reticulum protein	CHERP		0.215443	0.673671	0.142382		0.139845	0.957736	-0.234558		0.236549	0.678926	0.37694	23.9861	23.9795	23.4244	24.2273	24.0803	23.466	24.3031	24.3375	24.0958	21.8446	24.4256	24.3131	25	25	25	33	33	33	103.7	0	146.5	2242200000	265
Q8IX12	Q8IX12	Cell division cycle and apoptosis regulator protein 1	CCAR1	+	3.85712	0	3.8652		0.573491	1	0.632085	+	2.70906	0.0054375	3.23311	18.3198	18.9692	18.1192	18.8962	22.1908	21.4328	22.9306	23.211	18.2723	20.3753	18.6417	19.5435	31	31	31	29.7	29.7	29.7	132.82	0	323.31	2524400000	176
Q8IY92	Q8IY92	Structure-specific endonuclease subunit SLX4	SLX4	+	3.104	0.000468468	2.65337		NaN	1	0	+	2.3011	0.0048932	2.47396	18.9074	18.6599	17.1709	17.6111	20.8413	20.5155	20.9391	20.667	19.7636	18.4732	17.19	17.6401	26	26	26	21.7	21.7	21.7	200.01	0	163.38	394090000	80
Q8IYB3	Q8IYB3	Serine/arginine repetitive matrix protein 1	SRRM1	+	4.4037	0	4.04178		NaN	1	0	+	4.03402	0.00436364	2.8245	18.2005	19.0942	17.3025	17.9538	22.2223	21.991	22.3424	22.1626	18.8368	18.8959	19.6119	20.0757	8	8	8	13.8	13.8	13.8	102.33	0	96.296	455430000	61
Q8IYH5	Q8IYH5	ZZ-type zinc finger-containing protein 3	ZZZ3	+	1.85154	0.00420253	1.93869		NaN	1	0	+	1.72414	0.026966	1.61949	18.3524	18.0622	17.8484	19.8151	20.6946	19.429	20.6935	21.0156	18.3932	19.7811	19.04	18.1405	12	12	12	18.6	18.6	18.6	102.02	0	37.752	213890000	48
Q8IZD2	Q8IZD2	Histone-lysine N-methyltransferase 2E	KMT2E		0.162268	0.691816	-0.284953		0.0376625	0.990554	-0.101998		0.0715307	0.860701	-0.182955	20.7378	20.7026	18.7963	20.9184	20.5552	18.6403	20.4261	20.3935	20.8072	17.8341	20.7923	21.3135	11	11	11	8.4	8.4	8.4	204.96	0	22.328	102050000	41
Q8IZL8	Q8IZL8	Proline-, glutamic acid- and leucine-rich protein 1	PELP1		0.00511979	0.984829	-0.0178318		0.000664292	0.998386	0.0026803		0.0044616	0.992374	-0.0205121	21.4599	22.2477	19.4473	21.9604	22.4615	18.3831	22.5213	21.6781	22.7966	17.7465	22.3083	22.2747	13	13	13	17.2	17.2	17.2	119.7	0	77.757	415330000	99
Q8N0Y2	Q8N0Y2	Zinc finger protein 444	ZNF444	+	1.39632	0.0194051	2.3746		0.45773	1	0.69717		0.86682	0.163779	1.67743	18.1319	18.9845	17.1775	18.882	18.3062	21.2033	21.1921	21.9727	19.7238	19.0141	17.4461	19.7806	6	6	6	24.8	24.8	24.8	35.204	0	24	181400000	24
Q8N1F7	Q8N1F7	Nuclear pore complex protein Nup93	NUP93		0.229077	0.633789	0.257762		0.382998	1	0.393888		0.151083	0.770363	-0.136126	22.2634	22.9167	21.349	22.9846	22.9719	21.9944	23.0742	22.5042	23.2079	22.1132	22.7443	23.0238	20	20	20	28.7	28.7	28.7	93.487	0	110.01	666930000	152
Q8N1G0	Q8N1G0	Zinc finger protein 687	ZNF687	+	4.51573	0	6.33691	+	3.32124	0.0125	4.57894	+	2.30903	0.00524138	1.75797	19.5156	19.3038	17.2156	17.9568	24.8442	24.4527	24.9359	25.1067	22.7501	22.1585	23.6026	23.7964	56	56	55	52.5	52.5	52.5	129.53	0	323.31	10162000000	528
Q8N3Z6	Q8N3Z6	Zinc finger CCHC domain-containing protein 7	ZCCHC7	+	3.53691	0.000565217	2.7789		NaN	1	0	+	3.13046	0.00809302	2.86631	18.6855	18.0553	19.2855	17.7764	21.1114	21.6452	21.244	20.9178	17.7535	19.1004	19.0966	17.5027	11	11	11	28.9	28.9	28.9	63.052	0	54.108	385180000	37
Q8N5M9	Q8N5M9	Protein jagunal homolog 1	JAGN1		0.49227	0.381057	-1.53642		0.306659	0.973956	-1.01615		0.159946	0.741229	-0.520268	23.3947	22.9531	18.7476	23.0024	21.9449	18.2498	21.9843	19.7731	22.4477	20.0675	19.0544	22.4635	2	2	2	7.7	7.7	7.7	21.125	0	6.9321	148860000	31
Q8N8K9	Q8N8K9	Uncharacterized protein KIAA1958	KIAA1958		1.01442	0.0846829	1.40336		NaN	1	0		1.04154	0.10813	1.46141	17.8892	18.3474	19.5904	19.5492	21.1114	18.5895	20.85	20.4388	17.5657	19.7164	18.793	19.0689	4	4	4	11.3	11.3	11.3	79.211	0	48.755	92845000	16
Q8NAF0	Q8NAF0	Zinc finger protein 579	ZNF579	+	5.31846	0	4.43446		1.89184	0.0652222	1.91629	+	2.43635	0.00547826	2.51817	18.6692	18.4248	19.2545	18.3462	22.7348	22.8312	23.2527	23.614	20.126	19.3799	21.3554	21.4986	20	20	20	43.6	43.6	43.6	60.509	0	223.46	1096300000	129
Q8NAP3	Q8NAP3	Zinc finger and BTB domain-containing protein 38	ZBTB38	+	4.06539	0	4.0912		0.434021	1	0.727171	+	2.69325	0.00535385	3.36403	17.132	18.7352	18.7736	18.7707	22.3896	22.0031	22.6959	22.6878	17.697	18.5712	19.4127	20.6393	32	32	32	37.7	37.7	37.7	134.26	0	298.87	1339300000	153
Q8NB50	Q8NB50	Zinc finger protein 62 homolog	ZFP62		1.18741	0.0609027	1.05266		NaN	1	0		0.650006	0.292221	1.03056	18.6823	17.9173	18.1192	17.9326	19.3403	17.9671	19.8862	19.6684	18.2014	19.9422	17.1572	17.4389	20	20	15	34.9	34.9	23.6	102.51	0	56.908	293410000	48
Q8NBX0	Q8NBX0	Saccharopine dehydrogenase-like oxidoreductase	SCCPDH		0.146589	0.690954	-0.588518		0.0477507	0.978101	-0.209937		0.0790099	0.838223	-0.378582	22.784	23.9519	19.7946	23.4099	23.2641	18.2647	23.233	22.8244	23.8839	18.6265	23.1182	23.472	10	10	10	26.3	26.3	26.3	47.151	0	27.959	386290000	48
Q8NC51	Q8NC51	Plasminogen activator inhibitor 1 RNA-binding protein	SERBP1	+	5.01563	0	2.58015		0.404399	1	0.778201		1.11562	0.0859303	1.80194	18.8722	19.5437	19.0004	19.0933	21.8506	21.9634	21.5723	21.4439	20.9074	17.4265	20.899	20.3894	8	8	8	30.9	30.9	30.9	44.965	0	232.96	452350000	75
Q8NCY6	Q8NCY6	Myb/SANT-like DNA-binding domain-containing protein 4	MSANTD4		0.958841	0.106857	1.25467		NaN	1	0		0.919271	0.151635	1.39577	18.4524	18.0933	18.9537	18.4135	20.2193	17.8174	20.2629	20.6321	17.7953	19.2591	17.4645	18.8298	9	9	9	34.2	34.2	34.2	41.149	0	37.939	187610000	23
Q8ND82;Q86YH2	Q8ND82	Zinc finger protein 280C	ZNF280C	+	4.59574	0	4.16028		0.0617101	0.977015	-0.0859337	+	3.60556	0.00510345	4.24621	18.3064	18.5308	18.9349	19.1356	22.4346	22.2857	23.4851	23.3434	17.8141	18.8227	18.0763	19.8508	27	27	25	49.9	49.9	46.9	83.095	0	227.47	1330300000	154
Q8NDT2	Q8NDT2	Putative RNA-binding protein 15B	RBM15B		0.190735	0.650675	0.420938		0.302888	0.945094	0.602018		0.114861	0.803622	-0.18108	22.5491	22.6711	19.7587	22.9274	22.9625	21.0661	22.7426	22.8188	23.0534	21.4536	23.0129	22.7944	27	27	25	43.3	43.3	40.7	97.204	0	158.9	938550000	194
Q8NE86	Q8NE86	Calcium uniporter protein, mitochondrial	MCU		0.0610228	0.833489	-0.185536		0.0714513	0.988307	-0.231426		0.0122565	0.978727	0.0458894	20.5586	21.18	18.4939	21.4956	20.7889	17.7463	21.2248	21.226	21.8059	19.487	17.8619	21.6476	7	7	7	28.2	28.2	28.2	39.866	0	25.057	142770000	34
Q8NEA6;Q8NBF1;Q9BZE0;P08151;P10071;P10070	Q8NEA6	Zinc finger protein GLIS3	GLIS3		0.0146918	0.954692	0.0266509		0.260719	0.944993	-0.491573		0.303309	0.611789	0.518224	21.0673	20.9277	19.0322	20.821	20.9329	19.3493	20.9277	20.7448	18.1992	20.2418	20.9332	20.5076	7	7	7	14.3	14.3	14.3	83.635	0	14.234	72658000	16
Q8NEW0	Q8NEW0	Zinc transporter 7	SLC30A7		0.791957	0.1708	-1.72902		0.563861	1	-1.22321		0.13389	0.755491	-0.505815	23.0464	24.3777	23.6709	24.1257	23.1013	18.9737	23.4415	22.7882	24.0221	19.7544	22.9043	23.6471	3	3	3	10.9	10.9	10.9	41.625	0	45.39	480380000	43
Q8NEY8	Q8NEY8	Periphilin-1	PPHLN1	+	4.64328	0	4.12142		1.47278	0.220762	2.00967	+	1.76185	0.017662	2.11175	17.1458	17.8126	17.908	18.8297	21.9839	21.9776	22.019	22.2013	21.1785	18.3269	19.4771	20.7524	13	13	13	33.2	33.2	33.2	52.736	0	46.499	419940000	52
Q8NF37	Q8NF37	Lysophosphatidylcholine acyltransferase 1	LPCAT1		0.0731483	0.809113	-0.213435		0.222058	0.936291	-0.637855		0.145659	0.748526	0.42442	20.9077	20.7976	17.9389	21.2843	20.6453	17.9824	21.1941	20.2529	21.3195	18.5558	17.7534	20.7483	5	5	5	11.4	11.4	11.4	59.151	0	8.751	53376000	14
Q8NFD5;O14497;REV__Q8NFD5;Q9Y651	Q8NFD5	AT-rich interactive domain-containing protein 1B	ARID1B		0.574603	0.497337	-0.204244		1.06013	0.922041	0.32645		1.94118	0.0608696	-0.530694	26.7801	26.6947	27.2496	26.79	26.7574	26.9432	26.5386	26.4583	27.0475	27.4245	27.3198	27.0284	74	74	74	48.5	48.5	48.5	243.94	0	323.31	24207000000	1216
Q8NFH3	Q8NFH3	Nucleoporin Nup43	NUP43		0.530478	0.423617	-0.477839		0.234635	0.943942	-0.7757		0.0825838	0.833409	0.297861	23.8337	23.7695	22.4743	24.0681	23.3696	22.4507	23.1166	23.2974	23.7309	18.9161	24.2572	24.1387	6	6	6	19.2	19.2	19.2	42.15	0	244.94	563480000	71
Q8NHM5	Q8NHM5	Lysine-specific demethylase 2B	KDM2B	+	1.67754	0.0105	1.77501		NaN	1	0	+	2.97129	0.00527273	1.86042	17.5804	18.4324	17.8548	19.9358	19.694	20.1801	20.7925	20.2369	18.19	18.9279	17.8791	18.4648	13	13	13	13.8	13.8	13.8	152.61	0	67.474	206010000	36
Q8NHW3	Q8NHW3	Transcription factor MafA	MAFA		0.325034	0.55121	-0.398931		0.28881	0.942797	0.344618		0.752271	0.271084	-0.743549	25.3958	25.5133	27.0367	25.8126	25.518	26.563	25.1363	24.9454	25.9058	27.1949	26.298	25.7382	11	11	10	27.8	27.8	24.4	36.982	0	323.31	3803300000	185
Q8NI27	Q8NI27	THO complex subunit 2	THOC2	+	1.33263	0.0341154	1.4905		0.34693	1	0.545962		0.754024	0.248776	0.944539	17.4146	18.4183	19.4349	19.28	20.4988	19.0202	20.6307	20.3601	20.6093	19.0024	18.4159	18.704	7	7	7	5.5	5.5	5.5	182.77	0	15.047	50690000	18
Q8TAD8	Q8TAD8	Smad nuclear-interacting protein 1	SNIP1	+	8.09375	0	8.18411	+	6.37722	0	6.58366	+	3.28179	0.00632727	1.60045	19.3141	19.0328	18.8765	18.5043	27.0904	27.3035	27.0886	26.9816	24.8447	25.8252	25.7747	25.6177	30	30	30	53.8	53.8	53.8	45.777	0	323.31	22674000000	461
Q8TAQ2	Q8TAQ2	SWI/SNF complex subunit SMARCC2	SMARCC2		0.606997	0.317475	1.22671		0.04915	0.978404	0.184991		0.392143	0.484379	1.04172	22.0771	21.4355	18.7154	22.1181	22.8138	20.7716	22.7113	22.9563	22.007	18.1578	22.4319	22.4894	19	19	14	19.9	19.9	15.3	132.88	0	88.268	790390000	135
Q8TC07	Q8TC07	TBC1 domain family member 15	TBC1D15		0.1787	0.662291	0.419808		0.0338998	0.990047	-0.114306		0.204159	0.694065	0.534114	19.3276	20.7459	17.8801	21.1745	20.7273	18.6711	21.0507	20.3582	21.0329	18.3501	17.9206	21.3673	5	5	5	8.8	8.8	8.8	79.49	0	9.6385	64076000	19
Q8TC12	Q8TC12	Retinol dehydrogenase 11	RDH11		0.289037	0.573069	0.404885		0.10561	0.974583	0.211075		0.131742	0.781984	0.19381	21.4893	21.795	19.5502	21.7595	21.7795	20.9021	21.9445	21.5875	22.1643	19.9858	21.2229	22.0652	6	6	6	21.1	21.1	21.1	35.386	0	32.113	189640000	42
Q8TCJ2	Q8TCJ2	Dolichyl-diphosphooligosaccharide--protein glycosyltransferase subunit STT3B	STT3B		0.313193	0.532479	0.788943		0.0604945	0.980248	0.224948		0.283679	0.619054	0.563995	20.4249	21.5059	17.0549	21.4182	20.8505	21.2874	21.0684	20.3533	21.4993	20.1251	18.1331	21.5462	8	8	8	9.6	9.6	9.6	93.673	0	14.691	123710000	23
Q8TED1	Q8TED1	Probable glutathione peroxidase 8	GPX8		0.16449	0.674375	-0.442157		0.0238057	0.987306	0.0678482		0.188584	0.706342	-0.510005	20.8899	21.5871	18.6123	21.208	20.9474	17.8306	21.3564	20.3942	21.4951	18.5385	21.4163	21.1188	5	5	5	22.5	22.5	22.5	23.881	0	11.245	131170000	23
Q8TEM1	Q8TEM1	Nuclear pore membrane glycoprotein 210	NUP210		0.199786	0.639488	0.397619		0.00797363	0.996796	0.0269895		0.131117	0.762748	0.370629	17.7651	20.0307	18.1832	20.1888	20.0096	18.0027	19.8731	19.8728	20.2721	19.7942	16.2368	19.9727	6	6	6	3.8	3.8	3.8	205.11	0	10.615	37326000	16
Q8WUB8	Q8WUB8	PHD finger protein 10	PHF10	+	5.00089	0	2.61652		NaN	1	0	+	4.03784	0.00457143	2.94111	18.35	18.5738	18.4591	19.1724	21.3854	21.1	21.288	21.2479	18.4116	18.1965	19.0841	17.5646	11	11	11	21.5	21.5	21.5	56.05	0	51.363	284110000	48
Q8WV24	Q8WV24	Pleckstrin homology-like domain family A member 1	PHLDA1		0.773509	0.439539	0.201803		1.3413	0.697944	0.410088		0.555486	0.527031	-0.208285	23.5878	23.7524	23.8845	23.5358	24.0911	23.7307	23.7041	24.0418	23.9921	23.7489	24.3647	24.295	9	9	9	15	15	15	45.016	0	19.647	798280000	83
Q8WVX9	Q8WVX9	Fatty acyl-CoA reductase 1	FAR1		0.171103	0.664723	-0.528341		0.0633479	0.986513	-0.221371		0.11286	0.794479	-0.30697	22.1231	22.4566	18.428	22.5218	21.7229	18.922	21.8379	20.9333	22.2209	18.9923	21.3247	22.1062	10	10	10	26.2	26.2	26.2	59.356	0	26.977	236870000	56
Q8WWM7	Q8WWM7	Ataxin-2-like protein	ATXN2L	+	2.84627	0.00198601	-0.761526		0.0448754	0.982716	0.0242662	+	2.27097	0.0200278	-0.785792	24.6021	24.2258	24.1739	24.4593	23.7606	23.3438	23.5999	23.7107	24.1588	24.0813	24.7376	24.5806	35	35	35	33.9	33.9	33.9	113.37	0	224.43	3452600000	426
Q8WWQ0;Q9NSI6	Q8WWQ0	PH-interacting protein	PHIP	+	3.05486	0.00107937	1.51004		NaN	1	0	+	3.29786	0.00610526	1.48821	18.165	18.6617	18.5513	19.0133	19.8354	19.7752	20.4203	20.4005	18.3845	18.4086	18.7691	18.9163	19	19	19	15.5	15.5	15.5	206.69	0	55.394	208340000	36
Q8WYP5	Q8WYP5	Protein ELYS	AHCTF1		0.439068	0.434856	0.995508		0.310502	0.97093	0.863738		0.0507405	0.899184	0.13177	18.3615	20.4792	17.131	20.8776	20.7781	18.7396	20.7078	20.6058	21.6894	19.732	18.1103	20.7725	9	9	9	6	6	6	252.5	0	17.248	71594000	19
Q8WZ42	Q8WZ42	Titin	TTN		0.493168	0.418814	-0.686395		0.0102954	0.993921	-0.0202847		0.363097	0.534486	-0.66611	24.4898	25.0054	26.0194	25.4646	24.4289	25.8769	23.222	24.7059	24.7529	26.6911	25.4772	23.9768	3	3	3	0.2	0.2	0.2	3816	0.0010101	3.8822	1195500000	19
Q92504	Q92504	Zinc transporter SLC39A7	SLC39A7		0.151743	0.713861	-0.185631		0.157554	0.957156	0.160107		0.393817	0.558262	-0.345738	27.4947	27.3269	26.3818	27.9736	27.5275	26.1592	27.5621	27.1857	27.7783	27.1043	27.1049	27.83	4	4	4	11.5	11.5	11.5	50.117	0	199.05	5852800000	70
Q92520	Q92520	Protein FAM3C	FAM3C		0.000153077	0.99917	-0.000636578		0.148886	0.952627	-0.61915		0.138396	0.749826	0.618513	21.0093	22.1496	18.2515	21.8228	21.4396	17.6536	22.0042	22.1333	22.4161	18.8154	17.1573	22.3678	6	6	6	31.3	31.3	31.3	24.68	0	15.108	134350000	31
Q92570;P43354;P22736	Q92570	Nuclear receptor subfamily 4 group A member 3	NR4A3		0.12261	0.760585	0.124076		0.377233	0.985297	0.331002		0.261066	0.691017	-0.206925	24.1182	24.3294	23.0641	24.3273	24.1777	23.4526	24.5343	24.1706	24.3786	23.6093	24.5434	24.6317	20	20	20	28.4	28.4	28.4	68.229	0	224.97	2686400000	259
Q92643	Q92643	GPI-anchor transamidase	PIGK		0.0574092	0.843075	-0.133982		0.313044	0.942628	-0.552691		0.189881	0.71076	0.418708	21.4725	21.9773	19.7556	21.5796	21.7673	19.1027	21.9298	21.4494	22.0041	19.3406	20.293	20.9365	7	7	7	27.8	27.8	27.8	45.251	0	25.509	211650000	59
Q92766	Q92766	Ras-responsive element-binding protein 1	RREB1	+	5.47515	0	3.77002		0.796851	0.8091	1.3565	+	1.51079	0.0351795	2.41351	18.4734	18.4138	18.484	17.9812	21.5687	22.0628	22.4339	22.3671	20.6095	18.2316	18.345	21.5924	19	19	19	17.7	17.7	17.7	181.42	0	68.605	372120000	55
Q92785	Q92785	Zinc finger protein ubi-d4	DPF2	+	3.27824	0.000525253	3.41884		NaN	1	0	+	5.16553	0	3.62741	18.0093	18.6998	18.2312	20.189	21.944	21.9982	22.3893	22.4733	18.4831	18.0115	18.8963	18.9041	16	16	16	49.6	49.6	49.6	44.155	0	157.23	740190000	77
Q92896	Q92896	Golgi apparatus protein 1	GLG1		0.382745	0.50349	-0.510212		0.186861	0.951745	0.173281		0.502733	0.407176	-0.683493	21.5864	22.1146	21.2068	21.969	21.9785	19.6105	21.8132	21.4338	22.2459	21.0334	21.9275	22.3632	22	22	22	24.9	24.9	24.9	134.55	0	64.092	483460000	147
Q92908;Q9BWX5;P43694	Q92908	Transcription factor GATA-6	GATA6	+	2.98584	0.0035641	-0.586179		0.36057	0.956031	0.201213	+	1.82343	0.045	-0.787393	27.0053	26.7111	26.7588	27.0265	26.3907	26.1725	26.2155	26.3782	26.8975	26.5425	27.5841	27.2824	28	28	28	41	41	41	60.032	0	323.31	7432500000	376
Q92922	Q92922	SWI/SNF complex subunit SMARCC1	SMARCC1		0.463009	0.43608	0.700449		NaN	1	0		0.722014	0.273986	0.818098	19.0157	17.7774	19.1274	17.5723	19.3533	17.4934	19.4151	20.0328	18.3555	18.3164	18.3052	18.045	14	9	9	19.9	14.8	14.8	122.87	0	78.065	136840000	29
Q969F2	Q969F2	Protein naked cuticle homolog 2	NKD2		0.326531	0.557667	0.333739		0.890215	0.795494	0.812214		0.480887	0.459576	-0.478475	25.698	25.5232	26.9093	25.8014	26.2562	27.1836	25.894	25.933	26.2857	27.7005	26.923	26.2715	36	36	36	71	71	71	50.055	0	323.31	13685000000	741
Q969G3	Q969G3	SWI/SNF-related matrix-associated actin-dependent regulator of chromatin subfamily E member 1	SMARCE1	+	5.51275	0	3.37479		NaN	1	0	+	4.76515	0.0137143	3.59786	17.9695	18.2158	18.607	18.8599	21.7942	21.8697	21.6613	21.8263	18.9607	17.9178	18.2581	17.6234	10	10	10	35.5	35.5	35.5	46.649	0	119.29	295600000	39
Q969G9	Q969G9	Protein naked cuticle homolog 1	NKD1		0.400943	0.480011	0.659914		0.0670797	0.985455	-0.209905		0.447029	0.434947	0.869819	17.8492	20.3091	21.0795	20.4245	20.3915	21.0092	20.4614	20.4397	20.8844	18.1108	21.4726	18.3548	4	4	4	16	16	16	52.284	0	8.944	73569000	27
Q969X5	Q969X5	Endoplasmic reticulum-Golgi intermediate compartment protein 1	ERGIC1		0.112119	0.743369	-0.388821		0.15652	0.947125	-0.60321		0.0516808	0.89493	0.214389	22.1464	22.1155	18.4827	22.2904	21.9459	18.2443	22.0178	21.2717	21.9373	17.2144	21.4962	21.9743	6	6	6	19.7	19.7	19.7	32.592	0	18.908	223290000	35
Q96AG4	Q96AG4	Leucine-rich repeat-containing protein 59	LRRC59		0.60589	0.378521	-0.497407		0.416415	1	-0.364235		0.112833	0.809093	-0.133173	23.4018	23.8356	22.8993	23.9178	23.2452	22.1743	23.6437	23.0017	23.8115	22.3904	22.9483	23.4473	14	14	14	46.6	46.6	46.6	34.93	0	116.25	1549200000	174
Q96AQ6	Q96AQ6	Pre-B-cell leukemia transcription factor-interacting protein 1	PBXIP1		0.2049	0.674858	-0.161777		0.0639026	0.980857	-0.0902328		0.0541298	0.902182	-0.0715446	24.6427	24.4616	23.552	24.6128	24.4898	23.6606	24.2962	24.1755	24.5183	22.9448	24.7294	24.7158	35	35	35	46.5	46.5	46.5	80.642	0	323.31	4038800000	389
Q96EV2	Q96EV2	RNA-binding protein 33	RBM33	+	2.21403	0.0157189	-0.599286		0.289702	0.934007	0.168828		1.64676	0.0573989	-0.768114	26.1476	25.8008	25.7927	26.0656	25.4465	25.0395	25.357	25.5665	25.7411	25.7213	26.5478	26.4717	34	34	34	40.5	40.5	40.5	129.98	0	323.31	8716900000	543
Q96FV9	Q96FV9	THO complex subunit 1	THOC1	+	1.98131	0.00194521	2.31612		NaN	1	0	+	2.13715	0.00593333	2.24464	18.1274	18.0187	19.8224	19.0022	21.0105	19.7504	21.7905	21.6838	19.6935	18.8347	18.3684	18.36	23	23	23	40.6	40.6	40.6	75.665	0	219.95	753660000	97
Q96G23	Q96G23	Ceramide synthase 2	CERS2		0.34156	0.504355	-1.25591		0.101483	0.975748	-0.389801		0.278184	0.615394	-0.866107	22.2911	22.5213	17.556	22.0126	21.6472	18.1339	21.6228	17.9534	22.1814	19.8014	19.0229	21.816	4	4	4	12.1	12.1	12.1	44.876	0	39.728	133280000	21
Q96J42	Q96J42	Thioredoxin domain-containing protein 15	TXNDC15		0.473732	0.414094	-1.00301		0.602035	1	-1.37244		0.154259	0.746263	0.369428	21.0485	21.2656	18.0751	21.334	19.1993	18.3191	20.9388	19.2539	21.1277	18.6697	17.647	18.7889	2	2	2	9.4	9.4	9.4	39.885	0	11.295	49403000	18
Q96JJ7	Q96JJ7	Protein disulfide-isomerase TMX3	TMX3		0.442902	0.432585	-1.07148		0.275394	0.960078	-0.604557		0.15254	0.749216	-0.466926	21.8806	22.1255	19.7079	21.781	21.2866	17.5895	21.6605	20.6724	22.1547	19.8748	19.2398	21.8074	8	8	8	22.7	22.7	22.7	51.871	0	19.786	147400000	36
Q96JM2	Q96JM2	Zinc finger protein 462	ZNF462	+	2.43758	0.00104615	3.27966		0.511864	1	0.573728	+	2.22911	0.00471028	2.70593	18.4798	19.6971	17.6667	18.519	21.64	20.3349	22.693	22.8133	18.3633	19.2726	19.2016	19.82	48	48	48	25.4	25.4	25.4	284.68	0	198.79	1307700000	192
Q96KC8	Q96KC8	DnaJ homolog subfamily C member 1	DNAJC1		0.454969	0.423064	-1.07199		0.224086	0.931007	-0.381602		0.221141	0.679874	-0.69039	21.5049	21.8585	21.3166	21.5854	21.7225	17.3731	21.816	21.0658	22.0578	19.1832	21.9095	21.5884	4	4	4	9.7	9.7	9.7	63.882	0	13.09	115890000	31
Q96L73	Q96L73	Histone-lysine N-methyltransferase, H3 lysine-36 and H4 lysine-20 specific	NSD1	+	1.77015	0.00229333	4.34528		1.04112	0.449754	2.85929		0.330729	0.539185	1.48598	18.361	19.2252	18.2164	18.1807	23.7974	25.0454	19.0632	23.4584	24.0834	18.4359	19.5094	23.3917	2	2	2	1	1	1	296.65	0	4.9614	815060000	26
Q96MU7	Q96MU7	YTH domain-containing protein 1	YTHDC1		0.543823	0.353125	1.27115		0.682094	0.933087	1.54849		0.471474	0.526489	-0.27734	21.8471	21.9628	17.5834	21.8355	22.3442	21.6753	22.0395	22.2544	22.4496	21.72	22.7393	22.5136	12	12	12	17.5	17.5	17.5	84.699	0	36.446	446560000	82
Q96PK6	Q96PK6	RNA-binding protein 14	RBM14	+	1.58077	0.0132961	1.71612		NaN	1	0	+	2.13017	0.00729032	1.82795	18.5783	18.4698	17.4028	19.2874	20.8318	18.8829	20.2755	20.6127	18.4963	18.1958	18.618	17.9809	6	6	6	12.9	12.9	12.9	69.491	0	25.435	97607000	19
Q96QC0	Q96QC0	Serine/threonine-protein phosphatase 1 regulatory subunit 10	PPP1R10		0.263502	0.628731	-0.202756		0.0661642	0.979381	-0.0746369		0.17648	0.754994	-0.128119	25.3604	24.9935	24.0386	25.2563	24.8349	24.4333	24.7227	24.8469	24.9616	24.0569	25.1112	25.2205	37	37	37	41.1	41.1	41.1	99.057	0	323.31	4383300000	411
Q96RL1	Q96RL1	BRCA1-A complex subunit RAP80	UIMC1	+	6.8922	0	3.27493		NaN	1	0	+	4.32613	0.0064	3.18827	18.4377	18.4152	18.5499	18.642	21.7369	22.081	21.7252	21.6015	17.9207	18.4733	18.6726	19.3249	17	17	17	33.4	33.4	33.4	79.727	0	244.63	496000000	61
Q96RQ1	Q96RQ1	Endoplasmic reticulum-Golgi intermediate compartment protein 2	ERGIC2		1.04768	0.071073	-1.66135		0.236181	0.939181	-0.401929		0.718775	0.249708	-1.25942	20.8465	21.7187	19.8243	21.7689	20.6851	17.4568	19.7158	19.6554	21.4483	19.1409	20.8311	21.1303	4	4	4	10.9	10.9	10.9	42.548	0	6.7955	56163000	11
Q96SK2	Q96SK2	Transmembrane protein 209	TMEM209		0.472619	0.423009	0.793755		0.379645	1	0.828901		0.0114218	0.980021	-0.0351458	20.5417	18.7371	18.6208	18.8667	20.5209	18.1604	20.7539	20.5062	21.0723	17.5203	20.754	20.7352	8	8	8	21.9	21.9	21.9	62.921	0	22.849	91168000	27
Q96ST3	Q96ST3	Paired amphipathic helix protein Sin3a	SIN3A		0.0404991	0.892181	0.0896645		0.348088	1	0.54617		0.338211	0.584776	-0.456505	20.3557	20.1811	17.9274	20.3865	20.1523	18.3575	20.4188	20.2807	20.8537	19.4004	20.2313	20.55	5	5	5	5.3	5.3	5.3	145.17	0	13.092	84881000	26
Q96T23	Q96T23	Remodeling and spacing factor 1	RSF1	+	2.808	0.000481481	6.82431		1.73421	0.0670857	4.1906	+	2.8875	0.00621429	2.63371	17.9884	18.7949	18.1647	23.2049	26.1524	25.9883	26.5365	26.7729	23.486	23.2114	23.217	25.0008	59	59	59	43.3	43.3	43.3	163.82	0	323.31	11753000000	520
Q99081;P15884	Q99081	Transcription factor 12	TCF12	+	1.48346	0.0155217	2.33637		NaN	1	0	+	1.81789	0.0167482	1.99279	18.2877	20.1771	16.6392	18.4545	20.895	19.4501	21.1125	21.4462	17.5476	19.1682	19.2015	19.0155	11	11	9	29.8	29.8	27.9	72.964	0	160.15	285450000	45
Q99442	Q99442	Translocation protein SEC62	SEC62		0.582965	0.33	-1.25364		0.388632	1	-0.633253		0.210688	0.691052	-0.620385	22.8299	22.8476	21.6709	22.6466	22.3435	18.3778	22.5373	21.722	22.9537	19.9575	22.3034	22.2474	5	5	5	10.5	10.5	10.5	45.861	0	11.559	190520000	32
Q99470	Q99470	Stromal cell-derived factor 2	SDF2		0.0404368	0.88657	-0.160079		0.0999559	0.972402	0.330787		0.147592	0.748262	-0.490866	21.7385	22.2231	18.3161	22.1615	22.0076	17.9392	21.7828	22.0693	22.0088	19.1434	22.4616	22.1486	6	6	6	46	46	46	23.026	0	45.411	211310000	50
Q99583	Q99583	Max-binding protein MNT	MNT		0.0915127	0.778851	0.212417		0.0424279	0.987857	-0.133251		0.148173	0.748117	0.345668	20.4928	20.3396	17.4455	20.4667	20.1039	18.7309	20.4022	20.3572	20.8074	17.4743	19.1321	20.7978	4	4	4	7.6	7.6	7.6	62.299	0	8.6453	41951000	25
Q99590	Q99590	Protein SCAF11	SCAF11	+	2.90032	0.000440678	2.80076		0.312773	0.949004	-0.27008	+	3.85814	0.00548148	3.07084	17.5989	19.2444	18.8235	18.6864	21.1156	20.5816	21.6949	22.1641	18.1643	18.1563	18.3761	18.5762	16	16	16	13.2	13.2	13.2	164.65	0	87.521	414490000	61
Q99676	Q99676	Zinc finger protein 184	ZNF184		1.09613	0.159041	-0.508208		0.347104	1	-0.629402		0.0554159	0.894503	0.121194	20.7044	20.8353	21.4449	21.3786	20.5633	20.6611	20.9202	20.1858	21.2586	18.215	21.4289	20.9431	11	11	11	21	21	21	86.173	0	35.244	138830000	48
Q99700	Q99700	Ataxin-2	ATXN2	+	2.08273	0.0177778	-0.639588		0.109102	0.985044	-0.0589848		2.01244	0.0519775	-0.580604	24.7639	24.3409	25.0538	24.6788	24.1977	23.8555	24.0716	24.1543	24.2824	24.6119	24.8819	24.8253	32	32	32	31	31	31	140.28	0	244.42	2707000000	400
Q99708	Q99708	DNA endonuclease RBBP8	RBBP8		0.084947	0.79154	0.151353		NaN	1	0		1.30011	0.0677021	1.34533	19.5797	18.722	20.4498	18.8344	19.2726	18.2873	19.9708	20.6607	17.5664	18.4958	18.3902	18.3577	6	6	6	11.3	11.3	11.3	101.94	0	17.796	98494000	16
Q99958;O43638;Q12948	Q99958	Forkhead box protein C2	FOXC2		0.155799	0.733449	0.110885		0.106791	0.975126	-0.211939		0.174886	0.738335	0.322824	23.4588	22.884	22.471	23.2727	23.2446	22.6991	23.1126	23.4736	22.956	20.7905	23.8043	23.6878	13	13	13	41.1	41.1	41.1	53.719	0	207.17	1114000000	145
Q9BQG0	Q9BQG0	Myb-binding protein 1A	MYBBP1A		0.517286	0.394655	0.767417		0.389681	1	0.513063		0.127897	0.77707	0.254354	19.2879	18.7674	17.6738	18.2323	19.8758	17.5097	20.0092	19.6364	20.112	18.258	18.2344	19.4093	7	7	7	7.5	7.5	7.5	148.85	0	10.786	32447000	17
Q9BSJ8	Q9BSJ8	Extended synaptotagmin-1	ESYT1		0.237685	0.606815	0.448513		0.753303	0.928129	0.807837		0.18934	0.712606	-0.359324	18.4553	20.1397	18.9518	19.858	20.273	17.8551	20.7271	20.3438	21.1161	19.9367	19.4298	20.1536	7	7	7	8.8	8.8	8.8	122.85	0	15.72	55474000	25
Q9BT22;C9J202	Q9BT22	Chitobiosyldiphosphodolichol beta-mannosyltransferase	ALG1		0.241378	0.604159	-0.608997		0.636383	0.932929	-1.76239		0.483936	0.393015	1.15339	21.6225	22.8041	18.8029	22.3832	21.4503	19.4295	21.5338	20.7632	21.5107	18.4201	21.0562	17.5762	8	8	8	15.1	15.1	15.1	52.518	0	14.492	136860000	23
Q9BTA9	Q9BTA9	WW domain-containing adapter protein with coiled-coil	WAC		0.593759	0.324728	1.28929		0.256254	0.946355	0.734475		0.189414	0.704688	0.554816	21.775	19.1152	19.3484	18.3366	21.5014	18.8231	21.7549	21.653	22.1148	18.6092	19.0252	21.764	4	4	4	10.4	10.4	10.4	70.723	0	32.005	114460000	27
Q9BTV4	Q9BTV4	Transmembrane protein 43	TMEM43		0.587555	0.339911	-0.963452		0.441714	1	-0.510368		0.211318	0.696871	-0.453084	21.7181	22.2092	20.9679	21.8063	21.0286	18.5747	21.7254	21.5189	22.1357	19.9679	21.3059	21.2506	9	9	9	31	31	31	44.875	0	50.973	197460000	43
Q9BTX1	Q9BTX1	Nucleoporin NDC1	NDC1		1.09707	0.108	-0.708485		0.23655	0.938699	-0.442373		0.143193	0.755197	-0.266112	19.805	20.7859	19.3142	20.0181	19.4337	18.9331	19.1635	19.5589	20.0592	20.4402	17.4768	20.1774	4	4	4	8.9	8.9	8.9	76.304	0	7.5413	25836000	13
Q9BU76	Q9BU76	Multiple myeloma tumor-associated protein 2	MMTAG2		0.292353	0.550712	-0.722489		0.0821373	0.983627	0.0704269		0.316823	0.578883	-0.792916	22.5441	22.0138	21.9933	22.4354	22.6355	18.4615	22.5959	22.4038	22.3608	21.5436	22.8273	22.5367	10	10	10	39.5	39.5	39.5	29.411	0	49.519	482580000	81
Q9BUA3	Q9BUA3	Uncharacterized protein C11orf84	C11orf84	+	4.88853	0	4.14806		NaN	1	0	+	3.94721	0.00533333	4.14047	18.2531	18.7718	18.6321	18.2954	22.3915	21.9969	22.7828	23.3735	18.1166	17.6668	19.1692	19.0303	19	19	19	74.5	74.5	74.5	41.036	0	323.31	800930000	100
Q9BUJ2	Q9BUJ2	Heterogeneous nuclear ribonucleoprotein U-like protein 1	HNRNPUL1		0.888809	0.138829	1.21452		NaN	1	0		0.519679	0.401459	0.626113	17.6623	19.2604	18.0212	16.9713	19.8562	17.7186	19.4962	19.7023	18.945	18.0289	19.0242	18.2708	8	8	8	14.1	14.1	14.1	95.737	0	21.552	107920000	22
Q9BUL5	Q9BUL5	PHD finger protein 23	PHF23	+	1.44911	0.0254328	1.39703		NaN	1	0	+	1.60905	0.0366076	1.47042	18.3693	18.6724	19.3779	19.2022	20.5617	18.9472	20.6861	21.0149	18.9566	19.0701	18.3169	18.9847	6	6	6	15.4	15.4	15.4	43.818	0	16.654	121130000	26
Q9BUQ8	Q9BUQ8	Probable ATP-dependent RNA helicase DDX23	DDX23		0.154962	0.691293	0.352199		NaN	1	0		0.70399	0.260223	1.24413	19.0694	18.3786	19.6405	18.9802	20.3015	16.877	20.1732	20.1258	18.5601	17.7869	17.7248	18.4291	11	11	11	18.2	18.2	18.2	95.581	0	36.129	171230000	30
Q9BVC6	Q9BVC6	Transmembrane protein 109	TMEM109		0.0178413	0.946969	0.0255704		0.0413755	0.991614	0.0594816		0.0290905	0.941418	-0.0339112	21.9236	22.3671	20.4897	21.7912	22.187	21.502	22.0031	20.9819	22.5151	21.202	21.3445	21.7479	2	2	2	9.5	9.5	9.5	26.21	0	7.1286	151710000	25
Q9BVK6;Q7Z7H5	Q9BVK6	Transmembrane emp24 domain-containing protein 9	TMED9		0.0489644	0.859358	-0.189914		0.0670606	0.984314	-0.27686		0.0215696	0.953901	0.086946	22.777	22.9304	18.9024	23.2994	22.4846	19.1431	22.8476	22.6742	22.8087	18.5614	22.9073	22.5243	8	8	8	23.8	23.8	23.8	27.277	0	153.4	222490000	41
Q9BVV7	Q9BVV7	Mitochondrial import inner membrane translocase subunit Tim21	TIMM21		0.671768	0.269561	1.35167		0.315132	0.963774	0.744913		0.203185	0.695114	0.606759	17.9583	20.0043	18.1592	17.7461	20.5169	17.366	20.7786	20.6131	21.092	19.4461	16.9479	19.3616	3	3	3	14.5	14.5	14.5	28.202	0	5.088	55917000	15
Q9BW27	Q9BW27	Nuclear pore complex protein Nup85	NUP85		0.0889839	0.789539	-0.152617		0.193897	0.932	-0.428705		0.107431	0.802931	0.276088	19.7606	20.3127	18.7602	20.1747	19.9398	18.0745	20.3377	20.0458	20.9753	19.2971	17.1753	19.8458	9	9	9	13.3	13.3	13.3	75.019	0	16.775	80421000	22
Q9BY67	Q9BY67	Cell adhesion molecule 1	CADM1		0.382596	0.477124	-1.05514		0.19438	0.930077	-0.53683		0.140216	0.751301	-0.518314	21.5271	21.3902	19.3036	21.843	18.2613	18.0121	21.8981	21.6717	22.1311	18.769	19.0041	22.0123	4	4	4	18.8	18.8	18.8	48.509	0	11.536	117700000	12
Q9BZ95	Q9BZ95	Histone-lysine N-methyltransferase NSD3	WHSC1L1	+	2.9371	0.000448276	2.79169		NaN	1	0	+	3.33573	0.00422857	3.34614	18.4285	19.1881	19.0346	17.9967	21.3301	20.3928	21.9248	22.1669	17.8502	17.7992	18.9552	17.8255	27	27	27	22.8	22.8	22.8	161.61	0	155.63	494770000	91
Q9H0E3	Q9H0E3	Histone deacetylase complex subunit SAP130	SAP130	+	2.85729	0.00045614	4.47098		1.21833	0.365957	2.41678	+	1.49219	0.0382469	2.05419	18.7644	18.3778	17.0692	20.7908	23.0503	22.7347	23.3848	23.7163	20.8927	19.271	22.1887	22.317	20	20	20	32.7	32.7	32.7	110.32	0	323.31	1965000000	146
Q9H0E9	Q9H0E9	Bromodomain-containing protein 8	BRD8	+	1.48553	0.0123678	3.37891		0.576712	1	1.15881		0.711969	0.227892	2.2201	18.0089	18.3374	18.8194	17.9721	21.9625	18.1693	23.0688	23.4527	19.8402	19.1474	17.1619	21.6235	21	21	21	17.8	17.8	17.8	135.33	0	275.05	1047700000	103
Q9H0G5	Q9H0G5	Nuclear speckle splicing regulatory protein 1	NSRP1	+	3.31878	0.000477064	1.9474		0.0127855	0.994204	-0.0443487		0.875067	0.152658	1.99175	21.0411	20.5118	19.9328	20.9859	22.8768	22.5717	22.284	22.5288	21.253	17.1864	22.0439	21.811	22	22	22	34.9	34.9	34.9	66.389	0	72.649	966450000	140
Q9H0U3	Q9H0U3	Magnesium transporter protein 1	MAGT1		0.0625169	0.831138	-0.227067		0.339062	1	0.832365		0.624448	0.305388	-1.05943	22.2572	22.6472	18.3744	22.5091	22.1281	18.9219	22.2233	21.6063	22.6645	21.6749	22.4971	22.2808	4	4	4	13.4	13.4	13.4	38.036	0	10.479	212930000	42
Q9H1A4	Q9H1A4	Anaphase-promoting complex subunit 1	ANAPC1		0.984635	0.108411	1.06314		0.0743618	0.989426	-0.168849		0.602164	0.307718	1.23198	18.8285	18.5758	18.7707	18.2423	20.0536	18.0784	20.4696	20.0683	20.678	16.8592	18.0128	18.192	3	3	3	2.4	2.4	2.4	216.5	0	7.2411	41713000	12
Q9H2P0	Q9H2P0	Activity-dependent neuroprotector homeobox protein	ADNP		0.66258	0.29059	0.998181		NaN	1	0		0.663138	0.281662	1.16016	17.474	18.8492	18.4109	18.9698	19.3217	17.6594	20.1998	20.5158	17.1579	19.3356	17.5042	19.0584	19	19	19	24.7	24.7	24.7	123.56	0	63.148	204460000	46
Q9H2Y7	Q9H2Y7	Zinc finger protein 106	ZNF106	+	4.49057	0	4.73056		NaN	1	0	+	5.78651	0	5.51523	19.176	18.9053	17.972	19.8148	23.6503	23.1773	23.9917	23.971	17.974	17.8741	18.0126	18.8686	69	69	69	45.7	45.7	45.7	208.88	0	323.31	4457100000	323
Q9H307	Q9H307	Pinin	PNN	+	4.65276	0	5.96166		1.0715	0.472721	1.44196	+	3.90783	0.00564706	4.5197	19.2575	18.9413	17.0468	18.4599	24.0498	24.3561	24.4939	24.6522	19.3944	19.5156	19.2052	21.358	35	35	35	33.8	33.8	33.8	81.627	0	215.86	5531900000	259
Q9H3N1	Q9H3N1	Thioredoxin-related transmembrane protein 1	TMX1		0.0561808	0.836691	-0.263351		0.24308	0.939604	0.7909		0.466443	0.410453	-1.05425	22.9196	23.1373	17.8149	23.107	22.4722	18.4866	22.8131	22.1535	22.8734	22.1305	22.4051	22.7334	4	4	4	16.8	16.8	16.8	31.791	0	13.226	283440000	35
Q9H582	Q9H582	Zinc finger protein 644	ZNF644	+	3.37489	0.000553191	3.67534		1.49356	0.24707	1.57819	+	2.74839	0.00602667	2.09716	17.7054	19.9848	18.67	18.5562	22.1163	21.9293	22.6362	22.936	20.2155	19.515	20.4424	21.0563	49	49	49	42.4	42.4	42.4	149.56	0	323.31	2454900000	252
Q9H707;Q9NXT0	Q9H707	Zinc finger protein 552	ZNF552		0.328456	0.550268	0.380255		0.214263	0.931582	-0.551355		0.448392	0.431797	0.931611	20.6662	20.5771	18.7768	20.6338	21.0415	20.4139	20.4338	20.2857	20.9757	17.3575	18.8869	21.2285	4	4	4	13	13	13	46.198	0	8.0385	67333000	14
Q9H8H0	Q9H8H0	Nucleolar protein 11	NOL11		0.20997	0.635593	-0.409937		0.574982	0.994667	-0.7851		0.165305	0.740174	0.375163	20.2516	20.4599	19.2282	20.879	20.1651	17.7433	20.6958	20.5748	20.512	18.1106	19.021	20.0348	5	5	5	9.9	9.9	9.9	81.123	0	26.782	59877000	32
Q9H8H3	Q9H8H3	Methyltransferase-like protein 7A	METTL7A		0.0846438	0.790344	-0.2266		0.378758	1	-1.19603		0.377642	0.501455	0.96943	20.7723	21.8526	18.0226	21.7196	20.717	19.3255	21.1192	20.2989	21.4527	17.9212	17.2821	20.9269	3	3	3	20.5	20.5	20.5	28.319	0	19.886	81104000	28
Q9H972	Q9H972	Uncharacterized protein C14orf93	C14orf93	+	1.46602	0.0206061	1.5101		NaN	1	0		1.30939	0.0774947	1.03876	17.3513	19.2476	18.6626	17.6391	19.6404	18.8309	20.2701	20.1996	18.7364	18.6056	18.0904	19.3537	10	10	10	30.5	30.5	30.5	58.696	0	97.981	133490000	34
Q9H9B1	Q9H9B1	Histone-lysine N-methyltransferase EHMT1	EHMT1		0.772382	0.20463	1.28843		NaN	1	0		0.56279	0.349603	0.869534	16.8819	18.5597	18.3537	19.0627	19.938	17.4932	20.4382	20.1423	18.3551	19.0319	19.0712	18.0754	8	8	8	9.9	9.9	9.9	141.46	0	20.107	62819000	23
Q9HAF1	Q9HAF1	Chromatin modification-related protein MEAF6	MEAF6	+	1.61365	0.0124393	1.78124		NaN	1	0		1.16463	0.0844646	1.47328	18.2753	18.2982	18.7692	18.8103	20.9154	18.5972	21.0425	20.7228	18.8611	19.6728	18.7816	18.0693	3	3	3	13.1	13.1	13.1	21.635	0	9.8368	130240000	14
Q9HAH7	Q9HAH7	Probable fibrosin-1	FBRS		1.75903	0.0560714	-0.454199		0.0621198	0.986263	0.0360141		1.20112	0.165593	-0.490213	23.2425	23.0844	23.499	23.3601	22.9652	22.5283	22.8703	23.0054	23.0158	23.0057	23.6437	23.6648	8	8	8	25.4	25.4	25.4	48.388	0	92.148	737730000	96
Q9HC07	Q9HC07	Transmembrane protein 165	TMEM165	+	1.17888	0.0376822	-2.93651		0.277198	0.949032	-1.09005		0.901051	0.142947	-1.84646	22.5472	22.7854	17.776	23.2807	18.9364	17.8846	18.7575	19.0647	22.2516	18.9571	18.5915	22.2288	3	3	3	15.4	15.4	15.4	34.905	0	23.837	93649000	14
Q9HC78	Q9HC78	Zinc finger and BTB domain-containing protein 20	ZBTB20		0.704895	0.27035	0.986997		NaN	1	0		0.265787	0.64803	0.453952	18.8875	18.4113	18.3262	19.6744	20.1406	18.0157	20.5957	20.4955	19.1947	18.6171	20.3237	19.2962	6	6	6	11.1	11.1	11.1	81.082	0	21.282	60249000	17
Q9HCK8;Q9P2D1;Q8TD26	Q9HCK8	Chromodomain-helicase-DNA-binding protein 8	CHD8		0.517726	0.512072	-0.204935		0.354665	0.943059	0.171773		0.9647	0.272444	-0.376708	25.9154	25.9756	25.5266	26.1744	25.6825	25.3726	25.7585	25.9586	26.0391	25.6362	26.2503	26.3534	140	140	127	54.7	54.7	51.5	290.52	0	323.31	23095000000	1893
Q9HCM7	Q9HCM7	Fibrosin-1-like protein	FBRSL1		1.01092	0.0836571	-1.4505		0.670868	0.920277	-1.10525		0.130391	0.764819	-0.345255	21.8687	21.7945	20.6832	22.0067	20.7	18.1257	20.735	20.9903	20.9377	18.3258	21.068	21.6005	12	12	12	20	20	20	110.91	0	35.17	219650000	67
Q9HCN8	Q9HCN8	Stromal cell-derived factor 2-like protein 1	SDF2L1		0.460196	0.605419	0.110346		0.0399981	0.978087	-0.0282121		0.206358	0.744043	0.138558	24.3205	24.2865	24.3678	24.3154	24.7168	24.4405	24.2046	24.3697	24.0218	23.7742	24.8593	24.522	8	8	8	69.2	69.2	69.2	23.598	0	151.65	927440000	82
Q9HDC9	Q9HDC9	Adipocyte plasma membrane-associated protein	APMAP		0.0938821	0.774929	-0.229486		0.128848	0.954591	0.304321		0.240144	0.669635	-0.533807	21.1015	21.4809	18.9128	21.5197	21.2308	18.6591	21.4755	20.7316	21.8694	19.1695	21.6816	21.5117	6	6	6	25.7	25.7	25.7	46.48	0	17.225	138520000	40
Q9NPI1	Q9NPI1	Bromodomain-containing protein 7	BRD7	+	1.68875	0.0071411	2.02457		NaN	1	0	+	1.94368	0.00718182	2.57439	18.5548	18.7304	19.212	18.9528	21.3443	18.9996	21.639	21.5654	17.6837	19.1342	17.8594	18.5736	13	13	13	31.3	31.3	31.3	74.138	0	126.58	360820000	38
Q9NQC3	Q9NQC3	Reticulon-4	RTN4		0.0642865	0.832579	0.139827		0.101968	0.971133	-0.254014		0.212696	0.695323	0.393841	21.4982	22.0333	18.9749	20.9501	21.2622	19.8938	21.7152	21.1446	21.5235	19.0118	20.2148	21.6903	6	6	6	8.6	8.6	8.6	129.93	0	38.327	200540000	57
Q9NQV5	Q9NQV5	PR domain-containing protein 11	PRDM11	+	3.43408	0.000547368	3.10248		NaN	1	0	+	5.50462	0	3.16039	18.7979	18.0824	18.6004	19.9786	21.7934	21.6118	22.1456	22.3184	18.6981	18.8659	19.0669	18.5967	6	6	6	17	17	17	57.862	0	41.6	329590000	38
Q9NQX6;Q7Z3V5	Q9NQX6	Zinc finger protein 331	ZNF331		0.00769676	0.975896	0.0201616		0.212921	0.932161	0.497102		0.221619	0.685438	-0.476941	20.3252	20.7493	17.9432	20.6967	20.7429	18.2601	20.3083	20.4837	20.8341	18.5225	21.424	20.9221	8	8	7	25.5	25.5	19	53.738	0	12.361	116190000	17
Q9NR30	Q9NR30	Nucleolar RNA helicase 2	DDX21		0.434266	0.452716	0.688643		0.229885	0.92951	-0.290059		0.703666	0.272549	0.978702	19.071	19.9703	18.3736	18.298	20.0449	17.8541	20.2048	20.3637	19.4909	17.8934	18.5476	18.6207	13	13	12	21.6	21.6	19.7	87.343	0	58.366	160640000	39
Q9NRG9	Q9NRG9	Aladin	AAAS		0.297963	0.548877	-0.764596		0.144909	0.960744	-0.243016		0.210743	0.694005	-0.521581	21.6498	21.804	19.5219	21.6178	21.1396	17.612	21.5114	21.2722	21.5109	20.1398	20.5563	21.4145	5	5	5	13	13	13	59.573	0	17.588	135650000	44
Q9NS56	Q9NS56	E3 ubiquitin-protein ligase Topors	TOPORS	+	5.14605	0	4.87474		NaN	1	0	+	6.3418	0	5.40764	17.935	19.0246	18.4018	19.351	23.2492	23.8126	23.6776	23.4718	18.7279	18.101	17.9009	17.8509	30	30	30	22.3	22.3	22.3	119.2	0	323.31	2708700000	153
Q9NSY1	Q9NSY1	BMP-2-inducible protein kinase	BMP2K		0.344767	0.524368	-0.599591		0.259204	0.957027	-1.01315		0.0879524	0.824115	0.413559	23.5373	23.3193	22.206	23.5815	23.3307	20.5484	23.1542	23.2125	23.3373	17.4565	23.8522	23.9456	22	22	22	30.5	30.5	30.5	129.17	0	291.8	1066200000	166
Q9NTJ5	Q9NTJ5	Phosphatidylinositide phosphatase SAC1	SACM1L		0.477987	0.428448	-0.68656		0.338052	0.94321	-0.423045		0.172937	0.742898	-0.263515	21.2518	21.9839	20.175	21.962	21.1958	19.2497	21.4667	20.7143	21.6477	20.156	20.6616	21.2153	13	13	13	25.9	25.9	25.9	66.966	0	27.797	253410000	69
Q9NW64	Q9NW64	Pre-mRNA-splicing factor RBM22	RBM22	+	3.30324	0.00055914	4.50147		0.309981	0.945873	0.72191	+	2.60722	0.00504348	3.77956	19.508	18.9192	16.6727	19.1819	23.3072	22.6139	23.1616	23.2051	20.1136	18.2828	17.8254	20.9478	11	11	11	31.4	31.4	31.4	46.895	0	79.898	465650000	56
Q9NWF9;Q6NUR6	Q9NWF9	E3 ubiquitin-protein ligase RNF216	RNF216	+	2.94028	0.00111475	2.23958		NaN	1	0	+	2.07944	0.00723664	1.7607	17.5599	17.9219	18.868	18.5487	20.4421	19.7764	20.8858	20.7525	18.7353	19.7502	17.9647	18.3638	15	15	15	21.6	21.6	21.6	99.405	0	54.085	282330000	43
Q9NWH9	Q9NWH9	SAFB-like transcription modulator	SLTM	+	2.91683	0.000444444	2.91249		0.451879	1	0.692619	+	2.23739	0.00500901	2.21987	19.9965	20.0484	18.5345	18.2507	22.1984	21.6079	22.2256	22.4482	19.9976	19.4493	18.9115	21.2421	20	20	20	19.4	19.4	19.4	117.15	0	210	678080000	94
Q9NX05;Q9NZB2	Q9NX05	Constitutive coactivator of PPAR-gamma-like protein 2	FAM120C		0.0999273	0.773594	0.171072		0.0954877	0.9695	0.220515		0.0177755	0.965025	-0.0494432	18.6425	17.33	18.5496	18.7278	18.8979	16.8847	19.0526	19.0991	17.6546	20.5247	17.0049	18.9478	3	3	3	3.6	3.6	3.6	120.59	0	5.0883	13315000	3
Q9NX24	Q9NX24	H/ACA ribonucleoprotein complex subunit 2	NHP2	+	5.70046	0	6.79254	+	5.19874	0	5.61259	+	5.73405	0.00505263	1.17995	18.398	17.7143	19.3451	19.1997	25.5056	25.5086	25.3535	25.4595	24.3842	24.2865	24.1264	24.3104	11	11	11	84.3	84.3	84.3	17.201	0	323.31	3785400000	115
Q9NX58	Q9NX58	Cell growth-regulating nucleolar protein	LYAR		1.02231	0.084	1.37184		0.532357	1	0.446867		0.60342	0.320748	0.924974	18.6665	19.6546	18.7429	19.2043	21.3794	18.5399	21.2176	20.6189	20.4481	19.1031	19.2729	19.2318	4	4	4	12.9	12.9	12.9	43.633	0	10	119500000	15
Q9NYF8	Q9NYF8	Bcl-2-associated transcription factor 1	BCLAF1	+	6.90415	0	8.67593	+	5.56745	0	6.98447	+	2.88995	0.00610811	1.69146	18.5889	18.0546	17.9456	19.2343	27.0353	26.9716	27.2252	27.2952	24.7538	25.4433	25.401	26.1632	53	53	52	40.3	40.3	40.3	106.12	0	323.31	41657000000	778
Q9NYV4;Q14004;Q00535;P06493;P11802;Q00526;Q00534;P50750;Q96Q40;O94921;Q07002;Q00536;Q00537	Q9NYV4	Cyclin-dependent kinase 12	CDK12	+	2.17025	0.00130435	2.19602		0.8997	0.758	0.883226	+	1.56714	0.043929	1.3128	19.3223	18.9852	19.7399	17.8256	21.3436	20.1233	21.6982	21.492	19.3315	19.6067	19.8361	20.6317	19	19	18	20.8	20.8	20.3	164.15	0	148.84	516530000	80
Q9NYY8	Q9NYY8	FAST kinase domain-containing protein 2	FASTKD2		0.0341142	0.906118	0.0939608		0.238874	0.934548	-0.595576		0.27696	0.619474	0.689537	20.669	21.1437	18.4882	21.3387	21.1191	18.4796	21.529	20.8877	21.2851	19.064	18.0231	20.8849	5	5	5	10.4	10.4	10.4	81.462	0	12.187	96034000	36
Q9NZ01	Q9NZ01	Very-long-chain enoyl-CoA reductase	TECR		1.16978	0.0722017	-0.90554		0.502854	1	-0.430145		0.61738	0.36727	-0.475395	25.429	25.7045	24.4916	25.843	24.7721	23.7501	24.972	24.3516	25.5263	24.5933	24.4718	25.156	10	10	10	24.4	24.4	24.4	36.034	0	160.4	2807900000	145
Q9NZJ7	Q9NZJ7	Mitochondrial carrier homolog 1	MTCH1		0.352986	0.495577	-1.35109		0.0413476	0.986246	0.153624		0.469271	0.394395	-1.50471	22.1289	22.4193	18.0231	22.3143	21.8767	18.296	22.1349	17.1737	22.5403	19.2563	21.7366	21.9669	4	4	4	8.2	8.2	8.2	41.544	0	10.674	112510000	24
Q9P0I2	Q9P0I2	ER membrane protein complex subunit 3	EMC3		0.22557	0.603863	-0.822364		0.304025	0.9669	-1.08721		0.0506864	0.893609	0.264847	21.8771	22.1298	19.1586	22.1119	21.9447	16.6784	21.6849	21.6799	22.6542	18.2319	17.6896	22.3528	3	3	3	9.2	9.2	9.2	29.952	0	9.1302	175080000	22
Q9P0L0	Q9P0L0	Vesicle-associated membrane protein-associated protein A	VAPA		0.028115	0.930695	0.02461		0.347377	0.943921	0.265582		0.332142	0.633178	-0.240972	23.2476	23.2539	22.393	23.3696	23.4473	22.6203	23.3848	22.9101	23.6331	22.6649	23.3171	23.7114	15	15	14	58.6	58.6	58.6	27.893	0	90.975	792400000	131
Q9P0U3	Q9P0U3	Sentrin-specific protease 1	SENP1		0.287031	0.573568	0.384465		0.0335202	0.987676	0.0886979		0.156104	0.744948	0.295767	21.4085	21.507	19.2339	21.4395	21.3272	21.1319	21.4015	21.2663	21.5669	18.8248	21.9149	21.6372	7	7	7	14.8	14.8	14.8	73.48	0	17.859	212330000	42
Q9P1Z0	Q9P1Z0	Zinc finger and BTB domain-containing protein 4	ZBTB4	+	4.00688	0	4.50513		1.24099	0.363478	2.1857	+	1.43372	0.0431377	2.31943	17.7676	18.6303	17.739	19.529	23.1841	22.1617	23.205	23.1356	21.0278	18.1594	21.4179	21.8036	17	17	17	25	25	25	105.11	0	125.03	782470000	104
Q9P2F9	Q9P2F9	Zinc finger protein 319	ZNF319	+	1.49295	0.0156066	2.23649		1.24209	0.379102	1.75326		0.195112	0.702355	0.483227	17.6684	19.2031	18.8836	19.1195	21.8557	18.8008	21.6856	21.4785	21.4906	19.5281	19.1621	21.7068	8	8	8	16.8	16.8	16.8	65.546	0	24.55	310350000	42
Q9P2J8	Q9P2J8	Zinc finger protein 624	ZNF624		0.132883	0.741096	0.146469		NaN	1	0		0.16963	0.756033	0.142793	18.2055	19.1888	18.6867	17.7627	19.0828	17.8097	18.663	18.8741	18.1106	18.8616	18.6083	18.278	3	1	0	4.4	1.7	0	99.928	0.0027933	3.0647	15219000	7
Q9P2N5	Q9P2N5	RNA-binding protein 27	RBM27		0.0347603	0.904302	0.100827		0.0228086	0.981664	-0.0788426		0.0660836	0.864155	0.179669	20.931	20.8931	17.7699	21.5568	20.8857	18.8149	20.9084	20.9451	20.8583	17.7778	21.1968	21.0026	13	13	12	20.4	20.4	19.2	118.72	0	53.263	136740000	29
Q9P2R6	Q9P2R6	Arginine-glutamic acid dipeptide repeats protein	RERE		0.497694	0.462601	-0.358488		0.00180467	1	0.00257349		0.314637	0.616821	-0.361062	24.5533	24.3949	23.6667	24.647	24.103	23.2733	24.0346	24.417	24.3793	23.1171	24.7906	24.9851	39	39	38	31.9	31.9	31.9	172.42	0	323.31	3368500000	396
Q9UBD5	Q9UBD5	Origin recognition complex subunit 3	ORC3		0.58716	0.335527	1.04511		0.0523836	0.979642	-0.162542		0.66978	0.276712	1.20765	20.0215	17.9243	17.2098	20.2267	20.1545	18.8085	20.4283	20.1713	20.8055	18.2746	18.6349	17.0171	4	4	4	6.9	6.9	6.9	82.253	0	6.6057	42385000	17
Q9UBE8	Q9UBE8	Serine/threonine-protein kinase NLK	NLK		0.537765	0.525489	-0.175822		0.00456966	0.998765	-0.00252485		0.433483	0.614448	-0.173297	22.5248	22.2401	22.7839	22.5854	22.1854	22.6048	22.4434	22.1972	22.1354	22.8211	22.5083	22.6591	13	13	13	23.9	23.9	23.9	58.282	0	75.292	590650000	122
Q9UBU8	Q9UBU8	Mortality factor 4-like protein 1	MORF4L1		0.298125	0.555034	-0.550433		0.0998564	0.972141	-0.260462		0.0896296	0.82273	-0.289971	20.9789	21.1081	20.263	21.4799	20.8569	18.2599	21.5257	20.9857	21.6845	17.9308	21.5935	21.5793	6	6	6	21.5	21.5	21.5	41.473	0	12.144	129250000	36
Q9UBW7	Q9UBW7	Zinc finger MYM-type protein 2	ZMYM2		1.16696	0.0687273	1.01353		NaN	1	0		0.914426	0.195076	0.747595	18.2667	18.342	18.9382	17.8237	19.7116	18.1739	19.8057	19.7336	18.2582	18.8742	18.6829	18.619	5	5	5	4.6	4.6	4.6	154.91	0	12.897	47864000	14
Q9UEG4	Q9UEG4	Zinc finger protein 629	ZNF629	+	1.3895	0.033256	1.23394		NaN	1	0		0.663741	0.305044	0.754001	18.1753	18.3598	18.6932	18.2631	20.1169	18.2441	20.2241	19.842	19.4682	19.2329	18.4305	18.2794	4	4	4	5.9	5.9	5.9	96.619	0	6.142	31936000	6
Q9UGP8	Q9UGP8	Translocation protein SEC63 homolog	SEC63		0.641119	0.316973	-0.878922		0.201995	0.935367	-0.270201		0.449106	0.460245	-0.608721	23.9973	24.381	22.7397	24.5751	23.5978	21.5913	23.877	23.1114	24.3715	22.8684	23.3782	23.9941	25	25	25	36.3	36.3	36.3	87.996	0	323.31	2064600000	271
Q9UGU0	Q9UGU0	Transcription factor 20	TCF20		0.774816	0.200662	1.35158		0.647159	1	0.82114		0.225884	0.680125	0.530445	19.3624	17.8167	18.2153	18.2285	20.1831	17.4309	20.4015	21.0139	19.5335	19.8127	17.7162	19.8452	9	9	8	5.7	5.7	5.2	211.77	0	18.892	102100000	34
Q9UHF7	Q9UHF7	Zinc finger transcription factor Trps1	TRPS1		1.00138	0.0786888	1.8565		0.310679	0.946773	-0.40529		1.10589	0.0837347	2.26179	19.6134	18.7377	18.8927	18.9775	20.79	18.4826	21.3771	22.9976	17.4461	18.1713	19.2782	19.7046	21	21	21	23.9	23.9	23.9	141.52	0	104.99	658490000	70
Q9UHL9	Q9UHL9	General transcription factor II-I repeat domain-containing protein 1	GTF2IRD1	+	2.75746	0.000429752	3.70183		0.10317	0.967914	-0.177121	+	2.72072	0.00589831	3.87895	20.2813	19.065	18.2972	19.2714	23.115	21.3133	23.4609	23.833	17.8811	19.0625	19.0233	20.2395	53	53	53	57.7	57.7	57.7	106.06	0	323.31	3742200000	304
Q9UHX1	Q9UHX1	Poly(U)-binding-splicing factor PUF60	PUF60	+	5.26804	0	4.94116		1.24174	0.369412	1.68442	+	2.24145	0.00504	3.25674	18.2398	18.0663	18.4668	18.4737	22.9213	22.5397	23.6993	23.8509	19.5049	18.2922	20.5872	21.6	33	33	33	59.6	59.6	59.6	59.875	0	323.31	3697500000	242
Q9UIF9	Q9UIF9	Bromodomain adjacent to zinc finger domain protein 2A	BAZ2A		0.742331	0.236786	1.08853		NaN	1	0		0.798604	0.195952	1.44357	18.7173	18.3348	19.0165	18.896	20.4857	17.7194	20.516	20.5976	19.1113	19.0905	18.5893	16.7534	14	14	14	9.5	9.5	9.5	211.2	0	30.13	131300000	25
Q9UIG0	Q9UIG0	Tyrosine-protein kinase BAZ1B	BAZ1B	+	1.36944	0.0190103	2.94977		NaN	1	0		0.678769	0.261526	1.66185	18.5111	17.8935	17.7305	17.6447	21.7341	17.5076	22.2333	22.1039	18.4612	19.0895	20.087	19.2937	14	14	14	12.3	12.3	12.3	170.9	0	60.727	256130000	43
Q9UIS9	Q9UIS9	Methyl-CpG-binding domain protein 1	MBD1	+	4.54881	0	4.57855		0.971523	0.534875	1.8822	+	1.5548	0.0286711	2.69635	18.9242	17.4885	18.7884	17.674	22.3896	22.8132	22.8154	23.1712	18.2285	18.939	21.0201	22.2162	18	18	18	38	38	38	66.606	0	110.17	735340000	114
Q9UJQ4;Q9Y467	Q9UJQ4	Sal-like protein 4	SALL4	+	4.07078	0	4.28751		1.42891	0.3	1.3762	+	3.16399	0.00828571	2.91131	18.8303	18.7145	17.6458	19.4083	22.7185	22.2911	23.1892	23.55	19.5066	20.0959	19.4751	21.0262	38	38	38	49.2	49.2	49.2	112.23	0	323.31	2632900000	217
Q9UK58	Q9UK58	Cyclin-L1	CCNL1		0.458303	0.41271	1.471		0.156401	0.955335	-0.37059		0.54279	0.328636	1.84159	19.0763	19.404	18.2667	20.5189	21.9969	16.6917	22.3956	22.0658	20.8338	18.5466	19.312	17.0912	8	8	8	18.6	18.6	18.6	59.633	0	257.37	474900000	50
Q9UKJ3;Q7Z570;A4D1E1	Q9UKJ3	G patch domain-containing protein 8	GPATCH8		0.220078	0.702801	0.0900407		1.0775	0.839753	0.440009		0.760845	0.345657	-0.349968	23.88	23.5235	23.6262	23.9503	24.0885	23.4788	23.9192	23.8538	24.0413	23.7628	24.6391	24.2968	30	30	30	29	29	29	164.2	0	280.48	1818600000	325
Q9UKL0	Q9UKL0	REST corepressor 1	RCOR1	+	2.69081	0.00109677	2.83721		NaN	1	0	+	2.44369	0.00513636	2.71956	17.0324	18.4369	19.2956	17.6797	20.9073	20.2954	21.1209	21.4698	19.4203	18.7169	16.9692	17.8088	12	12	12	29.5	29.5	29.5	53.327	0	66.047	202220000	49
Q9UKV3	Q9UKV3	Apoptotic chromatin condensation inducer in the nucleus	ACIN1	+	5.31508	0	5.14546		0.856423	0.71936	1.41828	+	2.39975	0.00531765	3.72719	19.5149	18.4567	18.6563	18.4573	23.5814	23.5163	24.1395	24.4298	18.586	20.3095	19.5423	22.3204	59	59	59	45	45	45	151.86	0	323.31	7107200000	433
Q9ULF5	Q9ULF5	Zinc transporter ZIP10	SLC39A10		0.121685	0.765463	-0.0978961		0.634024	1	0.418327		0.864712	0.265048	-0.516223	29.9577	29.8506	30.8173	29.9977	30.34	30.4687	29.705	29.7179	30.155	31.1299	30.7302	30.2814	32	32	32	27.1	27.1	27.1	94.131	0	323.31	107030000000	1235
Q9ULJ3	Q9ULJ3	Zinc finger and BTB domain-containing protein 21	ZBTB21		0.557237	0.340457	1.4862		NaN	1	0		0.789303	0.18902	1.99032	18.4719	18.9283	18.9812	18.9331	20.3379	16.8208	21.7695	22.3311	18.8294	18.1665	18.2532	18.0489	17	17	17	25	25	25	118.87	0	159	490110000	68
Q9ULM3	Q9ULM3	YEATS domain-containing protein 2	YEATS2		0.267438	0.574551	0.596564		NaN	1	0		0.305849	0.595183	0.639115	18.5185	19.765	18.3538	19.1989	19.0586	17.4258	20.3076	21.4304	18.4848	18.8079	19.3616	19.0117	28	28	28	30	30	30	150.78	0	156.85	486870000	88
Q9ULU4	Q9ULU4	Protein kinase C-binding protein 1	ZMYND8	+	1.76097	0.0027871	3.34058		0.273594	0.941993	-0.434895	+	1.78341	0.00997015	3.77547	19.0424	18.4826	19.8089	18.6601	22.8792	19.4378	23.2996	23.7396	17.464	18.1081	18.4709	20.2115	48	48	48	46.7	46.7	46.7	131.69	0	323.31	2824500000	249
Q9ULV3	Q9ULV3	Cip1-interacting zinc finger protein	CIZ1	+	2.01053	0.00128571	3.44964		0.231644	0.942258	0.454976	+	3.01424	0.00740426	2.99466	18.0406	20.109	16.3698	18.8936	21.8702	20.4057	22.3499	22.5858	18.8301	18.5173	18.904	18.9816	31	31	31	55.5	55.5	55.5	100.04	0	323.31	1510000000	175
Q9UM00	Q9UM00	Transmembrane and coiled-coil domain-containing protein 1	TMCO1		1.07028	0.0885506	-0.960593		0.465226	1	-0.420641		0.702387	0.31364	-0.539951	23.5799	24.5156	23.1153	24.5117	23.2138	22.2241	23.6683	22.774	23.9679	23.0304	23.3056	23.736	6	6	6	21.8	21.8	21.8	27.079	0	48.807	510510000	64
Q9UNL2	Q9UNL2	Translocon-associated protein subunit gamma	SSR3	+	1.52033	0.0199592	-1.33448		0.627461	0.979246	-0.624634		0.668865	0.30673	-0.709846	23.621	24.1593	22.6854	23.5892	22.7099	21.2531	22.79	21.964	23.7229	22.0977	22.5104	23.2254	5	5	5	16.2	16.2	16.2	21.08	0	151.77	703180000	90
Q9UPN9	Q9UPN9	E3 ubiquitin-protein ligase TRIM33	TRIM33		1.03777	0.084	1.2667		0.291772	0.951756	-0.347658	+	1.49548	0.0447485	1.61435	17.6095	17.9107	18.7518	19.3313	18.9088	18.7305	20.3767	20.6541	18.9334	17.9084	17.5313	17.8397	28	27	27	31.5	30.5	30.5	122.53	0	301.21	808330000	93
Q9UPW0	Q9UPW0	Forkhead box protein J3	FOXJ3		0.0941436	0.767922	0.376811		0.0738266	0.984856	-0.350582		0.185333	0.705506	0.727392	21.2354	21.5784	16.6356	20.8525	21.258	17.7808	21.2228	21.5475	21.6222	18.7703	16.6276	21.8795	4	4	4	8.2	8.2	8.2	68.96	0	19.026	85929000	26
Q9UPW6	Q9UPW6	DNA-binding protein SATB2	SATB2	+	3.10871	0.000472727	2.65714		0.751562	0.983853	-0.471985	+	3.92824	0.00417391	3.12913	18.2787	19.4707	19.3656	19.24	21.3743	21.0465	22.0977	22.4651	18.6723	18.9893	18.3366	18.4688	16	16	16	35.2	35.2	35.2	82.554	0	268.23	693300000	65
Q9UQ35	Q9UQ35	Serine/arginine repetitive matrix protein 2	SRRM2	+	3.43388	0.000530612	2.63408		NaN	1	0	+	5.17718	0	3.06505	18.3401	19.1928	18.1393	19.682	21.4997	21.3581	21.6217	21.4109	18.4707	17.8625	18.453	18.8441	25	25	25	13.7	13.7	13.7	299.61	0	211.44	1027000000	113
Q9UQR1	Q9UQR1	Zinc finger protein 148	ZNF148	+	5.09851	0	4.27106		0.800956	0.844537	1.07146	+	2.49947	0.00544578	3.19959	18.6882	18.4168	18.2026	17.7437	22.1421	22.3837	22.4165	23.1932	18.3214	19.8697	18.2693	20.8766	23	21	21	42.3	40.2	40.2	88.975	0	176.97	1101600000	118
Q9Y230	Q9Y230	RuvB-like 2	RUVBL2	+	1.48409	0.0178947	1.81873		NaN	1	0	+	2.0892	0.00740625	1.8526	17.5981	20.2748	18.1383	19.2533	20.5888	19.8965	20.8157	21.2384	17.9099	19.7819	18.8163	18.6209	12	12	12	33.5	33.5	33.5	51.156	0	41.598	190460000	40
Q9Y262	Q9Y262	Eukaryotic translation initiation factor 3 subunit L	EIF3L		0.0604257	0.839439	0.127921		0.286775	0.960328	0.44042		0.22438	0.695897	-0.312499	23.2938	23.6243	21.1935	23.497	23.5394	21.665	23.849	23.0669	24.0309	22.9209	22.8414	23.577	24	24	24	42.6	42.6	42.6	66.726	0	185.85	1869200000	231
Q9Y265	Q9Y265	RuvB-like 1	RUVBL1	+	2.64856	0.00107087	2.9676		1.0045	0.529879	1.39001	+	1.49061	0.0447399	1.57759	18.2458	19.8469	17.383	18.3346	21.5686	20.5936	21.7346	21.7839	20.221	18.5817	19.641	20.9266	18	18	18	55.7	55.7	55.7	50.227	0	125.94	763070000	126
Q9Y282	Q9Y282	Endoplasmic reticulum-Golgi intermediate compartment protein 3	ERGIC3	+	1.31331	0.0321561	1.80346		0.0261159	0.985466	-0.0652914		1.32516	0.0566374	1.86876	19.0313	20.7316	18.3523	18.1041	21.3962	21.0721	21.3719	19.593	18.3239	20.6946	19.0532	17.8866	2	2	2	5.2	5.2	5.2	43.222	0.001003	3.7425	47851000	12
Q9Y2A7;P55160	Q9Y2A7	Nck-associated protein 1	NCKAP1		0.225005	0.621403	-0.452004		0.491308	1	-1.26453		0.258924	0.633954	0.812527	21.5662	21.2104	19.666	21.3306	21.3042	18.5225	21.498	20.6405	21.6452	17.6231	17.9646	21.4823	10	10	10	11.7	11.7	11.7	128.79	0	28.173	185870000	50
Q9Y2K1	Q9Y2K1	Zinc finger and BTB domain-containing protein 1	ZBTB1	+	5.4187	0	6.39501		NaN	1	0	+	4.14776	0.008	6.23728	18.7003	19.165	17.4079	18.4923	24.5413	25.1675	24.9959	24.6408	19.068	19.9049	16.9185	18.505	13	13	13	22.7	22.7	22.7	82.015	0	81.299	1277700000	31
Q9Y2L9;Q5VUJ6;Q96II8	Q9Y2L9	Leucine-rich repeat and calponin homology domain-containing protein 1	LRCH1		0.156502	0.682966	-0.524292		0.192636	0.930906	-0.74147		0.0456175	0.904632	0.217177	22.4832	22.2053	19.2751	22.3391	21.9019	17.9686	22.1671	22.168	21.9656	16.9738	21.6929	22.7044	13	13	13	24.5	24.5	24.5	80.874	0	126.67	355470000	68
Q9Y2W1	Q9Y2W1	Thyroid hormone receptor-associated protein 3	THRAP3	+	4.81391	0	5.64643	+	2.69289	0.0296667	3.23856	+	2.6843	0.00619178	2.40787	17.9494	17.4965	19.007	19.3272	23.9858	23.859	24.1017	24.4194	21.2378	20.7953	21.8265	22.8748	31	30	30	32.4	32.4	32.4	108.66	0	323.31	3610700000	234
Q9Y2X3	Q9Y2X3	Nucleolar protein 58	NOP58	+	3.9533	0	5.64891	+	2.4625	0.0263704	3.90481		0.885944	0.154052	1.7441	18.0194	19.091	18.2132	18.6317	23.974	22.5617	25.2519	24.7632	23.5371	20.6148	21.4759	23.9468	35	35	35	55.4	55.4	55.4	59.578	0	323.31	7375000000	328
Q9Y2X9	Q9Y2X9	Zinc finger protein 281	ZNF281		0.383025	0.54701	-0.250619		0.366256	0.950377	0.299125		0.775552	0.284979	-0.549745	26.7511	26.4893	25.8395	26.6509	26.5068	25.6334	26.147	26.4412	26.7538	25.9099	27.1634	27.1003	58	58	56	68.6	68.6	66.7	96.914	0	323.31	30942000000	1082
Q9Y312	Q9Y312	Protein AAR2 homolog	AAR2		0.756087	0.270709	0.717087		0.0877651	0.976167	-0.171361		0.675023	0.287266	0.888448	18.3591	19.8993	19.5597	18.3841	19.5584	19.2151	20.3396	19.9574	20.1001	19.6312	18.143	17.6425	4	4	4	14.1	14.1	14.1	43.472	0	14.778	36537000	26
Q9Y320	Q9Y320	Thioredoxin-related transmembrane protein 2	TMX2		0.058868	0.833057	0.253392		0.524211	0.989984	1.74725		0.46807	0.393804	-1.49386	18.3021	23.1488	18.3517	20.2795	18.9684	18.1737	22.3575	21.596	23.6583	18.847	22.5425	22.0233	3	3	3	16.6	16.6	16.6	34.037	0	25.52	137130000	18
Q9Y3B9	Q9Y3B9	RRP15-like protein	RRP15	+	1.49627	0.0179375	1.67839		NaN	1	0	+	2.87562	0.006	2.61916	18.5485	19.5581	17.5362	18.3082	20.5722	18.8591	20.6264	20.6068	17.4321	17.7499	17.8569	17.1489	6	6	6	24.1	24.1	24.1	31.484	0	16.086	125860000	26
Q9Y3T9	Q9Y3T9	Nucleolar complex protein 2 homolog	NOC2L		0.229866	0.6554	0.161856		0.671112	1	0.325335		0.224635	0.71929	-0.163479	21.8218	22.271	21.9301	22.5084	22.8116	21.8243	22.5699	21.9728	22.8911	22.0465	22.4393	22.4557	18	18	18	19.5	19.5	19.5	84.918	0	73.324	854420000	180
Q9Y4E5	Q9Y4E5	Zinc finger protein 451	ZNF451	+	4.60059	0	8.18413		0.60006	0.984836	1.1902	+	4.21473	0.0106667	6.99394	16.247	16.7321	18.8205	15.8314	25.2715	24.3635	25.425	25.3075	18.0162	18.4645	16.3625	19.5485	85	85	85	57.3	57.3	57.3	121.48	0	323.31	21518000000	588
Q9Y4W6	Q9Y4W6	AFG3-like protein 2	AFG3L2		0.698663	0.382018	-0.339505		0.0542407	0.988622	0.0501513		0.618817	0.392547	-0.389656	22.9494	23.4116	22.4973	23.0914	22.9632	22.4817	22.7939	22.3529	23.5118	22.282	23.2188	23.1377	24	24	24	30.9	30.9	30.9	88.583	0	80.924	1181600000	188
Q9Y580	Q9Y580	RNA-binding protein 7	RBM7		0.375941	0.484128	0.931212		0.0640693	0.980637	-0.149697		0.696963	0.270522	1.08091	18.1366	21.3839	17.9587	18.5585	20.9023	17.8032	20.3735	20.6835	18.9772	18.3694	18.7	19.3923	6	6	6	30.1	30.1	30.1	30.503	0	13.541	49771000	19
Q9Y5M8	Q9Y5M8	Signal recognition particle receptor subunit beta	SRPRB		0.451903	0.481675	-0.379887		0.1158	0.966027	0.103383		0.993368	0.22579	-0.48327	23.4409	23.9688	22.6173	23.8756	23.3982	22.5566	23.4969	22.9313	23.9291	23.5174	23.3556	23.514	11	11	11	46.9	46.9	46.9	29.702	0	100.57	863470000	134
Q9Y5Q3	Q9Y5Q3	Transcription factor MafB	MAFB		0.181816	0.718615	0.103713		0.16321	0.945871	-0.561278		0.195178	0.699853	0.664991	23.0734	23.2432	23.0515	23.1808	23.0724	23.8722	23.1454	22.8737	23.5279	24.514	23.6029	18.6589	9	8	8	34.4	30.7	30.7	35.791	0	42.461	362980000	57
Q9Y5Q9	Q9Y5Q9	General transcription factor 3C polypeptide 3	GTF3C3		0.478194	0.414444	-0.904308		0.246216	0.937484	-0.641763		0.0734801	0.85266	-0.262546	21.8498	22.2351	20.7645	22.0819	21.7582	18.4795	21.7836	21.2928	22.4395	18.1047	21.6938	22.1263	9	9	9	13.2	13.2	13.2	101.27	0	26.304	231770000	53
Q9Y5S9	Q9Y5S9	RNA-binding protein 8A	RBM8A	+	5.94498	0	3.70999		NaN	1	0	+	3.77038	0.00528571	3.17945	17.7624	18.337	17.609	18.0628	21.5404	21.9294	21.4915	21.6499	19.0892	19.1431	17.7743	17.8868	2	2	2	16.1	16.1	16.1	19.889	0	13.348	90218000	8
Q9Y618	Q9Y618	Nuclear receptor corepressor 2	NCOR2	+	1.80781	0.0355829	-0.580382		0.0573539	0.987629	0.0380788		1.16269	0.142283	-0.618461	22.4689	22.2906	22.4378	22.5791	21.9904	21.4351	21.8223	22.2071	22.1394	22.13	23.0884	22.5709	37	37	37	21.5	21.5	21.5	273.65	0	135.89	890060000	236
Q9Y639	Q9Y639	Neuroplastin	NPTN		0.363582	0.559254	-0.233882		0.358105	1	-1.01885		0.268686	0.622568	0.784968	22.7576	23.1973	22.553	23.7248	22.7962	22.7652	23.1046	22.6311	23.156	18.4407	23.3292	23.2315	5	5	5	16.3	16.3	16.3	44.387	0	15.747	300140000	61
Q9Y673	Q9Y673	Dolichyl-phosphate beta-glucosyltransferase	ALG5		0.887001	0.108252	-2.17502		0.296593	0.947667	-0.925691		0.447296	0.417749	-1.24933	22.2099	22.5899	18.7036	22.2371	18.3327	18.8215	21.7319	18.1543	22.3831	18.739	19.0815	21.8341	7	7	7	29	29	29	36.946	0	24.129	142700000	37
Q9Y679	Q9Y679	Ancient ubiquitous protein 1	AUP1	+	1.59249	0.0131492	-1.63535		0.664718	0.923333	-1.5318		0.0299385	0.936093	-0.10355	22.2705	22.9827	21.804	22.5972	21.3565	19.4114	21.6309	20.7141	22.1961	17.6628	21.6071	22.0612	6	6	6	25.9	25.9	25.9	45.786	0	13.936	173440000	30
Q9Y6C9	Q9Y6C9	Mitochondrial carrier homolog 2	MTCH2		0.17168	0.709385	-0.135629		0.133495	0.973433	0.102671		0.300675	0.653317	-0.2383	23.7207	24.097	23.3776	24.1721	24.1593	23.028	23.9434	23.6941	24.5237	23.4629	23.7689	24.0225	9	9	9	34	34	34	33.331	0	94.149	779030000	89
Q9Y6Q3;Q5HYK9;P17021	Q9Y6Q3	Zinc finger protein 37 homolog	ZFP37		0.344828	0.531367	0.464478		1.04435	0.526646	1.17903		1.45233	0.0807835	-0.714551	20.827	21.2466	18.8053	20.8425	21.1532	21.2389	20.5514	20.6359	21.3644	21.2365	22.1141	21.7225	10	10	9	18.9	18.9	16.5	71.209	0	20.119	135760000	34
