# Supplementary material for: Interaction networks of SIM-binding groove mutants reveal alternate modes of SUMO binding and profound impact on SUMO conjugation
Source: Sci Adv. 2025 May 14;11(20):eadp2643. doi: 10.1126/sciadv.adp2643 (PMC12077520; doi:10.1126/sciadv.adp2643)
Supplement: Supplementary file 3 — Movie S1 [file sciadv.adp2643_movie_s1.zip]

Archive with 1 entries (1 files):
- adp2643_movie_s1.mp4
